# Supplementary material for: Comprehensive analysis of RNA-seq and whole genome sequencing data reveals no evidence for SARS-CoV-2 integrating into host genome
Source: Protein Cell. 2021 Aug 2;13(5):379–85. doi: 10.1007/s13238-021-00861-8 (PMC8327898; doi:10.1007/s13238-021-00861-8)
Supplement: Supplementary file 3 — (XLSX 9484 kb) [file 13238_2021_861_MOESM3_ESM.xlsx]

## Sheet: 293T-rep1
# Table S2. Expression level of genes in infected human cell lines
GeneID	ReadsCount	RPKM
ENSG00000223972	0	0
ENSG00000227232	117	5.9053
ENSG00000278267	1	1.00277
ENSG00000243485	0	0
ENSG00000284332	0	0
ENSG00000237613	0	0
ENSG00000268020	0	0
ENSG00000240361	0	0
ENSG00000186092	0	0
ENSG00000238009	0	0
ENSG00000239945	0	0
ENSG00000233750	0	0
ENSG00000268903	0	0
ENSG00000269981	0	0
ENSG00000239906	0	0
ENSG00000241860	4	0.20965
ENSG00000222623	0	0
ENSG00000241599	0	0
ENSG00000279928	0	0
ENSG00000279457	112	5.4668
ENSG00000273874	0	0
ENSG00000228463	7	0.0851901
ENSG00000286448	0	0
ENSG00000236679	0	0
ENSG00000236601	0	0
ENSG00000237094	16	1.91071
ENSG00000269732	0	0
ENSG00000284733	0	0
ENSG00000233653	0	0
ENSG00000250575	0	0
ENSG00000278757	0	0
ENSG00000230021	12	0.672913
ENSG00000235146	0	0
ENSG00000225972	0	0
ENSG00000225630	5	0.326574
ENSG00000237973	575	25.4105
ENSG00000278791	0	0
ENSG00000229344	0	0
ENSG00000240409	0	0
ENSG00000248527	252	25.2328
ENSG00000198744	0	0
ENSG00000268663	0	0
ENSG00000284662	0	0
ENSG00000229376	0	0
ENSG00000228327	93	0.985935
ENSG00000223181	0	0
ENSG00000229905	0	0
ENSG00000237491	13	0.852357
ENSG00000285268	0	0
ENSG00000230092	6	0.469187
ENSG00000177757	0	0
ENSG00000228794	351	2.85304
ENSG00000225880	102	5.28112
ENSG00000288531	0	0
ENSG00000230368	0	0
ENSG00000234711	0	0
ENSG00000283040	0	0
ENSG00000272438	10	1.94269
ENSG00000230699	40	0.896333
ENSG00000241180	0	0
ENSG00000223764	238	11.6839
ENSG00000187634	917	24.454
ENSG00000188976	5055	125.025
ENSG00000187961	484	12.8567
ENSG00000187583	40	0.858798
ENSG00000187642	8	0.179739
ENSG00000272512	220	7.19151
ENSG00000188290	8964	690.669
ENSG00000187608	151	13.0832
ENSG00000231702	0	0
ENSG00000224969	1	0.144774
ENSG00000188157	4688	43.2334
ENSG00000242590	0	0
ENSG00000217801	33	1.84596
ENSG00000273443	2	0.164508
ENSG00000237330	0	0
ENSG00000131591	357	10.022
ENSG00000285812	0	0
ENSG00000223823	0	0
ENSG00000207730	0	0
ENSG00000207607	0	0
ENSG00000198976	0	0
ENSG00000272141	0	0
ENSG00000205231	0	0
ENSG00000162571	0	0
ENSG00000186891	0	0
ENSG00000186827	1	0.0634312
ENSG00000078808	2603	83.0579
ENSG00000176022	740	17.9891
ENSG00000184163	9	0.592372
ENSG00000260179	2	0.0875335
ENSG00000160087	756	20.9982
ENSG00000230415	16	4.07096
ENSG00000162572	46	1.02842
ENSG00000131584	746	13.4112
ENSG00000278073	0	0
ENSG00000169972	2302	124.877
ENSG00000127054	1490	38.6462
ENSG00000283712	0	0
ENSG00000240731	11	1.9432
ENSG00000224051	169	5.34998
ENSG00000169962	1	0.0196226
ENSG00000107404	3614	74.5638
ENSG00000284372	0	0
ENSG00000162576	60	1.49975
ENSG00000175756	1757	114.429
ENSG00000223663	0	0
ENSG00000221978	1040	15.929
ENSG00000224870	288	10.6556
ENSG00000242485	352	34.2891
ENSG00000264293	0	0
ENSG00000272455	51	2.2834
ENSG00000235098	0	0
ENSG00000225905	1	0.125577
ENSG00000205116	0	0
ENSG00000225285	0	0
ENSG00000179403	145	2.2011
ENSG00000215915	0	0
ENSG00000160072	967	16.0904
ENSG00000284740	7	0.723212
ENSG00000197785	1729	52.0291
ENSG00000205090	12	1.14123
ENSG00000160075	1871	99.362
ENSG00000215014	34	2.75673
ENSG00000274481	0	0
ENSG00000228594	180	5.77869
ENSG00000286989	11	0.409877
ENSG00000272106	519	17.365
ENSG00000197530	1089	22.8344
ENSG00000189409	1	0.0546383
ENSG00000248333	217	5.92825
ENSG00000272004	10	1.70471
ENSG00000189339	626	6.63445
ENSG00000269737	0	0
ENSG00000215914	0	0
ENSG00000008128	21	0.479879
ENSG00000268575	122	1.63792
ENSG00000227775	7	0.264004
ENSG00000215790	87	2.85486
ENSG00000008130	1709	31.901
ENSG00000078369	7797	168.089
ENSG00000231050	16	1.20421
ENSG00000169885	4	0.407096
ENSG00000178821	78	5.68846
ENSG00000142609	3	0.0389872
ENSG00000233542	0	0
ENSG00000187730	38	2.07792
ENSG00000226969	3	0.468114
ENSG00000067606	884	25.2741
ENSG00000271806	0	0
ENSG00000182873	10	1.09628
ENSG00000162585	451	8.59984
ENSG00000234396	0	0
ENSG00000157933	4002	44.8612
ENSG00000287356	5	0.0845592
ENSG00000116151	106	4.39391
ENSG00000272161	1	0.138314
ENSG00000269896	14	0.39661
ENSG00000272420	0	0
ENSG00000157916	949	93.1093
ENSG00000157911	298	8.99124
ENSG00000149527	0	0
ENSG00000224387	0	0
ENSG00000229393	0	0
ENSG00000157881	735	18.9771
ENSG00000197921	0	0
ENSG00000272449	125	5.56732
ENSG00000238164	0	0
ENSG00000157873	4	0.159786
ENSG00000225931	0	0
ENSG00000228037	0	0
ENSG00000157870	562	13.5557
ENSG00000142606	0	0
ENSG00000237058	0	0
ENSG00000215912	29	0.224355
ENSG00000285945	0	0
ENSG00000283259	0	0
ENSG00000233234	0	0
ENSG00000287396	2	0.205697
ENSG00000231630	0	0
ENSG00000284745	0	0
ENSG00000169717	0	0
ENSG00000177133	29	0.465615
ENSG00000142611	237	1.85798
ENSG00000283572	2	2.23569
ENSG00000226286	0	0
ENSG00000279839	31	0.789632
ENSG00000272235	0	0
ENSG00000287828	0	0
ENSG00000286518	0	0
ENSG00000130762	96	2.31967
ENSG00000272088	0	0
ENSG00000162591	75	0.687108
ENSG00000207776	0	0
ENSG00000238260	1	0.109628
ENSG00000158109	333	9.45722
ENSG00000116213	772	31.112
ENSG00000078900	352	4.62295
ENSG00000227589	0	0
ENSG00000235131	0	0
ENSG00000227372	821	38.4762
ENSG00000276189	0	0
ENSG00000162592	0	0
ENSG00000235169	33	4.11375
ENSG00000130764	2163	34.2765
ENSG00000266075	0	0
ENSG00000272153	5	0.642077
ENSG00000116198	401	4.08114
ENSG00000169598	205	4.43485
ENSG00000198912	354	9.59029
ENSG00000236423	9	0.316339
ENSG00000233304	0	0
ENSG00000226374	0	0
ENSG00000284668	0	0
ENSG00000284703	0	0
ENSG00000229280	0	0
ENSG00000235054	0	0
ENSG00000284694	0	0
ENSG00000227169	0	0
ENSG00000232596	0	0
ENSG00000196581	0	0
ENSG00000287586	0	0
ENSG00000284739	0	0
ENSG00000284674	0	0
ENSG00000231510	0	0
ENSG00000284616	0	0
ENSG00000284692	0	0
ENSG00000284666	0	0
ENSG00000260972	0	0
ENSG00000283356	0	0
ENSG00000236948	0	0
ENSG00000264341	0	0
ENSG00000264101	0	0
ENSG00000131697	629	7.73082
ENSG00000069424	277	4.62493
ENSG00000116254	73	0.505357
ENSG00000285629	0	0
ENSG00000116251	1823	154.228
ENSG00000226944	6	1.08236
ENSG00000158286	28	0.479598
ENSG00000116237	2062	53.8303
ENSG00000225077	8	0.479357
ENSG00000173673	0	0
ENSG00000158292	286	4.64553
ENSG00000097021	3370	146.928
ENSG00000271746	29	2.36257
ENSG00000069812	12	0.19199
ENSG00000187017	7	0.134722
ENSG00000265392	0	0
ENSG00000231868	0	0
ENSG00000215788	18	0.623676
ENSG00000171680	160	2.60324
ENSG00000162408	707	7.27468
ENSG00000253022	0	0
ENSG00000229519	0	0
ENSG00000173662	0	0
ENSG00000204859	341	9.90724
ENSG00000162413	2616	39.7551
ENSG00000116273	2116	39.7266
ENSG00000041988	794	39.6352
ENSG00000007923	502	10.6937
ENSG00000228750	0	0
ENSG00000284744	0	0
ENSG00000237436	31	5.0936
ENSG00000171735	872	7.15184
ENSG00000227950	0	0
ENSG00000237365	0	0
ENSG00000207056	0	0
ENSG00000237402	1	0.186818
ENSG00000237728	0	0
ENSG00000225126	0	0
ENSG00000270171	1	0.0396215
ENSG00000270035	2	0.239258
ENSG00000269978	0	0
ENSG00000049245	1795	56.1976
ENSG00000269925	6	1.04105
ENSG00000049246	91	0.991081
ENSG00000236266	0	0
ENSG00000049247	0	0
ENSG00000049249	35	0.399765
ENSG00000270330	0	0
ENSG00000116288	3243	196.216
ENSG00000200344	0	0
ENSG00000284747	4	0.129821
ENSG00000284716	0	0
ENSG00000116285	287	6.31906
ENSG00000238290	1	0.0333604
ENSG00000232848	0	0
ENSG00000229305	0	0
ENSG00000227634	0	0
ENSG00000200975	0	0
ENSG00000233645	0	0
ENSG00000251977	0	0
ENSG00000162426	14	0.382468
ENSG00000252254	0	0
ENSG00000142599	1551	13.1772
ENSG00000232912	1	0.064818
ENSG00000221083	1	0.545509
ENSG00000270282	0	0
ENSG00000234619	0	0
ENSG00000224315	5	0.484983
ENSG00000222511	2	1.32405
ENSG00000226545	0	0
ENSG00000228423	10	1.93169
ENSG00000229716	0	0
ENSG00000074800	81861	3038.64
ENSG00000274258	1	0.766164
ENSG00000230679	15	2.24304
ENSG00000201725	0	0
ENSG00000238249	0	0
ENSG00000232208	0	0
ENSG00000232663	0	0
ENSG00000131686	0	0
ENSG00000265141	0	0
ENSG00000197241	0	0
ENSG00000142583	1	0.0166924
ENSG00000252404	0	0
ENSG00000180758	395	5.1827
ENSG00000228526	255	3.9013
ENSG00000284357	0	0
ENSG00000234546	39	2.10226
ENSG00000049239	1256	9.36316
ENSG00000171621	177	3.88583
ENSG00000284652	2	0.0772675
ENSG00000284693	1	0.0279232
ENSG00000252956	0	0
ENSG00000235263	0	0
ENSG00000171612	495	8.73308
ENSG00000231181	9	1.09785
ENSG00000188807	873	15.6038
ENSG00000171608	162	2.01469
ENSG00000179840	0	0
ENSG00000233268	0	0
ENSG00000231789	109	7.91539
ENSG00000171603	2816	40.3401
ENSG00000271264	0	0
ENSG00000280113	0	0
ENSG00000178585	1021	23.1605
ENSG00000223989	0	0
ENSG00000285701	0	0
ENSG00000162441	234	3.19826
ENSG00000228150	1	0.154974
ENSG00000173614	49	1.83787
ENSG00000202415	0	0
ENSG00000283611	0	0
ENSG00000265521	0	0
ENSG00000241326	0	0
ENSG00000162444	228	18.0569
ENSG00000130939	1008	11.1148
ENSG00000224340	0	0
ENSG00000233623	4	0.401109
ENSG00000201746	1	0.637276
ENSG00000054523	2532	15.9054
ENSG00000264881	0	0
ENSG00000199562	0	0
ENSG00000264501	0	0
ENSG00000284735	0	0
ENSG00000284642	0	0
ENSG00000142657	5870	176.485
ENSG00000271989	6	0.513339
ENSG00000251503	0	0
ENSG00000175279	2	0.149209
ENSG00000241563	0	0
ENSG00000160049	1447	16.3494
ENSG00000203469	2	0.292028
ENSG00000142655	566	20.0805
ENSG00000287727	0	0
ENSG00000243267	0	0
ENSG00000130940	403	3.46357
ENSG00000272078	1	0.00860641
ENSG00000225158	0	0
ENSG00000175262	0	0
ENSG00000215785	0	0
ENSG00000120948	581	30.8788
ENSG00000277726	0	0
ENSG00000009724	2	0.0555508
ENSG00000271895	0	0
ENSG00000116649	2413	130.587
ENSG00000171824	785	19.1445
ENSG00000226849	1	0.0254245
ENSG00000230337	3	0.420053
ENSG00000198793	2745	21.4629
ENSG00000225602	0	0
ENSG00000253086	0	0
ENSG00000171819	0	0
ENSG00000207451	0	0
ENSG00000238173	0	0
ENSG00000120942	548	44.9667
ENSG00000238199	0	0
ENSG00000284646	0	0
ENSG00000224338	0	0
ENSG00000204624	6	0.0777078
ENSG00000285833	0	0
ENSG00000235643	1	0.0504727
ENSG00000284708	0	0
ENSG00000116661	58	1.78552
ENSG00000132879	395	8.1128
ENSG00000116663	86	4.06109
ENSG00000116670	2112	77.427
ENSG00000162490	18	0.166652
ENSG00000177674	378	24.4315
ENSG00000215910	3	0.045009
ENSG00000177553	0	0
ENSG00000177000	317	2.67059
ENSG00000011021	156	2.66402
ENSG00000276470	0	0
ENSG00000278852	0	0
ENSG00000175206	0	0
ENSG00000275915	0	0
ENSG00000120937	1	0.0963115
ENSG00000224904	0	0
ENSG00000285646	19	1.74372
ENSG00000199347	0	0
ENSG00000201801	14	7.95533
ENSG00000116685	2262	71.0795
ENSG00000083444	1836	42.0679
ENSG00000287384	4	0.458411
ENSG00000116688	3130	44.7255
ENSG00000270914	0	0
ENSG00000116691	466	20.6203
ENSG00000202461	0	0
ENSG00000276869	0	0
ENSG00000243539	0	0
ENSG00000120949	0	0
ENSG00000201135	0	0
ENSG00000227875	0	0
ENSG00000285604	0	0
ENSG00000283789	0	0
ENSG00000028137	1	0.0184943
ENSG00000263676	0	0
ENSG00000225196	0	0
ENSG00000252969	0	0
ENSG00000048707	1497	6.24065
ENSG00000239149	34	15.2527
ENSG00000229484	0	0
ENSG00000162496	1038	32.158
ENSG00000221340	0	0
ENSG00000276830	0	0
ENSG00000272482	8	1.58118
ENSG00000204518	0	0
ENSG00000226166	0	0
ENSG00000188984	0	0
ENSG00000157330	0	0
ENSG00000116726	0	0
ENSG00000116721	0	0
ENSG00000228338	0	0
ENSG00000239810	0	0
ENSG00000231103	0	0
ENSG00000179172	0	0
ENSG00000120952	0	0
ENSG00000243073	0	0
ENSG00000187545	0	0
ENSG00000204510	0	0
ENSG00000207434	0	0
ENSG00000234064	0	0
ENSG00000232423	0	0
ENSG00000274178	0	0
ENSG00000274764	0	0
ENSG00000277058	0	0
ENSG00000229571	0	0
ENSG00000277862	0	0
ENSG00000236179	0	0
ENSG00000275774	0	0
ENSG00000229978	0	0
ENSG00000233336	0	0
ENSG00000280267	0	0
ENSG00000179412	0	0
ENSG00000204505	0	0
ENSG00000279169	0	0
ENSG00000279804	0	0
ENSG00000250894	0	0
ENSG00000270601	0	0
ENSG00000231219	0	0
ENSG00000207511	0	0
ENSG00000182330	0	0
ENSG00000237700	0	0
ENSG00000204501	0	0
ENSG00000228229	0	0
ENSG00000204481	0	0
ENSG00000204480	0	0
ENSG00000204479	0	0
ENSG00000204478	0	0
ENSG00000162494	0	0
ENSG00000259961	0	0
ENSG00000215909	0	0
ENSG00000162493	660	34.4862
ENSG00000222952	0	0
ENSG00000237445	0	0
ENSG00000253085	0	0
ENSG00000116731	671	5.75022
ENSG00000189337	333	3.30329
ENSG00000252151	0	0
ENSG00000231606	0	0
ENSG00000234593	0	0
ENSG00000235829	0	0
ENSG00000287756	2	0.093859
ENSG00000175147	50	0.480201
ENSG00000171729	84	2.90606
ENSG00000204464	0	0
ENSG00000215720	0	0
ENSG00000278480	0	0
ENSG00000142621	17	0.227742
ENSG00000233485	0	0
ENSG00000236045	0	0
ENSG00000228140	14	0.184365
ENSG00000142634	1169	88.6679
ENSG00000162438	1	0.0195832
ENSG00000142615	0	0
ENSG00000215704	0	0
ENSG00000132906	309	7.50366
ENSG00000116138	276	2.98778
ENSG00000251866	0	0
ENSG00000272510	0	0
ENSG00000116771	2	0.0440637
ENSG00000237301	14	0.33555
ENSG00000235084	3	0.457641
ENSG00000252417	0	0
ENSG00000236500	0	0
ENSG00000197312	597	3.81631
ENSG00000215695	0	0
ENSG00000271742	0	0
ENSG00000116786	1345	24.295
ENSG00000237938	0	0
ENSG00000162461	1	0.0217924
ENSG00000224459	0	0
ENSG00000162460	0	0
ENSG00000162458	544	10.6045
ENSG00000224321	0	0
ENSG00000233954	9	0.281512
ENSG00000178715	2	0.311363
ENSG00000179743	625	17.2333
ENSG00000065526	4611	25.387
ENSG00000270620	1	0.323169
ENSG00000116809	371	9.13284
ENSG00000234607	0	0
ENSG00000231353	0	0
ENSG00000275503	0	0
ENSG00000224966	0	0
ENSG00000183888	0	0
ENSG00000233078	0	0
ENSG00000173641	0	0
ENSG00000186510	0	0
ENSG00000232456	2	0.193718
ENSG00000184908	3	0.0798461
ENSG00000185519	354	14.0342
ENSG00000142627	1279	22.1017
ENSG00000227959	6	0.452579
ENSG00000224621	0	0
ENSG00000234166	0	0
ENSG00000142632	31	0.636317
ENSG00000237276	7	0.277512
ENSG00000288398	73	1.86993
ENSG00000132881	57	2.46934
ENSG00000233929	4	1.46642
ENSG00000037637	619	6.77834
ENSG00000055070	2949	254.22
ENSG00000226457	0	0
ENSG00000187144	7	0.131893
ENSG00000157191	399	15.2251
ENSG00000226029	8	0.168107
ENSG00000080947	87	1.10514
ENSG00000206652	1	0.415784
ENSG00000261135	11	0.675743
ENSG00000285853	0	0
ENSG00000224174	0	0
ENSG00000233421	15	0.660742
ENSG00000277344	0	0
ENSG00000225710	0	0
ENSG00000219481	489	5.62107
ENSG00000271732	0	0
ENSG00000215908	672	16.5246
ENSG00000283773	0	0
ENSG00000186301	13	0.386928
ENSG00000282143	0	0
ENSG00000207513	3	1.24735
ENSG00000280114	0	0
ENSG00000236698	2	0.313511
ENSG00000268869	4	0.0738571
ENSG00000279151	0	0
ENSG00000282740	0	0
ENSG00000058453	122	1.2491
ENSG00000227684	0	0
ENSG00000207389	3	1.24735
ENSG00000186715	2	0.0624152
ENSG00000223643	0	0
ENSG00000230239	0	0
ENSG00000263811	0	0
ENSG00000228549	20	0.541179
ENSG00000277234	0	0
ENSG00000238142	20	0.901965
ENSG00000235241	0	0
ENSG00000207005	11	4.57362
ENSG00000272426	7	1.08977
ENSG00000117122	247	16.1173
ENSG00000286898	0	0
ENSG00000226526	3	0.321644
ENSG00000159363	2048	34.9475
ENSG00000288636	0	0
ENSG00000117118	1748	117.432
ENSG00000117115	197	3.08029
ENSG00000204362	0	0
ENSG00000282843	0	0
ENSG00000142623	0	0
ENSG00000142619	1	0.0213824
ENSG00000266634	0	0
ENSG00000159339	0	0
ENSG00000276747	0	0
ENSG00000179051	5874	99.1435
ENSG00000227751	3	0.657767
ENSG00000074964	340	5.01278
ENSG00000236648	0	0
ENSG00000117148	0	0
ENSG00000284653	0	0
ENSG00000261781	0	0
ENSG00000117154	79	2.8472
ENSG00000280222	35	0.368701
ENSG00000230035	0	0
ENSG00000225387	0	0
ENSG00000179023	0	0
ENSG00000235282	0	0
ENSG00000225478	0	0
ENSG00000009709	29	0.318279
ENSG00000179002	0	0
ENSG00000159423	381	12.2316
ENSG00000265606	0	0
ENSG00000221662	2	1.74842
ENSG00000169991	667	7.3607
ENSG00000272084	13	0.260568
ENSG00000127481	9643	41.3757
ENSG00000230424	5	0.672471
ENSG00000127463	1687	17.3244
ENSG00000053372	765	25.4584
ENSG00000286064	1	0.201146
ENSG00000211454	7	0.384935
ENSG00000162482	13	0.72959
ENSG00000270728	0	0
ENSG00000053371	2192	109.743
ENSG00000200403	0	0
ENSG00000040487	192	7.2533
ENSG00000077549	3126	34.4915
ENSG00000240490	0	0
ENSG00000173436	65	6.6252
ENSG00000201609	0	0
ENSG00000235185	1	0.329413
ENSG00000158747	513	16.1948
ENSG00000270136	0	0
ENSG00000226396	29	4.34608
ENSG00000158748	73	1.30994
ENSG00000162542	68	1.55912
ENSG00000178828	0	0
ENSG00000235434	0	0
ENSG00000169914	586	6.13331
ENSG00000188784	0	0
ENSG00000242688	0	0
ENSG00000188257	0	0
ENSG00000127472	0	0
ENSG00000117215	0	0
ENSG00000158786	0	0
ENSG00000227066	2	0.054704
ENSG00000187980	0	0
ENSG00000162543	0	0
ENSG00000228105	0	0
ENSG00000284710	0	0
ENSG00000158816	7	0.106664
ENSG00000226664	0	0
ENSG00000236963	0	0
ENSG00000226487	0	0
ENSG00000284641	0	0
ENSG00000284743	0	0
ENSG00000162545	247	7.241
ENSG00000090432	573	16.0923
ENSG00000215520	0	0
ENSG00000183114	90	2.50693
ENSG00000158825	7	0.590012
ENSG00000158828	1791	45.9638
ENSG00000284005	0	0
ENSG00000117242	93	1.42731
ENSG00000244038	5078	162.87
ENSG00000117245	261	4.48406
ENSG00000235432	0	0
ENSG00000189410	465	8.13435
ENSG00000233069	5	1.14028
ENSG00000127483	1515	16.1264
ENSG00000075151	1154	12.7001
ENSG00000251914	0	0
ENSG00000221808	3	1.71904
ENSG00000233072	2	0.354226
ENSG00000236073	0	0
ENSG00000235112	0	0
ENSG00000287192	7	0.429631
ENSG00000117298	1209	26.1465
ENSG00000236936	0	0
ENSG00000231105	7	0.192545
ENSG00000236216	0	0
ENSG00000228823	0	0
ENSG00000236009	0	0
ENSG00000227001	8	0.825278
ENSG00000187952	2	0.110516
ENSG00000186543	0	0
ENSG00000142794	330	8.25164
ENSG00000176378	0	0
ENSG00000162551	72	1.93595
ENSG00000233431	0	0
ENSG00000076864	167	3.17731
ENSG00000090686	579	8.93441
ENSG00000231978	0	0
ENSG00000187942	0	0
ENSG00000142798	3249	15.4483
ENSG00000232037	0	0
ENSG00000283234	0	0
ENSG00000219073	0	0
ENSG00000285959	0	0
ENSG00000273610	0	0
ENSG00000201919	0	0
ENSG00000142789	0	0
ENSG00000278124	0	0
ENSG00000201273	0	0
ENSG00000228397	7	0.459403
ENSG00000218510	24	2.38213
ENSG00000070831	3427	103.583
ENSG00000285752	1	0.0264913
ENSG00000285794	0	0
ENSG00000230068	11	1.08392
ENSG00000271428	0	0
ENSG00000162552	65	1.117
ENSG00000285873	5	0.420398
ENSG00000266564	0	0
ENSG00000234397	0	0
ENSG00000279625	0	0
ENSG00000184677	619	4.69403
ENSG00000237200	8	1.9982
ENSG00000070886	101	1.37219
ENSG00000276835	0	0
ENSG00000173372	0	0
ENSG00000159189	0	0
ENSG00000173369	0	0
ENSG00000133216	534	3.36656
ENSG00000265422	2	1.66314
ENSG00000225952	0	0
ENSG00000264014	0	0
ENSG00000215906	1	0.0415531
ENSG00000227868	1	0.133181
ENSG00000004487	3083	68.1444
ENSG00000240553	0	0
ENSG00000263793	1	1.00277
ENSG00000266802	0	0
ENSG00000169641	838	6.42189
ENSG00000229010	0	0
ENSG00000206935	0	0
ENSG00000252578	0	0
ENSG00000179546	31	0.745624
ENSG00000215381	0	0
ENSG00000261326	8	0.146171
ENSG00000284726	0	0
ENSG00000125944	1773	15.5978
ENSG00000125945	355	5.42149
ENSG00000249087	79	8.88927
ENSG00000201405	0	0
ENSG00000271420	0	0
ENSG00000204219	19	0.753684
ENSG00000232482	0	0
ENSG00000088280	261	4.39329
ENSG00000007968	1961	25.7348
ENSG00000235052	10	1.49536
ENSG00000117318	988	70.9161
ENSG00000285802	0	0
ENSG00000197880	0	0
ENSG00000229239	0	0
ENSG00000142676	4663	312.648
ENSG00000236810	20	1.26981
ENSG00000011007	1970	26.0635
ENSG00000057757	955	40.956
ENSG00000011009	753	31.4043
ENSG00000117308	310	13.9436
ENSG00000117305	416	13.1876
ENSG00000179163	437	14.5856
ENSG00000188822	1	0.0129513
ENSG00000229106	0	0
ENSG00000232557	0	0
ENSG00000264926	0	0
ENSG00000230228	0	0
ENSG00000189266	507	14.2387
ENSG00000188529	1275	30.6236
ENSG00000215905	0	0
ENSG00000225315	0	0
ENSG00000142661	4	0.0473532
ENSG00000230703	0	0
ENSG00000142677	3	0.0726183
ENSG00000185436	554	8.27343
ENSG00000230023	0	0
ENSG00000232298	0	0
ENSG00000158055	33	0.794009
ENSG00000001460	143	1.62084
ENSG00000001461	1421	17.6785
ENSG00000286061	4	0.487932
ENSG00000117602	419	4.16305
ENSG00000264443	0	0
ENSG00000184454	5	0.0839141
ENSG00000227312	0	0
ENSG00000239106	0	0
ENSG00000133226	2191	40.4771
ENSG00000284699	0	0
ENSG00000169504	1893	47.4039
ENSG00000238482	0	0
ENSG00000020633	298	7.72925
ENSG00000278034	0	0
ENSG00000229162	2	0.166314
ENSG00000261025	0	0
ENSG00000264371	0	0
ENSG00000285823	0	0
ENSG00000233755	0	0
ENSG00000233419	0	0
ENSG00000231953	0	0
ENSG00000117614	121	4.69597
ENSG00000284602	24	0.747272
ENSG00000284657	6	0.538331
ENSG00000117616	554	12.451
ENSG00000272432	5	0.702975
ENSG00000261349	0	0
ENSG00000187010	0	0
ENSG00000224183	0	0
ENSG00000259984	5	0.742795
ENSG00000183726	748	22.5088
ENSG00000188672	12	0.452079
ENSG00000238084	0	0
ENSG00000204178	218	3.77287
ENSG00000157978	329	7.69871
ENSG00000225643	6	0.847063
ENSG00000117643	127	1.86356
ENSG00000233478	0	0
ENSG00000162430	2947	46.5813
ENSG00000255054	0	0
ENSG00000228172	8	1.05514
ENSG00000117640	476	15.4634
ENSG00000272478	0	0
ENSG00000127423	645	31.596
ENSG00000236528	9	0.722847
ENSG00000182749	126	3.19991
ENSG00000207302	0	0
ENSG00000117632	5445	216.873
ENSG00000229786	0	0
ENSG00000223624	0	0
ENSG00000283938	0	0
ENSG00000158006	58	1.13419
ENSG00000207237	0	0
ENSG00000252190	0	0
ENSG00000252691	0	0
ENSG00000158008	12	0.203548
ENSG00000158014	2	0.0419751
ENSG00000284309	0	0
ENSG00000158022	0	0
ENSG00000175087	143	2.2788
ENSG00000197245	10	0.243618
ENSG00000282872	2	0.125693
ENSG00000236782	3	0.294763
ENSG00000142684	836	89.3505
ENSG00000142675	15	0.403006
ENSG00000188782	0	0
ENSG00000236155	0	0
ENSG00000278572	0	0
ENSG00000130695	1790	31.0184
ENSG00000270733	0	0
ENSG00000142669	236	21.4281
ENSG00000158062	356	11.8821
ENSG00000169442	7	1.25281
ENSG00000176092	52	0.566513
ENSG00000225854	0	0
ENSG00000176083	0	0
ENSG00000131914	0	0
ENSG00000117682	315	6.43481
ENSG00000223583	0	0
ENSG00000225891	4	0.515603
ENSG00000198830	5382	319.678
ENSG00000224129	0	0
ENSG00000117676	997	21.2317
ENSG00000238705	0	0
ENSG00000243905	0	0
ENSG00000252802	0	0
ENSG00000252429	0	0
ENSG00000229247	0	0
ENSG00000238316	0	0
ENSG00000235069	0	0
ENSG00000260063	8	0.272754
ENSG00000117713	2016	15.994
ENSG00000060642	163	11.9257
ENSG00000241188	0	0
ENSG00000287810	0	0
ENSG00000204160	829	11.2048
ENSG00000175793	56	2.91939
ENSG00000142751	847	12.3806
ENSG00000226698	0	0
ENSG00000198746	129	4.13945
ENSG00000090273	1895	72.1079
ENSG00000131910	0	0
ENSG00000175707	57	2.35418
ENSG00000172746	0	0
ENSG00000224064	0	0
ENSG00000225294	0	0
ENSG00000253368	186	6.46766
ENSG00000158246	42	1.20232
ENSG00000090020	272	3.91541
ENSG00000229985	0	0
ENSG00000214973	0	0
ENSG00000225159	2	0.157298
ENSG00000225990	0	0
ENSG00000224311	0	0
ENSG00000142784	2113	30.6168
ENSG00000252098	0	0
ENSG00000243659	2	0.483607
ENSG00000186501	889	60.9855
ENSG00000206888	3	1.91183
ENSG00000241547	16	2.33123
ENSG00000142765	117	4.1209
ENSG00000142733	194	2.98075
ENSG00000142748	0	0
ENSG00000174950	0	0
ENSG00000231207	0	0
ENSG00000181773	11	0.350994
ENSG00000158195	6991	83.9124
ENSG00000241169	0	0
ENSG00000237429	6	1.44569
ENSG00000126705	572	6.06781
ENSG00000000938	0	0
ENSG00000235912	0	0
ENSG00000233975	0	0
ENSG00000126709	166	13.6707
ENSG00000225886	0	0
ENSG00000206767	0	0
ENSG00000226662	0	0
ENSG00000207095	0	0
ENSG00000287244	10	0.729289
ENSG00000009780	192	12.4688
ENSG00000231344	2	0.390765
ENSG00000230833	1	0.100871
ENSG00000117758	631	14.1816
ENSG00000269971	16	5.92944
ENSG00000270031	0	0
ENSG00000223062	0	0
ENSG00000286433	1	0.0463552
ENSG00000117751	749	19.2656
ENSG00000252947	4	1.6431
ENSG00000130775	18	0.525201
ENSG00000117748	1440	61.9896
ENSG00000130768	155	5.52495
ENSG00000227050	1	0.138877
ENSG00000158156	329	9.24353
ENSG00000158161	742	8.43406
ENSG00000238231	1	0.1858
ENSG00000240750	1	0.229591
ENSG00000228589	5	0.50065
ENSG00000228943	0	0
ENSG00000214812	0	0
ENSG00000253005	0	0
ENSG00000169403	0	0
ENSG00000126698	693	29.5342
ENSG00000130770	339	38.5909
ENSG00000270605	25	0.87646
ENSG00000271398	2	0.320887
ENSG00000130766	1291	25.4279
ENSG00000130772	56	3.45259
ENSG00000204138	422	9.34879
ENSG00000206779	0	0
ENSG00000229820	2	0.346135
ENSG00000221216	0	0
ENSG00000180198	1607	40.7964
ENSG00000242125	3756	116.364
ENSG00000274266	0	0
ENSG00000200087	445	148.745
ENSG00000231468	0	0
ENSG00000279443	7	0.22915
ENSG00000180098	188	11.3246
ENSG00000197989	661	24.0901
ENSG00000221539	0	0
ENSG00000278274	0	0
ENSG00000273544	0	0
ENSG00000274582	0	0
ENSG00000280498	0	0
ENSG00000120656	122	6.12142
ENSG00000188060	0	0
ENSG00000229388	8	0.79289
ENSG00000270103	0	0
ENSG00000274978	0	0
ENSG00000162419	261	2.79918
ENSG00000252777	0	0
ENSG00000198492	1340	32.3443
ENSG00000116329	122	6.83567
ENSG00000233427	4	0.251386
ENSG00000199756	0	0
ENSG00000159023	1946	22.0021
ENSG00000225616	0	0
ENSG00000206704	0	0
ENSG00000277958	1	0.241803
ENSG00000253304	161	4.30018
ENSG00000225750	0	0
ENSG00000116350	2141	104.354
ENSG00000277916	0	0
ENSG00000116353	313	8.48629
ENSG00000237934	0	0
ENSG00000060656	4740	60.5609
ENSG00000230523	0	0
ENSG00000225011	0	0
ENSG00000228176	0	0
ENSG00000284676	0	0
ENSG00000270927	0	0
ENSG00000233399	0	0
ENSG00000233372	0	0
ENSG00000231251	0	0
ENSG00000236335	0	0
ENSG00000231949	0	0
ENSG00000162510	6	0.106823
ENSG00000186056	72	3.20887
ENSG00000287510	0	0
ENSG00000162511	0	0
ENSG00000264773	0	0
ENSG00000229607	0	0
ENSG00000223382	0	0
ENSG00000222784	0	0
ENSG00000235143	0	0
ENSG00000162512	882	11.4644
ENSG00000266210	0	0
ENSG00000134644	2703	34.2272
ENSG00000237329	0	0
ENSG00000232768	0	0
ENSG00000215900	0	0
ENSG00000225142	0	0
ENSG00000084628	110	2.56699
ENSG00000060688	1640	69.2441
ENSG00000229447	16	2.49661
ENSG00000121766	278	11.1181
ENSG00000229044	0	0
ENSG00000121769	0	0
ENSG00000168528	414	10.057
ENSG00000215899	0	0
ENSG00000206981	0	0
ENSG00000260386	0	0
ENSG00000265961	0	0
ENSG00000284543	0	0
ENSG00000229167	0	0
ENSG00000142910	5	0.154482
ENSG00000121764	3	0.12005
ENSG00000162517	1719	72.6246
ENSG00000235790	1	0.0757651
ENSG00000264078	0	0
ENSG00000084636	4	0.0503422
ENSG00000121753	808	10.1766
ENSG00000266580	2	1.79444
ENSG00000254545	0	0
ENSG00000134668	0	0
ENSG00000203620	0	0
ENSG00000269967	14	1.6263
ENSG00000184007	2141	65.97
ENSG00000228634	0	0
ENSG00000284702	0	0
ENSG00000121774	2669	91.5009
ENSG00000203325	0	0
ENSG00000121775	249	8.51502
ENSG00000266203	0	0
ENSG00000276493	0	0
ENSG00000025800	2754	25.5325
ENSG00000250135	0	0
ENSG00000084652	2772	38.8528
ENSG00000160050	326	25.2608
ENSG00000224066	4	0.347016
ENSG00000160051	145	4.39047
ENSG00000222046	1	0.0505475
ENSG00000160055	92	4.0789
ENSG00000084623	7033	322.292
ENSG00000220785	1	0.044135
ENSG00000183615	3	0.216014
ENSG00000182866	5	0.157407
ENSG00000277617	0	0
ENSG00000252450	0	0
ENSG00000116478	1622	52.2199
ENSG00000175130	2549	112.427
ENSG00000233775	0	0
ENSG00000162526	11	2.81983
ENSG00000225828	353	34.4357
ENSG00000160058	1376	32.0778
ENSG00000224333	0	0
ENSG00000270850	0	0
ENSG00000229259	0	0
ENSG00000263529	0	0
ENSG00000254553	0	0
ENSG00000273274	53	0.281661
ENSG00000160062	84	0.80936
ENSG00000176261	150	6.38868
ENSG00000200591	0	0
ENSG00000162521	6798	58.8032
ENSG00000162520	50	0.973288
ENSG00000224409	0	0
ENSG00000162522	1191	14.7847
ENSG00000134684	6451	134.81
ENSG00000116497	713	11.521
ENSG00000160097	18	0.433555
ENSG00000121905	6	0.289753
ENSG00000121900	183	12.1151
ENSG00000287691	0	0
ENSG00000116514	553	14.086
ENSG00000278966	0	0
ENSG00000217644	0	0
ENSG00000239670	0	0
ENSG00000236065	0	0
ENSG00000004455	5558	133.448
ENSG00000276645	20	3.95296
ENSG00000142920	122	1.5876
ENSG00000278997	6	0.300832
ENSG00000116525	183	3.26919
ENSG00000279179	1	0.0197763
ENSG00000284721	0	0
ENSG00000160094	272	5.81967
ENSG00000270115	2	0.290783
ENSG00000184389	0	0
ENSG00000225313	0	0
ENSG00000134686	1141	20.1042
ENSG00000284154	0	0
ENSG00000222112	6	1.36833
ENSG00000233246	6	0.834962
ENSG00000234512	0	0
ENSG00000121903	276	4.36053
ENSG00000235907	0	0
ENSG00000121904	19	0.0945819
ENSG00000227000	0	0
ENSG00000176256	0	0
ENSG00000231163	0	0
ENSG00000201148	0	0
ENSG00000142698	0	0
ENSG00000270241	0	0
ENSG00000287703	0	0
ENSG00000207941	0	0
ENSG00000163866	306	7.97009
ENSG00000189280	0	0
ENSG00000189433	0	0
ENSG00000255811	0	0
ENSG00000188910	0	0
ENSG00000187513	0	0
ENSG00000230163	0	0
ENSG00000116544	72	1.25212
ENSG00000284773	4	0.0862328
ENSG00000241014	1	0.036136
ENSG00000271741	0	0
ENSG00000243749	0	0
ENSG00000163867	43	0.572454
ENSG00000197056	113	1.67216
ENSG00000233940	0	0
ENSG00000228348	0	0
ENSG00000284640	0	0
ENSG00000116560	1479	26.9655
ENSG00000201868	0	0
ENSG00000146463	509	4.71192
ENSG00000240374	0	0
ENSG00000201542	0	0
ENSG00000229994	8	0.615698
ENSG00000227409	0	0
ENSG00000278702	0	0
ENSG00000142687	1195	17.0578
ENSG00000236274	0	0
ENSG00000020129	247	4.90608
ENSG00000239636	11	0.880369
ENSG00000116819	13	0.394856
ENSG00000126067	2953	45.495
ENSG00000142686	114	15.7998
ENSG00000092853	323	2.58751
ENSG00000232335	0	0
ENSG00000134698	382	3.58196
ENSG00000092847	1387	6.89743
ENSG00000271164	0	0
ENSG00000286899	0	0
ENSG00000271914	0	0
ENSG00000126070	583	11.0458
ENSG00000271554	0	0
ENSG00000232862	0	0
ENSG00000092850	10	0.392339
ENSG00000116863	333	13.7534
ENSG00000171812	1	0.0146045
ENSG00000054116	776	39.6065
ENSG00000116871	2190	46.1189
ENSG00000264592	0	0
ENSG00000054118	1037	18.4867
ENSG00000231849	0	0
ENSG00000214193	72	1.92986
ENSG00000142694	101	6.5342
ENSG00000286379	0	0
ENSG00000196182	1127	19.9814
ENSG00000181817	447	30.2985
ENSG00000222821	0	0
ENSG00000116885	90	4.19479
ENSG00000201448	0	0
ENSG00000116898	958	68.5463
ENSG00000119535	0	0
ENSG00000230214	0	0
ENSG00000284705	0	0
ENSG00000284720	0	0
ENSG00000234481	0	0
ENSG00000163873	211	1.51594
ENSG00000284650	0	0
ENSG00000223944	0	0
ENSG00000264698	0	0
ENSG00000207328	0	0
ENSG00000252368	0	0
ENSG00000230451	0	0
ENSG00000233621	3	0.146642
ENSG00000163874	269	6.74117
ENSG00000283724	0	0
ENSG00000163875	1094	55.2171
ENSG00000263675	1	1.13648
ENSG00000163877	415	30.3955
ENSG00000232273	0	0
ENSG00000237749	0	0
ENSG00000163879	5	0.128755
ENSG00000134697	472	13.6957
ENSG00000284748	0	0
ENSG00000169218	1	0.0293916
ENSG00000116922	743	19.7137
ENSG00000134690	1117	33.0728
ENSG00000183317	80	1.72248
ENSG00000200421	2	1.36377
ENSG00000214141	0	0
ENSG00000227416	0	0
ENSG00000185090	530	13.4599
ENSG00000233728	0	0
ENSG00000196449	922	34.0205
ENSG00000197982	853	43.7659
ENSG00000188786	331	2.8437
ENSG00000235673	0	0
ENSG00000204084	506	7.35054
ENSG00000230955	2	0.283528
ENSG00000252448	0	0
ENSG00000222282	0	0
ENSG00000277168	0	0
ENSG00000183431	1807	44.4184
ENSG00000212541	0	0
ENSG00000183386	653	26.8884
ENSG00000183520	460	15.5051
ENSG00000185668	58	1.33387
ENSG00000224592	24	2.85607
ENSG00000223589	0	0
ENSG00000265596	0	0
ENSG00000284623	0	0
ENSG00000286552	1	0.0660102
ENSG00000287987	0	0
ENSG00000237290	0	0
ENSG00000275350	0	0
ENSG00000200796	0	0
ENSG00000238063	0	0
ENSG00000215895	0	0
ENSG00000284632	2	0.153233
ENSG00000116954	112	2.84861
ENSG00000273637	0	0
ENSG00000228436	10	1.08236
ENSG00000214114	220	5.92476
ENSG00000274944	0	0
ENSG00000131233	0	0
ENSG00000158315	0	0
ENSG00000199963	0	0
ENSG00000207466	0	0
ENSG00000235549	0	0
ENSG00000174574	1596	40.487
ENSG00000168653	288	36.0998
ENSG00000127603	2753	7.56094
ENSG00000206654	0	0
ENSG00000222378	0	0
ENSG00000287422	0	0
ENSG00000226438	0	0
ENSG00000217897	0	0
ENSG00000183682	49	0.592839
ENSG00000237624	6	0.266535
ENSG00000243970	80	1.97863
ENSG00000090621	4480	97.2262
ENSG00000228060	2	0.10363
ENSG00000201457	0	0
ENSG00000163909	170	2.84328
ENSG00000225903	0	0
ENSG00000116981	26	1.60154
ENSG00000116983	71	1.01753
ENSG00000084072	1332	75.8157
ENSG00000225333	0	0
ENSG00000252413	0	0
ENSG00000116985	393	5.55286
ENSG00000198754	51	1.9045
ENSG00000285905	0	0
ENSG00000261798	14	0.798194
ENSG00000229213	0	0
ENSG00000284719	18	1.11785
ENSG00000284678	2	0.202641
ENSG00000043514	460	5.2895
ENSG00000202222	7	4.22407
ENSG00000116990	268	5.61257
ENSG00000236546	2	0.173729
ENSG00000207356	0	0
ENSG00000168389	228	7.15462
ENSG00000228477	10	0.940532
ENSG00000131236	2143	47.0622
ENSG00000131238	1303	37.2067
ENSG00000226745	0	0
ENSG00000117000	327	3.57793
ENSG00000207508	1	0.637276
ENSG00000188800	0	0
ENSG00000259943	112	4.95595
ENSG00000084073	330	6.70308
ENSG00000231296	0	0
ENSG00000049089	30	0.717271
ENSG00000227311	0	0
ENSG00000084070	989	23.2146
ENSG00000213172	2	0.326261
ENSG00000284677	0	0
ENSG00000187801	22	0.711308
ENSG00000260920	16	0.445495
ENSG00000279667	0	0
ENSG00000187815	14	0.341431
ENSG00000238287	2	0.225417
ENSG00000164002	106	3.82029
ENSG00000227278	0	0
ENSG00000238186	0	0
ENSG00000117010	52	1.68687
ENSG00000286838	0	0
ENSG00000236505	2	1.08236
ENSG00000233910	0	0
ENSG00000117016	1334	12.5311
ENSG00000287743	2	0.0815653
ENSG00000237899	0	0
ENSG00000272145	25	1.0105
ENSG00000066136	543	19.8853
ENSG00000198974	2	1.48236
ENSG00000207962	3	2.29849
ENSG00000117013	233	3.67436
ENSG00000264582	2	0.460734
ENSG00000179862	21	1.0931
ENSG00000229528	0	0
ENSG00000228940	0	0
ENSG00000286668	0	0
ENSG00000233118	0	0
ENSG00000171793	1915	44.3098
ENSG00000281207	101	1.4348
ENSG00000171790	0	0
ENSG00000010803	884	18.1398
ENSG00000215893	1	0.13665
ENSG00000287400	4	0.0614727
ENSG00000235358	3	0.1919
ENSG00000213987	0	0
ENSG00000286640	0	0
ENSG00000204060	240	11.0876
ENSG00000229901	0	0
ENSG00000252563	0	0
ENSG00000127129	1	0.0544202
ENSG00000127124	114	0.616113
ENSG00000230881	0	0
ENSG00000230638	0	0
ENSG00000284895	0	0
ENSG00000287587	2	0.114796
ENSG00000227538	0	0
ENSG00000228776	0	0
ENSG00000044012	0	0
ENSG00000197273	0	0
ENSG00000198815	928	11.8234
ENSG00000227527	0	0
ENSG00000177181	286	1.84381
ENSG00000235002	0	0
ENSG00000066185	1	0.0445677
ENSG00000127125	212	6.37108
ENSG00000186409	3	0.0559994
ENSG00000230116	0	0
ENSG00000236876	0	0
ENSG00000200254	0	0
ENSG00000236180	0	0
ENSG00000171960	755	22.3448
ENSG00000285728	23	0.768416
ENSG00000234917	4	0.453834
ENSG00000065978	4757	108.887
ENSG00000164007	0	0
ENSG00000117385	946	22.9315
ENSG00000164008	71	1.0171
ENSG00000283580	0	0
ENSG00000228452	1	0.140885
ENSG00000274386	30	1.58088
ENSG00000177868	88	7.43568
ENSG00000164010	69	1.36774
ENSG00000228192	12	0.261342
ENSG00000164011	88	3.10108
ENSG00000233708	0	0
ENSG00000237090	1	0.0514243
ENSG00000225099	0	0
ENSG00000117394	2231	44.9553
ENSG00000284138	25	3.87435
ENSG00000227533	55	2.13332
ENSG00000283973	0	0
ENSG00000207256	0	0
ENSG00000283136	0	0
ENSG00000277513	0	0
ENSG00000186973	2	0.254435
ENSG00000117395	574	26.0414
ENSG00000284410	0	0
ENSG00000243710	6	0.0983016
ENSG00000199240	0	0
ENSG00000179178	0	0
ENSG00000253313	1	0.0458873
ENSG00000066056	0	0
ENSG00000117400	4	0.0750769
ENSG00000287113	6	0.734527
ENSG00000234694	12	1.23792
ENSG00000117399	3227	133.441
ENSG00000066322	881	61.0509
ENSG00000283836	0	0
ENSG00000159479	1025	47.1297
ENSG00000229431	1	0.0932812
ENSG00000198198	664	3.20297
ENSG00000229372	4	0.390206
ENSG00000274975	0	0
ENSG00000178922	182	9.38753
ENSG00000229348	0	0
ENSG00000142949	7607	67.1905
ENSG00000284989	0	0
ENSG00000066135	483	7.34175
ENSG00000236200	22	1.88936
ENSG00000126091	31	0.812393
ENSG00000229444	0	0
ENSG00000283414	0	0
ENSG00000233674	0	0
ENSG00000283477	0	0
ENSG00000224751	0	0
ENSG00000117407	71	2.49171
ENSG00000237950	16	0.490565
ENSG00000288573	4	0.927736
ENSG00000117408	769	13.5043
ENSG00000285649	2	0.0667207
ENSG00000132768	400	11.0606
ENSG00000117410	1386	95.7542
ENSG00000117411	2262	79.8357
ENSG00000159214	47	2.17722
ENSG00000196517	457	9.71995
ENSG00000230615	10	0.257899
ENSG00000227163	0	0
ENSG00000271647	0	0
ENSG00000239560	0	0
ENSG00000171872	0	0
ENSG00000233514	0	0
ENSG00000283039	0	0
ENSG00000226804	0	0
ENSG00000200171	0	0
ENSG00000238037	0	0
ENSG00000227994	0	0
ENSG00000271329	2	0.171328
ENSG00000178028	296	13.005
ENSG00000117419	2082	100.19
ENSG00000233602	21	2.31334
ENSG00000199385	0	0
ENSG00000187147	1379	31.2399
ENSG00000263381	1	1.13648
ENSG00000126106	124	4.58038
ENSG00000198520	6	0.18446
ENSG00000199377	1	0.582808
ENSG00000200169	2	1.17566
ENSG00000142945	2220	52.8926
ENSG00000225721	15	1.7635
ENSG00000142937	54111	4742.61
ENSG00000264294	0	0
ENSG00000200913	72	47.2075
ENSG00000202031	0	0
ENSG00000207421	0	0
ENSG00000281859	0	0
ENSG00000234093	0	0
ENSG00000142959	0	0
ENSG00000173846	168	4.89559
ENSG00000188396	1	0.0784679
ENSG00000222009	31	1.34469
ENSG00000117425	35	0.555281
ENSG00000202444	0	0
ENSG00000226499	0	0
ENSG00000070785	634	22.7534
ENSG00000253039	0	0
ENSG00000229815	0	0
ENSG00000232369	0	0
ENSG00000268949	0	0
ENSG00000126107	590	11.1847
ENSG00000126088	1637	83.614
ENSG00000162415	123	1.42931
ENSG00000234315	0	0
ENSG00000281912	40	1.59505
ENSG00000186603	2	0.0764018
ENSG00000132781	11	0.41145
ENSG00000288208	0	0
ENSG00000132773	213	6.68392
ENSG00000070759	210	4.66285
ENSG00000236872	0	0
ENSG00000280670	67	2.04963
ENSG00000132763	98	4.42548
ENSG00000117450	7677	403.923
ENSG00000234379	0	0
ENSG00000117448	2534	95.0439
ENSG00000281133	1	0.710298
ENSG00000280836	1	0.688773
ENSG00000132780	836	17.6762
ENSG00000281112	0	0
ENSG00000281825	0	0
ENSG00000159588	2	0.060747
ENSG00000159592	1356	25.3951
ENSG00000225447	2	0.357008
ENSG00000234329	5	0.432669
ENSG00000159596	421	19.5955
ENSG00000197429	112	3.92251
ENSG00000230896	5	0.570138
ENSG00000236111	0	0
ENSG00000086015	1588	18.8746
ENSG00000232467	0	0
ENSG00000117461	200	2.63582
ENSG00000278139	0	0
ENSG00000226957	0	0
ENSG00000233114	0	0
ENSG00000227857	0	0
ENSG00000117472	2	0.0842354
ENSG00000250719	0	0
ENSG00000085998	1129	26.2389
ENSG00000171357	59	2.17584
ENSG00000085999	1231	26.9557
ENSG00000132128	1315	21.7219
ENSG00000173660	3059	309.479
ENSG00000117481	580	10.2274
ENSG00000225779	0	0
ENSG00000117480	205	6.84557
ENSG00000232022	21	1.15667
ENSG00000224863	0	0
ENSG00000197587	131	1.76885
ENSG00000282881	0	0
ENSG00000269956	0	0
ENSG00000162456	0	0
ENSG00000079277	212	5.14631
ENSG00000142961	57	1.38073
ENSG00000123472	844	32.3503
ENSG00000233647	4	0.58531
ENSG00000186118	0	0
ENSG00000228237	0	0
ENSG00000159658	1443	31.0496
ENSG00000236476	0	0
ENSG00000142973	0	0
ENSG00000154198	0	0
ENSG00000238145	0	0
ENSG00000187048	0	0
ENSG00000259832	0	0
ENSG00000261196	0	0
ENSG00000261593	0	0
ENSG00000261290	0	0
ENSG00000186377	50	1.51127
ENSG00000186160	1	0.0315396
ENSG00000225154	0	0
ENSG00000225506	1	0.0740375
ENSG00000162365	0	0
ENSG00000225514	0	0
ENSG00000224805	1	0.10316
ENSG00000162366	0	0
ENSG00000162367	20	0.29379
ENSG00000226252	0	0
ENSG00000123473	721	9.66463
ENSG00000162368	482	11.2174
ENSG00000225762	4	0.564709
ENSG00000186790	1	0.0385682
ENSG00000237424	492	13.3714
ENSG00000186564	83	2.13733
ENSG00000271355	0	0
ENSG00000229554	0	0
ENSG00000227883	0	0
ENSG00000227947	2	0.0933451
ENSG00000269113	40	0.362512
ENSG00000223814	0	0
ENSG00000225028	0	0
ENSG00000226133	0	0
ENSG00000231413	0	0
ENSG00000237180	0	0
ENSG00000242267	0	0
ENSG00000279096	0	0
ENSG00000223720	0	0
ENSG00000117834	0	0
ENSG00000272491	0	0
ENSG00000279214	0	0
ENSG00000132122	82	1.11762
ENSG00000224986	0	0
ENSG00000206700	0	0
ENSG00000235105	0	0
ENSG00000223175	0	0
ENSG00000232514	0	0
ENSG00000186094	1	0.0228132
ENSG00000287661	0	0
ENSG00000162373	19	0.765259
ENSG00000286597	0	0
ENSG00000229846	0	0
ENSG00000230114	0	0
ENSG00000225623	0	0
ENSG00000237478	0	0
ENSG00000215887	0	0
ENSG00000279324	0	0
ENSG00000233595	0	0
ENSG00000162374	1	0.0170514
ENSG00000230828	0	0
ENSG00000237337	0	0
ENSG00000233407	0	0
ENSG00000284696	0	0
ENSG00000284645	0	0
ENSG00000234080	0	0
ENSG00000229316	0	0
ENSG00000225671	0	0
ENSG00000142700	7	0.154974
ENSG00000284700	1	0.073321
ENSG00000185104	1951	19.5039
ENSG00000225767	1	0.135564
ENSG00000207194	0	0
ENSG00000230585	0	0
ENSG00000237130	0	0
ENSG00000123080	1006	23.6218
ENSG00000265538	0	0
ENSG00000275816	0	0
ENSG00000204006	0	0
ENSG00000200262	0	0
ENSG00000213478	0	0
ENSG00000203356	3	0.0864606
ENSG00000123091	575	12.7549
ENSG00000233406	7	0.548644
ENSG00000236434	2	0.313511
ENSG00000085831	682	16.6683
ENSG00000261664	5	0.41988
ENSG00000085832	1113	14.6996
ENSG00000232027	0	0
ENSG00000206595	0	0
ENSG00000238140	0	0
ENSG00000227070	2	0.376732
ENSG00000252032	0	0
ENSG00000227742	0	0
ENSG00000117859	758	15.4197
ENSG00000236973	0	0
ENSG00000232846	3	0.232725
ENSG00000212624	0	0
ENSG00000078618	1225	21.4457
ENSG00000266993	0	0
ENSG00000272175	0	0
ENSG00000283899	0	0
ENSG00000230604	0	0
ENSG00000169213	506	2.6998
ENSG00000200839	0	0
ENSG00000229032	0	0
ENSG00000264613	0	0
ENSG00000117862	245	20.8827
ENSG00000285839	0	0
ENSG00000198841	101	4.03223
ENSG00000223390	1	0.0894863
ENSG00000228369	0	0
ENSG00000134717	1219	93.1859
ENSG00000157077	383	3.60572
ENSG00000241745	0	0
ENSG00000228407	0	0
ENSG00000223429	0	0
ENSG00000224255	5	0.482922
ENSG00000236004	0	0
ENSG00000237663	0	0
ENSG00000213735	0	0
ENSG00000154222	166	2.12051
ENSG00000272100	0	0
ENSG00000287078	1	0.0726183
ENSG00000224680	0	0
ENSG00000085840	1053	23.0063
ENSG00000134748	477	6.21554
ENSG00000134744	505	5.87832
ENSG00000272371	3	0.448609
ENSG00000236290	0	0
ENSG00000116157	1	0.055483
ENSG00000182183	0	0
ENSG00000162377	228	3.89844
ENSG00000233664	0	0
ENSG00000239640	0	0
ENSG00000162378	558	4.67263
ENSG00000252018	0	0
ENSG00000228929	4	0.59946
ENSG00000206627	0	0
ENSG00000203995	678	10.4009
ENSG00000242391	0	0
ENSG00000121310	182	7.40472
ENSG00000230953	1	0.389649
ENSG00000231866	0	0
ENSG00000116171	286	3.74749
ENSG00000264834	2	1.37755
ENSG00000266188	0	0
ENSG00000265815	0	0
ENSG00000237279	0	0
ENSG00000236360	1	0.135834
ENSG00000226147	0	0
ENSG00000174348	0	0
ENSG00000232993	0	0
ENSG00000227644	0	0
ENSG00000162383	0	0
ENSG00000235563	0	0
ENSG00000277397	0	0
ENSG00000157184	122	2.87954
ENSG00000236723	1	0.0816629
ENSG00000162384	265	16.3974
ENSG00000259818	9	0.170899
ENSG00000162385	103	10.7064
ENSG00000226754	3	0.124054
ENSG00000157193	1144	10.1256
ENSG00000234578	2	0.290164
ENSG00000228838	0	0
ENSG00000232762	0	0
ENSG00000225675	1	0.120262
ENSG00000285954	0	0
ENSG00000226938	0	0
ENSG00000230138	0	0
ENSG00000236253	0	0
ENSG00000288527	0	0
ENSG00000143006	0	0
ENSG00000174332	144	3.49188
ENSG00000239007	0	0
ENSG00000058804	1254	18.7848
ENSG00000201003	0	0
ENSG00000229687	0	0
ENSG00000058799	205	7.67636
ENSG00000211452	0	0
ENSG00000081870	219	16.7039
ENSG00000116212	770	29.7648
ENSG00000219102	0	0
ENSG00000203985	0	0
ENSG00000116209	1574	16.6221
ENSG00000280378	6	0.233123
ENSG00000116205	260	6.64506
ENSG00000283749	0	0
ENSG00000225183	0	0
ENSG00000279049	0	0
ENSG00000256407	1	0.0268248
ENSG00000157211	1	0.0420139
ENSG00000280425	0	0
ENSG00000215883	151	1.82465
ENSG00000116221	4837	208.488
ENSG00000157216	522	11.2356
ENSG00000198711	12	0.311838
ENSG00000225632	0	0
ENSG00000232245	0	0
ENSG00000287582	0	0
ENSG00000235741	0	0
ENSG00000237173	0	0
ENSG00000227453	0	0
ENSG00000162390	27	0.289071
ENSG00000162391	0	0
ENSG00000230728	0	0
ENSG00000184313	0	0
ENSG00000271723	0	0
ENSG00000243725	25	0.723563
ENSG00000162396	53	1.53395
ENSG00000006555	0	0
ENSG00000237453	0	0
ENSG00000162398	0	0
ENSG00000116133	7075	111.83
ENSG00000287724	1	0.082056
ENSG00000242396	6	0.711533
ENSG00000233203	3	0.397215
ENSG00000284601	0	0
ENSG00000143001	0	0
ENSG00000233271	0	0
ENSG00000162399	0	0
ENSG00000169174	54	1.01242
ENSG00000162402	658	4.15445
ENSG00000231090	0	0
ENSG00000231095	0	0
ENSG00000265822	0	0
ENSG00000234810	0	0
ENSG00000231900	0	0
ENSG00000232198	0	0
ENSG00000199831	0	0
ENSG00000252162	0	0
ENSG00000272051	0	0
ENSG00000233079	0	0
ENSG00000230250	0	0
ENSG00000227104	0	0
ENSG00000235612	0	0
ENSG00000260971	0	0
ENSG00000284686	0	0
ENSG00000229871	0	0
ENSG00000223956	3	0.323169
ENSG00000162407	120	2.50004
ENSG00000236776	0	0
ENSG00000224980	0	0
ENSG00000225475	0	0
ENSG00000162409	271	1.99128
ENSG00000187889	0	0
ENSG00000229913	0	0
ENSG00000157131	0	0
ENSG00000021852	3	0.0858798
ENSG00000236341	6	0.670707
ENSG00000173406	25	0.638948
ENSG00000227935	0	0
ENSG00000236888	0	0
ENSG00000226759	0	0
ENSG00000229887	0	0
ENSG00000223416	2	0.391888
ENSG00000235038	0	0
ENSG00000230546	0	0
ENSG00000233216	1	0.211766
ENSG00000162600	162	5.24777
ENSG00000286918	1	0.0380729
ENSG00000270209	0	0
ENSG00000264128	0	0
ENSG00000184292	0	0
ENSG00000185839	6	0.592944
ENSG00000162601	302	4.64223
ENSG00000283445	0	0
ENSG00000177606	10013	239.401
ENSG00000234807	4	0.108322
ENSG00000272226	1	0.127455
ENSG00000231740	0	0
ENSG00000232453	4	0.197219
ENSG00000237352	0	0
ENSG00000228121	0	0
ENSG00000241042	0	0
ENSG00000235215	0	0
ENSG00000224609	2	0.0480032
ENSG00000270457	0	0
ENSG00000172456	68	0.865079
ENSG00000266150	0	0
ENSG00000226883	0	0
ENSG00000134709	215	2.56617
ENSG00000134716	50	1.68867
ENSG00000265535	0	0
ENSG00000162598	0	0
ENSG00000229332	0	0
ENSG00000238242	0	0
ENSG00000226476	1	0.0112932
ENSG00000231252	0	0
ENSG00000162599	1023	14.9181
ENSG00000237928	0	0
ENSG00000237853	3	0.426179
ENSG00000284808	0	0
ENSG00000287224	0	0
ENSG00000223920	0	0
ENSG00000162604	222	16.4363
ENSG00000271200	2	0.319384
ENSG00000132849	1078	8.52654
ENSG00000200575	1	0.655659
ENSG00000212360	1	0.655659
ENSG00000236646	1	0.25255
ENSG00000242860	0	0
ENSG00000263908	0	0
ENSG00000283690	0	0
ENSG00000234204	0	0
ENSG00000234088	0	0
ENSG00000240563	0	0
ENSG00000237227	0	0
ENSG00000200174	0	0
ENSG00000132854	0	0
ENSG00000201153	0	0
ENSG00000162607	379	7.17475
ENSG00000116641	374	3.52586
ENSG00000270549	0	0
ENSG00000132855	0	0
ENSG00000278967	0	0
ENSG00000213703	1	0.124887
ENSG00000235545	5	0.277641
ENSG00000125703	116	2.68678
ENSG00000234318	0	0
ENSG00000237163	0	0
ENSG00000229537	0	0
ENSG00000286455	0	0
ENSG00000227485	0	0
ENSG00000229225	0	0
ENSG00000203605	0	0
ENSG00000224209	0	0
ENSG00000252259	0	0
ENSG00000228734	0	0
ENSG00000223683	0	0
ENSG00000230798	79	5.72465
ENSG00000187140	197	5.24323
ENSG00000275836	0	0
ENSG00000252784	0	0
ENSG00000236674	0	0
ENSG00000088035	97	3.23121
ENSG00000142856	209	11.0906
ENSG00000286429	0	0
ENSG00000203965	59	1.84716
ENSG00000264271	0	0
ENSG00000251720	0	0
ENSG00000116652	3	0.0575431
ENSG00000276884	0	0
ENSG00000278287	0	0
ENSG00000277565	0	0
ENSG00000275823	0	0
ENSG00000277689	0	0
ENSG00000274199	0	0
ENSG00000079739	2305	64.8678
ENSG00000244256	6	1.34141
ENSG00000185483	220	2.56085
ENSG00000177452	0	0
ENSG00000228056	0	0
ENSG00000207190	0	0
ENSG00000200508	0	0
ENSG00000223949	1	0.0432669
ENSG00000284928	0	0
ENSG00000177414	0	0
ENSG00000238653	0	0
ENSG00000158966	394	4.52828
ENSG00000264470	1	0.885566
ENSG00000162437	531	8.23286
ENSG00000162434	1010	13.1257
ENSG00000234784	0	0
ENSG00000233877	0	0
ENSG00000226891	10	0.653147
ENSG00000185031	1	0.0460734
ENSG00000272506	4	0.44135
ENSG00000212257	0	0
ENSG00000265996	6	4.64922
ENSG00000199135	0	0
ENSG00000235804	0	0
ENSG00000234496	0	0
ENSG00000162433	1440	14.0314
ENSG00000231622	5	1.99382
ENSG00000116675	522	6.01664
ENSG00000229294	0	0
ENSG00000234144	0	0
ENSG00000222624	2	0.714016
ENSG00000213625	124	1.82819
ENSG00000116678	291	2.41662
ENSG00000237852	0	0
ENSG00000224570	0	0
ENSG00000285079	0	0
ENSG00000239319	0	0
ENSG00000184588	64	0.963158
ENSG00000227466	0	0
ENSG00000223152	0	0
ENSG00000118473	1	0.0170599
ENSG00000264720	0	0
ENSG00000248458	0	0
ENSG00000152760	0	0
ENSG00000172410	0	0
ENSG00000152763	64	1.14332
ENSG00000231080	0	0
ENSG00000198160	224	3.94174
ENSG00000116704	219	2.41132
ENSG00000203963	0	0
ENSG00000252433	0	0
ENSG00000275678	0	0
ENSG00000162594	0	0
ENSG00000253074	0	0
ENSG00000252116	0	0
ENSG00000228523	0	0
ENSG00000081985	0	0
ENSG00000142864	4944	50.4601
ENSG00000223263	0	0
ENSG00000235200	0	0
ENSG00000207504	0	0
ENSG00000238139	0	0
ENSG00000242482	0	0
ENSG00000232048	0	0
ENSG00000116717	958	48.317
ENSG00000172380	416	6.45425
ENSG00000238778	0	0
ENSG00000232284	5	0.152752
ENSG00000235055	2	0.15086
ENSG00000162595	0	0
ENSG00000228431	0	0
ENSG00000116729	1736	43.5844
ENSG00000234383	8	0.410157
ENSG00000221203	1	0.73321
ENSG00000229133	0	0
ENSG00000225242	0	0
ENSG00000237622	0	0
ENSG00000229440	0	0
ENSG00000116745	0	0
ENSG00000024526	265	11.2027
ENSG00000233589	0	0
ENSG00000234264	0	0
ENSG00000225167	0	0
ENSG00000285041	0	0
ENSG00000285407	0	0
ENSG00000285473	0	0
ENSG00000223883	0	0
ENSG00000235446	0	0
ENSG00000229639	1	0.148883
ENSG00000287453	0	0
ENSG00000033122	54	0.131869
ENSG00000270615	0	0
ENSG00000287283	0	0
ENSG00000240692	0	0
ENSG00000229359	0	0
ENSG00000237919	0	0
ENSG00000066557	122	2.92614
ENSG00000244389	3	0.688773
ENSG00000116754	1242	22.3811
ENSG00000228988	0	0
ENSG00000118454	435	5.24249
ENSG00000197568	118	11.6782
ENSG00000226088	5	0.592944
ENSG00000116761	180	5.8727
ENSG00000278636	0	0
ENSG00000271992	3	0.438982
ENSG00000233020	0	0
ENSG00000237033	0	0
ENSG00000229051	0	0
ENSG00000226208	0	0
ENSG00000050628	12	0.556641
ENSG00000235782	0	0
ENSG00000269933	0	0
ENSG00000235079	0	0
ENSG00000132485	465	11.2399
ENSG00000207721	3	2.37867
ENSG00000229956	9	0.673652
ENSG00000226324	0	0
ENSG00000172260	0	0
[truncated: 58,630 more rows]

## Sheet: 293T-rep2
# Table S2. Expression level of genes in infected human cell lines
GeneID	ReadsCount	RPKM
ENSG00000223972	0	0
ENSG00000227232	62	4.07169
ENSG00000278267	1	1.30476
ENSG00000243485	0	0
ENSG00000284332	0	0
ENSG00000237613	0	0
ENSG00000268020	0	0
ENSG00000240361	0	0
ENSG00000186092	0	0
ENSG00000238009	0	0
ENSG00000239945	0	0
ENSG00000233750	0	0
ENSG00000268903	0	0
ENSG00000269981	0	0
ENSG00000239906	0	0
ENSG00000241860	0	0
ENSG00000222623	0	0
ENSG00000241599	0	0
ENSG00000279928	0	0
ENSG00000279457	90	5.7159
ENSG00000273874	0	0
ENSG00000228463	1	0.015835
ENSG00000286448	1	0.120548
ENSG00000236679	0	0
ENSG00000236601	0	0
ENSG00000237094	8	1.24306
ENSG00000269732	0	0
ENSG00000284733	0	0
ENSG00000233653	0	0
ENSG00000250575	0	0
ENSG00000278757	0	0
ENSG00000230021	3	0.21889
ENSG00000235146	0	0
ENSG00000225972	1	0.238504
ENSG00000225630	6	0.509905
ENSG00000237973	393	22.5977
ENSG00000278791	0	0
ENSG00000229344	0	0
ENSG00000240409	0	0
ENSG00000248527	145	18.8912
ENSG00000198744	0	0
ENSG00000268663	0	0
ENSG00000284662	0	0
ENSG00000229376	0	0
ENSG00000228327	66	0.910409
ENSG00000223181	0	0
ENSG00000229905	0	0
ENSG00000237491	10	0.85311
ENSG00000285268	0	0
ENSG00000230092	5	0.508735
ENSG00000177757	0	0
ENSG00000228794	275	2.90845
ENSG00000225880	115	7.7473
ENSG00000288531	0	0
ENSG00000230368	2	0.352077
ENSG00000234711	0	0
ENSG00000283040	0	0
ENSG00000272438	6	1.51664
ENSG00000230699	26	0.758071
ENSG00000241180	0	0
ENSG00000223764	136	8.68711
ENSG00000187634	587	20.3679
ENSG00000188976	3887	125.088
ENSG00000187961	409	14.1363
ENSG00000187583	30	0.838068
ENSG00000187642	10	0.292334
ENSG00000272512	133	5.65686
ENSG00000188290	6676	669.286
ENSG00000187608	123	13.8666
ENSG00000231702	0	0
ENSG00000224969	0	0
ENSG00000188157	3366	40.3899
ENSG00000242590	0	0
ENSG00000217801	21	1.52846
ENSG00000273443	4	0.428099
ENSG00000237330	1	0.0466966
ENSG00000131591	169	6.17302
ENSG00000285812	0	0
ENSG00000223823	0	0
ENSG00000207730	0	0
ENSG00000207607	0	0
ENSG00000198976	0	0
ENSG00000272141	0	0
ENSG00000205231	0	0
ENSG00000162571	0	0
ENSG00000186891	0	0
ENSG00000186827	1	0.0825335
ENSG00000078808	1975	81.9976
ENSG00000176022	441	13.949
ENSG00000184163	11	0.942044
ENSG00000260179	1	0.056947
ENSG00000160087	521	18.8289
ENSG00000230415	4	1.32423
ENSG00000162572	47	1.36721
ENSG00000131584	515	12.0466
ENSG00000278073	0	0
ENSG00000169972	1876	132.415
ENSG00000127054	1133	38.2365
ENSG00000283712	0	0
ENSG00000240731	16	3.67766
ENSG00000224051	105	4.32496
ENSG00000169962	2	0.0510639
ENSG00000107404	2664	71.5157
ENSG00000284372	0	0
ENSG00000162576	47	1.52859
ENSG00000175756	1352	114.569
ENSG00000223663	0	0
ENSG00000221978	686	13.6712
ENSG00000224870	246	11.8426
ENSG00000242485	321	40.686
ENSG00000264293	0	0
ENSG00000272455	36	2.09721
ENSG00000235098	0	0
ENSG00000225905	0	0
ENSG00000205116	0	0
ENSG00000225285	5	0.699712
ENSG00000179403	114	2.25166
ENSG00000215915	6	0.137769
ENSG00000160072	676	14.6357
ENSG00000284740	4	0.537718
ENSG00000197785	1397	54.6984
ENSG00000205090	9	1.11368
ENSG00000160075	1367	94.4587
ENSG00000215014	17	1.79346
ENSG00000274481	0	0
ENSG00000228594	128	5.3468
ENSG00000286989	10	0.484828
ENSG00000272106	329	14.3229
ENSG00000197530	759	20.7076
ENSG00000189409	0	0
ENSG00000248333	144	5.11866
ENSG00000272004	9	1.99628
ENSG00000189339	375	5.17117
ENSG00000269737	0	0
ENSG00000215914	0	0
ENSG00000008128	12	0.356797
ENSG00000268575	91	1.58965
ENSG00000227775	4	0.196291
ENSG00000215790	62	2.64719
ENSG00000008130	1235	29.9955
ENSG00000078369	5845	163.955
ENSG00000231050	16	1.56686
ENSG00000169885	1	0.132423
ENSG00000178821	55	5.21903
ENSG00000142609	5	0.0845468
ENSG00000233542	0	0
ENSG00000187730	20	1.42299
ENSG00000226969	1	0.203029
ENSG00000067606	731	27.1936
ENSG00000271806	0	0
ENSG00000182873	3	0.427927
ENSG00000162585	324	8.0387
ENSG00000234396	0	0
ENSG00000157933	2755	40.183
ENSG00000287356	1	0.0220048
ENSG00000116151	93	5.01598
ENSG00000272161	0	0
ENSG00000269896	11	0.405467
ENSG00000272420	0	0
ENSG00000157916	654	83.4894
ENSG00000157911	219	8.59754
ENSG00000149527	2	0.0325591
ENSG00000224387	0	0
ENSG00000229393	0	0
ENSG00000157881	547	18.3763
ENSG00000197921	0	0
ENSG00000272449	75	4.34635
ENSG00000238164	0	0
ENSG00000157873	1	0.0519763
ENSG00000225931	0	0
ENSG00000228037	1	0.141731
ENSG00000157870	353	11.0787
ENSG00000142606	0	0
ENSG00000237058	2	0.475729
ENSG00000215912	26	0.261721
ENSG00000285945	0	0
ENSG00000283259	0	0
ENSG00000233234	0	0
ENSG00000287396	2	0.267642
ENSG00000231630	0	0
ENSG00000284745	0	0
ENSG00000169717	0	0
ENSG00000177133	18	0.376035
ENSG00000142611	134	1.36686
ENSG00000283572	3	4.36345
ENSG00000226286	0	0
ENSG00000279839	23	0.762286
ENSG00000272235	0	0
ENSG00000287828	0	0
ENSG00000286518	0	0
ENSG00000130762	91	2.86103
ENSG00000272088	0	0
ENSG00000162591	53	0.631781
ENSG00000207776	0	0
ENSG00000238260	2	0.285284
ENSG00000158109	224	8.27741
ENSG00000116213	475	24.9076
ENSG00000078900	233	3.98162
ENSG00000227589	0	0
ENSG00000235131	0	0
ENSG00000227372	536	32.6844
ENSG00000276189	0	0
ENSG00000162592	0	0
ENSG00000235169	13	2.1086
ENSG00000130764	1536	31.6707
ENSG00000266075	0	0
ENSG00000272153	1	0.167087
ENSG00000116198	251	3.32382
ENSG00000169598	184	5.17929
ENSG00000198912	266	9.37642
ENSG00000236423	2	0.0914675
ENSG00000233304	0	0
ENSG00000226374	0	0
ENSG00000284668	0	0
ENSG00000284703	0	0
ENSG00000229280	0	0
ENSG00000235054	0	0
ENSG00000284694	0	0
ENSG00000227169	0	0
ENSG00000232596	0	0
ENSG00000196581	0	0
ENSG00000287586	0	0
ENSG00000284739	0	0
ENSG00000284674	0	0
ENSG00000231510	0	0
ENSG00000284616	0	0
ENSG00000284692	0	0
ENSG00000284666	0	0
ENSG00000260972	0	0
ENSG00000283356	0	0
ENSG00000236948	0	0
ENSG00000264341	0	0
ENSG00000264101	0	0
ENSG00000131697	460	7.35631
ENSG00000069424	184	3.99734
ENSG00000116254	30	0.270224
ENSG00000285629	0	0
ENSG00000116251	1344	147.946
ENSG00000226944	7	1.64303
ENSG00000158286	19	0.423448
ENSG00000116237	1381	46.9093
ENSG00000225077	3	0.233893
ENSG00000173673	0	0
ENSG00000158292	194	4.10013
ENSG00000097021	2785	157.989
ENSG00000271746	35	3.71006
ENSG00000069812	16	0.333077
ENSG00000187017	0	0
ENSG00000265392	0	0
ENSG00000231868	0	0
ENSG00000215788	7	0.315581
ENSG00000171680	136	2.87912
ENSG00000162408	547	7.32333
ENSG00000253022	0	0
ENSG00000229519	0	0
ENSG00000173662	1	0.0320997
ENSG00000204859	232	8.77028
ENSG00000162413	1938	38.3209
ENSG00000116273	1737	42.4319
ENSG00000041988	545	35.3985
ENSG00000007923	371	10.2832
ENSG00000228750	0	0
ENSG00000284744	0	0
ENSG00000237436	22	4.70341
ENSG00000171735	682	7.27801
ENSG00000227950	0	0
ENSG00000237365	0	0
ENSG00000207056	2	1.07544
ENSG00000237402	3	0.729234
ENSG00000237728	0	0
ENSG00000225126	1	0.245771
ENSG00000270171	0	0
ENSG00000270035	1	0.155655
ENSG00000269978	2	0.664595
ENSG00000049245	1324	53.9347
ENSG00000269925	3	0.677278
ENSG00000049246	60	0.850249
ENSG00000236266	0	0
ENSG00000049247	0	0
ENSG00000049249	26	0.3864
ENSG00000270330	0	0
ENSG00000116288	2793	219.88
ENSG00000200344	0	0
ENSG00000284747	1	0.0422292
ENSG00000284716	0	0
ENSG00000116285	203	5.81558
ENSG00000238290	2	0.0868136
ENSG00000232848	0	0
ENSG00000229305	0	0
ENSG00000227634	0	0
ENSG00000200975	0	0
ENSG00000233645	0	0
ENSG00000251977	0	0
ENSG00000162426	10	0.355463
ENSG00000252254	0	0
ENSG00000142599	1127	12.4584
ENSG00000232912	1	0.0843379
ENSG00000221083	0	0
ENSG00000270282	0	0
ENSG00000234619	0	0
ENSG00000224315	3	0.378621
ENSG00000222511	2	1.72279
ENSG00000226545	0	0
ENSG00000228423	2	0.502682
ENSG00000229716	0	0
ENSG00000074800	69768	3369.66
ENSG00000274258	3	2.99068
ENSG00000230679	14	2.72397
ENSG00000201725	0	0
ENSG00000238249	0	0
ENSG00000232208	0	0
ENSG00000232663	0	0
ENSG00000131686	0	0
ENSG00000265141	0	0
ENSG00000197241	1	0.0576501
ENSG00000142583	2	0.0434387
ENSG00000252404	0	0
ENSG00000180758	234	3.99486
ENSG00000228526	183	3.6429
ENSG00000284357	0	0
ENSG00000234546	9	0.631234
ENSG00000049239	995	9.65123
ENSG00000171621	136	3.88487
ENSG00000284652	0	0
ENSG00000284693	6	0.217994
ENSG00000252956	0	0
ENSG00000235263	0	0
ENSG00000171612	357	8.19516
ENSG00000231181	7	1.11103
ENSG00000188807	701	16.3028
ENSG00000171608	106	1.71524
ENSG00000179840	0	0
ENSG00000233268	0	0
ENSG00000231789	73	6.89756
ENSG00000171603	2210	41.193
ENSG00000271264	0	0
ENSG00000280113	0	0
ENSG00000178585	786	23.1991
ENSG00000223989	0	0
ENSG00000285701	0	0
ENSG00000162441	176	3.12995
ENSG00000228150	3	0.604933
ENSG00000173614	52	2.53774
ENSG00000202415	0	0
ENSG00000283611	0	0
ENSG00000265521	0	0
ENSG00000241326	0	0
ENSG00000162444	185	19.0637
ENSG00000130939	652	9.35441
ENSG00000224340	0	0
ENSG00000233623	11	1.43523
ENSG00000201746	2	1.65838
ENSG00000054523	1651	13.4945
ENSG00000264881	0	0
ENSG00000199562	0	0
ENSG00000264501	0	0
ENSG00000284735	0	0
ENSG00000284642	0	0
ENSG00000142657	4522	176.899
ENSG00000271989	5	0.556609
ENSG00000251503	0	0
ENSG00000175279	5	0.485358
ENSG00000241563	2	0.194143
ENSG00000160049	1085	15.9511
ENSG00000203469	0	0
ENSG00000142655	431	19.8958
ENSG00000287727	0	0
ENSG00000243267	3	0.950609
ENSG00000130940	246	2.75094
ENSG00000272078	0	0
ENSG00000225158	0	0
ENSG00000175262	0	0
ENSG00000215785	0	0
ENSG00000120948	400	27.6613
ENSG00000277726	0	0
ENSG00000009724	1	0.0361399
ENSG00000271895	0	0
ENSG00000116649	2057	144.845
ENSG00000171824	460	14.5968
ENSG00000226849	1	0.0330811
ENSG00000230337	5	0.910918
ENSG00000198793	1999	20.3369
ENSG00000225602	0	0
ENSG00000253086	0	0
ENSG00000171819	0	0
ENSG00000207451	0	0
ENSG00000238173	0	0
ENSG00000120942	397	42.3865
ENSG00000238199	0	0
ENSG00000284646	0	0
ENSG00000224338	0	0
ENSG00000204624	7	0.117961
ENSG00000285833	0	0
ENSG00000235643	0	0
ENSG00000284708	0	0
ENSG00000116661	52	2.0829
ENSG00000132879	288	7.69649
ENSG00000116663	69	4.23956
ENSG00000116670	1837	87.6263
ENSG00000162490	35	0.421632
ENSG00000177674	288	24.2202
ENSG00000215910	1	0.0195211
ENSG00000177553	0	0
ENSG00000177000	215	2.35675
ENSG00000011021	117	2.59971
ENSG00000276470	0	0
ENSG00000278852	0	0
ENSG00000175206	0	0
ENSG00000275915	0	0
ENSG00000120937	1	0.125316
ENSG00000224904	0	0
ENSG00000285646	12	1.43295
ENSG00000199347	0	0
ENSG00000201801	12	8.87235
ENSG00000116685	1596	65.2547
ENSG00000083444	1396	41.6189
ENSG00000287384	3	0.447345
ENSG00000116688	2161	40.1784
ENSG00000270914	0	0
ENSG00000116691	360	20.7271
ENSG00000202461	0	0
ENSG00000276869	0	0
ENSG00000243539	0	0
ENSG00000120949	0	0
ENSG00000201135	0	0
ENSG00000227875	0	0
ENSG00000285604	0	0
ENSG00000283789	0	0
ENSG00000028137	0	0
ENSG00000263676	0	0
ENSG00000225196	0	0
ENSG00000252969	0	0
ENSG00000048707	1038	5.63031
ENSG00000239149	30	17.5112
ENSG00000229484	0	0
ENSG00000162496	806	32.4903
ENSG00000221340	0	0
ENSG00000276830	0	0
ENSG00000272482	6	1.54302
ENSG00000204518	0	0
ENSG00000226166	0	0
ENSG00000188984	0	0
ENSG00000157330	0	0
ENSG00000116726	0	0
ENSG00000116721	0	0
ENSG00000228338	0	0
ENSG00000239810	0	0
ENSG00000231103	0	0
ENSG00000179172	0	0
ENSG00000120952	0	0
ENSG00000243073	0	0
ENSG00000187545	0	0
ENSG00000204510	0	0
ENSG00000207434	0	0
ENSG00000234064	0	0
ENSG00000232423	0	0
ENSG00000274178	0	0
ENSG00000274764	0	0
ENSG00000277058	0	0
ENSG00000229571	0	0
ENSG00000277862	0	0
ENSG00000236179	0	0
ENSG00000275774	0	0
ENSG00000229978	0	0
ENSG00000233336	0	0
ENSG00000280267	0	0
ENSG00000179412	0	0
ENSG00000204505	0	0
ENSG00000279169	0	0
ENSG00000279804	0	0
ENSG00000250894	0	0
ENSG00000270601	0	0
ENSG00000231219	0	0
ENSG00000207511	0	0
ENSG00000182330	0	0
ENSG00000237700	0	0
ENSG00000204501	0	0
ENSG00000228229	0	0
ENSG00000204481	0	0
ENSG00000204480	0	0
ENSG00000204479	0	0
ENSG00000204478	0	0
ENSG00000162494	3	0.122772
ENSG00000259961	0	0
ENSG00000215909	0	0
ENSG00000162493	464	31.5461
ENSG00000222952	0	0
ENSG00000237445	0	0
ENSG00000253085	0	0
ENSG00000116731	391	4.35979
ENSG00000189337	262	3.38166
ENSG00000252151	0	0
ENSG00000231606	0	0
ENSG00000234593	0	0
ENSG00000235829	0	0
ENSG00000287756	0	0
ENSG00000175147	39	0.487354
ENSG00000171729	60	2.70087
ENSG00000204464	0	0
ENSG00000215720	0	0
ENSG00000278480	0	0
ENSG00000142621	26	0.453204
ENSG00000233485	0	0
ENSG00000236045	0	0
ENSG00000228140	5	0.0856735
ENSG00000142634	887	87.5392
ENSG00000162438	0	0
ENSG00000142615	0	0
ENSG00000215704	0	0
ENSG00000132906	182	5.75059
ENSG00000116138	197	2.77481
ENSG00000251866	3	1.90122
ENSG00000272510	0	0
ENSG00000116771	4	0.114667
ENSG00000237301	5	0.155929
ENSG00000235084	0	0
ENSG00000252417	0	0
ENSG00000236500	0	0
ENSG00000197312	378	3.14404
ENSG00000215695	0	0
ENSG00000271742	0	0
ENSG00000116786	872	20.4945
ENSG00000237938	0	0
ENSG00000162461	1	0.0283552
ENSG00000224459	0	0
ENSG00000162460	0	0
ENSG00000162458	414	10.5007
ENSG00000224321	0	0
ENSG00000233954	4	0.162795
ENSG00000178715	0	0
ENSG00000179743	389	13.9561
ENSG00000065526	3376	24.1849
ENSG00000270620	0	0
ENSG00000116809	282	9.0325
ENSG00000234607	0	0
ENSG00000231353	0	0
ENSG00000275503	0	0
ENSG00000224966	0	0
ENSG00000183888	1	0.029195
ENSG00000233078	0	0
ENSG00000173641	0	0
ENSG00000186510	0	0
ENSG00000232456	3	0.378083
ENSG00000184908	2	0.0692611
ENSG00000185519	259	13.3601
ENSG00000142627	985	22.1471
ENSG00000227959	2	0.196291
ENSG00000224621	4	0.652378
ENSG00000234166	0	0
ENSG00000142632	15	0.400618
ENSG00000237276	3	0.15475
ENSG00000288398	40	1.33318
ENSG00000132881	30	1.69104
ENSG00000233929	3	1.43102
ENSG00000037637	438	6.24071
ENSG00000055070	2088	234.203
ENSG00000226457	0	0
ENSG00000187144	3	0.073548
ENSG00000157191	274	13.6039
ENSG00000226029	2	0.0546832
ENSG00000080947	49	0.809883
ENSG00000206652	6	3.24598
ENSG00000261135	8	0.639448
ENSG00000285853	0	0
ENSG00000224174	0	0
ENSG00000233421	12	0.687779
ENSG00000277344	0	0
ENSG00000225710	0	0
ENSG00000219481	360	5.38443
ENSG00000271732	0	0
ENSG00000215908	491	15.7098
ENSG00000283773	0	0
ENSG00000186301	13	0.50345
ENSG00000282143	0	0
ENSG00000207513	0	0
ENSG00000280114	0	0
ENSG00000236698	3	0.611886
ENSG00000268869	3	0.0720743
ENSG00000279151	0	0
ENSG00000282740	0	0
ENSG00000058453	88	1.17232
ENSG00000227684	0	0
ENSG00000207389	1	0.540997
ENSG00000186715	1	0.0406057
ENSG00000223643	0	0
ENSG00000230239	0	0
ENSG00000263811	0	0
ENSG00000228549	18	0.633739
ENSG00000277234	0	0
ENSG00000238142	27	1.58435
ENSG00000235241	1	0.174652
ENSG00000207005	5	2.70498
ENSG00000272426	8	1.62052
ENSG00000117122	218	18.5088
ENSG00000286898	0	0
ENSG00000226526	1	0.139502
ENSG00000159363	1415	31.4173
ENSG00000288636	0	0
ENSG00000117118	1335	116.695
ENSG00000117115	191	3.88585
ENSG00000204362	0	0
ENSG00000282843	0	0
ENSG00000142623	0	0
ENSG00000142619	0	0
ENSG00000266634	0	0
ENSG00000159339	1	0.0391369
ENSG00000276747	0	0
ENSG00000179051	4145	91.0294
ENSG00000227751	2	0.570569
ENSG00000074964	190	3.64486
ENSG00000236648	0	0
ENSG00000117148	0	0
ENSG00000284653	0	0
ENSG00000261781	0	0
ENSG00000117154	73	3.42326
ENSG00000280222	38	0.520855
ENSG00000230035	0	0
ENSG00000225387	0	0
ENSG00000179023	0	0
ENSG00000235282	0	0
ENSG00000225478	0	0
ENSG00000009709	27	0.385568
ENSG00000179002	0	0
ENSG00000159423	295	12.3227
ENSG00000265606	0	0
ENSG00000221662	2	2.27496
ENSG00000169991	426	6.11688
ENSG00000272084	3	0.0782394
ENSG00000127481	7377	41.1851
ENSG00000230424	4	0.699988
ENSG00000127463	1372	18.3326
ENSG00000053372	592	25.6341
ENSG00000286064	0	0
ENSG00000211454	1	0.0715512
ENSG00000162482	7	0.511164
ENSG00000270728	0	0
ENSG00000053371	1677	109.243
ENSG00000200403	1	0.829191
ENSG00000040487	143	7.02906
ENSG00000077549	2537	36.4226
ENSG00000240490	0	0
ENSG00000173436	67	8.88561
ENSG00000201609	0	0
ENSG00000235185	0	0
ENSG00000158747	379	15.5677
ENSG00000270136	0	0
ENSG00000226396	16	3.11995
ENSG00000158748	55	1.28416
ENSG00000162542	81	2.41648
ENSG00000178828	0	0
ENSG00000235434	0	0
ENSG00000169914	384	5.22944
ENSG00000188784	0	0
ENSG00000242688	0	0
ENSG00000188257	0	0
ENSG00000127472	0	0
ENSG00000117215	0	0
ENSG00000158786	0	0
ENSG00000227066	0	0
ENSG00000187980	0	0
ENSG00000162543	0	0
ENSG00000228105	0	0
ENSG00000284710	0	0
ENSG00000158816	5	0.0991324
ENSG00000226664	0	0
ENSG00000236963	0	0
ENSG00000226487	0	0
ENSG00000284641	0	0
ENSG00000284743	0	0
ENSG00000162545	195	7.43812
ENSG00000090432	356	13.0089
ENSG00000215520	0	0
ENSG00000183114	70	2.53703
ENSG00000158825	2	0.219341
ENSG00000158828	1416	47.2836
ENSG00000284005	0	0
ENSG00000117242	76	1.51766
ENSG00000244038	4253	177.489
ENSG00000117245	176	3.93432
ENSG00000235432	0	0
ENSG00000189410	307	6.98771
ENSG00000233069	4	1.18694
ENSG00000127483	1181	16.3569
ENSG00000075151	810	11.5988
ENSG00000251914	0	0
ENSG00000221808	2	1.49115
ENSG00000233072	0	0
ENSG00000236073	2	1.54302
ENSG00000235112	0	0
ENSG00000287192	5	0.399296
ENSG00000117298	883	24.8471
ENSG00000236936	0	0
ENSG00000231105	0	0
ENSG00000236216	0	0
ENSG00000228823	0	0
ENSG00000236009	0	0
ENSG00000227001	3	0.402678
ENSG00000187952	2	0.143798
ENSG00000186543	0	0
ENSG00000142794	193	6.27929
ENSG00000176378	0	0
ENSG00000162551	62	2.16911
ENSG00000233431	0	0
ENSG00000076864	126	3.11918
ENSG00000090686	398	7.99093
ENSG00000231978	0	0
ENSG00000187942	0	0
ENSG00000142798	2473	15.2997
ENSG00000232037	0	0
ENSG00000283234	0	0
ENSG00000219073	0	0
ENSG00000285959	0	0
ENSG00000273610	0	0
ENSG00000201919	0	0
ENSG00000142789	0	0
ENSG00000278124	0	0
ENSG00000201273	0	0
ENSG00000228397	3	0.256179
ENSG00000218510	21	2.71207
ENSG00000070831	2735	107.561
ENSG00000285752	0	0
ENSG00000285794	0	0
ENSG00000230068	11	1.41034
ENSG00000271428	0	0
ENSG00000162552	39	0.87203
ENSG00000285873	2	0.2188
ENSG00000266564	0	0
ENSG00000234397	0	0
ENSG00000279625	0	0
ENSG00000184677	380	3.74943
ENSG00000237200	10	3.24994
ENSG00000070886	73	1.29046
ENSG00000276835	0	0
ENSG00000173372	0	0
ENSG00000159189	0	0
ENSG00000173369	0	0
ENSG00000133216	354	2.90386
ENSG00000265422	0	0
ENSG00000225952	0	0
ENSG00000264014	0	0
ENSG00000215906	0	0
ENSG00000227868	2	0.346576
ENSG00000004487	2379	68.4192
ENSG00000240553	0	0
ENSG00000263793	0	0
ENSG00000266802	0	0
ENSG00000169641	543	5.41434
ENSG00000229010	0	0
ENSG00000206935	0	0
ENSG00000252578	0	0
ENSG00000179546	32	1.00146
ENSG00000215381	0	0
ENSG00000261326	3	0.0713211
ENSG00000284726	0	0
ENSG00000125944	1218	13.9421
ENSG00000125945	206	4.0934
ENSG00000249087	67	9.80936
ENSG00000201405	0	0
ENSG00000271420	0	0
ENSG00000204219	13	0.670974
ENSG00000232482	0	0
ENSG00000088280	228	4.99357
ENSG00000007968	1454	24.8275
ENSG00000235052	9	1.75112
ENSG00000117318	728	67.9902
ENSG00000285802	0	0
ENSG00000197880	0	0
ENSG00000229239	0	0
ENSG00000142676	3869	337.533
ENSG00000236810	27	2.23048
ENSG00000011007	1452	24.9954
ENSG00000057757	734	40.9579
ENSG00000011009	571	30.9854
ENSG00000117308	285	16.6795
ENSG00000117305	353	14.5604
ENSG00000179163	285	12.377
ENSG00000188822	0	0
ENSG00000229106	0	0
ENSG00000232557	0	0
ENSG00000264926	0	0
ENSG00000230228	0	0
ENSG00000189266	393	14.3609
ENSG00000188529	874	27.314
ENSG00000215905	0	0
ENSG00000225315	0	0
ENSG00000142661	0	0
ENSG00000230703	0	0
ENSG00000142677	2	0.0629915
ENSG00000185436	372	7.22846
ENSG00000230023	0	0
ENSG00000232298	4	0.414596
ENSG00000158055	37	1.15835
ENSG00000001460	118	1.74025
ENSG00000001461	941	15.2324
ENSG00000286061	2	0.317436
ENSG00000117602	272	3.51636
ENSG00000264443	0	0
ENSG00000184454	8	0.174695
ENSG00000227312	0	0
ENSG00000239106	0	0
ENSG00000133226	1718	41.2969
ENSG00000284699	0	0
ENSG00000169504	1327	43.2376
ENSG00000238482	0	0
ENSG00000020633	183	6.17588
ENSG00000278034	0	0
ENSG00000229162	0	0
ENSG00000261025	0	0
ENSG00000264371	0	0
ENSG00000285823	0	0
ENSG00000233755	0	0
ENSG00000233419	0	0
ENSG00000231953	0	0
ENSG00000117614	85	4.29226
ENSG00000284602	15	0.607695
ENSG00000284657	1	0.116741
ENSG00000117616	366	10.703
ENSG00000272432	5	0.914675
ENSG00000261349	0	0
ENSG00000187010	0	0
ENSG00000224183	0	0
ENSG00000259984	6	1.15978
ENSG00000183726	522	20.4385
ENSG00000188672	10	0.490185
ENSG00000238084	1	0.185614
ENSG00000204178	135	3.04002
ENSG00000157978	250	7.61183
ENSG00000225643	8	1.46954
ENSG00000117643	119	2.27202
ENSG00000233478	0	0
ENSG00000162430	2268	46.6446
ENSG00000255054	0	0
ENSG00000228172	8	1.3729
ENSG00000117640	334	14.118
ENSG00000272478	0	0
ENSG00000127423	472	30.0844
ENSG00000236528	9	0.940531
ENSG00000182749	110	3.63485
ENSG00000207302	0	0
ENSG00000117632	4382	227.095
ENSG00000229786	0	0
ENSG00000223624	0	0
ENSG00000283938	1	0.954016
ENSG00000158006	45	1.14498
ENSG00000207237	0	0
ENSG00000252190	0	0
ENSG00000252691	0	0
ENSG00000158008	3	0.0662115
ENSG00000158014	1	0.0273079
ENSG00000284309	0	0
ENSG00000158022	1	0.0501262
ENSG00000175087	102	2.11493
ENSG00000197245	7	0.221888
ENSG00000282872	1	0.0817728
ENSG00000236782	1	0.127844
ENSG00000142684	623	86.6375
ENSG00000142675	11	0.384538
ENSG00000188782	0	0
ENSG00000236155	0	0
ENSG00000278572	0	0
ENSG00000130695	1247	28.1164
ENSG00000270733	0	0
ENSG00000142669	178	21.029
ENSG00000158062	235	10.2056
ENSG00000169442	1	0.23287
ENSG00000176092	28	0.39691
ENSG00000225854	0	0
ENSG00000176083	0	0
ENSG00000131914	0	0
ENSG00000117682	200	5.31597
ENSG00000223583	0	0
ENSG00000225891	3	0.503158
ENSG00000198830	4865	375.993
ENSG00000224129	0	0
ENSG00000117676	675	18.7034
ENSG00000238705	0	0
ENSG00000243905	0	0
ENSG00000252802	0	0
ENSG00000252429	0	0
ENSG00000229247	0	0
ENSG00000238316	0	0
ENSG00000235069	0	0
ENSG00000260063	9	0.399256
ENSG00000117713	1362	14.0595
ENSG00000060642	130	12.3756
ENSG00000241188	0	0
ENSG00000287810	0	0
ENSG00000204160	603	10.6046
ENSG00000175793	52	3.52723
ENSG00000142751	597	11.3543
ENSG00000226698	0	0
ENSG00000198746	85	3.54894
ENSG00000090273	1617	80.0591
ENSG00000131910	0	0
ENSG00000175707	33	1.77339
ENSG00000172746	0	0
ENSG00000224064	0	0
ENSG00000225294	0	0
ENSG00000253368	96	4.34342
ENSG00000158246	33	1.22917
ENSG00000090020	198	3.70852
ENSG00000229985	0	0
ENSG00000214973	0	0
ENSG00000225159	1	0.102334
ENSG00000225990	0	0
ENSG00000224311	0	0
ENSG00000142784	1611	30.3726
ENSG00000252098	0	0
ENSG00000243659	0	0
ENSG00000186501	670	59.8035
ENSG00000206888	0	0
ENSG00000241547	6	1.13748
ENSG00000142765	87	3.98706
ENSG00000142733	146	2.9188
ENSG00000142748	0	0
ENSG00000174950	0	0
ENSG00000231207	0	0
ENSG00000181773	14	0.581249
ENSG00000158195	5274	82.3671
ENSG00000241169	0	0
ENSG00000237429	14	4.38915
ENSG00000126705	439	6.05937
ENSG00000000938	0	0
ENSG00000235912	0	0
ENSG00000233975	0	0
ENSG00000126709	136	14.5729
ENSG00000225886	0	0
ENSG00000206767	0	0
ENSG00000226662	0	0
ENSG00000207095	0	0
ENSG00000287244	9	0.854023
ENSG00000009780	151	12.7593
ENSG00000231344	0	0
ENSG00000230833	2	0.262495
ENSG00000117758	420	12.2821
ENSG00000269971	20	9.64385
ENSG00000270031	0	0
ENSG00000223062	0	0
ENSG00000286433	1	0.0603151
ENSG00000117751	540	18.0727
ENSG00000252947	10	5.34479
ENSG00000130775	11	0.417611
ENSG00000117748	1043	58.4208
ENSG00000130768	152	7.04964
ENSG00000227050	0	0
ENSG00000158156	269	9.83379
ENSG00000158161	555	8.20829
ENSG00000238231	1	0.241753
ENSG00000240750	2	0.597464
ENSG00000228589	4	0.521136
ENSG00000228943	0	0
ENSG00000214812	0	0
ENSG00000253005	0	0
ENSG00000169403	0	0
ENSG00000126698	484	26.8388
ENSG00000130770	289	42.8065
ENSG00000270605	32	1.45972
ENSG00000271398	0	0
ENSG00000130766	786	20.1435
ENSG00000130772	46	3.69013
ENSG00000204138	284	8.18631
ENSG00000206779	0	0
ENSG00000229820	0	0
ENSG00000221216	0	0
ENSG00000180198	1162	38.383
ENSG00000242125	2991	120.569
ENSG00000274266	0	0
ENSG00000200087	564	245.294
ENSG00000231468	0	0
ENSG00000279443	8	0.340753
ENSG00000180098	133	10.4242
ENSG00000197989	632	29.9697
ENSG00000221539	8	9.59173
ENSG00000278274	0	0
ENSG00000273544	0	0
ENSG00000274582	0	0
ENSG00000280498	0	0
ENSG00000120656	100	6.52858
ENSG00000188060	0	0
ENSG00000229388	7	0.90271
ENSG00000270103	0	0
ENSG00000274978	0	0
ENSG00000162419	186	2.59556
ENSG00000252777	0	0
ENSG00000198492	961	30.1817
ENSG00000116329	93	6.78002
ENSG00000233427	0	0
ENSG00000199756	0	0
ENSG00000159023	1482	21.8021
ENSG00000225616	0	0
ENSG00000206704	0	0
ENSG00000277958	0	0
ENSG00000253304	95	3.3015
ENSG00000225750	1	0.318005
ENSG00000116350	1629	103.31
ENSG00000277916	0	0
ENSG00000116353	286	10.0894
ENSG00000237934	0	0
ENSG00000060656	3534	58.75
ENSG00000230523	0	0
ENSG00000225011	0	0
ENSG00000228176	0	0
ENSG00000284676	0	0
ENSG00000270927	0	0
ENSG00000233399	0	0
ENSG00000233372	0	0
ENSG00000231251	0	0
ENSG00000236335	0	0
ENSG00000231949	0	0
ENSG00000162510	0	0
ENSG00000186056	39	2.26158
ENSG00000287510	0	0
ENSG00000162511	0	0
ENSG00000264773	0	0
ENSG00000229607	0	0
ENSG00000223382	1	0.0754451
ENSG00000222784	0	0
ENSG00000235143	0	0
ENSG00000162512	701	11.8557
ENSG00000266210	0	0
ENSG00000134644	2082	34.3031
ENSG00000237329	0	0
ENSG00000232768	0	0
ENSG00000215900	0	0
ENSG00000225142	0	0
ENSG00000084628	83	2.52021
ENSG00000060688	1300	71.4183
ENSG00000229447	4	0.812114
ENSG00000121766	207	10.7717
ENSG00000229044	0	0
ENSG00000121769	1	0.141958
ENSG00000168528	369	11.6633
ENSG00000215899	0	0
ENSG00000206981	0	0
ENSG00000260386	0	0
ENSG00000265961	0	0
ENSG00000284543	0	0
ENSG00000229167	0	0
ENSG00000142910	6	0.241206
ENSG00000121764	0	0
ENSG00000162517	1362	74.8707
ENSG00000235790	4	0.394326
ENSG00000264078	0	0
ENSG00000084636	1	0.0163757
ENSG00000121753	587	9.61963
ENSG00000266580	7	8.1719
ENSG00000254545	0	0
ENSG00000134668	5	0.112025
ENSG00000203620	0	0
ENSG00000269967	13	1.96491
ENSG00000184007	1427	57.2112
ENSG00000228634	0	0
ENSG00000284702	1	0.0473697
ENSG00000121774	1933	86.2255
ENSG00000203325	0	0
ENSG00000121775	168	7.4752
ENSG00000266203	0	0
ENSG00000276493	0	0
ENSG00000025800	1816	21.9064
ENSG00000250135	0	0
ENSG00000084652	1956	35.6718
ENSG00000160050	254	25.6088
ENSG00000224066	6	0.677278
ENSG00000160051	86	3.3882
ENSG00000222046	4	0.263079
ENSG00000160055	89	5.13419
ENSG00000084623	6015	358.65
ENSG00000220785	0	0
ENSG00000183615	0	0
ENSG00000182866	1	0.0409619
ENSG00000277617	0	0
ENSG00000252450	0	0
ENSG00000116478	1375	57.599
ENSG00000175130	2018	115.811
ENSG00000233775	0	0
ENSG00000162526	1	0.333547
ENSG00000225828	197	25.005
ENSG00000160058	1019	30.9091
ENSG00000224333	0	0
ENSG00000270850	0	0
ENSG00000229259	0	0
ENSG00000263529	0	0
ENSG00000254553	0	0
ENSG00000273274	37	0.255847
ENSG00000160062	54	0.676991
ENSG00000176261	81	4.48882
ENSG00000200591	0	0
ENSG00000162521	5005	56.3315
ENSG00000162520	30	0.759836
ENSG00000224409	0	0
ENSG00000162522	778	12.5663
ENSG00000134684	5144	139.869
ENSG00000116497	441	9.27181
ENSG00000160097	17	0.53278
ENSG00000121905	4	0.251341
ENSG00000121900	225	19.3813
ENSG00000287691	0	0
ENSG00000116514	421	13.9531
ENSG00000278966	0	0
ENSG00000217644	0	0
ENSG00000239670	0	0
ENSG00000236065	0	0
ENSG00000004455	4369	136.49
ENSG00000276645	18	4.62905
ENSG00000142920	83	1.40535
ENSG00000278997	3	0.195714
ENSG00000116525	121	2.81256
ENSG00000279179	1	0.0257319
ENSG00000284721	0	0
ENSG00000160094	211	5.87407
ENSG00000270115	8	1.51341
ENSG00000184389	0	0
ENSG00000225313	0	0
ENSG00000134686	877	20.1061
ENSG00000284154	1	0.887235
ENSG00000222112	1	0.296734
ENSG00000233246	1	0.181068
ENSG00000234512	1	0.0327877
ENSG00000121903	175	3.59745
ENSG00000235907	0	0
ENSG00000121904	13	0.0842024
ENSG00000227000	0	0
ENSG00000176256	0	0
ENSG00000231163	0	0
ENSG00000201148	0	0
ENSG00000142698	0	0
ENSG00000270241	0	0
ENSG00000287703	0	0
ENSG00000207941	0	0
ENSG00000163866	172	5.82904
ENSG00000189280	0	0
ENSG00000189433	0	0
ENSG00000255811	0	0
ENSG00000188910	0	0
ENSG00000187513	0	0
ENSG00000230163	0	0
ENSG00000116544	42	0.950366
ENSG00000284773	0	0
ENSG00000241014	2	0.0940365
ENSG00000271741	0	0
ENSG00000243749	0	0
ENSG00000163867	41	0.710203
ENSG00000197056	119	2.29125
ENSG00000233940	0	0
ENSG00000228348	0	0
ENSG00000284640	0	0
ENSG00000116560	1120	26.5696
ENSG00000201868	0	0
ENSG00000146463	410	4.93845
ENSG00000240374	0	0
ENSG00000201542	0	0
ENSG00000229994	1	0.100139
ENSG00000227409	2	0.386595
ENSG00000278702	0	0
ENSG00000142687	855	15.88
ENSG00000236274	0	0
ENSG00000020129	186	4.80704
ENSG00000239636	5	0.520678
ENSG00000116819	3	0.118561
ENSG00000126067	2378	47.6693
ENSG00000142686	72	12.9839
ENSG00000092853	180	1.8762
ENSG00000232335	0	0
ENSG00000134698	224	2.73296
ENSG00000092847	938	6.06933
ENSG00000271164	0	0
ENSG00000286899	0	0
ENSG00000271914	0	0
ENSG00000126070	400	9.8609
ENSG00000271554	0	0
ENSG00000232862	0	0
ENSG00000092850	6	0.306295
ENSG00000116863	182	9.78054
ENSG00000171812	1	0.0190027
ENSG00000054116	547	36.3261
ENSG00000116871	1600	43.8411
ENSG00000264592	0	0
ENSG00000054118	722	16.7473
ENSG00000231849	0	0
ENSG00000214193	53	1.84841
ENSG00000142694	76	6.39752
ENSG00000286379	0	0
ENSG00000196182	755	17.4171
ENSG00000181817	365	32.1909
ENSG00000222821	0	0
ENSG00000116885	93	5.63997
ENSG00000201448	0	0
ENSG00000116898	760	70.7553
ENSG00000119535	0	0
ENSG00000230214	0	0
ENSG00000284705	0	0
ENSG00000284720	0	0
ENSG00000234481	0	0
ENSG00000163873	126	1.17787
ENSG00000284650	0	0
ENSG00000223944	0	0
ENSG00000264698	0	0
ENSG00000207328	0	0
ENSG00000252368	0	0
ENSG00000230451	0	0
ENSG00000233621	14	0.890415
ENSG00000163874	177	5.77143
ENSG00000283724	0	0
ENSG00000163875	740	48.5976
ENSG00000263675	2	2.95745
ENSG00000163877	256	24.3966
ENSG00000232273	0	0
ENSG00000237749	0	0
ENSG00000163879	5	0.167529
ENSG00000134697	323	12.1948
ENSG00000284748	0	0
ENSG00000169218	0	0
ENSG00000116922	507	17.503
ENSG00000134690	731	28.1619
ENSG00000183317	50	1.40075
ENSG00000200421	0	0
ENSG00000214141	0	0
ENSG00000227416	0	0
ENSG00000185090	438	14.4733
ENSG00000233728	2	0.253496
ENSG00000196449	669	32.119
ENSG00000197982	650	43.3937
ENSG00000188786	182	2.03448
ENSG00000235673	0	0
ENSG00000204084	405	7.65509
ENSG00000230955	1	0.184456
ENSG00000252448	0	0
ENSG00000222282	0	0
ENSG00000277168	0	0
ENSG00000183431	1424	45.5451
ENSG00000212541	0	0
ENSG00000183386	515	27.5921
ENSG00000183520	340	14.9115
ENSG00000185668	42	1.25679
ENSG00000224592	1	0.15484
ENSG00000223589	0	0
ENSG00000265596	0	0
ENSG00000284623	0	0
ENSG00000286552	1	0.0858891
ENSG00000287987	2	0.143682
ENSG00000237290	0	0
ENSG00000275350	0	0
ENSG00000200796	0	0
ENSG00000238063	0	0
ENSG00000215895	0	0
ENSG00000284632	1	0.0996893
ENSG00000116954	82	2.71366
ENSG00000273637	0	0
ENSG00000228436	9	1.26748
ENSG00000214114	132	4.62539
ENSG00000274944	0	0
ENSG00000131233	0	0
ENSG00000158315	0	0
ENSG00000199963	0	0
ENSG00000207466	0	0
ENSG00000235549	0	0
ENSG00000174574	1161	38.3214
ENSG00000168653	260	42.4046
ENSG00000127603	1822	6.51096
ENSG00000206654	0	0
ENSG00000222378	0	0
ENSG00000287422	0	0
ENSG00000226438	0	0
ENSG00000217897	0	0
ENSG00000183682	34	0.535237
ENSG00000237624	8	0.462402
ENSG00000243970	62	1.99523
ENSG00000090621	3406	96.1783
ENSG00000228060	4	0.269676
ENSG00000201457	0	0
ENSG00000163909	143	3.11196
ENSG00000225903	0	0
ENSG00000116981	12	0.961772
ENSG00000116983	61	1.13748
ENSG00000084072	1122	83.0949
ENSG00000225333	0	0
ENSG00000252413	0	0
ENSG00000116985	241	4.43066
ENSG00000198754	46	2.23509
ENSG00000285905	0	0
ENSG00000261798	14	1.03857
ENSG00000229213	0	0
ENSG00000284719	12	0.969655
ENSG00000284678	1	0.131833
ENSG00000043514	387	5.79022
ENSG00000202222	5	3.92582
ENSG00000116990	180	4.90486
ENSG00000236546	0	0
ENSG00000207356	0	0
ENSG00000168389	174	7.10441
ENSG00000228477	14	1.71328
ENSG00000131236	1576	45.0332
ENSG00000131238	965	35.8535
ENSG00000226745	0	0
ENSG00000117000	205	2.91853
ENSG00000207508	1	0.829191
ENSG00000188800	0	0
ENSG00000259943	88	5.06662
ENSG00000084073	240	6.34305
ENSG00000231296	0	0
ENSG00000049089	22	0.684403
ENSG00000227311	0	0
ENSG00000084070	691	21.1043
ENSG00000213172	0	0
ENSG00000284677	4	0.527331
ENSG00000187801	21	0.883448
ENSG00000260920	7	0.253599
ENSG00000279667	0	0
ENSG00000187815	14	0.444252
ENSG00000238287	4	0.586601
ENSG00000164002	55	2.57917
ENSG00000227278	0	0
ENSG00000238186	0	0
ENSG00000117010	25	1.05523
ENSG00000286838	0	0
ENSG00000236505	0	0
ENSG00000233910	0	0
ENSG00000117016	1138	13.9093
ENSG00000287743	0	0
ENSG00000237899	0	0
ENSG00000272145	23	1.20963
ENSG00000066136	423	20.1558
ENSG00000198974	3	2.89316
ENSG00000207962	0	0
ENSG00000117013	167	3.42665
ENSG00000264582	1	0.299741
ENSG00000179862	30	2.03183
ENSG00000229528	0	0
ENSG00000228940	0	0
ENSG00000286668	0	0
ENSG00000233118	0	0
ENSG00000171793	1528	46.0025
ENSG00000281207	68	1.25692
ENSG00000171790	4	0.16764
ENSG00000010803	676	18.0491
ENSG00000215893	1	0.177803
ENSG00000287400	1	0.0199963
ENSG00000235358	1	0.0832303
ENSG00000213987	0	0
ENSG00000286640	0	0
ENSG00000204060	198	11.9019
ENSG00000229901	0	0
ENSG00000252563	0	0
ENSG00000127129	2	0.141618
ENSG00000127124	87	0.611789
ENSG00000230881	0	0
ENSG00000230638	0	0
ENSG00000284895	0	0
ENSG00000287587	0	0
ENSG00000227538	0	0
ENSG00000228776	0	0
ENSG00000044012	0	0
ENSG00000197273	0	0
ENSG00000198815	612	10.1455
ENSG00000227527	0	0
ENSG00000177181	219	1.83705
ENSG00000235002	0	0
ENSG00000066185	1	0.0579892
ENSG00000127125	157	6.13908
ENSG00000186409	11	0.267166
ENSG00000230116	0	0
ENSG00000236876	0	0
ENSG00000200254	0	0
ENSG00000236180	2	0.421489
ENSG00000171960	679	26.1472
ENSG00000285728	25	1.08676
ENSG00000234917	1	0.147626
ENSG00000065978	3728	111.031
ENSG00000164007	0	0
ENSG00000117385	734	23.1507
ENSG00000164008	38	0.708297
ENSG00000283580	0	0
ENSG00000228452	0	0
ENSG00000274386	13	0.891349
ENSG00000177868	88	9.67493
ENSG00000164010	71	1.83121
ENSG00000228192	8	0.226697
ENSG00000164011	56	2.56771
ENSG00000233708	0	0
ENSG00000237090	0	0
ENSG00000225099	0	0
ENSG00000117394	1829	47.9537
ENSG00000284138	8	1.61315
ENSG00000227533	43	2.17014
ENSG00000283973	3	0.350686
ENSG00000207256	0	0
ENSG00000283136	0	0
ENSG00000277513	0	0
ENSG00000186973	2	0.331058
ENSG00000117395	463	27.3313
ENSG00000284410	0	0
ENSG00000243710	9	0.191858
ENSG00000199240	0	0
ENSG00000179178	0	0
ENSG00000253313	1	0.0597062
ENSG00000066056	0	0
ENSG00000117400	1	0.0244215
ENSG00000287113	5	0.79644
ENSG00000234694	15	2.01339
ENSG00000117399	2549	137.147
ENSG00000066322	699	63.0261
ENSG00000283836	0	0
ENSG00000159479	755	45.1694
ENSG00000229431	0	0
ENSG00000198198	478	3.00013
ENSG00000229372	4	0.507717
ENSG00000274975	0	0
ENSG00000178922	158	10.6039
ENSG00000229348	0	0
ENSG00000142949	5747	66.0484
ENSG00000284989	0	0
ENSG00000066135	315	6.23002
ENSG00000236200	19	2.12311
ENSG00000126091	27	0.920651
ENSG00000229444	0	0
ENSG00000283414	0	0
ENSG00000233674	0	0
ENSG00000283477	0	0
ENSG00000224751	0	0
ENSG00000117407	44	2.00918
ENSG00000237950	4	0.159575
ENSG00000288573	7	2.11246
ENSG00000117408	497	11.3561
ENSG00000285649	6	0.260441
ENSG00000132768	331	11.9089
ENSG00000117410	1022	91.8697
ENSG00000117411	1590	73.0178
ENSG00000159214	35	2.10959
ENSG00000196517	304	8.41295
ENSG00000230615	10	0.335565
ENSG00000227163	0	0
ENSG00000271647	0	0
ENSG00000239560	0	0
ENSG00000171872	0	0
ENSG00000233514	0	0
ENSG00000283039	0	0
ENSG00000226804	0	0
ENSG00000200171	0	0
ENSG00000238037	0	0
ENSG00000227994	0	0
ENSG00000271329	0	0
ENSG00000178028	231	13.2056
ENSG00000117419	1664	104.189
ENSG00000233602	20	2.86667
ENSG00000199385	0	0
ENSG00000187147	1054	31.0679
ENSG00000263381	0	0
ENSG00000126106	74	3.55663
ENSG00000198520	2	0.0800031
ENSG00000199377	0	0
ENSG00000200169	0	0
ENSG00000142945	1637	50.7478
ENSG00000225721	5	0.764857
ENSG00000142937	41655	4750.35
ENSG00000264294	0	0
ENSG00000200913	79	67.3957
ENSG00000202031	0	0
ENSG00000207421	0	0
ENSG00000281859	0	0
ENSG00000234093	0	0
ENSG00000142959	0	0
ENSG00000173846	139	5.27033
ENSG00000188396	2	0.204197
ENSG00000222009	23	1.29812
ENSG00000117425	21	0.433502
ENSG00000202444	0	0
ENSG00000226499	0	0
ENSG00000070785	588	27.4576
ENSG00000253039	0	0
ENSG00000229815	0	0
ENSG00000232369	0	0
ENSG00000268949	0	0
ENSG00000126107	430	10.6064
ENSG00000126088	1246	82.8086
ENSG00000162415	88	1.33055
ENSG00000234315	0	0
ENSG00000281912	40	2.0754
ENSG00000186603	3	0.149115
ENSG00000132781	13	0.632696
ENSG00000288208	0	0
ENSG00000132773	149	6.08366
ENSG00000070759	136	3.92914
ENSG00000236872	0	0
ENSG00000280670	65	2.58727
ENSG00000132763	61	3.58419
ENSG00000117450	6173	422.6
ENSG00000234379	0	0
ENSG00000117448	2143	104.584
ENSG00000281133	1	0.924203
ENSG00000280836	0	0
ENSG00000132780	565	15.5438
ENSG00000281112	0	0
ENSG00000281825	0	0
ENSG00000159588	3	0.118561
ENSG00000159592	884	21.5412
ENSG00000225447	3	0.696781
ENSG00000234329	11	1.23853
ENSG00000159596	293	17.7447
ENSG00000197429	103	4.69364
ENSG00000230896	1	0.148367
ENSG00000236111	0	0
ENSG00000086015	1105	17.089
ENSG00000232467	0	0
ENSG00000117461	89	1.52617
ENSG00000278139	0	0
ENSG00000226957	0	0
ENSG00000233114	0	0
ENSG00000227857	1	0.261721
ENSG00000117472	3	0.164404
ENSG00000250719	0	0
ENSG00000085998	909	27.4879
ENSG00000171357	50	2.39923
ENSG00000085999	966	27.5231
ENSG00000132128	1067	22.9331
ENSG00000173660	2673	351.866
ENSG00000117481	436	10.0035
ENSG00000225779	1	0.239793
ENSG00000117480	139	6.03945
ENSG00000232022	19	1.36167
ENSG00000224863	0	0
ENSG00000197587	64	1.12442
ENSG00000282881	0	0
ENSG00000269956	0	0
ENSG00000162456	0	0
ENSG00000079277	183	5.78013
ENSG00000142961	39	1.22921
ENSG00000123472	688	34.3124
ENSG00000233647	0	0
ENSG00000186118	0	0
ENSG00000228237	1	0.1807
ENSG00000159658	983	27.5214
ENSG00000236476	0	0
ENSG00000142973	0	0
ENSG00000154198	0	0
ENSG00000238145	0	0
ENSG00000187048	0	0
ENSG00000259832	0	0
ENSG00000261196	0	0
ENSG00000261593	0	0
ENSG00000261290	0	0
ENSG00000186377	55	2.16303
ENSG00000186160	3	0.123113
ENSG00000225154	0	0
ENSG00000225506	0	0
ENSG00000162365	0	0
ENSG00000225514	0	0
ENSG00000224805	5	0.671131
ENSG00000162366	1	0.115225
ENSG00000162367	11	0.210245
ENSG00000226252	0	0
ENSG00000123473	491	8.56364
ENSG00000162368	338	10.235
ENSG00000225762	0	0
ENSG00000186790	0	0
ENSG00000237424	309	10.9269
ENSG00000186564	69	2.3119
ENSG00000271355	0	0
ENSG00000229554	0	0
ENSG00000227883	0	0
ENSG00000227947	1	0.0607279
ENSG00000269113	42	0.495267
ENSG00000223814	0	0
ENSG00000225028	0	0
ENSG00000226133	0	0
ENSG00000231413	0	0
ENSG00000237180	0	0
ENSG00000242267	0	0
ENSG00000279096	0	0
ENSG00000223720	0	0
ENSG00000117834	1	0.027116
ENSG00000272491	1	0.0530009
ENSG00000279214	0	0
ENSG00000132122	58	1.02858
ENSG00000224986	0	0
ENSG00000206700	0	0
ENSG00000235105	0	0
ENSG00000223175	0	0
ENSG00000232514	0	0
ENSG00000186094	0	0
ENSG00000287661	0	0
ENSG00000162373	10	0.524061
ENSG00000286597	0	0
ENSG00000229846	0	0
ENSG00000230114	0	0
ENSG00000225623	0	0
ENSG00000237478	0	0
ENSG00000215887	0	0
ENSG00000279324	0	0
ENSG00000233595	0	0
ENSG00000162374	2	0.0443728
ENSG00000230828	0	0
ENSG00000237337	0	0
ENSG00000233407	0	0
ENSG00000284696	0	0
ENSG00000284645	0	0
ENSG00000234080	0	0
ENSG00000229316	0	0
ENSG00000225671	0	0
ENSG00000142700	21	0.604933
ENSG00000284700	0	0
ENSG00000185104	1588	20.6557
ENSG00000225767	0	0
ENSG00000207194	0	0
ENSG00000230585	0	0
ENSG00000237130	0	0
ENSG00000123080	729	22.2725
ENSG00000265538	0	0
ENSG00000275816	0	0
ENSG00000204006	1	0.0963338
ENSG00000200262	0	0
ENSG00000213478	0	0
ENSG00000203356	0	0
ENSG00000123091	431	12.4398
ENSG00000233406	1	0.101981
ENSG00000236434	0	0
ENSG00000085831	531	16.8861
ENSG00000261664	1	0.109265
ENSG00000085832	728	12.5103
ENSG00000232027	0	0
ENSG00000206595	0	0
ENSG00000238140	0	0
ENSG00000227070	5	1.22546
ENSG00000252032	0	0
ENSG00000227742	0	0
ENSG00000117859	465	12.308
ENSG00000236973	0	0
ENSG00000232846	6	0.605621
ENSG00000212624	0	0
ENSG00000078618	896	20.4098
ENSG00000266993	0	0
ENSG00000272175	0	0
ENSG00000283899	0	0
ENSG00000230604	0	0
ENSG00000169213	370	2.56868
ENSG00000200839	0	0
ENSG00000229032	0	0
ENSG00000264613	0	0
ENSG00000117862	143	15.8593
ENSG00000285839	0	0
ENSG00000198841	81	4.20761
ENSG00000223390	1	0.116435
ENSG00000228369	0	0
ENSG00000134717	907	90.2154
ENSG00000157077	239	2.92764
ENSG00000241745	1	0.28077
ENSG00000228407	0	0
ENSG00000223429	0	0
ENSG00000224255	4	0.502682
ENSG00000236004	0	0
ENSG00000237663	0	0
ENSG00000213735	2	0.319149
ENSG00000154222	109	1.8117
ENSG00000272100	0	0
ENSG00000287078	1	0.0944872
ENSG00000224680	1	0.156203
ENSG00000085840	773	21.9748
ENSG00000134748	363	6.15452
ENSG00000134744	375	5.67963
ENSG00000272371	0	0
ENSG00000236290	0	0
ENSG00000116157	0	0
ENSG00000182183	0	0
ENSG00000162377	154	3.42613
ENSG00000233664	0	0
ENSG00000239640	0	0
ENSG00000162378	368	4.00961
ENSG00000252018	0	0
ENSG00000228929	4	0.779986
ENSG00000206627	0	0
ENSG00000203995	510	10.1797
ENSG00000242391	0	0
ENSG00000121310	142	7.51714
ENSG00000230953	0	0
ENSG00000231866	0	0
ENSG00000116171	243	4.14293
ENSG00000264834	2	1.79239
ENSG00000266188	0	0
ENSG00000265815	0	0
ENSG00000237279	0	0
ENSG00000236360	2	0.35348
ENSG00000226147	0	0
ENSG00000174348	0	0
ENSG00000232993	0	0
ENSG00000227644	0	0
ENSG00000162383	0	0
ENSG00000235563	0	0
ENSG00000277397	0	0
ENSG00000157184	97	2.97895
ENSG00000236723	1	0.106256
ENSG00000162384	168	13.5259
ENSG00000259818	5	0.123536
ENSG00000162385	94	12.7134
ENSG00000226754	5	0.269022
ENSG00000157193	805	9.27082
ENSG00000234578	0	0
ENSG00000228838	2	0.262884
ENSG00000232762	0	0
ENSG00000225675	1	0.156479
ENSG00000285954	0	0
ENSG00000226938	0	0
ENSG00000230138	0	0
ENSG00000236253	0	0
ENSG00000288527	0	0
ENSG00000143006	0	0
ENSG00000174332	104	3.28138
ENSG00000239007	0	0
ENSG00000058804	932	18.1657
ENSG00000201003	0	0
ENSG00000229687	0	0
ENSG00000058799	138	6.72369
ENSG00000211452	0	0
ENSG00000081870	175	17.3676
ENSG00000116212	581	29.2224
ENSG00000219102	0	0
ENSG00000203985	0	0
ENSG00000116209	1069	14.6888
ENSG00000280378	3	0.151664
ENSG00000116205	179	5.95259
ENSG00000283749	0	0
ENSG00000225183	0	0
ENSG00000279049	0	0
ENSG00000256407	1	0.034903
ENSG00000157211	4	0.218665
ENSG00000280425	0	0
ENSG00000215883	81	1.27354
ENSG00000116221	3868	216.929
ENSG00000157216	424	11.8746
ENSG00000198711	3	0.101437
ENSG00000225632	0	0
ENSG00000232245	0	0
ENSG00000287582	0	0
ENSG00000235741	0	0
ENSG00000237173	0	0
ENSG00000227453	0	0
ENSG00000162390	26	0.362193
ENSG00000162391	0	0
ENSG00000230728	0	0
ENSG00000184313	0	0
ENSG00000271723	0	0
ENSG00000243725	22	0.828487
ENSG00000162396	37	1.39337
ENSG00000006555	0	0
ENSG00000237453	0	0
ENSG00000162398	0	0
ENSG00000116133	5357	110.174
ENSG00000287724	1	0.106767
ENSG00000242396	4	0.617207
ENSG00000233203	5	0.861393
ENSG00000284601	0	0
ENSG00000143001	0	0
ENSG00000233271	0	0
ENSG00000162399	1	0.00908959
ENSG00000169174	28	0.683051
ENSG00000162402	417	3.42571
ENSG00000231090	0	0
ENSG00000231095	0	0
ENSG00000265822	0	0
ENSG00000234810	0	0
ENSG00000231900	0	0
ENSG00000232198	0	0
ENSG00000199831	0	0
ENSG00000252162	0	0
ENSG00000272051	0	0
ENSG00000233079	0	0
ENSG00000230250	0	0
ENSG00000227104	0	0
ENSG00000235612	0	0
ENSG00000260971	0	0
ENSG00000284686	0	0
ENSG00000229871	0	0
ENSG00000223956	0	0
ENSG00000162407	82	2.22283
ENSG00000236776	0	0
ENSG00000224980	0	0
ENSG00000225475	0	0
ENSG00000162409	146	1.39586
ENSG00000187889	2	0.0557483
ENSG00000229913	0	0
ENSG00000157131	0	0
ENSG00000021852	1	0.0372475
ENSG00000236341	0	0
ENSG00000173406	27	0.897876
ENSG00000227935	0	0
ENSG00000236888	0	0
ENSG00000226759	0	0
ENSG00000229887	2	0.122631
ENSG00000223416	0	0
ENSG00000235038	0	0
ENSG00000230546	0	0
ENSG00000233216	3	0.826616
ENSG00000162600	140	5.90085
ENSG00000286918	0	0
ENSG00000270209	0	0
ENSG00000264128	0	0
ENSG00000184292	0	0
ENSG00000185839	4	0.514339
ENSG00000162601	201	4.02016
ENSG00000283445	0	0
ENSG00000177606	7592	236.181
ENSG00000234807	0	0
ENSG00000272226	1	0.165838
ENSG00000231740	0	0
ENSG00000232453	6	0.384917
ENSG00000237352	1	0.0344557
ENSG00000228121	0	0
ENSG00000241042	0	0
ENSG00000235215	0	0
ENSG00000224609	1	0.0312297
ENSG00000270457	0	0
ENSG00000172456	79	1.30768
ENSG00000266150	0	0
ENSG00000226883	0	0
ENSG00000134709	172	2.67118
ENSG00000134716	24	1.05466
ENSG00000265535	0	0
ENSG00000162598	0	0
ENSG00000229332	0	0
ENSG00000238242	0	0
ENSG00000226476	2	0.0293884
ENSG00000231252	1	0.0406429
ENSG00000162599	695	13.1871
ENSG00000237928	0	0
ENSG00000237853	0	0
ENSG00000284808	0	0
ENSG00000287224	0	0
ENSG00000223920	0	0
ENSG00000162604	161	15.5097
ENSG00000271200	4	0.831133
ENSG00000132849	683	7.02913
ENSG00000200575	2	1.70622
ENSG00000212360	0	0
ENSG00000236646	1	0.328605
ENSG00000242860	0	0
ENSG00000263908	0	0
ENSG00000283690	0	0
ENSG00000234204	0	0
ENSG00000234088	0	0
ENSG00000240563	0	0
ENSG00000237227	0	0
ENSG00000200174	0	0
ENSG00000132854	4	0.0645379
ENSG00000201153	0	0
ENSG00000162607	289	7.11857
ENSG00000116641	259	3.17702
ENSG00000270549	0	0
ENSG00000132855	0	0
ENSG00000278967	0	0
ENSG00000213703	2	0.324994
ENSG00000235545	0	0
ENSG00000125703	104	3.13425
ENSG00000234318	0	0
ENSG00000237163	0	0
ENSG00000229537	0	0
ENSG00000286455	0	0
ENSG00000227485	0	0
ENSG00000229225	0	0
ENSG00000203605	0	0
ENSG00000224209	0	0
ENSG00000252259	0	0
ENSG00000228734	0	0
ENSG00000223683	0	0
ENSG00000230798	48	4.52575
ENSG00000187140	136	4.70975
ENSG00000275836	0	0
ENSG00000252784	0	0
ENSG00000236674	0	0
ENSG00000088035	69	2.99068
ENSG00000142856	124	8.56164
ENSG00000286429	0	0
ENSG00000203965	29	1.18135
ENSG00000264271	0	0
ENSG00000251720	0	0
ENSG00000116652	12	0.299488
ENSG00000276884	0	0
ENSG00000278287	0	0
ENSG00000277565	0	0
ENSG00000275823	0	0
ENSG00000277689	0	0
ENSG00000274199	0	0
ENSG00000079739	1949	71.3669
ENSG00000244256	1	0.290897
ENSG00000185483	160	2.42331
ENSG00000177452	0	0
ENSG00000228056	0	0
ENSG00000207190	0	0
ENSG00000200508	0	0
ENSG00000223949	0	0
ENSG00000284928	0	0
ENSG00000177414	0	0
ENSG00000238653	0	0
ENSG00000158966	235	3.51424
ENSG00000264470	1	1.15225
ENSG00000162437	344	6.93972
ENSG00000162434	700	11.8366
ENSG00000234784	0	0
ENSG00000233877	0	0
ENSG00000226891	6	0.509905
ENSG00000185031	0	0
ENSG00000272506	0	0
ENSG00000212257	0	0
ENSG00000265996	2	2.01644
ENSG00000199135	0	0
ENSG00000235804	0	0
ENSG00000234496	0	0
ENSG00000162433	989	12.5389
ENSG00000231622	5	2.59425
ENSG00000116675	282	4.22921
ENSG00000229294	0	0
ENSG00000234144	0	0
ENSG00000222624	0	0
ENSG00000213625	98	1.87998
ENSG00000116678	215	2.32317
ENSG00000237852	1	0.209748
ENSG00000224570	0	0
ENSG00000285079	0	0
ENSG00000239319	0	0
ENSG00000184588	39	0.763676
ENSG00000227466	0	0
ENSG00000223152	0	0
ENSG00000118473	0	0
ENSG00000264720	0	0
ENSG00000248458	0	0
ENSG00000152760	0	0
ENSG00000172410	0	0
ENSG00000152763	42	0.97626
ENSG00000231080	0	0
ENSG00000198160	159	3.64052
ENSG00000116704	134	1.91974
ENSG00000203963	0	0
ENSG00000252433	0	0
ENSG00000275678	0	0
ENSG00000162594	0	0
ENSG00000253074	0	0
ENSG00000252116	0	0
ENSG00000228523	0	0
ENSG00000081985	0	0
ENSG00000142864	3564	47.3298
ENSG00000223263	0	0
ENSG00000235200	0	0
ENSG00000207504	0	0
ENSG00000238139	0	0
ENSG00000242482	0	0
ENSG00000232048	0	0
ENSG00000116717	795	52.171
ENSG00000172380	286	5.77359
ENSG00000238778	1	1.45448
ENSG00000232284	6	0.238504
ENSG00000235055	0	0
ENSG00000162595	0	0
ENSG00000228431	0	0
ENSG00000116729	1444	47.1711
ENSG00000234383	2	0.133419
ENSG00000221203	0	0
ENSG00000229133	0	0
ENSG00000225242	0	0
ENSG00000237622	0	0
ENSG00000229440	0	0
ENSG00000116745	0	0
ENSG00000024526	176	9.68092
ENSG00000233589	0	0
ENSG00000234264	0	0
ENSG00000225167	0	0
ENSG00000285041	0	0
ENSG00000285407	0	0
ENSG00000285473	0	0
ENSG00000223883	0	0
ENSG00000235446	0	0
ENSG00000229639	0	0
ENSG00000287453	0	0
ENSG00000033122	45	0.142984
ENSG00000270615	0	0
ENSG00000287283	0	0
ENSG00000240692	0	0
ENSG00000229359	2	0.17816
ENSG00000237919	0	0
ENSG00000066557	100	3.12077
ENSG00000244389	0	0
ENSG00000116754	883	20.7037
ENSG00000228988	0	0
ENSG00000118454	312	4.89249
ENSG00000197568	83	10.688
ENSG00000226088	1	0.154302
ENSG00000116761	105	4.4574
ENSG00000278636	0	0
ENSG00000271992	3	0.571181
ENSG00000233020	0	0
ENSG00000237033	0	0
ENSG00000229051	1	0.0425328
ENSG00000226208	0	0
ENSG00000050628	7	0.422493
ENSG00000235782	0	0
ENSG00000269933	0	0
ENSG00000235079	0	0
ENSG00000132485	295	9.27806
ENSG00000207721	0	0
ENSG00000229956	11	1.0713
ENSG00000226324	0	0
ENSG00000172260	0	0
[truncated: 58,630 more rows]

## Sheet: Huh-7-rep1
# Table S2. Expression level of genes in infected human cell lines
GeneID	ReadsCount	RPKM
ENSG00000223972	0	0
ENSG00000227232	60	1.63867
ENSG00000278267	1	0.54261
ENSG00000243485	2	0.103645
ENSG00000284332	0	0
ENSG00000237613	0	0
ENSG00000268020	0	0
ENSG00000240361	0	0
ENSG00000186092	0	0
ENSG00000238009	3	0.0402811
ENSG00000239945	0	0
ENSG00000233750	0	0
ENSG00000268903	1	0.0488708
ENSG00000269981	1	0.129921
ENSG00000239906	0	0
ENSG00000241860	20	0.567217
ENSG00000222623	0	0
ENSG00000241599	0	0
ENSG00000279928	0	0
ENSG00000279457	97	2.56196
ENSG00000273874	0	0
ENSG00000228463	20	0.131706
ENSG00000286448	0	0
ENSG00000236679	0	0
ENSG00000236601	0	0
ENSG00000237094	234	15.1209
ENSG00000269732	0	0
ENSG00000284733	0	0
ENSG00000233653	0	0
ENSG00000250575	3	0.0893402
ENSG00000278757	0	0
ENSG00000230021	33	1.00133
ENSG00000235146	0	0
ENSG00000225972	131	12.9935
ENSG00000225630	41	1.44904
ENSG00000237973	1749	41.8235
ENSG00000278791	0	0
ENSG00000229344	1	0.0541019
ENSG00000240409	0	0
ENSG00000248527	3055	165.524
ENSG00000198744	1	0.0674543
ENSG00000268663	0	0
ENSG00000284662	0	0
ENSG00000229376	0	0
ENSG00000228327	339	1.94469
ENSG00000223181	1	0.354784
ENSG00000229905	0	0
ENSG00000237491	287	10.1823
ENSG00000285268	0	0
ENSG00000230092	69	2.91964
ENSG00000177757	2	0.0379019
ENSG00000228794	623	2.74015
ENSG00000225880	56	1.56891
ENSG00000288531	4	0.0712995
ENSG00000230368	9	0.658884
ENSG00000234711	1	0.0348748
ENSG00000283040	0	0
ENSG00000272438	10	1.05121
ENSG00000230699	31	0.375886
ENSG00000241180	0	0
ENSG00000223764	98	2.60328
ENSG00000187634	447	6.45021
ENSG00000188976	2854	38.1957
ENSG00000187961	327	4.70023
ENSG00000187583	35	0.406616
ENSG00000187642	34	0.413349
ENSG00000272512	57	1.00822
ENSG00000188290	1157	48.2377
ENSG00000187608	221	10.3613
ENSG00000231702	0	0
ENSG00000224969	2	0.156677
ENSG00000188157	5513	27.5109
ENSG00000242590	0	0
ENSG00000217801	200	6.05373
ENSG00000273443	21	0.934677
ENSG00000237330	10	0.194197
ENSG00000131591	417	6.3344
ENSG00000285812	3	0.101089
ENSG00000223823	1	0.0227762
ENSG00000207730	1	0.388395
ENSG00000207607	1	0.409972
ENSG00000198976	1	0.444548
ENSG00000272141	4	0.149534
ENSG00000205231	1	0.0104466
ENSG00000162571	9	0.143943
ENSG00000186891	0	0
ENSG00000186827	2	0.0686465
ENSG00000078808	3391	58.5491
ENSG00000176022	1064	13.9961
ENSG00000184163	34	1.21092
ENSG00000260179	12	0.284191
ENSG00000160087	1280	19.2378
ENSG00000230415	11	1.51445
ENSG00000162572	32	0.387121
ENSG00000131584	1017	9.89316
ENSG00000278073	0	0
ENSG00000169972	446	13.0917
ENSG00000127054	1520	21.3329
ENSG00000283712	0	0
ENSG00000240731	39	3.72798
ENSG00000224051	333	5.70421
ENSG00000169962	16	0.169888
ENSG00000107404	1108	12.3699
ENSG00000284372	0	0
ENSG00000162576	776	10.4958
ENSG00000175756	1120	39.4701
ENSG00000223663	1	0.100538
ENSG00000221978	3666	30.3832
ENSG00000224870	357	7.14726
ENSG00000242485	758	39.9547
ENSG00000264293	0	0
ENSG00000272455	118	2.85877
ENSG00000235098	51	0.859257
ENSG00000225905	9	0.611561
ENSG00000205116	3	0.224985
ENSG00000225285	108	6.28538
ENSG00000179403	1511	12.4114
ENSG00000215915	17	0.162334
ENSG00000160072	1620	14.5861
ENSG00000284740	9	0.503148
ENSG00000197785	722	11.7564
ENSG00000205090	26	1.33798
ENSG00000160075	2095	60.2027
ENSG00000215014	24	1.05296
ENSG00000274481	0	0
ENSG00000228594	51	0.885957
ENSG00000286989	3	0.0604877
ENSG00000272106	105	1.901
ENSG00000197530	668	7.57919
ENSG00000189409	13	0.384349
ENSG00000248333	483	7.14002
ENSG00000272004	48	4.4277
ENSG00000189339	2115	12.129
ENSG00000269737	1	0.073501
ENSG00000215914	3	0.108842
ENSG00000008128	20	0.247302
ENSG00000268575	79	0.573913
ENSG00000227775	20	0.408158
ENSG00000215790	147	2.61017
ENSG00000008130	1675	16.9185
ENSG00000078369	8497	99.1204
ENSG00000231050	41	1.66975
ENSG00000169885	17	0.936205
ENSG00000178821	59	2.32829
ENSG00000142609	3	0.0210963
ENSG00000233542	0	0
ENSG00000187730	1	0.029589
ENSG00000226969	0	0
ENSG00000067606	1	0.0154706
ENSG00000271806	3	0.0263805
ENSG00000182873	8	0.474566
ENSG00000162585	495	5.10745
ENSG00000234396	1	0.113182
ENSG00000157933	1813	10.9971
ENSG00000287356	20	0.183023
ENSG00000116151	310	6.95333
ENSG00000272161	1	0.0748428
ENSG00000269896	18	0.275926
ENSG00000272420	9	0.584643
ENSG00000157916	2969	157.624
ENSG00000157911	633	10.3346
ENSG00000149527	4	0.0270807
ENSG00000224387	0	0
ENSG00000229393	0	0
ENSG00000157881	570	7.96349
ENSG00000197921	0	0
ENSG00000272449	37	0.891709
ENSG00000238164	9	0.0942866
ENSG00000157873	150	3.24231
ENSG00000225931	4	0.113793
ENSG00000228037	3	0.176825
ENSG00000157870	128	1.67063
ENSG00000142606	2	0.0256322
ENSG00000237058	0	0
ENSG00000215912	49	0.205126
ENSG00000285945	1	0.0622217
ENSG00000283259	0	0
ENSG00000233234	2	0.121573
ENSG00000287396	0	0
ENSG00000231630	0	0
ENSG00000284745	0	0
ENSG00000169717	0	0
ENSG00000177133	23	0.199822
ENSG00000142611	280	1.18778
ENSG00000283572	3	1.81463
ENSG00000226286	0	0
ENSG00000279839	17	0.234314
ENSG00000272235	9	0.0959484
ENSG00000287828	15	0.76025
ENSG00000286518	0	0
ENSG00000130762	408	5.33458
ENSG00000272088	0	0
ENSG00000162591	17	0.0842748
ENSG00000207776	0	0
ENSG00000238260	4	0.237283
ENSG00000158109	1317	20.2391
ENSG00000116213	445	9.70413
ENSG00000078900	81	0.575635
ENSG00000227589	0	0
ENSG00000235131	0	0
ENSG00000227372	778	19.7294
ENSG00000276189	0	0
ENSG00000162592	0	0
ENSG00000235169	40	2.69817
ENSG00000130764	1366	11.7132
ENSG00000266075	6	0.745404
ENSG00000272153	5	0.347434
ENSG00000116198	804	4.4277
ENSG00000169598	66	0.7726
ENSG00000198912	729	10.6866
ENSG00000236423	200	3.80387
ENSG00000233304	7	0.0796676
ENSG00000226374	0	0
ENSG00000284668	0	0
ENSG00000284703	0	0
ENSG00000229280	0	0
ENSG00000235054	0	0
ENSG00000284694	0	0
ENSG00000227169	0	0
ENSG00000232596	1	0.0541019
ENSG00000196581	0	0
ENSG00000287586	0	0
ENSG00000284739	0	0
ENSG00000284674	0	0
ENSG00000231510	0	0
ENSG00000284616	0	0
ENSG00000284692	0	0
ENSG00000284666	0	0
ENSG00000260972	0	0
ENSG00000283356	0	0
ENSG00000236948	0	0
ENSG00000264341	0	0
ENSG00000264101	1	0.527107
ENSG00000131697	623	4.14332
ENSG00000069424	95	0.858291
ENSG00000116254	7	0.0262216
ENSG00000285629	0	0
ENSG00000116251	2776	127.081
ENSG00000226944	13	1.26896
ENSG00000158286	376	3.48492
ENSG00000116237	3517	49.6817
ENSG00000225077	116	3.76108
ENSG00000173673	0	0
ENSG00000158292	174	1.52934
ENSG00000097021	681	16.066
ENSG00000271746	13	0.573079
ENSG00000069812	63	0.545411
ENSG00000187017	637	6.63384
ENSG00000265392	0	0
ENSG00000231868	6	0.630726
ENSG00000215788	55	1.03118
ENSG00000171680	157	1.38223
ENSG00000162408	2057	11.4529
ENSG00000253022	0	0
ENSG00000229519	0	0
ENSG00000173662	2	0.0266986
ENSG00000204859	581	9.13398
ENSG00000162413	631	5.18884
ENSG00000116273	923	9.37676
ENSG00000041988	240	6.48272
ENSG00000007923	1932	22.2699
ENSG00000228750	0	0
ENSG00000284744	0	0
ENSG00000237436	11	0.978006
ENSG00000171735	479	2.1258
ENSG00000227950	0	0
ENSG00000237365	0	0
ENSG00000207056	0	0
ENSG00000237402	0	0
ENSG00000237728	0	0
ENSG00000225126	0	0
ENSG00000270171	0	0
ENSG00000270035	0	0
ENSG00000269978	0	0
ENSG00000049245	2184	36.9991
ENSG00000269925	18	1.68996
ENSG00000049246	52	0.306448
ENSG00000236266	0	0
ENSG00000049247	1	0.0230465
ENSG00000049249	187	1.15575
ENSG00000270330	1	0.103937
ENSG00000116288	2728	89.3135
ENSG00000200344	1	0.358228
ENSG00000284747	55	0.965903
ENSG00000284716	3	0.106129
ENSG00000116285	9757	116.244
ENSG00000238290	35	0.631806
ENSG00000232848	0	0
ENSG00000229305	2	0.0686465
ENSG00000227634	2	0.108045
ENSG00000200975	0	0
ENSG00000233645	0	0
ENSG00000251977	0	0
ENSG00000162426	4	0.0591306
ENSG00000252254	0	0
ENSG00000142599	4274	19.6486
ENSG00000232912	1	0.0350737
ENSG00000221083	3	0.88554
ENSG00000270282	0	0
ENSG00000234619	2	0.11215
ENSG00000224315	55	2.88672
ENSG00000222511	15	5.37342
ENSG00000226545	0	0
ENSG00000228423	64	6.68963
ENSG00000229716	1	0.0999932
ENSG00000074800	42027	844.143
ENSG00000274258	6	2.48747
ENSG00000230679	29	2.34655
ENSG00000201725	0	0
ENSG00000238249	0	0
ENSG00000232208	0	0
ENSG00000232663	0	0
ENSG00000131686	0	0
ENSG00000265141	0	0
ENSG00000197241	3	0.0719249
ENSG00000142583	3	0.0270973
ENSG00000252404	0	0
ENSG00000180758	680	4.82784
ENSG00000228526	456	3.77502
ENSG00000284357	0	0
ENSG00000234546	21	0.612528
ENSG00000049239	3250	13.11
ENSG00000171621	499	5.92783
ENSG00000284652	1	0.0209051
ENSG00000284693	13	0.196424
ENSG00000252956	0	0
ENSG00000235263	0	0
ENSG00000171612	1988	18.9786
ENSG00000231181	55	3.63034
ENSG00000188807	589	5.69662
ENSG00000171608	225	1.51412
ENSG00000179840	0	0
ENSG00000233268	0	0
ENSG00000231789	87	3.41862
ENSG00000171603	4708	36.4944
ENSG00000271264	0	0
ENSG00000280113	1	0.0186069
ENSG00000178585	1152	14.1404
ENSG00000223989	0	0
ENSG00000285701	0	0
ENSG00000162441	2079	15.3758
ENSG00000228150	13	1.09015
ENSG00000173614	363	7.36732
ENSG00000202415	44	5.08931
ENSG00000283611	0	0
ENSG00000265521	11	5.20349
ENSG00000241326	0	0
ENSG00000162444	20	0.857085
ENSG00000130939	4420	26.3724
ENSG00000224340	0	0
ENSG00000233623	12	0.651132
ENSG00000201746	8	2.75869
ENSG00000054523	5055	17.1826
ENSG00000264881	0	0
ENSG00000199562	4	1.37935
ENSG00000264501	0	0
ENSG00000284735	10	0.265068
ENSG00000284642	16	0.431234
ENSG00000142657	9728	158.262
ENSG00000271989	5	0.231477
ENSG00000251503	0	0
ENSG00000175279	13	0.5248
ENSG00000241563	2	0.0807385
ENSG00000160049	2516	15.3826
ENSG00000203469	0	0
ENSG00000142655	709	13.611
ENSG00000287727	0	0
ENSG00000243267	9	1.18599
ENSG00000130940	420	1.95323
ENSG00000272078	6	0.0279421
ENSG00000225158	0	0
ENSG00000175262	5	0.0668191
ENSG00000215785	0	0
ENSG00000120948	1994	57.345
ENSG00000277726	0	0
ENSG00000009724	16	0.240472
ENSG00000271895	12	0.680138
ENSG00000116649	1179	34.5255
ENSG00000171824	1982	26.1555
ENSG00000226849	17	0.233877
ENSG00000230337	9	0.681884
ENSG00000198793	4850	20.5198
ENSG00000225602	0	0
ENSG00000253086	0	0
ENSG00000171819	3	0.0497718
ENSG00000207451	0	0
ENSG00000238173	0	0
ENSG00000120942	1034	45.911
ENSG00000238199	0	0
ENSG00000284646	0	0
ENSG00000224338	0	0
ENSG00000204624	66	0.462533
ENSG00000285833	0	0
ENSG00000235643	2	0.0546225
ENSG00000284708	0	0
ENSG00000116661	606	10.0948
ENSG00000132879	329	3.65641
ENSG00000116663	150	3.83284
ENSG00000116670	671	13.3109
ENSG00000162490	1	0.00500984
ENSG00000177674	553	19.3406
ENSG00000215910	0	0
ENSG00000177553	0	0
ENSG00000177000	933	4.25319
ENSG00000011021	1679	15.5149
ENSG00000276470	0	0
ENSG00000278852	0	0
ENSG00000175206	3	0.13038
ENSG00000275915	0	0
ENSG00000120937	109	5.68055
ENSG00000224904	4	0.0559689
ENSG00000285646	66	3.27757
ENSG00000199347	0	0
ENSG00000201801	33	10.1468
ENSG00000116685	1302	22.1385
ENSG00000083444	1201	14.8904
ENSG00000287384	1	0.0620126
ENSG00000116688	3215	24.8586
ENSG00000270914	1	0.396747
ENSG00000116691	829	19.8495
ENSG00000202461	0	0
ENSG00000276869	0	0
ENSG00000243539	0	0
ENSG00000120949	1	0.00981316
ENSG00000201135	0	0
ENSG00000227875	0	0
ENSG00000285604	0	0
ENSG00000283789	0	0
ENSG00000028137	0	0
ENSG00000263676	0	0
ENSG00000225196	0	0
ENSG00000252969	0	0
ENSG00000048707	2506	5.65294
ENSG00000239149	4	0.970987
ENSG00000229484	45	3.79084
ENSG00000162496	1927	32.3042
ENSG00000221340	9	3.2879
ENSG00000276830	0	0
ENSG00000272482	33	3.52933
ENSG00000204518	0	0
ENSG00000226166	0	0
ENSG00000188984	1	0.00909926
ENSG00000157330	1	0.0103528
ENSG00000116726	1	0.0127717
ENSG00000116721	0	0
ENSG00000228338	0	0
ENSG00000239810	0	0
ENSG00000231103	0	0
ENSG00000179172	0	0
ENSG00000120952	0	0
ENSG00000243073	0	0
ENSG00000187545	0	0
ENSG00000204510	0	0
ENSG00000207434	0	0
ENSG00000234064	0	0
ENSG00000232423	0	0
ENSG00000274178	0	0
ENSG00000274764	0	0
ENSG00000277058	0	0
ENSG00000229571	0	0
ENSG00000277862	0	0
ENSG00000236179	0	0
ENSG00000275774	0	0
ENSG00000229978	0	0
ENSG00000233336	0	0
ENSG00000280267	0	0
ENSG00000179412	0	0
ENSG00000204505	0	0
ENSG00000279169	0	0
ENSG00000279804	0	0
ENSG00000250894	0	0
ENSG00000270601	0	0
ENSG00000231219	0	0
ENSG00000207511	0	0
ENSG00000182330	0	0
ENSG00000237700	0	0
ENSG00000204501	0	0
ENSG00000228229	0	0
ENSG00000204481	0	0
ENSG00000204480	0	0
ENSG00000204479	0	0
ENSG00000204478	0	0
ENSG00000162494	0	0
ENSG00000259961	0	0
ENSG00000215909	0	0
ENSG00000162493	0	0
ENSG00000222952	0	0
ENSG00000237445	0	0
ENSG00000253085	0	0
ENSG00000116731	1127	5.22602
ENSG00000189337	3	0.0161031
ENSG00000252151	0	0
ENSG00000231606	0	0
ENSG00000234593	0	0
ENSG00000235829	0	0
ENSG00000287756	0	0
ENSG00000175147	237	1.23165
ENSG00000171729	349	6.53335
ENSG00000204464	3	0.251003
ENSG00000215720	1	0.0519683
ENSG00000278480	6	0.229177
ENSG00000142621	2	0.014498
ENSG00000233485	2	0.0237665
ENSG00000236045	0	0
ENSG00000228140	8	0.0570066
ENSG00000142634	438	17.9768
ENSG00000162438	3	0.0317899
ENSG00000142615	1	0.0402811
ENSG00000215704	1	0.0403251
ENSG00000132906	389	5.11151
ENSG00000116138	1863	10.9128
ENSG00000251866	7	1.84487
ENSG00000272510	10	1.0664
ENSG00000116771	2324	27.7059
ENSG00000237301	6	0.0778154
ENSG00000235084	18	1.4858
ENSG00000252417	0	0
ENSG00000236500	1	0.163989
ENSG00000197312	3488	12.0651
ENSG00000215695	0	0
ENSG00000271742	0	0
ENSG00000116786	1723	16.8409
ENSG00000237938	1	0.0488708
ENSG00000162461	25	0.294803
ENSG00000224459	1	0.0577426
ENSG00000162460	201	5.13957
ENSG00000162458	1624	17.1302
ENSG00000224321	0	0
ENSG00000233954	22	0.37236
ENSG00000178715	1	0.0842408
ENSG00000179743	200	2.98403
ENSG00000065526	4095	12.1999
ENSG00000270620	0	0
ENSG00000116809	751	10.0036
ENSG00000234607	1	0.0655373
ENSG00000231353	0	0
ENSG00000275503	0	0
ENSG00000224966	0	0
ENSG00000183888	4	0.0485653
ENSG00000233078	0	0
ENSG00000173641	0	0
ENSG00000186510	76	0.916408
ENSG00000232456	1	0.0524112
ENSG00000184908	15	0.216027
ENSG00000185519	22	0.471945
ENSG00000142627	3950	36.9349
ENSG00000227959	17	0.693869
ENSG00000224621	20	1.35653
ENSG00000234166	0	0
ENSG00000142632	187	2.07701
ENSG00000237276	22	0.471945
ENSG00000288398	82	1.13659
ENSG00000132881	85	1.99256
ENSG00000233929	1	0.198374
ENSG00000037637	1738	10.2984
ENSG00000055070	2613	121.888
ENSG00000226457	0	0
ENSG00000187144	19	0.193714
ENSG00000157191	1246	25.7271
ENSG00000226029	64	0.727716
ENSG00000080947	143	0.982925
ENSG00000206652	161	36.2225
ENSG00000261135	2	0.066482
ENSG00000285853	0	0
ENSG00000224174	0	0
ENSG00000233421	20	0.476712
ENSG00000277344	0	0
ENSG00000225710	0	0
ENSG00000219481	1444	8.98179
ENSG00000271732	0	0
ENSG00000215908	923	12.2814
ENSG00000283773	0	0
ENSG00000186301	1241	19.9868
ENSG00000282143	0	0
ENSG00000207513	109	24.5233
ENSG00000280114	32	0.87396
ENSG00000236698	23	1.9509
ENSG00000268869	116	1.15898
ENSG00000279151	2	0.181761
ENSG00000282740	2	0.0901038
ENSG00000058453	223	1.23546
ENSG00000227684	3	0.222274
ENSG00000207389	41	9.22437
ENSG00000186715	970	16.3801
ENSG00000223643	0	0
ENSG00000230239	0	0
ENSG00000263811	0	0
ENSG00000228549	30	0.439256
ENSG00000277234	0	0
ENSG00000238142	210	5.12465
ENSG00000235241	1	0.0726329
ENSG00000207005	273	61.4208
ENSG00000272426	29	2.44298
ENSG00000117122	526	18.5723
ENSG00000286898	0	0
ENSG00000226526	0	0
ENSG00000159363	444	4.09972
ENSG00000288636	0	0
ENSG00000117118	1298	47.1852
ENSG00000117115	189	1.59909
ENSG00000204362	0	0
ENSG00000282843	0	0
ENSG00000142623	0	0
ENSG00000142619	0	0
ENSG00000266634	0	0
ENSG00000159339	0	0
ENSG00000276747	0	0
ENSG00000179051	6520	59.5474
ENSG00000227751	0	0
ENSG00000074964	2526	20.152
ENSG00000236648	0	0
ENSG00000117148	0	0
ENSG00000284653	0	0
ENSG00000261781	0	0
ENSG00000117154	0	0
ENSG00000280222	0	0
ENSG00000230035	0	0
ENSG00000225387	0	0
ENSG00000179023	1	0.00717152
ENSG00000235282	0	0
ENSG00000225478	0	0
ENSG00000009709	0	0
ENSG00000179002	0	0
ENSG00000159423	1567	27.2215
ENSG00000265606	0	0
ENSG00000221662	8	3.78436
ENSG00000169991	409	2.44232
ENSG00000272084	64	0.694133
ENSG00000127481	17733	41.1719
ENSG00000230424	21	1.5283
ENSG00000127463	3890	21.6162
ENSG00000053372	1741	31.3512
ENSG00000286064	1	0.108842
ENSG00000211454	20	0.595121
ENSG00000162482	15	0.455525
ENSG00000270728	0	0
ENSG00000053371	847	22.9458
ENSG00000200403	4	1.37935
ENSG00000040487	575	11.754
ENSG00000077549	4002	23.8938
ENSG00000240490	0	0
ENSG00000173436	203	11.1961
ENSG00000201609	0	0
ENSG00000235185	0	0
ENSG00000158747	54	0.922437
ENSG00000270136	1	0.0369344
ENSG00000226396	21	1.70296
ENSG00000158748	0	0
ENSG00000162542	342	4.24309
ENSG00000178828	3	0.0882012
ENSG00000235434	0	0
ENSG00000169914	484	2.74112
ENSG00000188784	0	0
ENSG00000242688	0	0
ENSG00000188257	1	0.0380387
ENSG00000127472	0	0
ENSG00000117215	0	0
ENSG00000158786	0	0
ENSG00000227066	1	0.0148004
ENSG00000187980	0	0
ENSG00000162543	0	0
ENSG00000228105	0	0
ENSG00000284710	0	0
ENSG00000158816	0	0
ENSG00000226664	0	0
ENSG00000236963	30	0.369838
ENSG00000226487	3	0.294395
ENSG00000284641	0	0
ENSG00000284743	30	1.64232
ENSG00000162545	1246	19.7654
ENSG00000090432	763	11.5951
ENSG00000215520	0	0
ENSG00000183114	10	0.150725
ENSG00000158825	6	0.273653
ENSG00000158828	340	4.72155
ENSG00000284005	0	0
ENSG00000117242	304	2.52461
ENSG00000244038	6828	118.502
ENSG00000117245	8	0.0743714
ENSG00000235432	1	0.0770303
ENSG00000189410	59	0.558479
ENSG00000233069	0	0
ENSG00000127483	5551	31.9728
ENSG00000075151	5469	32.5682
ENSG00000251914	0	0
ENSG00000221808	18	5.58113
ENSG00000233072	35	3.35432
ENSG00000236073	20	6.41695
ENSG00000235112	0	0
ENSG00000287192	6	0.199266
ENSG00000117298	2814	32.9304
ENSG00000236936	7	0.357237
ENSG00000231105	7	0.104188
ENSG00000236216	0	0
ENSG00000228823	0	0
ENSG00000236009	0	0
ENSG00000227001	1	0.0558207
ENSG00000187952	0	0
ENSG00000186543	0	0
ENSG00000142794	37	0.500626
ENSG00000176378	0	0
ENSG00000162551	8	0.116396
ENSG00000233431	0	0
ENSG00000076864	830	8.5449
ENSG00000090686	2475	20.6656
ENSG00000231978	0	0
ENSG00000187942	1	0.0312691
ENSG00000142798	6460	16.6207
ENSG00000232037	1	0.0763923
ENSG00000283234	0	0
ENSG00000219073	1	0.0407257
ENSG00000285959	0	0
ENSG00000273610	0	0
ENSG00000201919	0	0
ENSG00000142789	0	0
ENSG00000278124	0	0
ENSG00000201273	0	0
ENSG00000228397	20	0.71025
ENSG00000218510	240	12.89
ENSG00000070831	8055	131.742
ENSG00000285752	2	0.0286694
ENSG00000285794	0	0
ENSG00000230068	36	1.91952
ENSG00000271428	0	0
ENSG00000162552	6	0.0557926
ENSG00000285873	10	0.454963
ENSG00000266564	0	0
ENSG00000234397	0	0
ENSG00000279625	0	0
ENSG00000184677	2056	8.43653
ENSG00000237200	26	3.51405
ENSG00000070886	8	0.0588125
ENSG00000276835	0	0
ENSG00000173372	0	0
ENSG00000159189	3	0.0935693
ENSG00000173369	0	0
ENSG00000133216	366	1.24857
ENSG00000265422	0	0
ENSG00000225952	0	0
ENSG00000264014	0	0
ENSG00000215906	4	0.089939
ENSG00000227868	18	1.29718
ENSG00000004487	4571	54.6705
ENSG00000240553	0	0
ENSG00000263793	0	0
ENSG00000266802	2	0.958376
ENSG00000169641	1808	7.49726
ENSG00000229010	0	0
ENSG00000206935	0	0
ENSG00000252578	0	0
ENSG00000179546	6	0.0780899
ENSG00000215381	0	0
ENSG00000261326	643	6.3572
ENSG00000284726	0	0
ENSG00000125944	6469	30.7947
ENSG00000125945	529	4.37151
ENSG00000249087	78	4.74918
ENSG00000201405	0	0
ENSG00000271420	23	1.3056
ENSG00000204219	846	18.159
ENSG00000232482	0	0
ENSG00000088280	1231	11.2122
ENSG00000007968	409	2.90436
ENSG00000235052	48	3.88395
ENSG00000117318	2753	106.925
ENSG00000285802	2	0.0558207
ENSG00000197880	5	0.103586
ENSG00000229239	0	0
ENSG00000142676	5812	210.864
ENSG00000236810	198	6.80233
ENSG00000011007	876	6.27128
ENSG00000057757	797	18.4952
ENSG00000011009	2284	51.5437
ENSG00000117308	1013	24.6551
ENSG00000117305	2021	34.6675
ENSG00000179163	280	5.05692
ENSG00000188822	7	0.0490565
ENSG00000229106	4	0.116488
ENSG00000232557	0	0
ENSG00000264926	0	0
ENSG00000230228	3	0.300795
ENSG00000189266	5911	89.8275
ENSG00000188529	7708	100.178
ENSG00000215905	0	0
ENSG00000225315	4	0.325088
ENSG00000142661	13	0.0832756
ENSG00000230703	0	0
ENSG00000142677	56	0.733496
ENSG00000185436	482	3.895
ENSG00000230023	1	0.0199554
ENSG00000232298	24	1.03451
ENSG00000158055	50	0.650979
ENSG00000001460	402	2.46556
ENSG00000001461	580	3.9045
ENSG00000286061	18	1.18811
ENSG00000117602	1670	8.97841
ENSG00000264443	9	0.229811
ENSG00000184454	192	1.74362
ENSG00000227312	2	0.212055
ENSG00000239106	0	0
ENSG00000133226	4099	40.9761
ENSG00000284699	0	0
ENSG00000169504	7617	103.213
ENSG00000238482	0	0
ENSG00000020633	1	0.0140348
ENSG00000278034	0	0
ENSG00000229162	1	0.0449969
ENSG00000261025	0	0
ENSG00000264371	0	0
ENSG00000285823	0	0
ENSG00000233755	1	0.075301
ENSG00000233419	3	0.275354
ENSG00000231953	0	0
ENSG00000117614	235	4.93507
ENSG00000284602	147	2.47668
ENSG00000284657	34	1.65068
ENSG00000117616	883	10.7385
ENSG00000272432	9	0.684696
ENSG00000261349	26	2.09005
ENSG00000187010	0	0
ENSG00000224183	11	0.845567
ENSG00000259984	4	0.321547
ENSG00000183726	2183	35.546
ENSG00000188672	54	1.10081
ENSG00000238084	0	0
ENSG00000204178	1811	16.9597
ENSG00000157978	427	5.40674
ENSG00000225643	5	0.381962
ENSG00000117643	228	1.81034
ENSG00000233478	0	0
ENSG00000162430	877	7.50095
ENSG00000255054	0	0
ENSG00000228172	50	3.56842
ENSG00000117640	786	13.8168
ENSG00000272478	0	0
ENSG00000127423	391	10.3642
ENSG00000236528	8	0.34768
ENSG00000182749	512	7.03595
ENSG00000207302	0	0
ENSG00000117632	10106	217.807
ENSG00000229786	0	0
ENSG00000223624	0	0
ENSG00000283938	0	0
ENSG00000158006	974	10.3063
ENSG00000207237	0	0
ENSG00000252190	0	0
ENSG00000252691	0	0
ENSG00000158008	2	0.018357
ENSG00000158014	0	0
ENSG00000284309	1	0.0392109
ENSG00000158022	1	0.020846
ENSG00000175087	686	5.91533
ENSG00000197245	3	0.0395471
ENSG00000282872	1	0.0340069
ENSG00000236782	3	0.159499
ENSG00000142684	676	39.0951
ENSG00000142675	84	1.22119
ENSG00000188782	4	0.0790519
ENSG00000236155	67	1.17274
ENSG00000278572	2	0.0820856
ENSG00000130695	1240	11.6272
ENSG00000270733	1	0.103066
ENSG00000142669	654	32.1318
ENSG00000158062	385	6.95327
ENSG00000169442	0	0
ENSG00000176092	395	2.32857
ENSG00000225854	0	0
ENSG00000176083	1	0.0215523
ENSG00000131914	3	0.0320105
ENSG00000117682	1172	12.955
ENSG00000223583	7	0.482771
ENSG00000225891	35	2.44123
ENSG00000198830	6885	221.289
ENSG00000224129	0	0
ENSG00000117676	802	9.24166
ENSG00000238705	0	0
ENSG00000243905	0	0
ENSG00000252802	0	0
ENSG00000252429	0	0
ENSG00000229247	0	0
ENSG00000238316	0	0
ENSG00000235069	0	0
ENSG00000260063	43	0.793296
ENSG00000117713	4766	20.46
ENSG00000060642	492	19.4781
ENSG00000241188	3	0.380387
ENSG00000287810	0	0
ENSG00000204160	831	6.07766
ENSG00000175793	350	9.87318
ENSG00000142751	898	7.10267
ENSG00000226698	0	0
ENSG00000198746	650	11.2863
ENSG00000090273	1393	28.682
ENSG00000131910	664	21.03
ENSG00000175707	104	2.32425
ENSG00000172746	0	0
ENSG00000224064	1	0.0929408
ENSG00000225294	0	0
ENSG00000253368	3115	58.6108
ENSG00000158246	119	1.84333
ENSG00000090020	419	3.26368
ENSG00000229985	0	0
ENSG00000214973	0	0
ENSG00000225159	5	0.212788
ENSG00000225990	0	0
ENSG00000224311	0	0
ENSG00000142784	749	5.87255
ENSG00000252098	0	0
ENSG00000243659	4	0.523369
ENSG00000186501	861	31.9605
ENSG00000206888	0	0
ENSG00000241547	19	1.49798
ENSG00000142765	76	1.44846
ENSG00000142733	283	2.35286
ENSG00000142748	6	0.21452
ENSG00000174950	3	0.117011
ENSG00000231207	0	0
ENSG00000181773	53	0.915099
ENSG00000158195	3432	22.2905
ENSG00000241169	0	0
ENSG00000237429	0	0
ENSG00000126705	413	2.37067
ENSG00000000938	1	0.0139922
ENSG00000235912	0	0
ENSG00000233975	0	0
ENSG00000126709	45	2.0053
ENSG00000225886	2	0.11215
ENSG00000206767	0	0
ENSG00000226662	0	0
ENSG00000207095	2	0.702809
ENSG00000287244	6	0.236775
ENSG00000009780	296	10.4016
ENSG00000231344	5	0.528617
ENSG00000230833	8	0.436657
ENSG00000117758	1180	14.3504
ENSG00000269971	19	3.81007
ENSG00000270031	7	0.71945
ENSG00000223062	0	0
ENSG00000286433	3	0.0752498
ENSG00000117751	1757	24.4545
ENSG00000252947	14	3.11184
ENSG00000130775	68	1.07361
ENSG00000117748	1401	32.6347
ENSG00000130768	652	12.5756
ENSG00000227050	3	0.225443
ENSG00000158156	446	6.7805
ENSG00000158161	1621	9.97013
ENSG00000238231	14	1.40753
ENSG00000240750	14	1.73928
ENSG00000228589	18	0.975264
ENSG00000228943	0	0
ENSG00000214812	0	0
ENSG00000253005	0	0
ENSG00000169403	71	0.625083
ENSG00000126698	3010	69.4134
ENSG00000130770	491	30.2449
ENSG00000270605	74	1.40381
ENSG00000271398	2	0.173635
ENSG00000130766	2942	31.3554
ENSG00000130772	360	12.01
ENSG00000204138	2644	31.6949
ENSG00000206779	0	0
ENSG00000229820	22	2.06027
ENSG00000221216	2	0.620126
ENSG00000180198	2561	35.1804
ENSG00000242125	5809	97.3819
ENSG00000274266	0	0
ENSG00000200087	1190	215.235
ENSG00000231468	0	0
ENSG00000279443	71	1.25767
ENSG00000180098	369	12.0275
ENSG00000197989	674	13.2918
ENSG00000221539	11	5.48476
ENSG00000278274	0	0
ENSG00000273544	0	0
ENSG00000274582	0	0
ENSG00000280498	0	0
ENSG00000120656	515	13.9825
ENSG00000188060	53	1.00285
ENSG00000229388	39	2.09157
ENSG00000270103	0	0
ENSG00000274978	0	0
ENSG00000162419	899	5.21718
ENSG00000252777	0	0
ENSG00000198492	4539	59.2841
ENSG00000116329	17	0.515413
ENSG00000233427	2	0.0680138
ENSG00000199756	0	0
ENSG00000159023	3434	21.0091
ENSG00000225616	0	0
ENSG00000206704	2	0.730643
ENSG00000277958	2	0.261684
ENSG00000253304	166	2.39913
ENSG00000225750	15	1.98374
ENSG00000116350	2485	65.5399
ENSG00000277916	0	0
ENSG00000116353	618	9.06666
ENSG00000237934	0	0
ENSG00000060656	359	2.48196
ENSG00000230523	1	0.0171776
ENSG00000225011	0	0
ENSG00000228176	0	0
ENSG00000284676	1	0.0188927
ENSG00000270927	0	0
ENSG00000233399	0	0
ENSG00000233372	0	0
ENSG00000231251	0	0
ENSG00000236335	0	0
ENSG00000231949	0	0
ENSG00000162510	4	0.0385352
ENSG00000186056	50	1.2058
ENSG00000287510	0	0
ENSG00000162511	5	0.0847439
ENSG00000264773	0	0
ENSG00000229607	0	0
ENSG00000223382	1	0.0313754
ENSG00000222784	0	0
ENSG00000235143	0	0
ENSG00000162512	381	2.67975
ENSG00000266210	0	0
ENSG00000134644	6402	43.8659
ENSG00000237329	0	0
ENSG00000232768	0	0
ENSG00000215900	0	0
ENSG00000225142	0	0
ENSG00000084628	104	1.31326
ENSG00000060688	2606	59.5386
ENSG00000229447	48	4.05281
ENSG00000121766	514	11.1233
ENSG00000229044	0	0
ENSG00000121769	50	2.9518
ENSG00000168528	1093	14.3673
ENSG00000215899	3	0.0824832
ENSG00000206981	1	0.344836
ENSG00000260386	6	0.177962
ENSG00000265961	0	0
ENSG00000284543	32	2.13126
ENSG00000229167	40	2.49729
ENSG00000142910	397	6.6372
ENSG00000121764	2	0.0433069
ENSG00000162517	1326	30.3136
ENSG00000235790	6	0.245983
ENSG00000264078	0	0
ENSG00000084636	78	0.531193
ENSG00000121753	32	0.218086
ENSG00000266580	0	0
ENSG00000254545	0	0
ENSG00000134668	13	0.121128
ENSG00000203620	3	0.0490441
ENSG00000269967	53	3.33146
ENSG00000184007	7342	122.414
ENSG00000228634	0	0
ENSG00000284702	1	0.0196997
ENSG00000121774	8890	164.916
ENSG00000203325	2	0.118261
ENSG00000121775	464	8.58598
ENSG00000266203	1	0.625381
ENSG00000276493	0	0
ENSG00000025800	3188	15.9931
ENSG00000250135	0	0
ENSG00000084652	4380	33.2191
ENSG00000160050	54	2.26416
ENSG00000224066	28	1.31441
ENSG00000160051	130	2.12996
ENSG00000222046	6	0.16411
ENSG00000160055	272	6.52543
ENSG00000084623	4977	123.413
ENSG00000220785	25	0.597047
ENSG00000183615	2	0.077925
ENSG00000182866	3	0.0511046
ENSG00000277617	0	0
ENSG00000252450	0	0
ENSG00000116478	5942	103.515
ENSG00000175130	8660	206.683
ENSG00000233775	7	0.375957
ENSG00000162526	30	4.16137
ENSG00000225828	208	10.9795
ENSG00000160058	2060	25.9859
ENSG00000224333	0	0
ENSG00000270850	1	0.108204
ENSG00000229259	1	0.0204872
ENSG00000263529	0	0
ENSG00000254553	0	0
ENSG00000273274	4	0.0115026
ENSG00000160062	170	0.886332
ENSG00000176261	785	18.0915
ENSG00000200591	0	0
ENSG00000162521	10564	49.4463
ENSG00000162520	23	0.242262
ENSG00000224409	0	0
ENSG00000162522	1770	11.8894
ENSG00000134684	10397	117.568
ENSG00000116497	1289	11.2703
ENSG00000160097	3	0.0391001
ENSG00000121905	2	0.0522627
ENSG00000121900	92	3.2957
ENSG00000287691	0	0
ENSG00000116514	327	4.50709
ENSG00000278966	0	0
ENSG00000217644	0	0
ENSG00000239670	0	0
ENSG00000236065	0	0
ENSG00000004455	3582	46.5376
ENSG00000276645	12	1.28339
ENSG00000142920	19	0.133789
ENSG00000278997	3	0.0813915
ENSG00000116525	42	0.405998
ENSG00000279179	2	0.0214023
ENSG00000284721	0	0
ENSG00000160094	465	5.38354
ENSG00000270115	24	1.88814
ENSG00000184389	10	0.360679
ENSG00000225313	4	0.270311
ENSG00000134686	3027	28.8601
ENSG00000284154	10	3.68975
ENSG00000222112	85	10.4893
ENSG00000233246	27	2.03313
ENSG00000234512	0	0
ENSG00000121903	348	2.97505
ENSG00000235907	0	0
ENSG00000121904	4	0.0107746
ENSG00000227000	0	0
ENSG00000176256	0	0
ENSG00000231163	0	0
ENSG00000201148	0	0
ENSG00000142698	0	0
ENSG00000270241	0	0
ENSG00000287703	0	0
ENSG00000207941	0	0
ENSG00000163866	850	11.9797
ENSG00000189280	0	0
ENSG00000189433	0	0
ENSG00000255811	0	0
ENSG00000188910	0	0
ENSG00000187513	0	0
ENSG00000230163	0	0
ENSG00000116544	44	0.41405
ENSG00000284773	13	0.15165
ENSG00000241014	11	0.215089
ENSG00000271741	0	0
ENSG00000243749	0	0
ENSG00000163867	325	2.34121
ENSG00000197056	2086	16.7032
ENSG00000233940	3	0.231574
ENSG00000228348	6	0.478153
ENSG00000284640	7	0.136947
ENSG00000116560	12612	124.425
ENSG00000201868	1	0.392526
ENSG00000146463	3482	17.4419
ENSG00000240374	0	0
ENSG00000201542	5	1.21373
ENSG00000229994	42	1.74909
ENSG00000227409	1	0.0803867
ENSG00000278702	0	0
ENSG00000142687	2885	22.2837
ENSG00000236274	1	0.0367871
ENSG00000020129	689	7.40529
ENSG00000239636	0	0
ENSG00000116819	3	0.0493062
ENSG00000126067	4586	38.2313
ENSG00000142686	104	7.79947
ENSG00000092853	1697	7.35609
ENSG00000232335	2	0.136911
ENSG00000134698	1092	5.54071
ENSG00000092847	7700	20.7199
ENSG00000271164	0	0
ENSG00000286899	0	0
ENSG00000271914	2	0.186351
ENSG00000126070	1819	18.6487
ENSG00000271554	0	0
ENSG00000232862	0	0
ENSG00000092850	9	0.191069
ENSG00000116863	540	12.0682
ENSG00000171812	13	0.102734
ENSG00000054116	1347	37.2013
ENSG00000116871	1014	11.5547
ENSG00000264592	0	0
ENSG00000054118	5770	55.6597
ENSG00000231849	0	0
ENSG00000214193	357	5.17783
ENSG00000142694	66	2.31047
ENSG00000286379	4	0.0302562
ENSG00000196182	1800	17.2687
ENSG00000181817	439	16.1014
ENSG00000222821	0	0
ENSG00000116885	16	0.403527
ENSG00000201448	0	0
ENSG00000116898	1281	49.5967
ENSG00000119535	205	2.56146
ENSG00000230214	0	0
ENSG00000284705	0	0
ENSG00000284720	0	0
ENSG00000234481	0	0
ENSG00000163873	1	0.00388763
ENSG00000284650	0	0
ENSG00000223944	1	0.0130657
ENSG00000264698	0	0
ENSG00000207328	0	0
ENSG00000252368	0	0
ENSG00000230451	0	0
ENSG00000233621	5	0.132249
ENSG00000163874	440	5.96652
ENSG00000283724	0	0
ENSG00000163875	893	24.3889
ENSG00000263675	4	2.45983
ENSG00000163877	712	28.2181
ENSG00000232273	0	0
ENSG00000237749	0	0
ENSG00000163879	84	1.17046
ENSG00000134697	2168	34.0399
ENSG00000284748	0	0
ENSG00000169218	0	0
ENSG00000116922	741	10.6385
ENSG00000134690	1457	23.3433
ENSG00000183317	5	0.0582531
ENSG00000200421	0	0
ENSG00000214141	0	0
ENSG00000227416	0	0
ENSG00000185090	141	1.93763
ENSG00000233728	5	0.263554
ENSG00000196449	789	15.7533
ENSG00000197982	418	11.6051
ENSG00000188786	817	3.79807
ENSG00000235673	1	0.0533972
ENSG00000204084	1127	8.85886
ENSG00000230955	8	0.61368
ENSG00000252448	0	0
ENSG00000222282	0	0
ENSG00000277168	0	0
ENSG00000183431	3399	45.2107
ENSG00000212541	0	0
ENSG00000183386	163	3.63182
ENSG00000183520	941	17.1629
ENSG00000185668	0	0
ENSG00000224592	1	0.0643935
ENSG00000223589	0	0
ENSG00000265596	0	0
ENSG00000284623	0	0
ENSG00000286552	2	0.0714375
ENSG00000287987	0	0
ENSG00000237290	1	0.0161618
ENSG00000275350	0	0
ENSG00000200796	0	0
ENSG00000238063	1	0.028166
ENSG00000215895	0	0
ENSG00000284632	0	0
ENSG00000116954	440	6.05554
ENSG00000273637	0	0
ENSG00000228436	40	2.3427
ENSG00000214114	400	5.82899
ENSG00000274944	0	0
ENSG00000131233	0	0
ENSG00000158315	1	0.0173309
ENSG00000199963	0	0
ENSG00000207466	0	0
ENSG00000235549	0	0
ENSG00000174574	4742	65.0922
ENSG00000168653	311	21.094
ENSG00000127603	15174	22.5504
ENSG00000206654	0	0
ENSG00000222378	0	0
ENSG00000287422	0	0
ENSG00000226438	0	0
ENSG00000217897	0	0
ENSG00000183682	180	1.17842
ENSG00000237624	11	0.264412
ENSG00000243970	145	1.94056
ENSG00000090621	6797	79.8193
ENSG00000228060	3	0.0841128
ENSG00000201457	0	0
ENSG00000163909	17	0.153853
ENSG00000225903	0	0
ENSG00000116981	0	0
ENSG00000116983	0	0
ENSG00000084072	1398	43.0573
ENSG00000225333	1	0.0649604
ENSG00000252413	0	0
ENSG00000116985	58	0.443443
ENSG00000198754	9	0.181861
ENSG00000285905	0	0
ENSG00000261798	4	0.123403
ENSG00000229213	0	0
ENSG00000284719	10	0.336043
ENSG00000284678	0	0
ENSG00000043514	829	5.15818
ENSG00000202222	10	3.26526
ENSG00000116990	143	1.6205
ENSG00000236546	0	0
ENSG00000207356	0	0
ENSG00000168389	9	0.15282
ENSG00000228477	0	0
ENSG00000131236	6887	81.8399
ENSG00000131238	2556	39.4933
ENSG00000226745	0	0
ENSG00000117000	2746	16.2581
ENSG00000207508	5	1.72418
ENSG00000188800	0	0
ENSG00000259943	281	6.72823
ENSG00000084073	3740	41.1071
ENSG00000231296	0	0
ENSG00000049089	521	6.74039
ENSG00000227311	0	0
ENSG00000084070	1795	22.799
ENSG00000213172	0	0
ENSG00000284677	3	0.164476
ENSG00000187801	533	9.32497
ENSG00000260920	439	6.61413
ENSG00000279667	7	0.256997
ENSG00000187815	99	1.30646
ENSG00000238287	20	1.21975
ENSG00000164002	441	8.60031
ENSG00000227278	3	0.256233
ENSG00000238186	2	0.135156
ENSG00000117010	180	3.15963
ENSG00000286838	0	0
ENSG00000236505	1	0.292837
ENSG00000233910	0	0
ENSG00000117016	131	0.665873
ENSG00000287743	0	0
ENSG00000237899	7	0.54837
ENSG00000272145	197	4.30872
ENSG00000066136	1425	28.2379
ENSG00000198974	12	4.81272
ENSG00000207962	3	1.24374
ENSG00000117013	40	0.341327
ENSG00000264582	2	0.249307
ENSG00000179862	108	3.04193
ENSG00000229528	0	0
ENSG00000228940	4	0.16025
ENSG00000286668	0	0
ENSG00000233118	0	0
ENSG00000171793	3303	41.3547
ENSG00000281207	390	2.99792
ENSG00000171790	32	0.557733
ENSG00000010803	1465	16.2669
ENSG00000215893	0	0
ENSG00000287400	2	0.0166317
ENSG00000235358	7	0.242291
ENSG00000213987	0	0
ENSG00000286640	0	0
ENSG00000204060	3	0.0749949
ENSG00000229901	0	0
ENSG00000252563	0	0
ENSG00000127129	0	0
ENSG00000127124	8	0.0233954
ENSG00000230881	0	0
ENSG00000230638	0	0
ENSG00000284895	0	0
ENSG00000287587	0	0
ENSG00000227538	0	0
ENSG00000228776	0	0
ENSG00000044012	0	0
ENSG00000197273	0	0
ENSG00000198815	3451	23.7917
ENSG00000227527	8	0.446566
ENSG00000177181	47	0.163958
ENSG00000235002	0	0
ENSG00000066185	9	0.217044
ENSG00000127125	800	13.0093
ENSG00000186409	52	0.525231
ENSG00000230116	2	0.0977417
ENSG00000236876	0	0
ENSG00000200254	0	0
ENSG00000236180	0	0
ENSG00000171960	747	11.9629
ENSG00000285728	49	0.885829
ENSG00000234917	13	0.798115
ENSG00000065978	5942	73.5968
ENSG00000164007	25	0.324688
ENSG00000117385	1531	20.0818
ENSG00000164008	342	2.65104
ENSG00000283580	0	0
ENSG00000228452	1	0.0762345
ENSG00000274386	169	4.81891
ENSG00000177868	81	3.70347
ENSG00000164010	477	5.11631
ENSG00000228192	151	1.77947
ENSG00000164011	280	5.33917
ENSG00000233708	1	0.0188061
ENSG00000237090	1	0.0278262
ENSG00000225099	0	0
ENSG00000117394	1892	20.6294
ENSG00000284138	10	0.838579
ENSG00000227533	18	0.37779
ENSG00000283973	0	0
ENSG00000207256	0	0
ENSG00000283136	0	0
ENSG00000277513	0	0
ENSG00000186973	117	8.05412
ENSG00000117395	1329	32.6259
ENSG00000284410	0	0
ENSG00000243710	3	0.026596
ENSG00000199240	0	0
ENSG00000179178	0	0
ENSG00000253313	95	2.35886
ENSG00000066056	1	0.00947791
ENSG00000117400	37	0.37578
ENSG00000287113	16	1.05989
ENSG00000234694	25	1.39552
ENSG00000117399	3936	88.0707
ENSG00000066322	1600	59.9959
ENSG00000283836	0	0
ENSG00000159479	1919	47.7453
ENSG00000229431	4	0.201901
ENSG00000198198	1928	5.03243
ENSG00000229372	22	1.16129
ENSG00000274975	0	0
ENSG00000178922	326	9.09878
ENSG00000229348	10	0.677018
ENSG00000142949	11105	53.076
ENSG00000284989	0	0
ENSG00000066135	1389	11.4246
ENSG00000236200	48	2.23058
ENSG00000126091	491	6.96259
ENSG00000229444	0	0
ENSG00000283414	7	2.8698
ENSG00000233674	30	4.08459
ENSG00000283477	0	0
ENSG00000224751	0	0
ENSG00000117407	31	0.588689
ENSG00000237950	14	0.232268
ENSG00000288573	3	0.376505
ENSG00000117408	799	7.59235
ENSG00000285649	1	0.0180516
ENSG00000132768	964	14.4238
ENSG00000117410	2977	111.291
ENSG00000117411	1403	26.7946
ENSG00000159214	216	5.41431
ENSG00000196517	1647	18.9551
ENSG00000230615	49	0.683804
ENSG00000227163	0	0
ENSG00000271647	0	0
ENSG00000239560	0	0
ENSG00000171872	0	0
ENSG00000233514	1	0.102493
ENSG00000283039	0	0
ENSG00000226804	0	0
ENSG00000200171	0	0
ENSG00000238037	0	0
ENSG00000227994	0	0
ENSG00000271329	1	0.0463536
ENSG00000178028	1031	24.5112
ENSG00000117419	1210	31.5074
ENSG00000233602	16	0.953732
ENSG00000199385	0	0
ENSG00000187147	2892	35.451
ENSG00000263381	7	4.30471
ENSG00000126106	365	7.29555
ENSG00000198520	453	7.53587
ENSG00000199377	0	0
ENSG00000200169	30	9.54245
ENSG00000142945	2294	29.5747
ENSG00000225721	12	0.763396
ENSG00000142937	37400	1773.74
ENSG00000264294	0	0
ENSG00000200913	83	29.447
ENSG00000202031	0	0
ENSG00000207421	0	0
ENSG00000281859	0	0
ENSG00000234093	2	0.191675
ENSG00000142959	31	0.455343
ENSG00000173846	117	1.84487
ENSG00000188396	3	0.127379
ENSG00000222009	23	0.539849
ENSG00000117425	12	0.103018
ENSG00000202444	0	0
ENSG00000226499	4	0.911049
ENSG00000070785	715	13.8851
ENSG00000253039	0	0
ENSG00000229815	0	0
ENSG00000232369	0	0
ENSG00000268949	2	0.0235767
ENSG00000126107	733	7.519
ENSG00000126088	1377	38.0583
ENSG00000162415	571	3.5904
ENSG00000234315	4	0.325806
ENSG00000281912	36	0.776789
ENSG00000186603	0	0
ENSG00000132781	137	2.77288
ENSG00000288208	0	0
ENSG00000132773	940	15.9612
ENSG00000070759	146	1.75416
ENSG00000236872	0	0
ENSG00000280670	209	3.45966
ENSG00000132763	717	17.5202
ENSG00000117450	14697	418.428
ENSG00000234379	0	0
ENSG00000117448	3672	74.5256
ENSG00000281133	0	0
ENSG00000280836	0	0
ENSG00000132780	4232	48.4187
ENSG00000281112	0	0
ENSG00000281825	2	1.06949
ENSG00000159588	220	3.61579
ENSG00000159592	4585	46.4639
ENSG00000225447	70	6.76132
ENSG00000234329	107	5.01019
ENSG00000159596	1379	34.7315
ENSG00000197429	575	10.8968
ENSG00000230896	24	1.48084
ENSG00000236111	0	0
ENSG00000086015	2087	13.4225
ENSG00000232467	0	0
ENSG00000117461	540	3.85092
ENSG00000278139	0	0
ENSG00000226957	3	0.170559
ENSG00000233114	0	0
ENSG00000227857	17	1.85032
ENSG00000117472	1	0.0227903
ENSG00000250719	0	0
ENSG00000085998	1204	15.1413
ENSG00000171357	19	0.379152
ENSG00000085999	869	10.2967
ENSG00000132128	1497	13.3807
ENSG00000173660	2283	124.981
ENSG00000117481	1552	14.8086
ENSG00000225779	22	2.1939
ENSG00000117480	245	4.42698
ENSG00000232022	11	0.327845
ENSG00000224863	1	0.0263365
ENSG00000197587	4	0.0292257
ENSG00000282881	0	0
ENSG00000269956	1	0.015091
ENSG00000162456	0	0
ENSG00000079277	844	11.0863
ENSG00000142961	85	1.11413
ENSG00000123472	2164	44.8826
ENSG00000233647	8	0.633433
ENSG00000186118	5	0.183936
ENSG00000228237	1	0.0751476
ENSG00000159658	2712	31.5765
ENSG00000236476	0	0
ENSG00000142973	1	0.0240531
ENSG00000154198	1	0.0244031
ENSG00000238145	1	0.0309543
ENSG00000187048	0	0
ENSG00000259832	0	0
ENSG00000261196	0	0
ENSG00000261593	0	0
ENSG00000261290	0	0
ENSG00000186377	0	0
ENSG00000186160	0	0
ENSG00000225154	1	0.0306967
ENSG00000225506	8	0.320499
ENSG00000162365	0	0
ENSG00000225514	1	0.0549888
ENSG00000224805	4	0.223283
ENSG00000162366	5	0.239594
ENSG00000162367	15	0.119229
ENSG00000226252	0	0
ENSG00000123473	2173	15.7614
ENSG00000162368	7389	93.0497
ENSG00000225762	42	3.20848
ENSG00000186790	23	0.480001
ENSG00000237424	205	3.01474
ENSG00000186564	126	1.7557
ENSG00000271355	1	0.0793494
ENSG00000229554	0	0
ENSG00000227883	1	0.152469
ENSG00000227947	0	0
ENSG00000269113	598	2.93258
ENSG00000223814	0	0
ENSG00000225028	3	0.0612576
ENSG00000226133	19	0.943543
ENSG00000231413	0	0
ENSG00000237180	4	0.552771
ENSG00000242267	1	0.0492623
ENSG00000279096	9	0.12442
ENSG00000223720	17	0.963529
ENSG00000117834	840	9.47246
ENSG00000272491	5	0.110208
ENSG00000279214	2	0.0776789
ENSG00000132122	335	2.47065
ENSG00000224986	9	0.318082
ENSG00000206700	0	0
ENSG00000235105	2	0.0587072
ENSG00000223175	0	0
ENSG00000232514	0	0
ENSG00000186094	3	0.0370333
ENSG00000287661	0	0
ENSG00000162373	0	0
ENSG00000286597	0	0
ENSG00000229846	0	0
ENSG00000230114	1	0.0651899
ENSG00000225623	0	0
ENSG00000237478	0	0
ENSG00000215887	0	0
ENSG00000279324	0	0
ENSG00000233595	0	0
ENSG00000162374	5	0.0461334
ENSG00000230828	0	0
ENSG00000237337	8	0.344033
ENSG00000233407	0	0
ENSG00000284696	0	0
ENSG00000284645	0	0
ENSG00000234080	0	0
ENSG00000229316	0	0
ENSG00000225671	0	0
ENSG00000142700	0	0
ENSG00000284700	0	0
ENSG00000185104	2918	15.7846
ENSG00000225767	0	0
ENSG00000207194	0	0
ENSG00000230585	0	0
ENSG00000237130	0	0
ENSG00000123080	199	2.52844
ENSG00000265538	0	0
ENSG00000275816	0	0
ENSG00000204006	0	0
ENSG00000200262	0	0
ENSG00000213478	0	0
ENSG00000203356	6	0.0935693
ENSG00000123091	1964	23.5741
ENSG00000233406	2	0.0848218
ENSG00000236434	0	0
ENSG00000085831	392	5.18416
ENSG00000261664	12	0.545283
ENSG00000085832	3721	26.5922
ENSG00000232027	1	0.0386361
ENSG00000206595	0	0
ENSG00000238140	1	0.0544211
ENSG00000227070	23	2.34432
ENSG00000252032	0	0
ENSG00000227742	0	0
ENSG00000117859	5062	55.7205
ENSG00000236973	0	0
ENSG00000232846	12	0.50372
ENSG00000212624	0	0
ENSG00000078618	7252	68.6985
ENSG00000266993	60	1.71616
ENSG00000272175	5	0.658884
ENSG00000283899	0	0
ENSG00000230604	0	0
ENSG00000169213	5490	15.8503
ENSG00000200839	0	0
ENSG00000229032	1	0.107887
ENSG00000264613	0	0
ENSG00000117862	300	13.8366
ENSG00000285839	0	0
ENSG00000198841	107	2.31149
ENSG00000223390	0	0
ENSG00000228369	0	0
ENSG00000134717	4300	177.869
ENSG00000157077	1534	7.81455
ENSG00000241745	4	0.467057
ENSG00000228407	1	0.108522
ENSG00000223429	0	0
ENSG00000224255	17	0.888466
ENSG00000236004	0	0
ENSG00000237663	0	0
ENSG00000213735	0	0
ENSG00000154222	1259	8.7025
ENSG00000272100	5	0.471835
ENSG00000287078	4	0.157178
ENSG00000224680	4	0.259841
ENSG00000085840	853	10.0844
ENSG00000134748	1704	12.0148
ENSG00000134744	3360	21.1635
ENSG00000272371	15	1.21373
ENSG00000236290	1	0.0524858
ENSG00000116157	247	7.41552
ENSG00000182183	7	0.12966
ENSG00000162377	2130	19.707
ENSG00000233664	0	0
ENSG00000239640	0	0
ENSG00000162378	2032	9.20738
ENSG00000252018	1	0.261684
ENSG00000228929	5	0.405467
ENSG00000206627	0	0
ENSG00000203995	1442	11.9699
ENSG00000242391	0	0
ENSG00000121310	1415	31.1515
ENSG00000230953	2	0.421686
ENSG00000231866	2	0.421686
ENSG00000116171	3678	26.0778
ENSG00000264834	2	0.745404
ENSG00000266188	2	0.838579
ENSG00000265815	1	0.368975
ENSG00000237279	0	0
ENSG00000236360	2	0.147002
ENSG00000226147	2	0.0567217
ENSG00000174348	145	1.64721
ENSG00000232993	0	0
ENSG00000227644	0	0
ENSG00000162383	22	0.300869
ENSG00000235563	19	0.374694
ENSG00000277397	0	0
ENSG00000157184	1249	15.9519
ENSG00000236723	34	1.50241
ENSG00000162384	781	26.1497
ENSG00000259818	18	0.18495
ENSG00000162385	543	30.5417
ENSG00000226754	41	0.917403
ENSG00000157193	1272	6.09211
ENSG00000234578	3	0.235516
ENSG00000228838	1	0.0546629
ENSG00000232762	0	0
ENSG00000225675	2	0.13015
ENSG00000285954	0	0
ENSG00000226938	0	0
ENSG00000230138	0	0
ENSG00000236253	0	0
ENSG00000288527	0	0
ENSG00000143006	0	0
ENSG00000174332	0	0
ENSG00000239007	0	0
ENSG00000058804	4795	38.8672
ENSG00000201003	8	2.17044
ENSG00000229687	0	0
ENSG00000058799	569	11.5292
ENSG00000211452	33	1.52967
ENSG00000081870	370	15.2708
ENSG00000116212	2222	46.4775
ENSG00000219102	0	0
ENSG00000203985	12	0.186351
ENSG00000116209	3825	21.8573
ENSG00000280378	14	0.294339
ENSG00000116205	739	10.2201
ENSG00000283749	0	0
ENSG00000225183	0	0
ENSG00000279049	0	0
ENSG00000256407	0	0
ENSG00000157211	6	0.136405
ENSG00000280425	0	0
ENSG00000215883	468	3.06008
ENSG00000116221	3318	77.3868
ENSG00000157216	1365	15.8981
ENSG00000198711	6	0.0843693
ENSG00000225632	0	0
ENSG00000232245	0	0
ENSG00000287582	1	0.035107
ENSG00000235741	0	0
ENSG00000237173	0	0
ENSG00000227453	0	0
ENSG00000162390	223	1.2919
ENSG00000162391	806	15.0579
ENSG00000230728	0	0
ENSG00000184313	13	0.110446
ENSG00000271723	0	0
ENSG00000243725	52	0.814376
ENSG00000162396	409	6.40538
ENSG00000006555	205	2.22405
ENSG00000237453	0	0
ENSG00000162398	8	0.166111
ENSG00000116133	27239	232.974
ENSG00000287724	3	0.133204
ENSG00000242396	1	0.0641695
ENSG00000233203	9	0.644811
ENSG00000284601	0	0
ENSG00000143001	3	0.0881309
ENSG00000233271	0	0
ENSG00000162399	13	0.0491412
ENSG00000169174	4584	46.5048
ENSG00000162402	8493	29.0158
ENSG00000231090	3	0.0552909
ENSG00000231095	2	0.0742404
ENSG00000265822	0	0
ENSG00000234810	15	0.393923
ENSG00000231900	0	0
ENSG00000232198	0	0
ENSG00000199831	1	0.112836
ENSG00000252162	0	0
ENSG00000272051	0	0
ENSG00000233079	1	0.0117284
ENSG00000230250	12	0.630726
ENSG00000227104	3	0.257424
ENSG00000235612	0	0
ENSG00000260971	110	3.02213
ENSG00000284686	30	0.660851
ENSG00000229871	10	0.414579
ENSG00000223956	11	0.641189
ENSG00000162407	1370	15.4444
ENSG00000236776	1	0.0802119
ENSG00000224980	0	0
ENSG00000225475	0	0
ENSG00000162409	2383	9.47486
ENSG00000187889	114	1.32149
ENSG00000229913	0	0
ENSG00000157131	858	13.3748
ENSG00000021852	533	8.25624
ENSG00000236341	14	0.846828
ENSG00000173406	2063	28.5306
ENSG00000227935	0	0
ENSG00000236888	2	0.204986
ENSG00000226759	0	0
ENSG00000229887	2	0.0509986
ENSG00000223416	1	0.106027
ENSG00000235038	0	0
ENSG00000230546	0	0
ENSG00000233216	3	0.343765
ENSG00000162600	835	14.6363
ENSG00000286918	0	0
ENSG00000270209	3	0.262927
ENSG00000264128	3	0.366531
ENSG00000184292	8	0.162187
ENSG00000185839	7	0.374322
ENSG00000162601	3566	29.6611
ENSG00000283445	1	0.016628
ENSG00000177606	5697	73.7044
ENSG00000234807	70	1.02574
ENSG00000272226	11	0.75864
ENSG00000231740	0	0
ENSG00000232453	27	0.720341
ENSG00000237352	43	0.616152
ENSG00000228121	4	0.180208
ENSG00000241042	0	0
ENSG00000235215	1	0.116396
ENSG00000224609	55	0.714313
ENSG00000270457	1	0.109164
ENSG00000172456	571	3.93068
ENSG00000266150	0	0
ENSG00000226883	0	0
ENSG00000134709	2613	16.8761
ENSG00000134716	390	7.1273
ENSG00000265535	0	0
ENSG00000162598	7	0.127358
ENSG00000229332	0	0
ENSG00000238242	1	0.0318082
ENSG00000226476	2320	14.1772
ENSG00000231252	94	1.58881
ENSG00000162599	5064	39.9591
ENSG00000237928	5	0.144696
ENSG00000237853	0	0
ENSG00000284808	0	0
ENSG00000287224	2	0.0521151
ENSG00000223920	0	0
ENSG00000162604	1063	42.5864
ENSG00000271200	0	0
ENSG00000132849	17	0.0727592
ENSG00000200575	0	0
ENSG00000212360	0	0
ENSG00000236646	0	0
ENSG00000242860	0	0
ENSG00000263908	0	0
ENSG00000283690	0	0
ENSG00000234204	0	0
ENSG00000234088	0	0
ENSG00000240563	0	0
ENSG00000237227	0	0
ENSG00000200174	0	0
ENSG00000132854	348	2.33503
ENSG00000201153	3	1.02493
ENSG00000162607	3834	39.274
ENSG00000116641	6200	31.6279
ENSG00000270549	0	0
ENSG00000132855	888	11.1979
ENSG00000278967	71	1.4402
ENSG00000213703	14	0.94609
ENSG00000235545	60	1.80281
ENSG00000125703	582	7.29427
ENSG00000234318	4	0.330179
ENSG00000237163	1	0.121774
ENSG00000229537	0	0
ENSG00000286455	1	0.0327686
ENSG00000227485	0	0
ENSG00000229225	0	0
ENSG00000203605	0	0
ENSG00000224209	1	0.0212543
ENSG00000252259	0	0
ENSG00000228734	0	0
ENSG00000223683	0	0
ENSG00000230798	0	0
ENSG00000187140	1	0.0144018
ENSG00000275836	0	0
ENSG00000252784	0	0
ENSG00000236674	2	0.054381
ENSG00000088035	692	12.4734
ENSG00000142856	991	28.4556
ENSG00000286429	0	0
ENSG00000203965	255	4.31995
ENSG00000264271	0	0
ENSG00000251720	0	0
ENSG00000116652	53	0.550089
ENSG00000276884	0	0
ENSG00000278287	0	0
ENSG00000277565	0	0
ENSG00000275823	0	0
ENSG00000277689	0	0
ENSG00000274199	0	0
ENSG00000079739	3874	58.9933
ENSG00000244256	20	2.41951
ENSG00000185483	535	3.36978
ENSG00000177452	0	0
ENSG00000228056	0	0
ENSG00000207190	0	0
ENSG00000200508	0	0
ENSG00000223949	1	0.0234121
ENSG00000284928	0	0
ENSG00000177414	0	0
ENSG00000238653	0	0
ENSG00000158966	909	5.6531
ENSG00000264470	1	0.479188
ENSG00000162437	1023	8.58257
ENSG00000162434	5590	39.3095
ENSG00000234784	0	0
ENSG00000233877	0	0
ENSG00000226891	78	2.75671
ENSG00000185031	33	0.822714
ENSG00000272506	2	0.119409
ENSG00000212257	0	0
ENSG00000265996	14	5.87006
ENSG00000199135	3	1.4759
ENSG00000235804	0	0
ENSG00000234496	0	0
ENSG00000162433	8696	45.8503
ENSG00000231622	31	6.68902
ENSG00000116675	264	1.64654
ENSG00000229294	0	0
ENSG00000234144	0	0
ENSG00000222624	0	0
ENSG00000213625	2406	19.1947
ENSG00000116678	1436	6.4529
ENSG00000237852	4	0.348912
ENSG00000224570	0	0
ENSG00000285079	1	0.0159316
ENSG00000239319	0	0
ENSG00000184588	269	2.19056
ENSG00000227466	0	0
ENSG00000223152	0	0
ENSG00000118473	7	0.0646191
ENSG00000264720	0	0
ENSG00000248458	0	0
ENSG00000152760	224	8.18321
ENSG00000172410	6	0.309629
ENSG00000152763	327	3.16098
ENSG00000231080	0	0
ENSG00000198160	1963	18.6916
ENSG00000116704	4107	24.4692
ENSG00000203963	1	0.0233528
ENSG00000252433	0	0
ENSG00000275678	1	0.0156877
ENSG00000162594	42	0.54223
ENSG00000253074	0	0
ENSG00000252116	1	0.292837
ENSG00000228523	0	0
ENSG00000081985	10	0.0677889
ENSG00000142864	17473	96.499
ENSG00000223263	0	0
ENSG00000235200	0	0
ENSG00000207504	1	0.344836
ENSG00000238139	1	0.0986564
ENSG00000242482	0	0
ENSG00000232048	0	0
ENSG00000116717	612	16.7021
ENSG00000172380	2283	19.1665
ENSG00000238778	0	0
ENSG00000232284	23	0.380216
ENSG00000235055	3	0.122447
ENSG00000162595	0	0
ENSG00000228431	1	0.0955894
ENSG00000116729	408	5.54277
ENSG00000234383	7	0.194197
ENSG00000221203	4	1.58699
ENSG00000229133	0	0
ENSG00000225242	0	0
ENSG00000237622	0	0
ENSG00000229440	0	0
ENSG00000116745	2	0.0283282
ENSG00000024526	2270	51.9264
ENSG00000233589	0	0
ENSG00000234264	10	0.29589
ENSG00000225167	0	0
ENSG00000285041	0	0
ENSG00000285407	161	3.29113
ENSG00000285473	13	0.669927
ENSG00000223883	3	0.0761296
ENSG00000235446	0	0
ENSG00000229639	0	0
ENSG00000287453	0	0
ENSG00000033122	22	0.0290708
ENSG00000270615	0	0
ENSG00000287283	1	0.0171298
ENSG00000240692	0	0
ENSG00000229359	0	0
ENSG00000237919	2	0.141099
ENSG00000066557	1655	21.4792
ENSG00000244389	6	0.745404
ENSG00000116754	5250	51.1923
ENSG00000228988	1	0.0807385
ENSG00000118454	1094	7.1343
ENSG00000197568	189	10.1214
ENSG00000226088	1	0.0641695
ENSG00000116761	2410	42.5469
ENSG00000278636	5	0.651899
ENSG00000271992	102	8.07627
ENSG00000233020	0	0
ENSG00000237033	0	0
ENSG00000229051	3	0.0530645
ENSG00000226208	0	0
ENSG00000050628	30	0.75301
ENSG00000235782	0	0
ENSG00000269933	0	0
ENSG00000235079	0	0
ENSG00000132485	3350	43.8166
ENSG00000207721	20	8.58081
ENSG00000229956	110	4.45524
ENSG00000226324	0	0
ENSG00000172260	35	0.102387
[truncated: 58,630 more rows]

## Sheet: Huh-7-rep2
# Table S2. Expression level of genes in infected human cell lines
GeneID	ReadsCount	RPKM
ENSG00000223972	0	0
ENSG00000227232	48	1.91177
ENSG00000278267	0	0
ENSG00000243485	0	0
ENSG00000284332	0	0
ENSG00000237613	0	0
ENSG00000268020	0	0
ENSG00000240361	0	0
ENSG00000186092	0	0
ENSG00000238009	0	0
ENSG00000239945	0	0
ENSG00000233750	0	0
ENSG00000268903	0	0
ENSG00000269981	0	0
ENSG00000239906	0	0
ENSG00000241860	19	0.785826
ENSG00000222623	0	0
ENSG00000241599	0	0
ENSG00000279928	0	0
ENSG00000279457	77	2.96582
ENSG00000273874	0	0
ENSG00000228463	19	0.182466
ENSG00000286448	0	0
ENSG00000236679	0	0
ENSG00000236601	0	0
ENSG00000237094	164	15.4546
ENSG00000269732	0	0
ENSG00000284733	0	0
ENSG00000233653	0	0
ENSG00000250575	1	0.0434289
ENSG00000278757	0	0
ENSG00000230021	28	1.23901
ENSG00000235146	0	0
ENSG00000225972	102	14.7539
ENSG00000225630	42	2.1647
ENSG00000237973	966	33.6869
ENSG00000278791	0	0
ENSG00000229344	1	0.0788979
ENSG00000240409	0	0
ENSG00000248527	3178	251.106
ENSG00000198744	3	0.29511
ENSG00000268663	0	0
ENSG00000284662	0	0
ENSG00000229376	0	0
ENSG00000228327	291	2.43443
ENSG00000223181	5	2.58694
ENSG00000229905	0	0
ENSG00000237491	179	9.26125
ENSG00000285268	0	0
ENSG00000230092	59	3.6407
ENSG00000177757	1	0.0276366
ENSG00000228794	502	3.21991
ENSG00000225880	61	2.49226
ENSG00000288531	1	0.0259944
ENSG00000230368	2	0.213525
ENSG00000234711	0	0
ENSG00000283040	0	0
ENSG00000272438	6	0.919801
ENSG00000230699	42	0.742672
ENSG00000241180	0	0
ENSG00000223764	77	2.9829
ENSG00000187634	252	5.30298
ENSG00000188976	2243	43.7766
ENSG00000187961	269	5.63866
ENSG00000187583	24	0.406612
ENSG00000187642	9	0.159564
ENSG00000272512	35	0.902825
ENSG00000188290	644	39.1555
ENSG00000187608	108	7.38412
ENSG00000231702	0	0
ENSG00000224969	2	0.228486
ENSG00000188157	5975	43.4819
ENSG00000242590	0	0
ENSG00000217801	133	5.87081
ENSG00000273443	15	0.973613
ENSG00000237330	6	0.169921
ENSG00000131591	286	6.33561
ENSG00000285812	0	0
ENSG00000223823	5	0.166075
ENSG00000207730	0	0
ENSG00000207607	0	0
ENSG00000198976	1	0.648294
ENSG00000272141	0	0
ENSG00000205231	3	0.0457036
ENSG00000162571	2	0.0466479
ENSG00000186891	0	0
ENSG00000186827	2	0.100109
ENSG00000078808	2603	65.542
ENSG00000176022	977	18.7418
ENSG00000184163	26	1.3504
ENSG00000260179	3	0.10361
ENSG00000160087	955	20.9316
ENSG00000230415	5	1.00389
ENSG00000162572	15	0.264631
ENSG00000131584	928	13.1648
ENSG00000278073	0	0
ENSG00000169972	275	11.7719
ENSG00000127054	1224	25.0519
ENSG00000283712	0	0
ENSG00000240731	34	4.7396
ENSG00000224051	246	6.14525
ENSG00000169962	7	0.108391
ENSG00000107404	885	14.4086
ENSG00000284372	0	0
ENSG00000162576	692	13.6493
ENSG00000175756	662	34.0221
ENSG00000223663	1	0.146617
ENSG00000221978	2967	35.8602
ENSG00000224870	247	7.21143
ENSG00000242485	564	43.3542
ENSG00000264293	0	0
ENSG00000272455	65	2.29648
ENSG00000235098	21	0.515971
ENSG00000225905	3	0.297284
ENSG00000205116	3	0.3281
ENSG00000225285	51	4.32843
ENSG00000179403	1130	13.5359
ENSG00000215915	11	0.153181
ENSG00000160072	1264	16.5968
ENSG00000284740	4	0.326111
ENSG00000197785	668	15.8623
ENSG00000205090	22	1.65102
ENSG00000160075	1509	63.2374
ENSG00000215014	19	1.21565
ENSG00000274481	0	0
ENSG00000228594	26	0.658671
ENSG00000286989	5	0.147017
ENSG00000272106	53	1.39933
ENSG00000197530	605	10.0105
ENSG00000189409	4	0.172463
ENSG00000248333	396	8.5369
ENSG00000272004	18	2.42138
ENSG00000189339	1772	14.8195
ENSG00000269737	3	0.321564
ENSG00000215914	4	0.211636
ENSG00000008128	15	0.270484
ENSG00000268575	61	0.646251
ENSG00000227775	12	0.357135
ENSG00000215790	109	2.82248
ENSG00000008130	1164	17.1456
ENSG00000078369	6750	114.83
ENSG00000231050	20	1.18782
ENSG00000169885	14	1.12435
ENSG00000178821	34	1.95667
ENSG00000142609	1	0.0102551
ENSG00000233542	0	0
ENSG00000187730	0	0
ENSG00000226969	0	0
ENSG00000067606	1	0.0225612
ENSG00000271806	2	0.0256475
ENSG00000182873	2	0.173017
ENSG00000162585	381	5.73294
ENSG00000234396	4	0.660225
ENSG00000157933	2383	21.0793
ENSG00000287356	8	0.106763
ENSG00000116151	236	7.71962
ENSG00000272161	0	0
ENSG00000269896	19	0.424744
ENSG00000272420	4	0.378932
ENSG00000157916	1791	138.663
ENSG00000157911	495	11.7855
ENSG00000149527	2	0.0197462
ENSG00000224387	1	0.11826
ENSG00000229393	1	0.104686
ENSG00000157881	480	9.77964
ENSG00000197921	0	0
ENSG00000272449	16	0.562334
ENSG00000238164	4	0.0611112
ENSG00000157873	79	2.49025
ENSG00000225931	1	0.0414868
ENSG00000228037	3	0.257868
ENSG00000157870	82	1.56077
ENSG00000142606	1	0.01869
ENSG00000237058	0	0
ENSG00000215912	45	0.274719
ENSG00000285945	0	0
ENSG00000283259	0	0
ENSG00000233234	0	0
ENSG00000287396	1	0.0811589
ENSG00000231630	0	0
ENSG00000284745	0	0
ENSG00000169717	0	0
ENSG00000177133	18	0.228055
ENSG00000142611	214	1.32387
ENSG00000283572	3	2.64631
ENSG00000226286	1	0.11473
ENSG00000279839	27	0.542707
ENSG00000272235	2	0.0310941
ENSG00000287828	8	0.591301
ENSG00000286518	0	0
ENSG00000130762	301	5.73931
ENSG00000272088	0	0
ENSG00000162591	12	0.0867527
ENSG00000207776	0	0
ENSG00000238260	5	0.432543
ENSG00000158109	846	18.9596
ENSG00000116213	349	11.0988
ENSG00000078900	63	0.652914
ENSG00000227589	0	0
ENSG00000235131	0	0
ENSG00000227372	699	25.8502
ENSG00000276189	0	0
ENSG00000162592	2	0.0477872
ENSG00000235169	18	1.77066
ENSG00000130764	1048	13.1051
ENSG00000266075	1	0.181173
ENSG00000272153	9	0.912006
ENSG00000116198	618	4.96322
ENSG00000169598	70	1.19498
ENSG00000198912	509	10.8814
ENSG00000236423	151	4.18818
ENSG00000233304	1	0.0165973
ENSG00000226374	0	0
ENSG00000284668	0	0
ENSG00000284703	0	0
ENSG00000229280	0	0
ENSG00000235054	0	0
ENSG00000284694	0	0
ENSG00000227169	0	0
ENSG00000232596	0	0
ENSG00000196581	0	0
ENSG00000287586	0	0
ENSG00000284739	0	0
ENSG00000284674	0	0
ENSG00000231510	0	0
ENSG00000284616	0	0
ENSG00000284692	0	0
ENSG00000284666	0	0
ENSG00000260972	0	0
ENSG00000283356	0	0
ENSG00000236948	0	0
ENSG00000264341	0	0
ENSG00000264101	1	0.768691
ENSG00000131697	542	5.25669
ENSG00000069424	64	0.843226
ENSG00000116254	4	0.0218511
ENSG00000285629	0	0
ENSG00000116251	1669	111.422
ENSG00000226944	13	1.85055
ENSG00000158286	386	5.21729
ENSG00000116237	2202	45.3622
ENSG00000225077	50	2.36416
ENSG00000173673	2	0.151573
ENSG00000158292	108	1.3843
ENSG00000097021	529	18.1999
ENSG00000271746	7	0.45001
ENSG00000069812	52	0.656508
ENSG00000187017	428	6.50014
ENSG00000265392	0	0
ENSG00000231868	4	0.613201
ENSG00000215788	61	1.66784
ENSG00000171680	137	1.75895
ENSG00000162408	1712	13.9007
ENSG00000253022	0	0
ENSG00000229519	0	0
ENSG00000173662	1	0.0194676
ENSG00000204859	395	9.05595
ENSG00000162413	784	9.40177
ENSG00000116273	870	12.8891
ENSG00000041988	155	6.10564
ENSG00000007923	1516	25.4838
ENSG00000228750	0	0
ENSG00000284744	0	0
ENSG00000237436	9	1.16693
ENSG00000171735	289	1.87041
ENSG00000227950	0	0
ENSG00000237365	0	0
ENSG00000207056	0	0
ENSG00000237402	0	0
ENSG00000237728	0	0
ENSG00000225126	0	0
ENSG00000270171	0	0
ENSG00000270035	0	0
ENSG00000269978	0	0
ENSG00000049245	1279	31.5982
ENSG00000269925	11	1.50609
ENSG00000049246	34	0.292203
ENSG00000236266	0	0
ENSG00000049247	1	0.0336092
ENSG00000049249	105	0.946378
ENSG00000270330	0	0
ENSG00000116288	1616	77.1556
ENSG00000200344	0	0
ENSG00000284747	39	0.998823
ENSG00000284716	1	0.05159
ENSG00000116285	8923	155.031
ENSG00000238290	21	0.552826
ENSG00000232848	0	0
ENSG00000229305	1	0.0500543
ENSG00000227634	0	0
ENSG00000200975	0	0
ENSG00000233645	1	0.112806
ENSG00000251977	0	0
ENSG00000162426	0	0
ENSG00000252254	0	0
ENSG00000142599	3930	26.3477
ENSG00000232912	2	0.102297
ENSG00000221083	2	0.860934
ENSG00000270282	0	0
ENSG00000234619	0	0
ENSG00000224315	32	2.44931
ENSG00000222511	6	3.13447
ENSG00000226545	0	0
ENSG00000228423	28	4.26809
ENSG00000229716	0	0
ENSG00000074800	25663	751.706
ENSG00000274258	2	1.20918
ENSG00000230679	24	2.83202
ENSG00000201725	0	0
ENSG00000238249	0	0
ENSG00000232208	0	0
ENSG00000232663	0	0
ENSG00000131686	0	0
ENSG00000265141	0	0
ENSG00000197241	1	0.0349632
ENSG00000142583	0	0
ENSG00000252404	0	0
ENSG00000180758	417	4.31751
ENSG00000228526	235	2.8371
ENSG00000284357	0	0
ENSG00000234546	25	1.06341
ENSG00000049239	2562	15.0713
ENSG00000171621	405	7.01622
ENSG00000284652	1	0.0304863
ENSG00000284693	14	0.308484
ENSG00000252956	1	0.489167
ENSG00000235263	0	0
ENSG00000171612	1096	15.2585
ENSG00000231181	49	4.71666
ENSG00000188807	524	7.39072
ENSG00000171608	172	1.68795
ENSG00000179840	0	0
ENSG00000233268	0	0
ENSG00000231789	55	3.15172
ENSG00000171603	4084	46.1667
ENSG00000271264	0	0
ENSG00000280113	0	0
ENSG00000178585	779	13.9444
ENSG00000223989	0	0
ENSG00000285701	0	0
ENSG00000162441	1124	12.1228
ENSG00000228150	12	1.4675
ENSG00000173614	242	7.16261
ENSG00000202415	22	3.71092
ENSG00000283611	0	0
ENSG00000265521	11	7.58836
ENSG00000241326	0	0
ENSG00000162444	10	0.624952
ENSG00000130939	3181	27.6786
ENSG00000224340	0	0
ENSG00000233623	17	1.34521
ENSG00000201746	1	0.502882
ENSG00000054523	4542	22.5148
ENSG00000264881	2	1.25136
ENSG00000199562	1	0.502882
ENSG00000264501	0	0
ENSG00000284735	4	0.154622
ENSG00000284642	6	0.235829
ENSG00000142657	6391	151.627
ENSG00000271989	10	0.675136
ENSG00000251503	0	0
ENSG00000175279	9	0.529842
ENSG00000241563	1	0.0588713
ENSG00000160049	1592	14.1944
ENSG00000203469	1	0.115221
ENSG00000142655	455	12.7382
ENSG00000287727	0	0
ENSG00000243267	5	0.960864
ENSG00000130940	412	2.79418
ENSG00000272078	7	0.0475399
ENSG00000225158	0	0
ENSG00000175262	5	0.0974436
ENSG00000215785	0	0
ENSG00000120948	1520	63.748
ENSG00000277726	0	0
ENSG00000009724	5	0.109589
ENSG00000271895	6	0.49593
ENSG00000116649	820	35.0181
ENSG00000171824	1585	30.503
ENSG00000226849	15	0.300942
ENSG00000230337	5	0.552447
ENSG00000198793	4198	25.9016
ENSG00000225602	0	0
ENSG00000253086	0	0
ENSG00000171819	0	0
ENSG00000207451	0	0
ENSG00000238173	0	0
ENSG00000120942	837	54.1969
ENSG00000238199	0	0
ENSG00000284646	0	0
ENSG00000224338	0	0
ENSG00000204624	60	0.613201
ENSG00000285833	0	0
ENSG00000235643	0	0
ENSG00000284708	0	0
ENSG00000116661	368	8.93972
ENSG00000132879	172	2.78766
ENSG00000116663	81	3.01834
ENSG00000116670	500	14.4646
ENSG00000162490	0	0
ENSG00000177674	328	16.729
ENSG00000215910	2	0.0236781
ENSG00000177553	0	0
ENSG00000177000	735	4.88623
ENSG00000011021	1193	16.0765
ENSG00000276470	0	0
ENSG00000278852	0	0
ENSG00000175206	1	0.0633785
ENSG00000275915	0	0
ENSG00000120937	70	5.32004
ENSG00000224904	0	0
ENSG00000285646	52	3.76586
ENSG00000199347	0	0
ENSG00000201801	17	7.62285
ENSG00000116685	950	23.5567
ENSG00000083444	1127	20.377
ENSG00000287384	0	0
ENSG00000116688	2911	32.824
ENSG00000270914	0	0
ENSG00000116691	475	16.586
ENSG00000202461	1	0.47618
ENSG00000276869	0	0
ENSG00000243539	0	0
ENSG00000120949	1	0.0143107
ENSG00000201135	0	0
ENSG00000227875	0	0
ENSG00000285604	0	0
ENSG00000283789	0	0
ENSG00000028137	0	0
ENSG00000263676	0	0
ENSG00000225196	0	0
ENSG00000252969	0	0
ENSG00000048707	2109	6.93782
ENSG00000239149	5	1.77001
ENSG00000229484	21	2.57985
ENSG00000162496	1446	35.3507
ENSG00000221340	9	4.79481
ENSG00000276830	0	0
ENSG00000272482	29	4.52302
ENSG00000204518	0	0
ENSG00000226166	0	0
ENSG00000188984	1	0.0132696
ENSG00000157330	1	0.0150977
ENSG00000116726	0	0
ENSG00000116721	0	0
ENSG00000228338	0	0
ENSG00000239810	0	0
ENSG00000231103	0	0
ENSG00000179172	0	0
ENSG00000120952	0	0
ENSG00000243073	0	0
ENSG00000187545	0	0
ENSG00000204510	0	0
ENSG00000207434	0	0
ENSG00000234064	0	0
ENSG00000232423	0	0
ENSG00000274178	0	0
ENSG00000274764	0	0
ENSG00000277058	0	0
ENSG00000229571	0	0
ENSG00000277862	0	0
ENSG00000236179	0	0
ENSG00000275774	0	0
ENSG00000229978	0	0
ENSG00000233336	0	0
ENSG00000280267	0	0
ENSG00000179412	0	0
ENSG00000204505	0	0
ENSG00000279169	0	0
ENSG00000279804	0	0
ENSG00000250894	0	0
ENSG00000270601	0	0
ENSG00000231219	0	0
ENSG00000207511	0	0
ENSG00000182330	0	0
ENSG00000237700	0	0
ENSG00000204501	0	0
ENSG00000228229	0	0
ENSG00000204481	0	0
ENSG00000204480	0	0
ENSG00000204479	0	0
ENSG00000204478	0	0
ENSG00000162494	0	0
ENSG00000259961	0	0
ENSG00000215909	0	0
ENSG00000162493	0	0
ENSG00000222952	0	0
ENSG00000237445	0	0
ENSG00000253085	0	0
ENSG00000116731	857	5.79537
ENSG00000189337	1	0.00782781
ENSG00000252151	0	0
ENSG00000231606	1	0.0754676
ENSG00000234593	0	0
ENSG00000235829	0	0
ENSG00000287756	0	0
ENSG00000175147	166	1.25805
ENSG00000171729	263	7.17991
ENSG00000204464	1	0.122014
ENSG00000215720	0	0
ENSG00000278480	5	0.278511
ENSG00000142621	1	0.0105714
ENSG00000233485	0	0
ENSG00000236045	0	0
ENSG00000228140	4	0.0415669
ENSG00000142634	273	16.34
ENSG00000162438	0	0
ENSG00000142615	0	0
ENSG00000215704	0	0
ENSG00000132906	257	4.92477
ENSG00000116138	1282	10.9513
ENSG00000251866	4	1.53738
ENSG00000272510	8	1.24412
ENSG00000116771	1696	29.4859
ENSG00000237301	7	0.132393
ENSG00000235084	9	1.08339
ENSG00000252417	0	0
ENSG00000236500	0	0
ENSG00000197312	2637	13.302
ENSG00000215695	0	0
ENSG00000271742	0	0
ENSG00000116786	1443	20.5683
ENSG00000237938	0	0
ENSG00000162461	23	0.395523
ENSG00000224459	4	0.336829
ENSG00000162460	129	4.81031
ENSG00000162458	1507	23.1816
ENSG00000224321	0	0
ENSG00000233954	16	0.394924
ENSG00000178715	0	0
ENSG00000179743	98	2.13232
ENSG00000065526	3774	16.3967
ENSG00000270620	0	0
ENSG00000116809	680	13.2093
ENSG00000234607	0	0
ENSG00000231353	1	0.206955
ENSG00000275503	0	0
ENSG00000224966	0	0
ENSG00000183888	1	0.0177059
ENSG00000233078	0	0
ENSG00000173641	0	0
ENSG00000186510	52	0.914391
ENSG00000232456	1	0.0764323
ENSG00000184908	7	0.147017
ENSG00000185519	11	0.344123
ENSG00000142627	3945	53.7947
ENSG00000227959	14	0.833315
ENSG00000224621	8	0.7913
ENSG00000234166	0	0
ENSG00000142632	131	2.12188
ENSG00000237276	9	0.281555
ENSG00000288398	78	1.57665
ENSG00000132881	66	2.25626
ENSG00000233929	3	0.867877
ENSG00000037637	1265	10.931
ENSG00000055070	1999	135.983
ENSG00000226457	0	0
ENSG00000187144	5	0.0743415
ENSG00000157191	860	25.8955
ENSG00000226029	34	0.563786
ENSG00000080947	119	1.19285
ENSG00000206652	86	28.2166
ENSG00000261135	0	0
ENSG00000285853	2	0.0690736
ENSG00000224174	0	0
ENSG00000233421	18	0.625679
ENSG00000277344	0	0
ENSG00000225710	0	0
ENSG00000219481	1109	10.0596
ENSG00000271732	0	0
ENSG00000215908	671	13.0203
ENSG00000283773	0	0
ENSG00000186301	849	19.9403
ENSG00000282143	0	0
ENSG00000207513	54	17.7174
ENSG00000280114	16	0.637257
ENSG00000236698	15	1.85546
ENSG00000268869	61	0.888792
ENSG00000279151	3	0.397599
ENSG00000282740	0	0
ENSG00000058453	207	1.67242
ENSG00000227684	0	0
ENSG00000207389	29	9.51489
ENSG00000186715	576	14.1847
ENSG00000223643	0	0
ENSG00000230239	1	0.0610072
ENSG00000263811	0	0
ENSG00000228549	19	0.405698
ENSG00000277234	0	0
ENSG00000238142	124	4.41286
ENSG00000235241	0	0
ENSG00000207005	168	55.1208
ENSG00000272426	8	0.982801
ENSG00000117122	320	16.4772
ENSG00000286898	0	0
ENSG00000226526	0	0
ENSG00000159363	436	5.87098
ENSG00000288636	0	0
ENSG00000117118	874	46.3335
ENSG00000117115	152	1.87546
ENSG00000204362	0	0
ENSG00000282843	0	0
ENSG00000142623	0	0
ENSG00000142619	0	0
ENSG00000266634	0	0
ENSG00000159339	1	0.0237355
ENSG00000276747	0	0
ENSG00000179051	5268	70.164
ENSG00000227751	0	0
ENSG00000074964	2330	27.1078
ENSG00000236648	0	0
ENSG00000117148	0	0
ENSG00000284653	0	0
ENSG00000261781	0	0
ENSG00000117154	0	0
ENSG00000280222	0	0
ENSG00000230035	1	0.125136
ENSG00000225387	0	0
ENSG00000179023	0	0
ENSG00000235282	0	0
ENSG00000225478	0	0
ENSG00000009709	0	0
ENSG00000179002	1	0.0211677
ENSG00000159423	1260	31.9202
ENSG00000265606	0	0
ENSG00000221662	7	4.82896
ENSG00000169991	350	3.04789
ENSG00000272084	65	1.02808
ENSG00000127481	16421	55.5995
ENSG00000230424	15	1.59196
ENSG00000127463	2844	23.0468
ENSG00000053372	1249	32.7997
ENSG00000286064	0	0
ENSG00000211454	12	0.520726
ENSG00000162482	5	0.221434
ENSG00000270728	0	0
ENSG00000053371	560	22.1239
ENSG00000200403	4	2.01153
ENSG00000040487	332	9.89716
ENSG00000077549	2792	24.3095
ENSG00000240490	0	0
ENSG00000173436	138	11.0995
ENSG00000201609	0	0
ENSG00000235185	1	0.259944
ENSG00000158747	44	1.0961
ENSG00000270136	0	0
ENSG00000226396	22	2.60172
ENSG00000158748	0	0
ENSG00000162542	200	3.61859
ENSG00000178828	1	0.0428752
ENSG00000235434	0	0
ENSG00000169914	435	3.59273
ENSG00000188784	0	0
ENSG00000242688	0	0
ENSG00000188257	0	0
ENSG00000127472	0	0
ENSG00000117215	1	0.0202974
ENSG00000158786	0	0
ENSG00000227066	1	0.0215838
ENSG00000187980	0	0
ENSG00000162543	0	0
ENSG00000228105	0	0
ENSG00000284710	0	0
ENSG00000158816	0	0
ENSG00000226664	0	0
ENSG00000236963	12	0.215737
ENSG00000226487	0	0
ENSG00000284641	0	0
ENSG00000284743	11	0.878178
ENSG00000162545	846	19.5709
ENSG00000090432	497	11.0143
ENSG00000215520	0	0
ENSG00000183114	5	0.109903
ENSG00000158825	3	0.199537
ENSG00000158828	212	4.29333
ENSG00000284005	0	0
ENSG00000117242	239	2.89449
ENSG00000244038	4566	115.564
ENSG00000117245	14	0.1898
ENSG00000235432	0	0
ENSG00000189410	33	0.455535
ENSG00000233069	0	0
ENSG00000127483	4148	34.8419
ENSG00000075151	3796	32.9659
ENSG00000251914	0	0
ENSG00000221808	11	4.97388
ENSG00000233072	18	2.51572
ENSG00000236073	8	3.74319
ENSG00000235112	0	0
ENSG00000287192	8	0.387459
ENSG00000117298	2292	39.1147
ENSG00000236936	1	0.0744237
ENSG00000231105	1	0.0217057
ENSG00000236216	0	0
ENSG00000228823	0	0
ENSG00000236009	0	0
ENSG00000227001	3	0.244213
ENSG00000187952	0	0
ENSG00000186543	0	0
ENSG00000142794	20	0.394634
ENSG00000176378	0	0
ENSG00000162551	4	0.0848712
ENSG00000233431	1	0.06554
ENSG00000076864	519	7.792
ENSG00000090686	1661	20.2253
ENSG00000231978	0	0
ENSG00000187942	0	0
ENSG00000142798	7305	27.4088
ENSG00000232037	0	0
ENSG00000283234	1	0.0463067
ENSG00000219073	5	0.296956
ENSG00000285959	0	0
ENSG00000273610	0	0
ENSG00000201919	0	0
ENSG00000142789	1	0.0593911
ENSG00000278124	0	0
ENSG00000201273	0	0
ENSG00000228397	15	0.776829
ENSG00000218510	150	11.7486
ENSG00000070831	4836	115.345
ENSG00000285752	1	0.0209046
ENSG00000285794	0	0
ENSG00000230068	26	2.0217
ENSG00000271428	0	0
ENSG00000162552	1	0.0135606
ENSG00000285873	14	0.928874
ENSG00000266564	0	0
ENSG00000234397	0	0
ENSG00000279625	1	0.0290385
ENSG00000184677	1591	9.52059
ENSG00000237200	20	3.94201
ENSG00000070886	5	0.0536047
ENSG00000276835	0	0
ENSG00000173372	0	0
ENSG00000159189	2	0.0909694
ENSG00000173369	0	0
ENSG00000133216	238	1.18402
ENSG00000265422	0	0
ENSG00000225952	0	0
ENSG00000264014	0	0
ENSG00000215906	0	0
ENSG00000227868	4	0.420378
ENSG00000004487	3276	57.1398
ENSG00000240553	0	0
ENSG00000263793	0	0
ENSG00000266802	0	0
ENSG00000169641	1606	9.71187
ENSG00000229010	1	0.0657804
ENSG00000206935	0	0
ENSG00000252578	0	0
ENSG00000179546	5	0.0949001
ENSG00000215381	0	0
ENSG00000261326	372	5.36354
ENSG00000284726	0	0
ENSG00000125944	4524	31.4062
ENSG00000125945	346	4.1697
ENSG00000249087	49	4.35084
ENSG00000201405	0	0
ENSG00000271420	5	0.413911
ENSG00000204219	506	15.8389
ENSG00000232482	0	0
ENSG00000088280	1019	13.5351
ENSG00000007968	347	3.59344
ENSG00000235052	33	3.89403
ENSG00000117318	2212	125.289
ENSG00000285802	1	0.0407022
ENSG00000197880	2	0.0604249
ENSG00000229239	0	0
ENSG00000142676	4446	235.233
ENSG00000236810	115	5.7616
ENSG00000011007	638	6.6608
ENSG00000057757	515	17.4285
ENSG00000011009	1464	48.1807
ENSG00000117308	671	23.8162
ENSG00000117305	1156	28.9179
ENSG00000179163	154	4.05604
ENSG00000188822	5	0.0511001
ENSG00000229106	2	0.0849382
ENSG00000232557	0	0
ENSG00000264926	0	0
ENSG00000230228	2	0.292437
ENSG00000189266	3411	75.5932
ENSG00000188529	5456	103.409
ENSG00000215905	0	0
ENSG00000225315	5	0.592603
ENSG00000142661	12	0.112101
ENSG00000230703	0	0
ENSG00000142677	21	0.401127
ENSG00000185436	385	4.53706
ENSG00000230023	4	0.116405
ENSG00000232298	15	0.942904
ENSG00000158055	32	0.607575
ENSG00000001460	269	2.40599
ENSG00000001461	525	5.15406
ENSG00000286061	5	0.481291
ENSG00000117602	1142	8.95369
ENSG00000264443	2	0.0744753
ENSG00000184454	94	1.24489
ENSG00000227312	1	0.154622
ENSG00000239106	0	0
ENSG00000133226	2661	38.7928
ENSG00000284699	0	0
ENSG00000169504	4941	97.6376
ENSG00000238482	0	0
ENSG00000020633	0	0
ENSG00000278034	0	0
ENSG00000229162	1	0.06562
ENSG00000261025	0	0
ENSG00000264371	0	0
ENSG00000285823	0	0
ENSG00000233755	0	0
ENSG00000233419	1	0.133852
ENSG00000231953	0	0
ENSG00000117614	138	4.22627
ENSG00000284602	101	2.48157
ENSG00000284657	24	1.69921
ENSG00000117616	520	9.22227
ENSG00000272432	4	0.44378
ENSG00000261349	19	2.22736
ENSG00000187010	2	0.0357887
ENSG00000224183	5	0.560504
ENSG00000259984	2	0.234459
ENSG00000183726	1169	27.759
ENSG00000188672	35	1.04049
ENSG00000238084	0	0
ENSG00000204178	1273	17.3853
ENSG00000157978	311	5.74276
ENSG00000225643	1	0.111404
ENSG00000117643	183	2.11899
ENSG00000233478	2	0.0483888
ENSG00000162430	821	10.2403
ENSG00000255054	0	0
ENSG00000228172	34	3.53865
ENSG00000117640	525	13.4585
ENSG00000272478	0	0
ENSG00000127423	252	9.74117
ENSG00000236528	4	0.253514
ENSG00000182749	460	9.21857
ENSG00000207302	0	0
ENSG00000117632	6039	189.807
ENSG00000229786	0	0
ENSG00000223624	0	0
ENSG00000283938	0	0
ENSG00000158006	711	10.9715
ENSG00000207237	0	0
ENSG00000252190	0	0
ENSG00000252691	0	0
ENSG00000158008	2	0.0267703
ENSG00000158014	1	0.0165615
ENSG00000284309	1	0.0571821
ENSG00000158022	0	0
ENSG00000175087	369	4.64017
ENSG00000197245	3	0.0576724
ENSG00000282872	2	0.0991859
ENSG00000236782	3	0.232601
ENSG00000142684	375	31.6272
ENSG00000142675	66	1.39927
ENSG00000188782	3	0.0864623
ENSG00000236155	45	1.14866
ENSG00000278572	1	0.0598536
ENSG00000130695	1075	14.6999
ENSG00000270733	0	0
ENSG00000142669	533	38.1889
ENSG00000158062	299	7.87504
ENSG00000169442	0	0
ENSG00000176092	334	2.87138
ENSG00000225854	0	0
ENSG00000176083	3	0.0942904
ENSG00000131914	0	0
ENSG00000117682	857	13.8148
ENSG00000223583	2	0.201153
ENSG00000225891	24	2.44121
ENSG00000198830	3638	170.518
ENSG00000224129	0	0
ENSG00000117676	563	9.461
ENSG00000238705	0	0
ENSG00000243905	0	0
ENSG00000252802	0	0
ENSG00000252429	0	0
ENSG00000229247	1	0.226086
ENSG00000238316	0	0
ENSG00000235069	0	0
ENSG00000260063	26	0.699509
ENSG00000117713	5004	31.3272
ENSG00000060642	340	19.6297
ENSG00000241188	2	0.369817
ENSG00000287810	0	0
ENSG00000204160	702	7.48731
ENSG00000175793	320	13.1641
ENSG00000142751	637	7.34747
ENSG00000226698	0	0
ENSG00000198746	423	10.711
ENSG00000090273	1061	31.8586
ENSG00000131910	454	20.9691
ENSG00000175707	76	2.47694
ENSG00000172746	0	0
ENSG00000224064	2	0.271075
ENSG00000225294	0	0
ENSG00000253368	2007	55.0706
ENSG00000158246	85	1.92011
ENSG00000090020	434	4.92988
ENSG00000229985	0	0
ENSG00000214973	0	0
ENSG00000225159	5	0.310314
ENSG00000225990	0	0
ENSG00000224311	0	0
ENSG00000142784	613	7.00904
ENSG00000252098	0	0
ENSG00000243659	2	0.38162
ENSG00000186501	623	33.725
ENSG00000206888	1	0.502882
ENSG00000241547	17	1.95458
ENSG00000142765	51	1.41747
ENSG00000142733	266	3.22511
ENSG00000142748	0	0
ENSG00000174950	1	0.0568799
ENSG00000231207	0	0
ENSG00000181773	45	1.13307
ENSG00000158195	3195	30.2619
ENSG00000241169	0	0
ENSG00000237429	0	0
ENSG00000126705	406	3.3986
ENSG00000000938	0	0
ENSG00000235912	0	0
ENSG00000233975	0	0
ENSG00000126709	28	1.81961
ENSG00000225886	0	0
ENSG00000206767	0	0
ENSG00000226662	0	0
ENSG00000207095	0	0
ENSG00000287244	2	0.115098
ENSG00000009780	151	7.73816
ENSG00000231344	3	0.462536
ENSG00000230833	3	0.238795
ENSG00000117758	653	11.581
ENSG00000269971	6	1.75462
ENSG00000270031	4	0.599536
ENSG00000223062	0	0
ENSG00000286433	1	0.0365794
ENSG00000117751	1192	24.1945
ENSG00000252947	11	3.56561
ENSG00000130775	33	0.75981
ENSG00000117748	842	28.6027
ENSG00000130768	431	12.1231
ENSG00000227050	3	0.328768
ENSG00000158156	343	7.60456
ENSG00000158161	1285	11.5259
ENSG00000238231	12	1.7594
ENSG00000240750	7	1.26821
ENSG00000228589	7	0.553096
ENSG00000228943	0	0
ENSG00000214812	0	0
ENSG00000253005	0	0
ENSG00000169403	57	0.731825
ENSG00000126698	1650	55.4899
ENSG00000130770	350	31.4406
ENSG00000270605	31	0.857614
ENSG00000271398	0	0
ENSG00000130766	2907	45.1822
ENSG00000130772	193	9.38971
ENSG00000204138	1972	34.4737
ENSG00000206779	0	0
ENSG00000229820	16	2.18511
ENSG00000221216	6	2.71303
ENSG00000180198	1973	39.5249
ENSG00000242125	3637	88.9146
ENSG00000274266	0	0
ENSG00000200087	916	241.61
ENSG00000231468	0	0
ENSG00000279443	42	1.08495
ENSG00000180098	264	12.5489
ENSG00000197989	358	10.2958
ENSG00000221539	4	2.90856
ENSG00000278274	0	0
ENSG00000273544	0	0
ENSG00000274582	0	0
ENSG00000280498	0	0
ENSG00000120656	311	12.3138
ENSG00000188060	46	1.26933
ENSG00000229388	35	2.73734
ENSG00000270103	0	0
ENSG00000274978	0	0
ENSG00000162419	574	4.85782
ENSG00000252777	1	0.413911
ENSG00000198492	3068	58.4368
ENSG00000116329	14	0.618995
ENSG00000233427	0	0
ENSG00000199756	0	0
ENSG00000159023	2335	20.8328
ENSG00000225616	0	0
ENSG00000206704	0	0
ENSG00000277958	1	0.19081
ENSG00000253304	100	2.10765
ENSG00000225750	11	2.12148
ENSG00000116350	1864	71.6932
ENSG00000277916	0	0
ENSG00000116353	430	9.19984
ENSG00000237934	3	0.281719
ENSG00000060656	306	3.08513
ENSG00000230523	0	0
ENSG00000225011	0	0
ENSG00000228176	0	0
ENSG00000284676	0	0
ENSG00000270927	0	0
ENSG00000233399	0	0
ENSG00000233372	0	0
ENSG00000231251	0	0
ENSG00000236335	0	0
ENSG00000231949	0	0
ENSG00000162510	2	0.0280984
ENSG00000186056	34	1.19574
ENSG00000287510	0	0
ENSG00000162511	4	0.098867
ENSG00000264773	0	0
ENSG00000229607	0	0
ENSG00000223382	0	0
ENSG00000222784	0	0
ENSG00000235143	0	0
ENSG00000162512	325	3.33353
ENSG00000266210	0	0
ENSG00000134644	4642	46.3841
ENSG00000237329	0	0
ENSG00000232768	0	0
ENSG00000215900	0	0
ENSG00000225142	0	0
ENSG00000084628	88	1.62051
ENSG00000060688	1555	51.8093
ENSG00000229447	29	3.57081
ENSG00000121766	324	10.2252
ENSG00000229044	0	0
ENSG00000121769	27	2.32452
ENSG00000168528	703	13.4761
ENSG00000215899	0	0
ENSG00000206981	1	0.502882
ENSG00000260386	2	0.0865086
ENSG00000265961	0	0
ENSG00000284543	19	1.84541
ENSG00000229167	23	2.09407
ENSG00000142910	253	6.16834
ENSG00000121764	2	0.0631554
ENSG00000162517	863	28.7711
ENSG00000235790	6	0.358722
ENSG00000264078	0	0
ENSG00000084636	68	0.675336
ENSG00000121753	18	0.178897
ENSG00000266580	1	0.708005
ENSG00000254545	0	0
ENSG00000134668	10	0.13588
ENSG00000203620	1	0.0238407
ENSG00000269967	29	2.65834
ENSG00000184007	4717	114.692
ENSG00000228634	0	0
ENSG00000284702	0	0
ENSG00000121774	5520	149.332
ENSG00000203325	2	0.172463
ENSG00000121775	334	9.01304
ENSG00000266203	1	0.912006
ENSG00000276493	0	0
ENSG00000025800	2797	20.4625
ENSG00000250135	0	0
ENSG00000084652	3763	41.6199
ENSG00000160050	29	1.77323
ENSG00000224066	27	1.84838
ENSG00000160051	106	2.53272
ENSG00000222046	9	0.358988
ENSG00000160055	171	5.9826
ENSG00000084623	3103	112.209
ENSG00000220785	14	0.487584
ENSG00000183615	2	0.11364
ENSG00000182866	0	0
ENSG00000277617	0	0
ENSG00000252450	0	0
ENSG00000116478	3651	92.7547
ENSG00000175130	5727	199.328
ENSG00000233775	5	0.391618
ENSG00000162526	30	6.06861
ENSG00000225828	173	13.3174
ENSG00000160058	1513	27.8332
ENSG00000224333	0	0
ENSG00000270850	2	0.315592
ENSG00000229259	0	0
ENSG00000263529	0	0
ENSG00000254553	0	0
ENSG00000273274	2	0.00838725
ENSG00000160062	93	0.707104
ENSG00000176261	456	15.3258
ENSG00000200591	0	0
ENSG00000162521	5955	40.6481
ENSG00000162520	11	0.168967
ENSG00000224409	0	0
ENSG00000162522	1476	14.4586
ENSG00000134684	7083	116.802
ENSG00000116497	983	12.534
ENSG00000160097	4	0.0760274
ENSG00000121905	0	0
ENSG00000121900	46	2.40309
ENSG00000287691	1	0.0935798
ENSG00000116514	277	5.56777
ENSG00000278966	2	0.11813
ENSG00000217644	0	0
ENSG00000239670	0	0
ENSG00000236065	0	0
ENSG00000004455	2222	42.0994
ENSG00000276645	11	1.71563
ENSG00000142920	10	0.102688
ENSG00000278997	2	0.07913
ENSG00000116525	46	0.648463
ENSG00000279179	0	0
ENSG00000284721	0	0
ENSG00000160094	452	7.63144
ENSG00000270115	25	2.86825
ENSG00000184389	13	0.683782
ENSG00000225313	0	0
ENSG00000134686	2616	36.3728
ENSG00000284154	10	5.38084
ENSG00000222112	58	10.4377
ENSG00000233246	18	1.97663
ENSG00000234512	0	0
ENSG00000121903	266	3.31627
ENSG00000235907	0	0
ENSG00000121904	0	0
ENSG00000227000	0	0
ENSG00000176256	0	0
ENSG00000231163	0	0
ENSG00000201148	0	0
ENSG00000142698	0	0
ENSG00000270241	0	0
ENSG00000287703	0	0
ENSG00000207941	0	0
ENSG00000163866	614	12.6197
ENSG00000189280	0	0
ENSG00000189433	0	0
ENSG00000255811	0	0
ENSG00000188910	0	0
ENSG00000187513	0	0
ENSG00000230163	0	0
ENSG00000116544	28	0.384247
ENSG00000284773	11	0.18713
ENSG00000241014	14	0.399214
ENSG00000271741	0	0
ENSG00000243749	0	0
ENSG00000163867	168	1.7649
ENSG00000197056	1020	11.9107
ENSG00000233940	8	0.900559
ENSG00000228348	7	0.813517
ENSG00000284640	4	0.114122
ENSG00000116560	9270	133.37
ENSG00000201868	0	0
ENSG00000146463	2342	17.1082
ENSG00000240374	0	0
ENSG00000201542	7	2.47802
ENSG00000229994	29	1.76122
ENSG00000227409	2	0.234459
ENSG00000278702	0	0
ENSG00000142687	2079	23.418
ENSG00000236274	0	0
ENSG00000020129	642	10.0626
ENSG00000239636	2	0.126311
ENSG00000116819	4	0.0958724
ENSG00000126067	3011	36.6057
ENSG00000142686	111	12.1397
ENSG00000092853	1243	7.85759
ENSG00000232335	0	0
ENSG00000134698	777	5.74933
ENSG00000092847	6862	26.9277
ENSG00000271164	0	0
ENSG00000286899	0	0
ENSG00000271914	3	0.407639
ENSG00000126070	1163	17.3879
ENSG00000271554	0	0
ENSG00000232862	0	0
ENSG00000092850	4	0.12384
ENSG00000116863	368	11.9936
ENSG00000171812	8	0.0921968
ENSG00000054116	763	30.7304
ENSG00000116871	1010	16.784
ENSG00000264592	0	0
ENSG00000054118	4710	66.2582
ENSG00000231849	0	0
ENSG00000214193	267	5.64734
ENSG00000142694	29	1.4805
ENSG00000286379	6	0.066185
ENSG00000196182	1777	24.8615
ENSG00000181817	257	13.7463
ENSG00000222821	0	0
ENSG00000116885	21	0.772369
ENSG00000201448	0	0
ENSG00000116898	966	54.5424
ENSG00000119535	135	2.45992
ENSG00000230214	0	0
ENSG00000284705	0	0
ENSG00000284720	0	0
ENSG00000234481	0	0
ENSG00000163873	1	0.00566941
ENSG00000284650	0	0
ENSG00000223944	0	0
ENSG00000264698	0	0
ENSG00000207328	0	0
ENSG00000252368	0	0
ENSG00000230451	0	0
ENSG00000233621	9	0.347151
ENSG00000163874	312	6.16987
ENSG00000283724	0	0
ENSG00000163875	529	21.0693
ENSG00000263675	4	3.58722
ENSG00000163877	432	24.968
ENSG00000232273	0	0
ENSG00000237749	0	0
ENSG00000163879	59	1.1989
ENSG00000134697	1585	36.292
ENSG00000284748	0	0
ENSG00000169218	0	0
ENSG00000116922	555	11.6201
ENSG00000134690	1044	24.3925
ENSG00000183317	3	0.050971
ENSG00000200421	0	0
ENSG00000214141	0	0
ENSG00000227416	0	0
ENSG00000185090	96	1.92387
ENSG00000233728	0	0
ENSG00000196449	519	15.1118
ENSG00000197982	194	7.85465
ENSG00000188786	696	4.71849
ENSG00000235673	0	0
ENSG00000204084	752	8.62034
ENSG00000230955	12	1.34241
ENSG00000252448	0	0
ENSG00000222282	0	0
ENSG00000277168	0	0
ENSG00000183431	2493	48.3577
ENSG00000212541	2	0.996451
ENSG00000183386	168	5.45882
ENSG00000183520	590	15.693
ENSG00000185668	1	0.0181478
ENSG00000224592	1	0.0939064
ENSG00000223589	0	0
ENSG00000265596	0	0
ENSG00000284623	0	0
ENSG00000286552	0	0
ENSG00000287987	0	0
ENSG00000237290	0	0
ENSG00000275350	0	0
ENSG00000200796	0	0
ENSG00000238063	1	0.0410751
ENSG00000215895	0	0
ENSG00000284632	1	0.0604588
ENSG00000116954	182	3.65279
ENSG00000273637	0	0
ENSG00000228436	29	2.47689
ENSG00000214114	260	5.52535
ENSG00000274944	0	0
ENSG00000131233	0	0
ENSG00000158315	0	0
ENSG00000199963	0	0
ENSG00000207466	0	0
ENSG00000235549	0	0
ENSG00000174574	3363	67.3205
ENSG00000168653	256	25.3216
ENSG00000127603	13182	28.5686
ENSG00000206654	0	0
ENSG00000222378	0	0
ENSG00000287422	0	0
ENSG00000226438	0	0
ENSG00000217897	0	0
ENSG00000183682	144	1.37481
ENSG00000237624	8	0.280435
ENSG00000243970	105	2.04929
ENSG00000090621	4875	83.4869
ENSG00000228060	3	0.122663
ENSG00000201457	0	0
ENSG00000163909	13	0.171574
ENSG00000225903	0	0
ENSG00000116981	0	0
ENSG00000116983	2	0.0226181
ENSG00000084072	965	43.3431
ENSG00000225333	0	0
ENSG00000252413	0	0
ENSG00000116985	65	0.724729
ENSG00000198754	8	0.235743
ENSG00000285905	1	0.0441776
ENSG00000261798	1	0.0449903
ENSG00000229213	0	0
ENSG00000284719	6	0.294035
ENSG00000284678	0	0
ENSG00000043514	577	5.23565
ENSG00000202222	6	2.85708
ENSG00000116990	91	1.50386
ENSG00000236546	0	0
ENSG00000207356	0	0
ENSG00000168389	5	0.123811
ENSG00000228477	0	0
ENSG00000131236	4283	74.2226
ENSG00000131238	1723	38.824
ENSG00000226745	0	0
ENSG00000117000	1602	13.832
ENSG00000207508	8	4.02306
ENSG00000188800	1	0.0976558
ENSG00000259943	189	6.59947
ENSG00000084073	2097	33.6122
ENSG00000231296	0	0
ENSG00000049089	456	8.6033
ENSG00000227311	0	0
ENSG00000084070	1357	25.1353
ENSG00000213172	0	0
ENSG00000284677	2	0.159906
ENSG00000187801	416	10.6137
ENSG00000260920	326	7.16273
ENSG00000279667	2	0.107081
ENSG00000187815	62	1.19318
ENSG00000238287	14	1.24515
ENSG00000164002	264	7.50814
ENSG00000227278	0	0
ENSG00000238186	1	0.0985501
ENSG00000117010	99	2.53427
ENSG00000286838	1	0.0747338
ENSG00000236505	0	0
ENSG00000233910	0	0
ENSG00000117016	104	0.770915
ENSG00000287743	0	0
ENSG00000237899	4	0.456971
ENSG00000272145	159	5.07145
ENSG00000066136	963	27.8289
ENSG00000198974	8	4.67899
ENSG00000207962	3	1.81377
ENSG00000117013	26	0.323547
ENSG00000264582	1	0.181785
ENSG00000179862	62	2.54666
ENSG00000229528	0	0
ENSG00000228940	3	0.175272
ENSG00000286668	0	0
ENSG00000233118	0	0
ENSG00000171793	2704	49.3715
ENSG00000281207	383	4.29346
ENSG00000171790	35	0.889605
ENSG00000010803	1119	18.1196
ENSG00000215893	0	0
ENSG00000287400	0	0
ENSG00000235358	5	0.252384
ENSG00000213987	0	0
ENSG00000286640	0	0
ENSG00000204060	0	0
ENSG00000229901	1	0.136569
ENSG00000252563	0	0
ENSG00000127129	0	0
ENSG00000127124	4	0.017059
ENSG00000230881	0	0
ENSG00000230638	0	0
ENSG00000284895	0	0
ENSG00000287587	0	0
ENSG00000227538	0	0
ENSG00000228776	0	0
ENSG00000044012	0	0
ENSG00000197273	1	0.0901313
ENSG00000198815	2393	24.0589
ENSG00000227527	1	0.0814045
ENSG00000177181	35	0.178055
ENSG00000235002	0	0
ENSG00000066185	4	0.140675
ENSG00000127125	382	9.05897
ENSG00000186409	41	0.603926
ENSG00000230116	0	0
ENSG00000236876	0	0
ENSG00000200254	0	0
ENSG00000236180	1	0.127811
ENSG00000171960	513	11.9808
ENSG00000285728	47	1.2391
ENSG00000234917	3	0.268594
ENSG00000065978	4611	83.2865
ENSG00000164007	21	0.397739
ENSG00000117385	1100	21.0413
ENSG00000164008	224	2.53216
ENSG00000283580	0	0
ENSG00000228452	0	0
ENSG00000274386	96	3.99197
ENSG00000177868	59	3.93395
ENSG00000164010	301	4.70823
ENSG00000228192	82	1.40923
ENSG00000164011	203	5.64501
ENSG00000233708	0	0
ENSG00000237090	1	0.0405795
ENSG00000225099	0	0
ENSG00000117394	1634	25.9819
ENSG00000284138	14	1.71208
ENSG00000227533	17	0.520331
ENSG00000283973	0	0
ENSG00000207256	0	0
ENSG00000283136	0	0
ENSG00000277513	0	0
ENSG00000186973	66	6.62566
ENSG00000117395	788	28.2109
ENSG00000284410	0	0
ENSG00000243710	4	0.051714
ENSG00000199240	0	0
ENSG00000179178	0	0
ENSG00000253313	62	2.24503
ENSG00000066056	3	0.0414655
ENSG00000117400	18	0.266598
ENSG00000287113	2	0.193208
ENSG00000234694	22	1.7909
ENSG00000117399	2662	86.8635
ENSG00000066322	1063	58.1284
ENSG00000283836	0	0
ENSG00000159479	1298	47.0959
ENSG00000229431	2	0.147219
ENSG00000198198	1818	6.92018
ENSG00000229372	18	1.38562
ENSG00000274975	0	0
ENSG00000178922	232	9.44292
ENSG00000229348	13	1.2835
ENSG00000142949	10209	71.1567
ENSG00000284989	0	0
ENSG00000066135	1309	15.7011
ENSG00000236200	22	1.49091
ENSG00000126091	346	7.15515
ENSG00000229444	0	0
ENSG00000283414	12	7.17445
ENSG00000233674	24	4.76532
ENSG00000283477	0	0
ENSG00000224751	0	0
ENSG00000117407	18	0.498482
ENSG00000237950	9	0.21775
ENSG00000288573	3	0.549065
ENSG00000117408	558	7.73244
ENSG00000285649	5	0.131625
ENSG00000132768	734	16.016
ENSG00000117410	1703	92.8426
ENSG00000117411	1071	29.8286
ENSG00000159214	100	3.65546
ENSG00000196517	1585	26.6021
ENSG00000230615	37	0.752992
ENSG00000227163	0	0
ENSG00000271647	0	0
ENSG00000239560	0	0
ENSG00000171872	0	0
ENSG00000233514	0	0
ENSG00000283039	1	0.0170334
ENSG00000226804	0	0
ENSG00000200171	0	0
ENSG00000238037	0	0
ENSG00000227994	0	0
ENSG00000271329	1	0.0675985
ENSG00000178028	785	27.2162
ENSG00000117419	760	28.8598
ENSG00000233602	28	2.43398
ENSG00000199385	0	0
ENSG00000187147	2237	39.9898
ENSG00000263381	9	8.07126
ENSG00000126106	232	6.76248
ENSG00000198520	279	6.7685
ENSG00000199377	1	0.459901
ENSG00000200169	32	14.8437
ENSG00000142945	1619	30.4388
ENSG00000225721	7	0.649411
ENSG00000142937	20321	1405.45
ENSG00000264294	0	0
ENSG00000200913	63	32.5955
ENSG00000202031	0	0
ENSG00000207421	0	0
ENSG00000281859	0	0
ENSG00000234093	3	0.419286
ENSG00000142959	14	0.299887
ENSG00000173846	80	1.8396
ENSG00000188396	2	0.12384
ENSG00000222009	10	0.342292
ENSG00000117425	12	0.150233
ENSG00000202444	0	0
ENSG00000226499	3	0.996451
ENSG00000070785	501	14.1884
ENSG00000253039	0	0
ENSG00000229815	0	0
ENSG00000232369	0	0
ENSG00000268949	0	0
ENSG00000126107	463	6.92613
ENSG00000126088	951	38.3309
ENSG00000162415	387	3.54871
ENSG00000234315	2	0.237565
ENSG00000281912	32	1.00694
ENSG00000186603	0	0
ENSG00000132781	115	3.39438
ENSG00000288208	0	0
ENSG00000132773	676	16.7393
ENSG00000070759	127	2.22522
ENSG00000236872	0	0
ENSG00000280670	139	3.35548
ENSG00000132763	426	15.1804
ENSG00000117450	9386	389.696
ENSG00000234379	0	0
ENSG00000117448	2155	63.7827
ENSG00000281133	0	0
ENSG00000280836	0	0
ENSG00000132780	3278	54.6927
ENSG00000281112	0	0
ENSG00000281825	0	0
ENSG00000159588	161	3.85886
ENSG00000159592	3147	46.5078
ENSG00000225447	61	8.59244
ENSG00000234329	71	4.84822
ENSG00000159596	749	27.5102
ENSG00000197429	310	8.56733
ENSG00000230896	6	0.539883
ENSG00000236111	0	0
ENSG00000086015	1920	18.008
ENSG00000232467	1	0.0895314
ENSG00000117461	463	4.81509
ENSG00000278139	0	0
ENSG00000226957	2	0.165819
ENSG00000233114	0	0
ENSG00000227857	12	1.90472
ENSG00000117472	1	0.0332356
ENSG00000250719	1	0.13286
ENSG00000085998	940	17.2392
ENSG00000171357	7	0.203709
ENSG00000085999	661	11.4218
ENSG00000132128	1094	14.2603
ENSG00000173660	1395	111.369
ENSG00000117481	1077	14.9862
ENSG00000225779	5	0.72714
ENSG00000117480	118	3.1094
ENSG00000232022	7	0.304248
ENSG00000224863	1	0.0384071
ENSG00000197587	0	0
ENSG00000282881	0	0
ENSG00000269956	0	0
ENSG00000162456	0	0
ENSG00000079277	630	12.0681
ENSG00000142961	51	0.974859
ENSG00000123472	1323	40.016
ENSG00000233647	3	0.346406
ENSG00000186118	3	0.160942
ENSG00000228237	1	0.109589
ENSG00000159658	1749	29.6973
ENSG00000236476	0	0
ENSG00000142973	0	0
ENSG00000154198	0	0
ENSG00000238145	0	0
ENSG00000187048	0	0
ENSG00000259832	0	0
ENSG00000261196	0	0
ENSG00000261593	0	0
ENSG00000261290	0	0
ENSG00000186377	1	0.0238512
ENSG00000186160	0	0
ENSG00000225154	0	0
ENSG00000225506	12	0.701086
ENSG00000162365	0	0
ENSG00000225514	1	0.0801913
ENSG00000224805	0	0
ENSG00000162366	2	0.139762
ENSG00000162367	11	0.127508
ENSG00000226252	0	0
ENSG00000123473	1507	15.9405
ENSG00000162368	4242	77.9028
ENSG00000225762	28	3.11933
ENSG00000186790	29	0.882603
ENSG00000237424	190	4.07477
ENSG00000186564	100	2.03204
ENSG00000271355	0	0
ENSG00000229554	0	0
ENSG00000227883	0	0
ENSG00000227947	0	0
ENSG00000269113	591	4.22657
ENSG00000223814	0	0
ENSG00000225028	0	0
ENSG00000226133	17	1.23115
ENSG00000231413	0	0
ENSG00000237180	2	0.403059
ENSG00000242267	0	0
ENSG00000279096	7	0.141123
ENSG00000223720	13	1.07451
ENSG00000117834	582	9.57105
ENSG00000272491	5	0.160718
ENSG00000279214	0	0
ENSG00000132122	154	1.6563
ENSG00000224986	13	0.670028
ENSG00000206700	0	0
ENSG00000235105	2	0.085614
ENSG00000223175	0	0
ENSG00000232514	0	0
ENSG00000186094	3	0.0540064
ENSG00000287661	0	0
ENSG00000162373	0	0
ENSG00000286597	0	0
ENSG00000229846	0	0
ENSG00000230114	0	0
ENSG00000225623	0	0
ENSG00000237478	0	0
ENSG00000215887	0	0
ENSG00000279324	0	0
ENSG00000233595	0	0
ENSG00000162374	2	0.0269109
ENSG00000230828	0	0
ENSG00000237337	3	0.188141
ENSG00000233407	0	0
ENSG00000284696	0	0
ENSG00000284645	0	0
ENSG00000234080	0	0
ENSG00000229316	0	0
ENSG00000225671	0	0
ENSG00000142700	3	0.0524108
ENSG00000284700	0	0
ENSG00000185104	1809	14.2705
ENSG00000225767	0	0
ENSG00000207194	0	0
ENSG00000230585	0	0
ENSG00000237130	0	0
ENSG00000123080	128	2.37172
ENSG00000265538	0	0
ENSG00000275816	0	0
ENSG00000204006	0	0
ENSG00000200262	0	0
ENSG00000213478	0	0
ENSG00000203356	3	0.068227
ENSG00000123091	1231	21.5479
ENSG00000233406	1	0.0618487
ENSG00000236434	0	0
ENSG00000085831	268	5.16869
ENSG00000261664	1	0.0662665
ENSG00000085832	2025	21.1044
ENSG00000232027	1	0.0563438
ENSG00000206595	1	0.502882
ENSG00000238140	0	0
ENSG00000227070	23	3.41876
ENSG00000252032	0	0
ENSG00000227742	1	0.0276934
ENSG00000117859	3194	51.2721
ENSG00000236973	0	0
ENSG00000232846	6	0.367293
ENSG00000212624	0	0
ENSG00000078618	4488	62.0005
ENSG00000266993	63	2.62785
ENSG00000272175	5	0.960864
ENSG00000283899	0	0
ENSG00000230604	0	0
ENSG00000169213	3813	16.0541
ENSG00000200839	1	0.427051
ENSG00000229032	0	0
ENSG00000264613	0	0
ENSG00000117862	244	16.4116
ENSG00000285839	0	0
ENSG00000198841	68	2.14225
ENSG00000223390	2	0.141229
ENSG00000228369	1	0.137617
ENSG00000134717	2501	150.869
ENSG00000157077	1093	8.11992
ENSG00000241745	4	0.681119
ENSG00000228407	1	0.15826
ENSG00000223429	0	0
ENSG00000224255	16	1.21945
ENSG00000236004	0	0
ENSG00000237663	0	0
ENSG00000213735	2	0.193555
ENSG00000154222	800	8.0642
ENSG00000272100	2	0.275235
ENSG00000287078	4	0.229216
ENSG00000224680	0	0
ENSG00000085840	579	9.98239
ENSG00000134748	1050	10.7966
ENSG00000134744	2315	21.2643
ENSG00000272371	7	0.826006
ENSG00000236290	4	0.306164
ENSG00000116157	114	4.99118
ENSG00000182183	5	0.135061
ENSG00000162377	1449	19.5507
ENSG00000233664	0	0
ENSG00000239640	0	0
ENSG00000162378	1284	8.48458
ENSG00000252018	2	0.763239
ENSG00000228929	2	0.23652
ENSG00000206627	0	0
ENSG00000203995	953	11.5364
ENSG00000242391	1	0.141601
ENSG00000121310	1240	39.8105
ENSG00000230953	1	0.307476
ENSG00000231866	0	0
ENSG00000116171	1949	20.1523
ENSG00000264834	0	0
ENSG00000266188	0	0
ENSG00000265815	0	0
ENSG00000237279	1	0.136224
ENSG00000236360	0	0
ENSG00000226147	0	0
ENSG00000174348	100	1.65666
ENSG00000232993	0	0
ENSG00000227644	0	0
ENSG00000162383	16	0.319101
ENSG00000235563	11	0.316351
ENSG00000277397	0	0
ENSG00000157184	829	15.4403
ENSG00000236723	17	1.0955
ENSG00000162384	448	21.8749
ENSG00000259818	13	0.194795
ENSG00000162385	425	34.8606
ENSG00000226754	24	0.783142
ENSG00000157193	1035	7.22893
ENSG00000234578	0	0
ENSG00000228838	0	0
ENSG00000232762	0	0
ENSG00000225675	6	0.569401
ENSG00000285954	0	0
ENSG00000226938	0	0
ENSG00000230138	0	0
ENSG00000236253	0	0
ENSG00000288527	0	0
ENSG00000143006	0	0
ENSG00000174332	0	0
ENSG00000239007	0	0
ENSG00000058804	2944	34.8005
ENSG00000201003	5	1.97825
ENSG00000229687	0	0
ENSG00000058799	365	10.7853
ENSG00000211452	32	2.16315
ENSG00000081870	218	13.1211
ENSG00000116212	1182	36.0553
ENSG00000219102	1	0.0506194
ENSG00000203985	11	0.249113
ENSG00000116209	1847	15.3917
ENSG00000280378	11	0.33726
ENSG00000116205	496	10.0034
ENSG00000283749	0	0
ENSG00000225183	1	0.226086
ENSG00000279049	0	0
ENSG00000256407	1	0.0211677
ENSG00000157211	0	0
ENSG00000280425	2	0.0216576
ENSG00000215883	301	2.87016
ENSG00000116221	2079	70.7128
ENSG00000157216	1249	21.2142
ENSG00000198711	4	0.082025
ENSG00000225632	0	0
ENSG00000232245	0	0
ENSG00000287582	1	0.0511973
ENSG00000235741	0	0
ENSG00000237173	0	0
ENSG00000227453	0	0
ENSG00000162390	157	1.32641
ENSG00000162391	659	17.9543
ENSG00000230728	0	0
ENSG00000184313	9	0.111507
ENSG00000271723	0	0
ENSG00000243725	38	0.867877
ENSG00000162396	284	6.48624
ENSG00000006555	116	1.83528
ENSG00000237453	0	0
ENSG00000162398	3	0.0908414
ENSG00000116133	23007	286.966
ENSG00000287724	0	0
ENSG00000242396	0	0
ENSG00000233203	8	0.835858
ENSG00000284601	0	0
ENSG00000143001	6	0.257046
ENSG00000233271	0	0
ENSG00000162399	7	0.0385881
ENSG00000169174	3674	54.3558
ENSG00000162402	6551	32.6388
ENSG00000231090	1	0.0268773
ENSG00000231095	0	0
ENSG00000265822	0	0
ENSG00000234810	7	0.268084
ENSG00000231900	1	0.0411065
ENSG00000232198	0	0
ENSG00000199831	0	0
ENSG00000252162	0	0
ENSG00000272051	0	0
ENSG00000233079	3	0.0513112
ENSG00000230250	4	0.3066
ENSG00000227104	1	0.125136
ENSG00000235612	0	0
ENSG00000260971	68	2.72447
ENSG00000284686	15	0.481866
ENSG00000229871	8	0.483671
ENSG00000223956	14	1.19007
ENSG00000162407	1001	16.4565
ENSG00000236776	0	0
ENSG00000224980	2	0.248538
ENSG00000225475	3	1.14486
ENSG00000162409	1336	7.74655
ENSG00000187889	60	1.0143
ENSG00000229913	1	0.0295002
ENSG00000157131	543	12.3439
ENSG00000021852	303	6.84464
ENSG00000236341	2	0.176421
ENSG00000173406	1462	29.4857
ENSG00000227935	0	0
ENSG00000236888	0	0
ENSG00000226759	0	0
ENSG00000229887	0	0
ENSG00000223416	1	0.154622
ENSG00000235038	0	0
ENSG00000230546	0	0
ENSG00000233216	2	0.334213
ENSG00000162600	453	11.5797
ENSG00000286918	3	0.0901313
ENSG00000270209	0	0
ENSG00000264128	1	0.178173
ENSG00000184292	11	0.325215
ENSG00000185839	5	0.389916
ENSG00000162601	2283	27.6926
ENSG00000283445	0	0
ENSG00000177606	5212	98.3342
ENSG00000234807	42	0.897518
ENSG00000272226	5	0.502882
ENSG00000231740	1	0.136224
ENSG00000232453	38	1.47847
ENSG00000237352	24	0.501515
ENSG00000228121	4	0.2628
ENSG00000241042	0	0
ENSG00000235215	0	0
ENSG00000224609	32	0.606078
ENSG00000270457	2	0.318393
ENSG00000172456	374	3.75454
ENSG00000266150	0	0
ENSG00000226883	0	0
ENSG00000134709	1540	14.5046
ENSG00000134716	231	6.15638
ENSG00000265535	0	0
ENSG00000162598	4	0.106131
ENSG00000229332	1	0.0957444
ENSG00000238242	0	0
ENSG00000226476	1591	14.1784
ENSG00000231252	58	1.42963
ENSG00000162599	3327	38.285
ENSG00000237928	2	0.0844053
ENSG00000237853	0	0
ENSG00000284808	0	0
ENSG00000287224	0	0
ENSG00000223920	0	0
ENSG00000162604	562	32.8342
ENSG00000271200	0	0
ENSG00000132849	12	0.0748986
ENSG00000200575	0	0
ENSG00000212360	0	0
ENSG00000236646	0	0
ENSG00000242860	0	0
ENSG00000263908	0	0
ENSG00000283690	0	0
ENSG00000234204	0	0
ENSG00000234088	0	0
ENSG00000240563	0	0
ENSG00000237227	0	0
ENSG00000200174	0	0
ENSG00000132854	332	3.24866
ENSG00000201153	1	0.498226
ENSG00000162607	2495	37.2715
ENSG00000116641	4132	30.7391
ENSG00000270549	0	0
ENSG00000132855	532	9.78334
ENSG00000278967	42	1.24241
ENSG00000213703	17	1.67535
ENSG00000235545	43	1.88417
ENSG00000125703	300	5.48319
ENSG00000234318	0	0
ENSG00000237163	0	0
ENSG00000229537	0	0
ENSG00000286455	0	0
ENSG00000227485	0	0
ENSG00000229225	0	0
ENSG00000203605	0	0
ENSG00000224209	0	0
ENSG00000252259	0	0
ENSG00000228734	0	0
ENSG00000223683	0	0
ENSG00000230798	3	0.171546
ENSG00000187140	0	0
ENSG00000275836	0	0
ENSG00000252784	0	0
ENSG00000236674	0	0
ENSG00000088035	375	9.85742
ENSG00000142856	563	23.5752
ENSG00000286429	0	0
ENSG00000203965	167	4.1258
ENSG00000264271	0	0
ENSG00000251720	0	0
ENSG00000116652	32	0.484351
ENSG00000276884	0	0
ENSG00000278287	0	0
ENSG00000277565	0	0
ENSG00000275823	0	0
ENSG00000277689	0	0
ENSG00000274199	0	0
ENSG00000079739	2521	55.9847
ENSG00000244256	10	1.76421
ENSG00000185483	428	3.93137
ENSG00000177452	0	0
ENSG00000228056	0	0
ENSG00000207190	0	0
ENSG00000200508	0	0
ENSG00000223949	2	0.0682847
ENSG00000284928	3	0.156571
ENSG00000177414	1	0.0347151
ENSG00000238653	0	0
ENSG00000158966	625	5.66834
ENSG00000264470	1	0.69881
ENSG00000162437	538	6.58229
ENSG00000162434	4154	42.5996
ENSG00000234784	0	0
ENSG00000233877	0	0
ENSG00000226891	42	2.1647
ENSG00000185031	12	0.436284
ENSG00000272506	3	0.261206
ENSG00000212257	1	0.502882
ENSG00000265996	11	6.72605
ENSG00000199135	0	0
ENSG00000235804	0	0
ENSG00000234496	0	0
ENSG00000162433	5697	43.8048
ENSG00000231622	20	6.29338
ENSG00000116675	190	1.72813
ENSG00000229294	0	0
ENSG00000234144	1	0.23809
ENSG00000222624	0	0
ENSG00000213625	1452	16.8929
ENSG00000116678	711	4.65933
ENSG00000237852	6	0.763239
ENSG00000224570	0	0
ENSG00000285079	0	0
ENSG00000239319	0	0
ENSG00000184588	186	2.20886
ENSG00000227466	2	0.236002
ENSG00000223152	0	0
ENSG00000118473	2	0.0269244
ENSG00000264720	0	0
ENSG00000248458	0	0
ENSG00000152760	145	7.72496
ENSG00000172410	1	0.0752565
ENSG00000152763	172	2.42469
ENSG00000231080	0	0
ENSG00000198160	1103	15.3163
ENSG00000116704	3268	28.3943
ENSG00000203963	3	0.102168
ENSG00000252433	0	0
ENSG00000275678	0	0
ENSG00000162594	34	0.640128
ENSG00000253074	1	0.517388
ENSG00000252116	0	0
ENSG00000228523	0	0
ENSG00000081985	8	0.0790863
ENSG00000142864	10891	87.7155
ENSG00000223263	0	0
ENSG00000235200	1	0.102688
ENSG00000207504	0	0
ENSG00000238139	0	0
ENSG00000242482	1	0.179961
ENSG00000232048	0	0
ENSG00000116717	488	19.422
ENSG00000172380	1491	18.2544
ENSG00000238778	4	3.52842
ENSG00000232284	26	0.6268
ENSG00000235055	3	0.178568
ENSG00000162595	1	0.0262608
ENSG00000228431	0	0
ENSG00000116729	246	4.87366
ENSG00000234383	6	0.242745
ENSG00000221203	0	0
ENSG00000229133	0	0
ENSG00000225242	0	0
ENSG00000237622	0	0
ENSG00000229440	0	0
ENSG00000116745	1	0.0206558
ENSG00000024526	1348	44.9682
ENSG00000233589	0	0
ENSG00000234264	8	0.345202
ENSG00000225167	0	0
ENSG00000285041	0	0
ENSG00000285407	80	2.38486
ENSG00000285473	7	0.526059
ENSG00000223883	6	0.222043
ENSG00000235446	0	0
ENSG00000229639	0	0
ENSG00000287453	0	0
ENSG00000033122	18	0.0346865
ENSG00000270615	1	0.0371862
ENSG00000287283	0	0
ENSG00000240692	0	0
ENSG00000229359	0	0
ENSG00000237919	0	0
ENSG00000066557	1018	19.2673
ENSG00000244389	13	2.35525
ENSG00000116754	3269	46.4851
ENSG00000228988	1	0.117743
ENSG00000118454	659	6.26718
ENSG00000197568	87	6.79438
ENSG00000226088	0	0
ENSG00000116761	1661	42.7635
ENSG00000278636	0	0
ENSG00000271992	96	11.085
ENSG00000233020	0	0
ENSG00000237033	0	0
ENSG00000229051	0	0
ENSG00000226208	0	0
ENSG00000050628	22	0.805295
ENSG00000235782	0	0
ENSG00000269933	1	0.0829097
ENSG00000235079	0	0
ENSG00000132485	1672	31.8921
ENSG00000207721	18	11.2622
ENSG00000229956	56	3.30765
ENSG00000226324	0	0
ENSG00000172260	18	0.0767899
[truncated: 58,630 more rows]

## Sheet: Calu-3-rep1
# Table S2. Expression level of genes in infected human cell lines
GeneID	ReadsCount	RPKM
ENSG00000223972	1	0.110173
ENSG00000227232	67	3.45311
ENSG00000278267	1	1.02396
ENSG00000243485	0	0
ENSG00000284332	0	0
ENSG00000237613	0	0
ENSG00000268020	0	0
ENSG00000240361	0	0
ENSG00000186092	0	0
ENSG00000238009	35	0.886835
ENSG00000239945	0	0
ENSG00000233750	0	0
ENSG00000268903	151	13.9258
ENSG00000269981	108	26.4787
ENSG00000239906	4	0.862281
ENSG00000241860	62	3.31823
ENSG00000222623	1	0.669512
ENSG00000241599	0	0
ENSG00000279928	1	0.122157
ENSG00000279457	74	3.68831
ENSG00000273874	0	0
ENSG00000228463	47	0.584075
ENSG00000286448	3	0.283815
ENSG00000236679	0	0
ENSG00000236601	0	0
ENSG00000237094	180	21.9497
ENSG00000269732	0	0
ENSG00000284733	0	0
ENSG00000233653	0	0
ENSG00000250575	0	0
ENSG00000278757	4	2.67805
ENSG00000230021	16	0.916174
ENSG00000235146	0	0
ENSG00000225972	1	0.187175
ENSG00000225630	1	0.0666947
ENSG00000237973	589	26.5791
ENSG00000278791	2	1.5647
ENSG00000229344	1	0.102096
ENSG00000240409	0	0
ENSG00000248527	1970	201.424
ENSG00000198744	0	0
ENSG00000268663	0	0
ENSG00000284662	0	0
ENSG00000229376	0	0
ENSG00000228327	139	1.50474
ENSG00000223181	0	0
ENSG00000229905	0	0
ENSG00000237491	34	2.27634
ENSG00000285268	0	0
ENSG00000230092	9	0.71865
ENSG00000177757	0	0
ENSG00000228794	208	1.72641
ENSG00000225880	10	0.528696
ENSG00000288531	1	0.0336373
ENSG00000230368	0	0
ENSG00000234711	1	0.0658121
ENSG00000283040	0	0
ENSG00000272438	0	0
ENSG00000230699	0	0
ENSG00000241180	0	0
ENSG00000223764	0	0
ENSG00000187634	1	0.0272308
ENSG00000188976	1111	28.0588
ENSG00000187961	179	4.85533
ENSG00000187583	257	5.63436
ENSG00000187642	10	0.229421
ENSG00000272512	81	2.70372
ENSG00000188290	600	47.2063
ENSG00000187608	15355	1358.52
ENSG00000231702	0	0
ENSG00000224969	1	0.147833
ENSG00000188157	15332	144.381
ENSG00000242590	0	0
ENSG00000217801	355	20.2776
ENSG00000273443	29	2.43576
ENSG00000237330	163	5.97345
ENSG00000131591	367	10.5203
ENSG00000285812	0	0
ENSG00000223823	14	0.601734
ENSG00000207730	18	13.1929
ENSG00000207607	4	3.09463
ENSG00000198976	10	8.38906
ENSG00000272141	64	4.51497
ENSG00000205231	0	0
ENSG00000162571	43	1.29781
ENSG00000186891	4	0.257172
ENSG00000186827	2	0.129543
ENSG00000078808	2198	71.6168
ENSG00000176022	466	11.5676
ENSG00000184163	16	1.07535
ENSG00000260179	7	0.31284
ENSG00000160087	571	16.1948
ENSG00000230415	7	1.81867
ENSG00000162572	52	1.18712
ENSG00000131584	642	11.7854
ENSG00000278073	0	0
ENSG00000169972	233	12.9066
ENSG00000127054	778	20.6054
ENSG00000283712	0	0
ENSG00000240731	24	4.32928
ENSG00000224051	327	10.5705
ENSG00000169962	11	0.220409
ENSG00000107404	1004	21.1521
ENSG00000284372	0	0
ENSG00000162576	3	0.0765717
ENSG00000175756	429	28.53
ENSG00000223663	0	0
ENSG00000221978	1176	18.3926
ENSG00000224870	174	6.57378
ENSG00000242485	245	24.3702
ENSG00000264293	0	0
ENSG00000272455	25	1.14296
ENSG00000235098	0	0
ENSG00000225905	0	0
ENSG00000205116	0	0
ENSG00000225285	11	1.20808
ENSG00000179403	957	14.8342
ENSG00000215915	2	0.03604
ENSG00000160072	578	9.82081
ENSG00000284740	6	0.632993
ENSG00000197785	324	9.95581
ENSG00000205090	42	4.0787
ENSG00000160075	832	45.118
ENSG00000215014	9	0.74514
ENSG00000274481	0	0
ENSG00000228594	10	0.327821
ENSG00000286989	0	0
ENSG00000272106	15	0.512482
ENSG00000197530	501	10.727
ENSG00000189409	2	0.111585
ENSG00000248333	234	6.52774
ENSG00000272004	4	0.696292
ENSG00000189339	1103	11.9367
ENSG00000269737	0	0
ENSG00000215914	0	0
ENSG00000008128	21	0.490018
ENSG00000268575	75	1.02819
ENSG00000227775	3	0.115535
ENSG00000215790	131	4.38952
ENSG00000008130	1503	28.6484
ENSG00000078369	3055	67.2518
ENSG00000231050	16	1.22966
ENSG00000169885	4	0.415697
ENSG00000178821	2	0.14894
ENSG00000142609	3	0.0398109
ENSG00000233542	0	0
ENSG00000187730	0	0
ENSG00000226969	2	0.318669
ENSG00000067606	375	10.948
ENSG00000271806	1	0.0165942
ENSG00000182873	21	2.35083
ENSG00000162585	243	4.73152
ENSG00000234396	0	0
ENSG00000157933	768	8.79093
ENSG00000287356	7	0.120884
ENSG00000116151	193	8.16927
ENSG00000272161	4	0.564943
ENSG00000269896	36	1.0414
ENSG00000272420	1	0.122587
ENSG00000157916	1100	110.205
ENSG00000157911	277	8.5342
ENSG00000149527	34	0.434384
ENSG00000224387	0	0
ENSG00000229393	0	0
ENSG00000157881	265	6.98665
ENSG00000197921	0	0
ENSG00000272449	27	1.22795
ENSG00000238164	144	2.84685
ENSG00000157873	554	22.5979
ENSG00000225931	10	0.536848
ENSG00000228037	2	0.222458
ENSG00000157870	452	11.1328
ENSG00000142606	31	0.749742
ENSG00000237058	0	0
ENSG00000215912	41	0.323894
ENSG00000285945	1	0.117419
ENSG00000283259	1	0.0444915
ENSG00000233234	0	0
ENSG00000287396	2	0.210043
ENSG00000231630	0	0
ENSG00000284745	0	0
ENSG00000169717	0	0
ENSG00000177133	0	0
ENSG00000142611	8	0.0640416
ENSG00000283572	0	0
ENSG00000226286	0	0
ENSG00000279839	2	0.0520203
ENSG00000272235	1	0.0201182
ENSG00000287828	0	0
ENSG00000286518	0	0
ENSG00000130762	538	13.2745
ENSG00000272088	2	0.364551
ENSG00000162591	555	5.19202
ENSG00000207776	3	2.17591
ENSG00000238260	1	0.111944
ENSG00000158109	483	14.007
ENSG00000116213	180	7.40736
ENSG00000078900	0	0
ENSG00000227589	0	0
ENSG00000235131	0	0
ENSG00000227372	477	22.8269
ENSG00000276189	0	0
ENSG00000162592	0	0
ENSG00000235169	17	2.16398
ENSG00000130764	723	11.6993
ENSG00000266075	1	0.234442
ENSG00000272153	2	0.262257
ENSG00000116198	463	4.81169
ENSG00000169598	75	1.65679
ENSG00000198912	182	5.03477
ENSG00000236423	9	0.323022
ENSG00000233304	0	0
ENSG00000226374	0	0
ENSG00000284668	0	0
ENSG00000284703	2	0.0289098
ENSG00000229280	0	0
ENSG00000235054	0	0
ENSG00000284694	0	0
ENSG00000227169	0	0
ENSG00000232596	0	0
ENSG00000196581	0	0
ENSG00000287586	0	0
ENSG00000284739	0	0
ENSG00000284674	0	0
ENSG00000231510	0	0
ENSG00000284616	0	0
ENSG00000284692	0	0
ENSG00000284666	0	0
ENSG00000260972	0	0
ENSG00000283356	0	0
ENSG00000236948	0	0
ENSG00000264341	0	0
ENSG00000264101	0	0
ENSG00000131697	179	2.24651
ENSG00000069424	93	1.58558
ENSG00000116254	8	0.0565517
ENSG00000285629	0	0
ENSG00000116251	723	62.459
ENSG00000226944	8	1.47363
ENSG00000158286	609	10.6516
ENSG00000116237	1221	32.5487
ENSG00000225077	7	0.428299
ENSG00000173673	0	0
ENSG00000158292	109	1.80791
ENSG00000097021	326	14.5135
ENSG00000271746	4	0.332756
ENSG00000069812	1	0.0163372
ENSG00000187017	25	0.491315
ENSG00000265392	0	0
ENSG00000231868	0	0
ENSG00000215788	133	4.70563
ENSG00000171680	268	4.45255
ENSG00000162408	589	6.18856
ENSG00000253022	0	0
ENSG00000229519	0	0
ENSG00000173662	2	0.0503829
ENSG00000204859	265	7.86184
ENSG00000162413	1275	19.7854
ENSG00000116273	370	7.09329
ENSG00000041988	132	6.72845
ENSG00000007923	697	15.1614
ENSG00000228750	0	0
ENSG00000284744	0	0
ENSG00000237436	8	1.34225
ENSG00000171735	210	1.75874
ENSG00000227950	0	0
ENSG00000237365	0	0
ENSG00000207056	0	0
ENSG00000237402	2	0.38153
ENSG00000237728	0	0
ENSG00000225126	0	0
ENSG00000270171	0	0
ENSG00000270035	0	0
ENSG00000269978	2	0.521567
ENSG00000049245	952	30.4348
ENSG00000269925	19	3.3663
ENSG00000049246	81	0.900809
ENSG00000236266	0	0
ENSG00000049247	0	0
ENSG00000049249	65	0.758107
ENSG00000270330	0	0
ENSG00000116288	728	44.9779
ENSG00000200344	0	0
ENSG00000284747	29	0.961089
ENSG00000284716	3	0.200276
ENSG00000116285	1508	33.9041
ENSG00000238290	9	0.306587
ENSG00000232848	0	0
ENSG00000229305	0	0
ENSG00000227634	7	0.713623
ENSG00000200975	0	0
ENSG00000233645	0	0
ENSG00000251977	0	0
ENSG00000162426	13	0.362652
ENSG00000252254	0	0
ENSG00000142599	1385	12.0155
ENSG00000232912	2	0.132375
ENSG00000221083	1	0.557034
ENSG00000270282	0	0
ENSG00000234619	0	0
ENSG00000224315	14	1.38664
ENSG00000222511	1	0.676012
ENSG00000226545	0	0
ENSG00000228423	11	2.16975
ENSG00000229716	0	0
ENSG00000074800	7461	282.8
ENSG00000274258	4	3.1294
ENSG00000230679	4	0.610783
ENSG00000201725	0	0
ENSG00000238249	0	0
ENSG00000232208	0	0
ENSG00000232663	0	0
ENSG00000131686	1	0.0521958
ENSG00000265141	0	0
ENSG00000197241	0	0
ENSG00000142583	2	0.0340902
ENSG00000252404	0	0
ENSG00000180758	184	2.46523
ENSG00000228526	176	2.74955
ENSG00000284357	0	0
ENSG00000234546	11	0.605472
ENSG00000049239	1142	8.69319
ENSG00000171621	249	5.582
ENSG00000284652	0	0
ENSG00000284693	6	0.171079
ENSG00000252956	0	0
ENSG00000235263	0	0
ENSG00000171612	224	4.03543
ENSG00000231181	15	1.86841
ENSG00000188807	250	4.56286
ENSG00000171608	72	0.914336
ENSG00000179840	0	0
ENSG00000233268	0	0
ENSG00000231789	4	0.29661
ENSG00000171603	2932	42.8893
ENSG00000271264	0	0
ENSG00000280113	0	0
ENSG00000178585	200	4.63268
ENSG00000223989	0	0
ENSG00000285701	0	0
ENSG00000162441	285	3.97762
ENSG00000228150	9	1.42423
ENSG00000173614	116	4.44279
ENSG00000202415	14	3.05583
ENSG00000283611	0	0
ENSG00000265521	1	0.892682
ENSG00000241326	0	0
ENSG00000162444	0	0
ENSG00000130939	570	6.41796
ENSG00000224340	0	0
ENSG00000233623	8	0.819167
ENSG00000201746	0	0
ENSG00000054523	1525	9.78209
ENSG00000264881	0	0
ENSG00000199562	1	0.65074
ENSG00000264501	0	0
ENSG00000284735	2	0.100042
ENSG00000284642	6	0.305168
ENSG00000142657	2203	67.6337
ENSG00000271989	2	0.174728
ENSG00000251503	0	0
ENSG00000175279	9	0.685627
ENSG00000241563	0	0
ENSG00000160049	634	7.31482
ENSG00000203469	0	0
ENSG00000142655	280	10.1437
ENSG00000287727	0	0
ENSG00000243267	3	0.746027
ENSG00000130940	509	4.46701
ENSG00000272078	1	0.00878824
ENSG00000225158	0	0
ENSG00000175262	0	0
ENSG00000215785	0	0
ENSG00000120948	525	28.4921
ENSG00000277726	0	0
ENSG00000009724	0	0
ENSG00000271895	4	0.427829
ENSG00000116649	325	17.9599
ENSG00000171824	620	15.44
ENSG00000226849	2	0.0519234
ENSG00000230337	0	0
ENSG00000198793	1758	14.036
ENSG00000225602	0	0
ENSG00000253086	0	0
ENSG00000171819	0	0
ENSG00000207451	0	0
ENSG00000238173	0	0
ENSG00000120942	374	31.3373
ENSG00000238199	0	0
ENSG00000284646	0	0
ENSG00000224338	0	0
ENSG00000204624	19	0.251274
ENSG00000285833	0	0
ENSG00000235643	3	0.154617
ENSG00000284708	0	0
ENSG00000116661	133	4.1809
ENSG00000132879	123	2.57964
ENSG00000116663	159	7.66693
ENSG00000116670	156	5.83987
ENSG00000162490	2	0.0189081
ENSG00000177674	523	34.5176
ENSG00000215910	1	0.01532
ENSG00000177553	0	0
ENSG00000177000	725	6.23687
ENSG00000011021	438	7.63777
ENSG00000276470	0	0
ENSG00000278852	0	0
ENSG00000175206	0	0
ENSG00000275915	0	0
ENSG00000120937	0	0
ENSG00000224904	0	0
ENSG00000285646	23	2.15541
ENSG00000199347	0	0
ENSG00000201801	6	3.48146
ENSG00000116685	810	25.9906
ENSG00000083444	1330	31.1179
ENSG00000287384	0	0
ENSG00000116688	2001	29.197
ENSG00000270914	0	0
ENSG00000116691	289	13.0583
ENSG00000202461	0	0
ENSG00000276869	0	0
ENSG00000243539	0	0
ENSG00000120949	2	0.0370368
ENSG00000201135	0	0
ENSG00000227875	0	0
ENSG00000285604	0	0
ENSG00000283789	0	0
ENSG00000028137	140	2.64391
ENSG00000263676	0	0
ENSG00000225196	0	0
ENSG00000252969	0	0
ENSG00000048707	2039	8.67971
ENSG00000239149	5	2.29044
ENSG00000229484	2	0.317942
ENSG00000162496	2339	73.9949
ENSG00000221340	5	3.44699
ENSG00000276830	1	1.03924
ENSG00000272482	22	4.44012
ENSG00000204518	0	0
ENSG00000226166	0	0
ENSG00000188984	0	0
ENSG00000157330	0	0
ENSG00000116726	0	0
ENSG00000116721	0	0
ENSG00000228338	0	0
ENSG00000239810	1	0.0377394
ENSG00000231103	0	0
ENSG00000179172	0	0
ENSG00000120952	0	0
ENSG00000243073	0	0
ENSG00000187545	0	0
ENSG00000204510	0	0
ENSG00000207434	0	0
ENSG00000234064	0	0
ENSG00000232423	0	0
ENSG00000274178	0	0
ENSG00000274764	0	0
ENSG00000277058	0	0
ENSG00000229571	0	0
ENSG00000277862	0	0
ENSG00000236179	0	0
ENSG00000275774	0	0
ENSG00000229978	0	0
ENSG00000233336	0	0
ENSG00000280267	0	0
ENSG00000179412	0	0
ENSG00000204505	0	0
ENSG00000279169	0	0
ENSG00000279804	0	0
ENSG00000250894	0	0
ENSG00000270601	0	0
ENSG00000231219	0	0
ENSG00000207511	0	0
ENSG00000182330	0	0
ENSG00000237700	0	0
ENSG00000204501	0	0
ENSG00000228229	0	0
ENSG00000204481	0	0
ENSG00000204480	0	0
ENSG00000204479	0	0
ENSG00000204478	0	0
ENSG00000162494	0	0
ENSG00000259961	0	0
ENSG00000215909	0	0
ENSG00000162493	0	0
ENSG00000222952	0	0
ENSG00000237445	0	0
ENSG00000253085	1	0.535609
ENSG00000116731	617	5.39917
ENSG00000189337	33	0.334269
ENSG00000252151	0	0
ENSG00000231606	0	0
ENSG00000234593	0	0
ENSG00000235829	0	0
ENSG00000287756	0	0
ENSG00000175147	491	4.8152
ENSG00000171729	886	31.2996
ENSG00000204464	2	0.315779
ENSG00000215720	0	0
ENSG00000278480	21	1.51368
ENSG00000142621	22	0.300951
ENSG00000233485	0	0
ENSG00000236045	0	0
ENSG00000228140	2	0.0268943
ENSG00000142634	766	59.3281
ENSG00000162438	0	0
ENSG00000142615	0	0
ENSG00000215704	0	0
ENSG00000132906	190	4.71138
ENSG00000116138	582	6.43344
ENSG00000251866	3	1.49205
ENSG00000272510	1	0.201241
ENSG00000116771	61	1.37234
ENSG00000237301	0	0
ENSG00000235084	4	0.62308
ENSG00000252417	0	0
ENSG00000236500	0	0
ENSG00000197312	791	5.16328
ENSG00000215695	0	0
ENSG00000271742	0	0
ENSG00000116786	1020	18.8137
ENSG00000237938	0	0
ENSG00000162461	12	0.267034
ENSG00000224459	0	0
ENSG00000162460	1	0.0482531
ENSG00000162458	344	6.84747
ENSG00000224321	1	0.1421
ENSG00000233954	10	0.3194
ENSG00000178715	1	0.158971
ENSG00000179743	44	1.23885
ENSG00000065526	1725	9.69806
ENSG00000270620	1	0.329996
ENSG00000116809	265	6.66128
ENSG00000234607	1	0.123675
ENSG00000231353	0	0
ENSG00000275503	0	0
ENSG00000224966	0	0
ENSG00000183888	0	0
ENSG00000233078	0	0
ENSG00000173641	0	0
ENSG00000186510	6	0.136528
ENSG00000232456	2	0.19781
ENSG00000184908	1	0.0271777
ENSG00000185519	15	0.607232
ENSG00000142627	2983	52.6366
ENSG00000227959	14	1.07833
ENSG00000224621	12	1.53594
ENSG00000234166	0	0
ENSG00000142632	229	4.79985
ENSG00000237276	38	1.53832
ENSG00000288398	64	1.67403
ENSG00000132881	83	3.67168
ENSG00000233929	2	0.748701
ENSG00000037637	570	6.37364
ENSG00000055070	1534	135.033
ENSG00000226457	0	0
ENSG00000187144	3	0.0577197
ENSG00000157191	557	21.7031
ENSG00000226029	43	0.922668
ENSG00000080947	96	1.24523
ENSG00000206652	7	2.97198
ENSG00000261135	0	0
ENSG00000285853	1	0.0446914
ENSG00000224174	0	0
ENSG00000233421	2	0.0899602
ENSG00000277344	0	0
ENSG00000225710	0	0
ENSG00000219481	444	5.21163
ENSG00000271732	0	0
ENSG00000215908	335	8.41175
ENSG00000283773	0	0
ENSG00000186301	17	0.516673
ENSG00000282143	0	0
ENSG00000207513	9	3.82112
ENSG00000280114	3	0.154617
ENSG00000236698	1	0.160067
ENSG00000268869	1	0.0188544
ENSG00000279151	0	0
ENSG00000282740	0	0
ENSG00000058453	120	1.25458
ENSG00000227684	2	0.279635
ENSG00000207389	0	0
ENSG00000186715	11	0.350536
ENSG00000223643	0	0
ENSG00000230239	0	0
ENSG00000263811	0	0
ENSG00000228549	7	0.193415
ENSG00000277234	0	0
ENSG00000238142	5	0.230255
ENSG00000235241	0	0
ENSG00000207005	16	6.7931
ENSG00000272426	1	0.158971
ENSG00000117122	8	0.533047
ENSG00000286898	0	0
ENSG00000226526	0	0
ENSG00000159363	547	9.53133
ENSG00000288636	0	0
ENSG00000117118	423	29.0179
ENSG00000117115	15	0.239495
ENSG00000204362	0	0
ENSG00000282843	1	0.0567013
ENSG00000142623	32	0.579338
ENSG00000142619	2	0.0436684
ENSG00000266634	0	0
ENSG00000159339	0	0
ENSG00000276747	0	0
ENSG00000179051	2537	43.7251
ENSG00000227751	0	0
ENSG00000074964	796	11.9838
ENSG00000236648	0	0
ENSG00000117148	0	0
ENSG00000284653	0	0
ENSG00000261781	0	0
ENSG00000117154	0	0
ENSG00000280222	0	0
ENSG00000230035	0	0
ENSG00000225387	0	0
ENSG00000179023	630	8.52603
ENSG00000235282	0	0
ENSG00000225478	0	0
ENSG00000009709	0	0
ENSG00000179002	0	0
ENSG00000159423	273	8.94952
ENSG00000265606	0	0
ENSG00000221662	0	0
ENSG00000169991	407	4.58636
ENSG00000272084	34	0.695883
ENSG00000127481	7895	34.5912
ENSG00000230424	6	0.824015
ENSG00000127463	1322	13.8629
ENSG00000053372	443	15.054
ENSG00000286064	1	0.205396
ENSG00000211454	6	0.336916
ENSG00000162482	12	0.687696
ENSG00000270728	0	0
ENSG00000053371	247	12.6273
ENSG00000200403	2	1.30148
ENSG00000040487	245	9.45106
ENSG00000077549	1693	19.0748
ENSG00000240490	0	0
ENSG00000173436	82	8.53452
ENSG00000201609	0	0
ENSG00000235185	3	1.00912
ENSG00000158747	650	20.9532
ENSG00000270136	1	0.0696989
ENSG00000226396	20	3.06063
ENSG00000158748	0	0
ENSG00000162542	347	8.12419
ENSG00000178828	8	0.443852
ENSG00000235434	0	0
ENSG00000169914	325	3.47345
ENSG00000188784	0	0
ENSG00000242688	0	0
ENSG00000188257	0	0
ENSG00000127472	0	0
ENSG00000117215	0	0
ENSG00000158786	0	0
ENSG00000227066	22	0.614458
ENSG00000187980	1	0.0429545
ENSG00000162543	21	0.262894
ENSG00000228105	0	0
ENSG00000284710	0	0
ENSG00000158816	0	0
ENSG00000226664	0	0
ENSG00000236963	0	0
ENSG00000226487	0	0
ENSG00000284641	0	0
ENSG00000284743	0	0
ENSG00000162545	452	13.5307
ENSG00000090432	533	15.2852
ENSG00000215520	0	0
ENSG00000183114	1	0.0284433
ENSG00000158825	132	11.361
ENSG00000158828	453	11.8713
ENSG00000284005	0	0
ENSG00000117242	149	2.33508
ENSG00000244038	2777	90.9503
ENSG00000117245	3	0.0526298
ENSG00000235432	0	0
ENSG00000189410	46	0.821689
ENSG00000233069	2	0.465747
ENSG00000127483	1357	14.7497
ENSG00000075151	1061	11.9233
ENSG00000251914	0	0
ENSG00000221808	3	1.75536
ENSG00000233072	2	0.36171
ENSG00000236073	10	6.05472
ENSG00000235112	0	0
ENSG00000287192	2	0.125345
ENSG00000117298	2783	61.4583
ENSG00000236936	0	0
ENSG00000231105	1	0.0280876
ENSG00000236216	0	0
ENSG00000228823	0	0
ENSG00000236009	0	0
ENSG00000227001	9	0.948053
ENSG00000187952	0	0
ENSG00000186543	0	0
ENSG00000142794	79	2.01713
ENSG00000176378	0	0
ENSG00000162551	33	0.906059
ENSG00000233431	0	0
ENSG00000076864	639	12.4144
ENSG00000090686	659	10.3837
ENSG00000231978	0	0
ENSG00000187942	2	0.118016
ENSG00000142798	12225	59.3555
ENSG00000232037	0	0
ENSG00000283234	0	0
ENSG00000219073	0	0
ENSG00000285959	0	0
ENSG00000273610	0	0
ENSG00000201919	0	0
ENSG00000142789	0	0
ENSG00000278124	0	0
ENSG00000201273	0	0
ENSG00000228397	2	0.134031
ENSG00000218510	54	5.47304
ENSG00000070831	2595	80.0921
ENSG00000285752	3	0.0811529
ENSG00000285794	0	0
ENSG00000230068	27	2.71675
ENSG00000271428	0	0
ENSG00000162552	54	0.947575
ENSG00000285873	5	0.42928
ENSG00000266564	0	0
ENSG00000234397	0	0
ENSG00000279625	0	0
ENSG00000184677	915	7.08527
ENSG00000237200	8	2.04042
ENSG00000070886	2	0.0277463
ENSG00000276835	0	0
ENSG00000173372	0	0
ENSG00000159189	1	0.0588582
ENSG00000173369	0	0
ENSG00000133216	739	4.7574
ENSG00000265422	1	0.849137
ENSG00000225952	0	0
ENSG00000264014	0	0
ENSG00000215906	0	0
ENSG00000227868	0	0
ENSG00000004487	1065	24.0373
ENSG00000240553	0	0
ENSG00000263793	1	1.02396
ENSG00000266802	0	0
ENSG00000169641	751	5.87678
ENSG00000229010	0	0
ENSG00000206935	0	0
ENSG00000252578	0	0
ENSG00000179546	37	0.908741
ENSG00000215381	0	0
ENSG00000261326	209	3.89939
ENSG00000284726	0	0
ENSG00000125944	1422	12.7742
ENSG00000125945	335	5.22414
ENSG00000249087	18	2.06819
ENSG00000201405	0	0
ENSG00000271420	0	0
ENSG00000204219	44	1.78225
ENSG00000232482	0	0
ENSG00000088280	122	2.09696
ENSG00000007968	242	3.24293
ENSG00000235052	6	0.916174
ENSG00000117318	375	27.4852
ENSG00000285802	1	0.0526696
ENSG00000197880	0	0
ENSG00000229239	0	0
ENSG00000142676	990	67.7807
ENSG00000236810	34	2.20428
ENSG00000011007	826	11.159
ENSG00000057757	325	14.2324
ENSG00000011009	673	28.6608
ENSG00000117308	738	33.896
ENSG00000117305	365	11.8153
ENSG00000179163	418	14.2462
ENSG00000188822	1	0.0132249
ENSG00000229106	0	0
ENSG00000232557	0	0
ENSG00000264926	0	0
ENSG00000230228	0	0
ENSG00000189266	1083	31.0578
ENSG00000188529	1197	29.3576
ENSG00000215905	0	0
ENSG00000225315	0	0
ENSG00000142661	10	0.120884
ENSG00000230703	0	0
ENSG00000142677	103	2.5459
ENSG00000185436	284	4.33086
ENSG00000230023	0	0
ENSG00000232298	7	0.569398
ENSG00000158055	69	1.69528
ENSG00000001460	119	1.37731
ENSG00000001461	779	9.89622
ENSG00000286061	11	1.37016
ENSG00000117602	257	2.60742
ENSG00000264443	24	1.15647
ENSG00000184454	1461	25.0377
ENSG00000227312	9	1.80076
ENSG00000239106	0	0
ENSG00000133226	1068	20.1474
ENSG00000284699	1	0.0785883
ENSG00000169504	1170	29.9178
ENSG00000238482	0	0
ENSG00000020633	11	0.291336
ENSG00000278034	0	0
ENSG00000229162	0	0
ENSG00000261025	0	0
ENSG00000264371	0	0
ENSG00000285823	0	0
ENSG00000233755	0	0
ENSG00000233419	0	0
ENSG00000231953	0	0
ENSG00000117614	86	3.40815
ENSG00000284602	29	0.922031
ENSG00000284657	8	0.732939
ENSG00000117616	345	7.91763
ENSG00000272432	0	0
ENSG00000261349	12	1.82037
ENSG00000187010	0	0
ENSG00000224183	4	0.580244
ENSG00000259984	2	0.303395
ENSG00000183726	855	26.2723
ENSG00000188672	10	0.384692
ENSG00000238084	0	0
ENSG00000204178	350	6.18534
ENSG00000157978	233	5.56747
ENSG00000225643	0	0
ENSG00000117643	4	0.0599348
ENSG00000233478	0	0
ENSG00000162430	547	8.82874
ENSG00000255054	0	0
ENSG00000228172	24	3.2323
ENSG00000117640	225	7.46383
ENSG00000272478	0	0
ENSG00000127423	118	5.90248
ENSG00000236528	7	0.574093
ENSG00000182749	474	12.2921
ENSG00000207302	0	0
ENSG00000117632	906	36.8482
ENSG00000229786	0	0
ENSG00000223624	0	0
ENSG00000283938	0	0
ENSG00000158006	269	5.37145
ENSG00000207237	0	0
ENSG00000252190	0	0
ENSG00000252691	0	0
ENSG00000158008	1	0.0173207
ENSG00000158014	6	0.128586
ENSG00000284309	0	0
ENSG00000158022	0	0
ENSG00000175087	199	3.23819
ENSG00000197245	0	0
ENSG00000282872	1	0.0641744
ENSG00000236782	0	0
ENSG00000142684	201	21.9365
ENSG00000142675	355	9.73931
ENSG00000188782	0	0
ENSG00000236155	3	0.0990928
ENSG00000278572	0	0
ENSG00000130695	405	7.16641
ENSG00000270733	0	0
ENSG00000142669	804	74.5431
ENSG00000158062	258	8.79312
ENSG00000169442	0	0
ENSG00000176092	581	6.46343
ENSG00000225854	0	0
ENSG00000176083	0	0
ENSG00000131914	1	0.0201357
ENSG00000117682	519	10.8261
ENSG00000223583	0	0
ENSG00000225891	8	1.05299
ENSG00000198830	975	59.1363
ENSG00000224129	0	0
ENSG00000117676	595	12.9386
ENSG00000238705	0	0
ENSG00000243905	0	0
ENSG00000252802	0	0
ENSG00000252429	0	0
ENSG00000229247	0	0
ENSG00000238316	0	0
ENSG00000235069	0	0
ENSG00000260063	15	0.522219
ENSG00000117713	1589	12.8727
ENSG00000060642	201	15.0166
ENSG00000241188	1	0.239276
ENSG00000287810	0	0
ENSG00000204160	469	6.47296
ENSG00000175793	1052	56.0015
ENSG00000142751	454	6.77635
ENSG00000226698	0	0
ENSG00000198746	187	6.12737
ENSG00000090273	705	27.3932
ENSG00000131910	0	0
ENSG00000175707	266	11.2183
ENSG00000172746	1	0.140099
ENSG00000224064	0	0
ENSG00000225294	1	0.156823
ENSG00000253368	2206	78.3284
ENSG00000158246	61	1.78312
ENSG00000090020	919	13.5084
ENSG00000229985	0	0
ENSG00000214973	0	0
ENSG00000225159	1	0.0803105
ENSG00000225990	0	0
ENSG00000224311	0	0
ENSG00000142784	449	6.64333
ENSG00000252098	0	0
ENSG00000243659	0	0
ENSG00000186501	353	24.7275
ENSG00000206888	3	1.95222
ENSG00000241547	13	1.93415
ENSG00000142765	196	7.04924
ENSG00000142733	126	1.97686
ENSG00000142748	1	0.0674702
ENSG00000174950	0	0
ENSG00000231207	0	0
ENSG00000181773	18	0.586489
ENSG00000158195	1873	22.9564
ENSG00000241169	0	0
ENSG00000237429	0	0
ENSG00000126705	539	5.83854
ENSG00000000938	1	0.0264047
ENSG00000235912	0	0
ENSG00000233975	6	0.947336
ENSG00000126709	12318	1035.86
ENSG00000225886	0	0
ENSG00000206767	0	0
ENSG00000226662	0	0
ENSG00000207095	0	0
ENSG00000287244	4	0.297879
ENSG00000009780	151	10.0133
ENSG00000231344	5	0.997553
ENSG00000230833	5	0.515009
ENSG00000117758	595	13.655
ENSG00000269971	10	3.7842
ENSG00000270031	3	0.58186
ENSG00000223062	0	0
ENSG00000286433	0	0
ENSG00000117751	481	12.6336
ENSG00000252947	7	2.93617
ENSG00000130775	582	17.3403
ENSG00000117748	268	11.7807
ENSG00000130768	237	8.62631
ENSG00000227050	0	0
ENSG00000158156	156	4.47555
ENSG00000158161	610	7.08015
ENSG00000238231	1	0.189725
ENSG00000240750	5	1.17221
ENSG00000228589	8	0.817964
ENSG00000228943	0	0
ENSG00000214812	0	0
ENSG00000253005	0	0
ENSG00000169403	276	4.58546
ENSG00000126698	467	20.323
ENSG00000130770	197	22.8998
ENSG00000270605	14	0.501187
ENSG00000271398	0	0
ENSG00000130766	825	16.5928
ENSG00000130772	221	13.9133
ENSG00000204138	1198	27.1007
ENSG00000206779	0	0
ENSG00000229820	7	1.23707
ENSG00000221216	3	1.75536
ENSG00000180198	1233	31.9631
ENSG00000242125	419	13.2552
ENSG00000274266	0	0
ENSG00000200087	389	132.773
ENSG00000231468	1	0.113959
ENSG00000279443	30	1.00282
ENSG00000180098	196	12.0559
ENSG00000197989	402	14.9604
ENSG00000221539	1	0.940936
ENSG00000278274	0	0
ENSG00000273544	0	0
ENSG00000274582	0	0
ENSG00000280498	0	0
ENSG00000120656	118	6.0458
ENSG00000188060	57	2.03532
ENSG00000229388	4	0.404821
ENSG00000270103	0	0
ENSG00000274978	0	0
ENSG00000162419	265	2.90213
ENSG00000252777	0	0
ENSG00000198492	1291	31.8199
ENSG00000116329	1	0.0572138
ENSG00000233427	0	0
ENSG00000199756	0	0
ENSG00000159023	1110	12.8152
ENSG00000225616	0	0
ENSG00000206704	0	0
ENSG00000277958	0	0
ENSG00000253304	0	0
ENSG00000225750	6	1.4974
ENSG00000116350	906	45.0923
ENSG00000277916	0	0
ENSG00000116353	327	9.05318
ENSG00000237934	1	0.121517
ENSG00000060656	1187	15.4862
ENSG00000230523	0	0
ENSG00000225011	0	0
ENSG00000228176	0	0
ENSG00000284676	0	0
ENSG00000270927	0	0
ENSG00000233399	0	0
ENSG00000233372	0	0
ENSG00000231251	0	0
ENSG00000236335	0	0
ENSG00000231949	0	0
ENSG00000162510	6	0.10908
ENSG00000186056	119	5.41561
ENSG00000287510	0	0
ENSG00000162511	5	0.15992
ENSG00000264773	0	0
ENSG00000229607	0	0
ENSG00000223382	4	0.236834
ENSG00000222784	0	0
ENSG00000235143	0	0
ENSG00000162512	493	6.5435
ENSG00000266210	0	0
ENSG00000134644	2659	34.3815
ENSG00000237329	0	0
ENSG00000232768	0	0
ENSG00000215900	0	0
ENSG00000225142	0	0
ENSG00000084628	5	0.119147
ENSG00000060688	591	25.4804
ENSG00000229447	8	1.27468
ENSG00000121766	250	10.2096
ENSG00000229044	0	0
ENSG00000121769	2	0.222814
ENSG00000168528	1980	49.115
ENSG00000215899	0	0
ENSG00000206981	0	0
ENSG00000260386	3	0.167916
ENSG00000265961	0	0
ENSG00000284543	11	1.38253
ENSG00000229167	62	7.30459
ENSG00000142910	5521	174.183
ENSG00000121764	3	0.122587
ENSG00000162517	770	33.2184
ENSG00000235790	5	0.386829
ENSG00000264078	0	0
ENSG00000084636	173	2.2233
ENSG00000121753	37	0.475855
ENSG00000266580	0	0
ENSG00000254545	0	0
ENSG00000134668	286	5.02878
ENSG00000203620	0	0
ENSG00000269967	41	4.86337
ENSG00000184007	5074	159.647
ENSG00000228634	0	0
ENSG00000284702	0	0
ENSG00000121774	2121	74.2502
ENSG00000203325	0	0
ENSG00000121775	169	5.90137
ENSG00000266203	0	0
ENSG00000276493	0	0
ENSG00000025800	2009	19.0191
ENSG00000250135	0	0
ENSG00000084652	1451	20.7671
ENSG00000160050	31	2.45285
ENSG00000224066	49	4.34075
ENSG00000160051	72	2.22616
ENSG00000222046	1	0.0516154
ENSG00000160055	292	13.2196
ENSG00000084623	1223	57.2289
ENSG00000220785	83	3.7406
ENSG00000183615	14	1.02937
ENSG00000182866	36	1.15727
ENSG00000277617	0	0
ENSG00000252450	0	0
ENSG00000116478	1670	54.9012
ENSG00000175130	2403	108.227
ENSG00000233775	2	0.202705
ENSG00000162526	28	7.32939
ENSG00000225828	70	6.97288
ENSG00000160058	1026	24.4238
ENSG00000224333	0	0
ENSG00000270850	0	0
ENSG00000229259	0	0
ENSG00000263529	0	0
ENSG00000254553	0	0
ENSG00000273274	14	0.075973
ENSG00000160062	58	0.570651
ENSG00000176261	198	8.61123
ENSG00000200591	0	0
ENSG00000162521	2564	22.6474
ENSG00000162520	12	0.238524
ENSG00000224409	0	0
ENSG00000162522	3260	41.3237
ENSG00000134684	2000	42.678
ENSG00000116497	514	8.48091
ENSG00000160097	6	0.147572
ENSG00000121905	0	0
ENSG00000121900	585	39.5467
ENSG00000287691	0	0
ENSG00000116514	660	17.1667
ENSG00000278966	0	0
ENSG00000217644	0	0
ENSG00000239670	0	0
ENSG00000236065	0	0
ENSG00000004455	1886	46.2397
ENSG00000276645	10	2.01824
ENSG00000142920	63	0.837145
ENSG00000278997	5	0.25599
ENSG00000116525	147	2.68156
ENSG00000279179	4	0.0807764
ENSG00000284721	1	0.03604
ENSG00000160094	239	5.22165
ENSG00000270115	8	1.18771
ENSG00000184389	3	0.204191
ENSG00000225313	3	0.382578
ENSG00000134686	1073	19.3055
ENSG00000284154	1	0.696292
ENSG00000222112	22	5.12322
ENSG00000233246	3	0.426301
ENSG00000234512	0	0
ENSG00000121903	208	3.35563
ENSG00000235907	0	0
ENSG00000121904	2	0.0101663
ENSG00000227000	0	0
ENSG00000176256	0	0
ENSG00000231163	0	0
ENSG00000201148	0	0
ENSG00000142698	0	0
ENSG00000270241	0	0
ENSG00000287703	0	0
ENSG00000207941	0	0
ENSG00000163866	368	9.78745
ENSG00000189280	12	0.616643
ENSG00000189433	84	4.05045
ENSG00000255811	1	0.124338
ENSG00000188910	265	8.41777
ENSG00000187513	0	0
ENSG00000230163	0	0
ENSG00000116544	6	0.106548
ENSG00000284773	9	0.198123
ENSG00000241014	9	0.332095
ENSG00000271741	0	0
ENSG00000243749	0	0
ENSG00000163867	140	1.90318
ENSG00000197056	337	5.09224
ENSG00000233940	0	0
ENSG00000228348	5	0.751936
ENSG00000284640	2	0.073838
ENSG00000116560	2753	51.2538
ENSG00000201868	0	0
ENSG00000146463	1444	13.6498
ENSG00000240374	0	0
ENSG00000201542	1	0.458087
ENSG00000229994	19	1.49318
ENSG00000227409	0	0
ENSG00000278702	0	0
ENSG00000142687	1425	20.7707
ENSG00000236274	0	0
ENSG00000020129	643	13.0415
ENSG00000239636	6	0.490347
ENSG00000116819	8	0.248122
ENSG00000126067	1334	20.9863
ENSG00000142686	239	33.824
ENSG00000092853	420	3.43565
ENSG00000232335	0	0
ENSG00000134698	497	4.75876
ENSG00000092847	1144	5.80921
ENSG00000271164	0	0
ENSG00000286899	0	0
ENSG00000271914	0	0
ENSG00000126070	733	14.1812
ENSG00000271554	1	0.189725
ENSG00000232862	0	0
ENSG00000092850	2	0.0801257
ENSG00000116863	461	19.4422
ENSG00000171812	7	0.104392
ENSG00000054116	630	32.8341
ENSG00000116871	1403	30.1698
ENSG00000264592	1	0.271989
ENSG00000054118	2005	36.4985
ENSG00000231849	0	0
ENSG00000214193	303	8.2931
ENSG00000142694	84	5.5492
ENSG00000286379	12	0.17129
ENSG00000196182	981	17.7603
ENSG00000181817	181	12.5277
ENSG00000222821	0	0
ENSG00000116885	46	2.1893
ENSG00000201448	0	0
ENSG00000116898	375	27.3987
ENSG00000119535	0	0
ENSG00000230214	0	0
ENSG00000284705	0	0
ENSG00000284720	0	0
ENSG00000234481	0	0
ENSG00000163873	0	0
ENSG00000284650	0	0
ENSG00000223944	0	0
ENSG00000264698	0	0
ENSG00000207328	0	0
ENSG00000252368	0	0
ENSG00000230451	0	0
ENSG00000233621	199	9.93277
ENSG00000163874	2408	61.6197
ENSG00000283724	0	0
ENSG00000163875	425	21.9041
ENSG00000263675	8	9.2839
ENSG00000163877	402	30.0655
ENSG00000232273	0	0
ENSG00000237749	0	0
ENSG00000163879	25	0.657376
ENSG00000134697	642	19.0221
ENSG00000284748	1	0.0525107
ENSG00000169218	0	0
ENSG00000116922	266	7.20676
ENSG00000134690	312	9.43305
ENSG00000183317	191	4.1993
ENSG00000200421	1	0.696292
ENSG00000214141	0	0
ENSG00000227416	0	0
ENSG00000185090	275	7.13149
ENSG00000233728	5	0.497352
ENSG00000196449	421	15.8625
ENSG00000197982	382	20.0138
ENSG00000188786	847	7.43051
ENSG00000235673	0	0
ENSG00000204084	436	6.46748
ENSG00000230955	3	0.434278
ENSG00000252448	0	0
ENSG00000222282	0	0
ENSG00000277168	0	0
ENSG00000183431	751	18.8506
ENSG00000212541	0	0
ENSG00000183386	141	5.92858
ENSG00000183520	218	7.5033
ENSG00000185668	4	0.0939349
ENSG00000224592	0	0
ENSG00000223589	0	0
ENSG00000265596	0	0
ENSG00000284623	0	0
ENSG00000286552	0	0
ENSG00000287987	0	0
ENSG00000237290	0	0
ENSG00000275350	0	0
ENSG00000200796	0	0
ENSG00000238063	0	0
ENSG00000215895	0	0
ENSG00000284632	0	0
ENSG00000116954	289	7.50572
ENSG00000273637	0	0
ENSG00000228436	28	3.09463
ENSG00000214114	210	5.77494
ENSG00000274944	0	0
ENSG00000131233	0	0
ENSG00000158315	73	2.38747
ENSG00000199963	0	0
ENSG00000207466	0	0
ENSG00000235549	0	0
ENSG00000174574	1565	40.5393
ENSG00000168653	92	11.7755
ENSG00000127603	13717	38.4688
ENSG00000206654	0	0
ENSG00000222378	0	0
ENSG00000287422	0	0
ENSG00000226438	0	0
ENSG00000217897	0	0
ENSG00000183682	15	0.185316
ENSG00000237624	6	0.272166
ENSG00000243970	114	2.87912
ENSG00000090621	1476	32.7093
ENSG00000228060	1	0.0529097
ENSG00000201457	0	0
ENSG00000163909	18	0.307414
ENSG00000225903	0	0
ENSG00000116981	0	0
ENSG00000116983	2	0.0292683
ENSG00000084072	544	31.6179
ENSG00000225333	0	0
ENSG00000252413	0	0
ENSG00000116985	121	1.74578
ENSG00000198754	9	0.343189
ENSG00000285905	0	0
ENSG00000261798	3	0.174655
ENSG00000229213	1	0.452138
ENSG00000284719	20	1.26829
ENSG00000284678	0	0
ENSG00000043514	309	3.62823
ENSG00000202222	2	1.23238
ENSG00000116990	39	0.834011
ENSG00000236546	0	0
ENSG00000207356	0	0
ENSG00000168389	117	3.74902
ENSG00000228477	5	0.480202
ENSG00000131236	2565	57.5198
ENSG00000131238	752	21.9268
ENSG00000226745	0	0
ENSG00000117000	741	8.27909
ENSG00000207508	2	1.30148
ENSG00000188800	1	0.126369
ENSG00000259943	58	2.6207
ENSG00000084073	1084	22.4838
ENSG00000231296	0	0
ENSG00000049089	75	1.83106
ENSG00000227311	0	0
ENSG00000084070	250	5.99219
ENSG00000213172	0	0
ENSG00000284677	0	0
ENSG00000187801	48	1.58473
ENSG00000260920	21	0.597066
ENSG00000279667	0	0
ENSG00000187815	51	1.27006
ENSG00000238287	0	0
ENSG00000164002	139	5.11547
ENSG00000227278	0	0
ENSG00000238186	0	0
ENSG00000117010	35	1.15938
ENSG00000286838	0	0
ENSG00000236505	0	0
ENSG00000233910	0	0
ENSG00000117016	67	0.642672
ENSG00000287743	1	0.0416443
ENSG00000237899	0	0
ENSG00000272145	57	2.35262
ENSG00000066136	465	17.3886
ENSG00000198974	2	1.51368
ENSG00000207962	5	3.91175
ENSG00000117013	78	1.25603
ENSG00000264582	1	0.235234
ENSG00000179862	507	26.9481
ENSG00000229528	0	0
ENSG00000228940	1	0.0756018
ENSG00000286668	0	0
ENSG00000233118	0	0
ENSG00000171793	983	23.2255
ENSG00000281207	222	3.22035
ENSG00000171790	25	0.822263
ENSG00000010803	434	9.09392
ENSG00000215893	0	0
ENSG00000287400	2	0.0313857
ENSG00000235358	2	0.130636
ENSG00000213987	0	0
ENSG00000286640	0	0
ENSG00000204060	23	1.08501
ENSG00000229901	3	0.530172
ENSG00000252563	0	0
ENSG00000127129	15	0.83355
ENSG00000127124	159	0.877471
ENSG00000230881	0	0
ENSG00000230638	0	0
ENSG00000284895	0	0
ENSG00000287587	0	0
ENSG00000227538	0	0
ENSG00000228776	0	0
ENSG00000044012	0	0
ENSG00000197273	0	0
ENSG00000198815	1087	14.1418
ENSG00000227527	1	0.105339
ENSG00000177181	33	0.217242
ENSG00000235002	0	0
ENSG00000066185	13	0.591621
ENSG00000127125	429	13.1648
ENSG00000186409	59	1.12459
ENSG00000230116	2	0.184448
ENSG00000236876	0	0
ENSG00000200254	1	0.65074
ENSG00000236180	0	0
ENSG00000171960	257	7.7668
ENSG00000285728	7	0.238807
ENSG00000234917	4	0.463422
ENSG00000065978	1065	24.8926
ENSG00000164007	0	0
ENSG00000117385	299	7.40104
ENSG00000164008	85	1.24338
ENSG00000283580	0	0
ENSG00000228452	0	0
ENSG00000274386	57	3.06713
ENSG00000177868	15	1.29422
ENSG00000164010	147	2.97544
ENSG00000228192	30	0.66716
ENSG00000164011	123	4.42604
ENSG00000233708	1	0.0354889
ENSG00000237090	0	0
ENSG00000225099	0	0
ENSG00000117394	2503	51.5018
ENSG00000284138	20	3.16496
ENSG00000227533	40	1.58428
ENSG00000283973	0	0
ENSG00000207256	0	0
ENSG00000283136	0	0
ENSG00000277513	0	0
ENSG00000186973	0	0
ENSG00000117395	534	24.7385
ENSG00000284410	0	0
ENSG00000243710	46	0.769569
ENSG00000199240	0	0
ENSG00000179178	380	14.3022
ENSG00000253313	241	11.2925
ENSG00000066056	1	0.0178858
ENSG00000117400	9	0.172492
ENSG00000287113	4	0.50003
ENSG00000234694	3	0.316018
ENSG00000117399	580	24.4906
ENSG00000066322	1184	83.7815
ENSG00000283836	0	0
ENSG00000159479	346	16.2453
ENSG00000229431	1	0.095252
ENSG00000198198	1747	8.60514
ENSG00000229372	3	0.298838
ENSG00000274975	0	0
ENSG00000178922	120	6.32035
ENSG00000229348	3	0.38328
ENSG00000142949	3324	29.9803
ENSG00000284989	0	0
ENSG00000066135	520	8.07115
ENSG00000236200	3	0.263083
ENSG00000126091	98	2.62247
ENSG00000229444	0	0
ENSG00000283414	1	0.773658
ENSG00000233674	4	1.02774
ENSG00000283477	0	0
ENSG00000224751	0	0
ENSG00000117407	13	0.465867
ENSG00000237950	20	0.626162
ENSG00000288573	9	2.13151
ENSG00000117408	528	9.468
ENSG00000285649	1	0.0340652
ENSG00000132768	490	13.8355
ENSG00000117410	1103	77.8126
ENSG00000117411	620	22.3448
ENSG00000159214	144	6.81155
ENSG00000196517	385	8.36159
ENSG00000230615	7	0.184344
ENSG00000227163	0	0
ENSG00000271647	0	0
ENSG00000239560	0	0
ENSG00000171872	0	0
ENSG00000233514	1	0.193415
ENSG00000283039	0	0
ENSG00000226804	0	0
ENSG00000200171	0	0
ENSG00000238037	0	0
ENSG00000227994	0	0
ENSG00000271329	1	0.0874739
ENSG00000178028	443	19.8748
ENSG00000117419	526	25.8468
ENSG00000233602	12	1.34984
ENSG00000199385	0	0
ENSG00000187147	596	13.787
ENSG00000263381	0	0
ENSG00000126106	164	6.18591
ENSG00000198520	57	1.78939
ENSG00000199377	21	12.4976
ENSG00000200169	2	1.2005
ENSG00000142945	630	15.3272
ENSG00000225721	3	0.360151
ENSG00000142937	3502	313.421
ENSG00000264294	0	0
ENSG00000200913	10	6.69512
ENSG00000202031	0	0
ENSG00000207421	0	0
ENSG00000281859	0	0
ENSG00000234093	1	0.180855
ENSG00000142959	15	0.41578
ENSG00000173846	219	6.51658
ENSG00000188396	6	0.480754
ENSG00000222009	55	2.43614
ENSG00000117425	10	0.162004
ENSG00000202444	0	0
ENSG00000226499	1	0.42981
ENSG00000070785	194	7.10951
ENSG00000253039	0	0
ENSG00000229815	0	0
ENSG00000232369	0	0
ENSG00000268949	0	0
ENSG00000126107	340	6.58158
ENSG00000126088	218	11.3702
ENSG00000162415	11	0.130525
ENSG00000234315	0	0
ENSG00000281912	15	0.610783
ENSG00000186603	113	4.4079
ENSG00000132781	42	1.60418
ENSG00000288208	0	0
ENSG00000132773	227	7.27374
ENSG00000070759	47	1.06564
ENSG00000236872	0	0
ENSG00000280670	61	1.90551
ENSG00000132763	115	5.30289
ENSG00000117450	3767	202.387
ENSG00000234379	0	0
ENSG00000117448	511	19.5713
ENSG00000281133	0	0
ENSG00000280836	0	0
ENSG00000132780	1111	23.987
ENSG00000281112	0	0
ENSG00000281825	0	0
ENSG00000159588	136	4.21807
ENSG00000159592	2075	39.6816
ENSG00000225447	43	7.83785
ENSG00000234329	44	3.88793
ENSG00000159596	227	10.789
ENSG00000197429	177	6.32993
ENSG00000230896	18	2.09586
ENSG00000236111	0	0
ENSG00000086015	1066	12.9379
ENSG00000232467	0	0
ENSG00000117461	525	7.0652
ENSG00000278139	0	0
ENSG00000226957	0	0
ENSG00000233114	0	0
ENSG00000227857	1	0.205396
ENSG00000117472	1074	46.1901
ENSG00000250719	0	0
ENSG00000085998	733	17.3954
ENSG00000171357	0	0
ENSG00000085999	341	7.62478
ENSG00000132128	891	15.029
ENSG00000173660	515	53.2033
ENSG00000117481	649	11.6859
ENSG00000225779	5	0.940936
ENSG00000117480	293	9.99087
ENSG00000232022	8	0.449947
ENSG00000224863	0	0
ENSG00000197587	6	0.0827278
ENSG00000282881	0	0
ENSG00000269956	0	0
ENSG00000162456	0	0
ENSG00000079277	382	9.46898
ENSG00000142961	510	12.6149
ENSG00000123472	343	13.4249
ENSG00000233647	2	0.298838
ENSG00000186118	0	0
ENSG00000228237	0	0
ENSG00000159658	2994	65.7841
ENSG00000236476	0	0
ENSG00000142973	12	0.544688
ENSG00000154198	0	0
ENSG00000238145	0	0
ENSG00000187048	0	0
ENSG00000259832	0	0
ENSG00000261196	0	0
ENSG00000261593	0	0
ENSG00000261290	0	0
ENSG00000186377	2	0.061728
ENSG00000186160	0	0
ENSG00000225154	0	0
ENSG00000225506	11	0.831619
ENSG00000162365	0	0
ENSG00000225514	1	0.103769
ENSG00000224805	5	0.526696
ENSG00000162366	1993	180.222
ENSG00000162367	3	0.0449995
ENSG00000226252	0	0
ENSG00000123473	1637	22.4067
ENSG00000162368	3233	76.8298
ENSG00000225762	1	0.14416
ENSG00000186790	0	0
ENSG00000237424	91	2.52541
ENSG00000186564	27	0.709966
ENSG00000271355	0	0
ENSG00000229554	0	0
ENSG00000227883	0	0
ENSG00000227947	0	0
ENSG00000269113	1	0.00925428
ENSG00000223814	0	0
ENSG00000225028	0	0
ENSG00000226133	0	0
ENSG00000231413	0	0
ENSG00000237180	0	0
ENSG00000242267	3	0.278889
ENSG00000279096	0	0
ENSG00000223720	0	0
ENSG00000117834	17	0.361766
ENSG00000272491	5	0.207973
ENSG00000279214	0	0
ENSG00000132122	55	0.765462
ENSG00000224986	2	0.133389
ENSG00000206700	0	0
ENSG00000235105	0	0
ENSG00000223175	0	0
ENSG00000232514	0	0
ENSG00000186094	0	0
ENSG00000287661	0	0
ENSG00000162373	0	0
ENSG00000286597	0	0
ENSG00000229846	0	0
ENSG00000230114	0	0
ENSG00000225623	0	0
ENSG00000237478	0	0
ENSG00000215887	0	0
ENSG00000279324	0	0
ENSG00000233595	0	0
ENSG00000162374	0	0
ENSG00000230828	0	0
ENSG00000237337	0	0
ENSG00000233407	0	0
ENSG00000284696	0	0
ENSG00000284645	0	0
ENSG00000234080	0	0
ENSG00000229316	0	0
ENSG00000225671	0	0
ENSG00000142700	9	0.203462
ENSG00000284700	0	0
ENSG00000185104	914	9.33017
ENSG00000225767	0	0
ENSG00000207194	0	0
ENSG00000230585	0	0
ENSG00000237130	0	0
ENSG00000123080	306	7.33696
ENSG00000265538	0	0
ENSG00000275816	0	0
ENSG00000204006	0	0
ENSG00000200262	0	0
ENSG00000213478	0	0
ENSG00000203356	4	0.117716
ENSG00000123091	996	22.5604
ENSG00000233406	0	0
ENSG00000236434	2	0.320134
ENSG00000085831	553	13.8011
ENSG00000261664	11	0.943253
ENSG00000085832	1129	15.2259
ENSG00000232027	1	0.0729102
ENSG00000206595	0	0
ENSG00000238140	0	0
ENSG00000227070	2	0.384692
ENSG00000252032	0	0
ENSG00000227742	0	0
ENSG00000117859	1296	26.9211
ENSG00000236973	0	0
ENSG00000232846	5	0.396071
ENSG00000212624	0	0
ENSG00000078618	2121	37.9162
ENSG00000266993	12	0.647714
ENSG00000272175	1	0.248676
ENSG00000283899	0	0
ENSG00000230604	0	0
ENSG00000169213	42	0.228828
ENSG00000200839	0	0
ENSG00000229032	0	0
ENSG00000264613	0	0
ENSG00000117862	181	15.7536
ENSG00000285839	0	0
ENSG00000198841	20	0.815331
ENSG00000223390	3	0.274131
ENSG00000228369	0	0
ENSG00000134717	719	56.1249
ENSG00000157077	442	4.24908
ENSG00000241745	0	0
ENSG00000228407	0	0
ENSG00000223429	0	0
ENSG00000224255	3	0.295875
ENSG00000236004	0	0
ENSG00000237663	0	0
ENSG00000213735	3	0.375697
ENSG00000154222	895	11.6744
ENSG00000272100	0	0
ENSG00000287078	3	0.222458
ENSG00000224680	1	0.122587
ENSG00000085840	204	4.55122
ENSG00000134748	415	5.52191
ENSG00000134744	623	7.40509
ENSG00000272371	10	1.52696
ENSG00000236290	0	0
ENSG00000116157	0	0
ENSG00000182183	0	0
ENSG00000162377	491	8.57271
ENSG00000233664	0	0
ENSG00000239640	0	0
ENSG00000162378	535	4.57468
ENSG00000252018	0	0
ENSG00000228929	0	0
ENSG00000206627	0	0
ENSG00000203995	0	0
ENSG00000242391	0	0
ENSG00000121310	543	22.5589
ENSG00000230953	0	0
ENSG00000231866	0	0
ENSG00000116171	646	8.64344
ENSG00000264834	0	0
ENSG00000266188	0	0
ENSG00000265815	2	1.39258
ENSG00000237279	0	0
ENSG00000236360	1	0.138704
ENSG00000226147	0	0
ENSG00000174348	1	0.0214376
ENSG00000232993	0	0
ENSG00000227644	0	0
ENSG00000162383	1	0.0258077
ENSG00000235563	0	0
ENSG00000277397	0	0
ENSG00000157184	328	7.90529
ENSG00000236723	9	0.750495
ENSG00000162384	132	8.34034
ENSG00000259818	4	0.0775597
ENSG00000162385	130	13.7985
ENSG00000226754	8	0.337801
ENSG00000157193	1266	11.4422
ENSG00000234578	1	0.148147
ENSG00000228838	0	0
ENSG00000232762	0	0
ENSG00000225675	2	0.245606
ENSG00000285954	0	0
ENSG00000226938	0	0
ENSG00000230138	0	0
ENSG00000236253	0	0
ENSG00000288527	0	0
ENSG00000143006	0	0
ENSG00000174332	0	0
ENSG00000239007	0	0
ENSG00000058804	960	14.6845
ENSG00000201003	1	0.51198
ENSG00000229687	0	0
ENSG00000058799	211	8.06797
ENSG00000211452	0	0
ENSG00000081870	80	6.2308
ENSG00000116212	340	13.4206
ENSG00000219102	0	0
ENSG00000203985	3	0.0879157
ENSG00000116209	1594	17.1889
ENSG00000280378	13	0.515772
ENSG00000116205	226	5.89813
ENSG00000283749	0	0
ENSG00000225183	0	0
ENSG00000279049	0	0
ENSG00000256407	0	0
ENSG00000157211	0	0
ENSG00000280425	1	0.0140127
ENSG00000215883	168	2.07296
ENSG00000116221	692	30.4573
ENSG00000157216	174	3.82433
ENSG00000198711	2	0.0530711
ENSG00000225632	0	0
ENSG00000232245	0	0
ENSG00000287582	0	0
ENSG00000235741	0	0
ENSG00000237173	0	0
ENSG00000227453	0	0
ENSG00000162390	242	2.64567
ENSG00000162391	0	0
ENSG00000230728	0	0
ENSG00000184313	1	0.0160325
ENSG00000271723	0	0
ENSG00000243725	9	0.265986
ENSG00000162396	129	3.81247
ENSG00000006555	358	7.32939
ENSG00000237453	0	0
ENSG00000162398	1	0.0391836
ENSG00000116133	4429	71.4854
ENSG00000287724	2	0.167579
ENSG00000242396	0	0
ENSG00000233203	2	0.270405
ENSG00000284601	0	0
ENSG00000143001	6	0.332624
ENSG00000233271	0	0
ENSG00000162399	0	0
ENSG00000169174	859	16.4453
ENSG00000162402	1653	10.6571
ENSG00000231090	1	0.0347798
ENSG00000231095	0	0
ENSG00000265822	0	0
ENSG00000234810	0	0
ENSG00000231900	0	0
ENSG00000232198	0	0
ENSG00000199831	0	0
ENSG00000252162	0	0
ENSG00000272051	0	0
ENSG00000233079	0	0
ENSG00000230250	1	0.0991869
ENSG00000227104	0	0
ENSG00000235612	0	0
ENSG00000260971	22	1.14061
ENSG00000284686	3	0.124709
ENSG00000229871	3	0.234705
ENSG00000223956	1	0.109999
ENSG00000162407	533	11.3389
ENSG00000236776	0	0
ENSG00000224980	0	0
ENSG00000225475	0	0
ENSG00000162409	210	1.57566
ENSG00000187889	3	0.065626
ENSG00000229913	0	0
ENSG00000157131	1	0.0294167
ENSG00000021852	0	0
ENSG00000236341	0	0
ENSG00000173406	1	0.0260979
ENSG00000227935	0	0
ENSG00000236888	0	0
ENSG00000226759	0	0
ENSG00000229887	0	0
ENSG00000223416	0	0
ENSG00000235038	0	0
ENSG00000230546	0	0
ENSG00000233216	1	0.21624
ENSG00000162600	247	8.17027
ENSG00000286918	1	0.0388773
ENSG00000270209	0	0
ENSG00000264128	1	0.23056
ENSG00000184292	3913	149.703
ENSG00000185839	4	0.403648
ENSG00000162601	955	14.9901
ENSG00000283445	27	0.847224
ENSG00000177606	3809	92.9936
ENSG00000234807	24	0.663662
ENSG00000272226	3	0.390444
ENSG00000231740	0	0
ENSG00000232453	1	0.0503465
ENSG00000237352	8	0.216324
ENSG00000228121	0	0
ENSG00000241042	0	0
ENSG00000235215	1	0.219651
ENSG00000224609	20	0.490174
ENSG00000270457	0	0
ENSG00000172456	181	2.35129
ENSG00000266150	0	0
ENSG00000226883	0	0
ENSG00000134709	653	7.95867
ENSG00000134716	312	10.7599
ENSG00000265535	0	0
ENSG00000162598	0	0
ENSG00000229332	0	0
ENSG00000238242	0	0
ENSG00000226476	3	0.0345955
ENSG00000231252	0	0
ENSG00000162599	1152	17.1542
ENSG00000237928	0	0
ENSG00000237853	0	0
ENSG00000284808	0	0
ENSG00000287224	0	0
ENSG00000223920	0	0
ENSG00000162604	347	26.2338
ENSG00000271200	0	0
ENSG00000132849	2014	16.2665
ENSG00000200575	0	0
ENSG00000212360	0	0
ENSG00000236646	9	2.32097
ENSG00000242860	8	1.89467
ENSG00000263908	0	0
ENSG00000283690	0	0
ENSG00000234204	0	0
ENSG00000234088	0	0
ENSG00000240563	0	0
ENSG00000237227	0	0
ENSG00000200174	0	0
ENSG00000132854	0	0
ENSG00000201153	0	0
ENSG00000162607	776	15.0006
ENSG00000116641	796	7.66278
ENSG00000270549	0	0
ENSG00000132855	0	0
ENSG00000278967	0	0
ENSG00000213703	6	0.765156
ENSG00000235545	6	0.340208
ENSG00000125703	126	2.98006
ENSG00000234318	0	0
ENSG00000237163	0	0
ENSG00000229537	0	0
ENSG00000286455	0	0
ENSG00000227485	0	0
ENSG00000229225	0	0
ENSG00000203605	0	0
ENSG00000224209	0	0
ENSG00000252259	0	0
ENSG00000228734	0	0
ENSG00000223683	0	0
ENSG00000230798	9	0.665954
ENSG00000187140	12	0.326132
ENSG00000275836	0	0
ENSG00000252784	0	0
ENSG00000236674	0	0
ENSG00000088035	154	5.23835
ENSG00000142856	170	9.21165
ENSG00000286429	0	0
ENSG00000203965	55	1.75831
ENSG00000264271	0	0
ENSG00000251720	0	0
ENSG00000116652	10	0.195863
ENSG00000276884	0	0
ENSG00000278287	0	0
ENSG00000277565	0	0
ENSG00000275823	0	0
ENSG00000277689	0	0
ENSG00000274199	0	0
ENSG00000079739	736	21.1503
ENSG00000244256	3	0.684878
ENSG00000185483	589	7.00096
ENSG00000177452	0	0
ENSG00000228056	1	0.1421
ENSG00000207190	0	0
ENSG00000200508	0	0
ENSG00000223949	10	0.44181
ENSG00000284928	3	0.202607
ENSG00000177414	0	0
ENSG00000238653	0	0
ENSG00000158966	176	2.06552
ENSG00000264470	0	0
ENSG00000162437	365	5.77869
ENSG00000162434	3804	50.4802
ENSG00000234784	0	0
ENSG00000233877	0	0
ENSG00000226891	46	3.06795
ENSG00000185031	15	0.705702
ENSG00000272506	7	0.788681
ENSG00000212257	1	0.65074
ENSG00000265996	6	4.74745
ENSG00000199135	1	0.92839
ENSG00000235804	0	0
ENSG00000234496	0	0
ENSG00000162433	685	6.81566
ENSG00000231622	7	2.85032
ENSG00000116675	66	0.776797
ENSG00000229294	0	0
ENSG00000234144	0	0
ENSG00000222624	0	0
ENSG00000213625	914	13.7602
ENSG00000116678	32	0.27136
ENSG00000237852	3	0.493824
ENSG00000224570	0	0
ENSG00000285079	0	0
ENSG00000239319	0	0
ENSG00000184588	91	1.39842
ENSG00000227466	0	0
ENSG00000223152	0	0
ENSG00000118473	1	0.0174204
ENSG00000264720	0	0
ENSG00000248458	0	0
ENSG00000152760	0	0
ENSG00000172410	0	0
ENSG00000152763	71	1.29517
ENSG00000231080	0	0
ENSG00000198160	547	9.82895
ENSG00000116704	277	3.11437
ENSG00000203963	0	0
ENSG00000252433	0	0
ENSG00000275678	0	0
ENSG00000162594	5	0.121815
ENSG00000253074	0	0
ENSG00000252116	0	0
ENSG00000228523	0	0
ENSG00000081985	1	0.0127924
ENSG00000142864	2105	21.9383
ENSG00000223263	0	0
ENSG00000235200	0	0
ENSG00000207504	0	0
ENSG00000238139	0	0
ENSG00000242482	1	0.232874
ENSG00000232048	0	0
ENSG00000116717	442	22.7634
ENSG00000172380	1337	21.1819
ENSG00000238778	2	2.28293
ENSG00000232284	5	0.155979
ENSG00000235055	0	0
ENSG00000162595	130	4.41767
ENSG00000228431	2	0.360773
ENSG00000116729	653	16.7408
ENSG00000234383	17	0.889998
ENSG00000221203	3	2.2461
ENSG00000229133	0	0
ENSG00000225242	0	0
ENSG00000237622	0	0
ENSG00000229440	1	0.320872
ENSG00000116745	0	0
ENSG00000024526	324	13.9863
ENSG00000233589	26	1.88579
ENSG00000234264	0	0
ENSG00000225167	0	0
ENSG00000285041	1	0.0264147
ENSG00000285407	0	0
ENSG00000285473	0	0
ENSG00000223883	0	0
ENSG00000235446	0	0
ENSG00000229639	0	0
ENSG00000287453	0	0
ENSG00000033122	0	0
ENSG00000270615	0	0
ENSG00000287283	0	0
ENSG00000240692	0	0
ENSG00000229359	0	0
ENSG00000237919	0	0
ENSG00000066557	175	4.28601
ENSG00000244389	3	0.703326
ENSG00000116754	1288	23.7004
ENSG00000228988	0	0
ENSG00000118454	484	5.95626
ENSG00000197568	26	2.62752
ENSG00000226088	1	0.121094
ENSG00000116761	230	7.66255
ENSG00000278636	1	0.24604
ENSG00000271992	7	1.04593
ENSG00000233020	0	0
ENSG00000237033	0	0
ENSG00000229051	0	0
ENSG00000226208	0	0
ENSG00000050628	6	0.284201
ENSG00000235782	0	0
ENSG00000269933	1	0.107287
ENSG00000235079	0	0
ENSG00000132485	797	19.6719
ENSG00000207721	10	8.09642
ENSG00000229956	12	0.91718
ENSG00000226324	0	0
ENSG00000172260	21	0.115929
[truncated: 58,630 more rows]

## Sheet: Calu-3-rep2
# Table S2. Expression level of genes in infected human cell lines
GeneID	ReadsCount	RPKM
ENSG00000223972	0	0
ENSG00000227232	75	2.92229
ENSG00000278267	1	0.774119
ENSG00000243485	0	0
ENSG00000284332	0	0
ENSG00000237613	0	0
ENSG00000268020	0	0
ENSG00000240361	0	0
ENSG00000186092	0	0
ENSG00000238009	45	0.862011
ENSG00000239945	0	0
ENSG00000233750	0	0
ENSG00000268903	121	8.43636
ENSG00000269981	136	25.2079
ENSG00000239906	2	0.325945
ENSG00000241860	63	2.54906
ENSG00000222623	2	1.01231
ENSG00000241599	0	0
ENSG00000279928	0	0
ENSG00000279457	97	3.65504
ENSG00000273874	0	0
ENSG00000228463	60	0.563699
ENSG00000286448	0	0
ENSG00000236679	0	0
ENSG00000236601	0	0
ENSG00000237094	250	23.0473
ENSG00000269732	0	0
ENSG00000284733	0	0
ENSG00000233653	0	0
ENSG00000250575	0	0
ENSG00000278757	4	2.02462
ENSG00000230021	15	0.649343
ENSG00000235146	0	0
ENSG00000225972	4	0.566023
ENSG00000225630	3	0.151265
ENSG00000237973	817	27.8723
ENSG00000278791	0	0
ENSG00000229344	0	0
ENSG00000240409	0	0
ENSG00000248527	1754	135.581
ENSG00000198744	0	0
ENSG00000268663	0	0
ENSG00000284662	0	0
ENSG00000229376	0	0
ENSG00000228327	181	1.48132
ENSG00000223181	0	0
ENSG00000229905	0	0
ENSG00000237491	78	3.94801
ENSG00000285268	0	0
ENSG00000230092	19	1.14697
ENSG00000177757	0	0
ENSG00000228794	234	1.46833
ENSG00000225880	24	0.959273
ENSG00000288531	0	0
ENSG00000230368	0	0
ENSG00000234711	1	0.0497544
ENSG00000283040	0	0
ENSG00000272438	0	0
ENSG00000230699	0	0
ENSG00000241180	0	0
ENSG00000223764	1	0.0378978
ENSG00000187634	5	0.102933
ENSG00000188976	1417	27.0551
ENSG00000187961	162	3.32205
ENSG00000187583	277	4.59109
ENSG00000187642	4	0.0693774
ENSG00000272512	92	2.32162
ENSG00000188290	778	46.2757
ENSG00000187608	19186	1283.3
ENSG00000231702	0	0
ENSG00000224969	1	0.111762
ENSG00000188157	19140	136.263
ENSG00000242590	0	0
ENSG00000217801	461	19.9074
ENSG00000273443	17	1.07947
ENSG00000237330	171	4.73761
ENSG00000131591	457	9.90388
ENSG00000285812	1	0.0480732
ENSG00000223823	15	0.487408
ENSG00000207730	12	6.64928
ENSG00000207607	12	7.01868
ENSG00000198976	15	9.51327
ENSG00000272141	86	4.58668
ENSG00000205231	0	0
ENSG00000162571	34	0.775797
ENSG00000186891	2	0.0972117
ENSG00000186827	4	0.19587
ENSG00000078808	2732	67.2966
ENSG00000176022	589	11.0535
ENSG00000184163	17	0.863786
ENSG00000260179	5	0.168935
ENSG00000160087	617	13.2297
ENSG00000230415	4	0.785673
ENSG00000162572	46	0.793916
ENSG00000131584	666	9.2429
ENSG00000278073	0	0
ENSG00000169972	278	11.642
ENSG00000127054	871	17.4399
ENSG00000283712	0	0
ENSG00000240731	24	3.27296
ENSG00000224051	429	10.484
ENSG00000169962	6	0.0908894
ENSG00000107404	1200	19.1129
ENSG00000284372	0	0
ENSG00000162576	5	0.0964811
ENSG00000175756	574	28.859
ENSG00000223663	0	0
ENSG00000221978	1489	17.6058
ENSG00000224870	199	5.68388
ENSG00000242485	247	18.5744
ENSG00000264293	0	0
ENSG00000272455	23	0.794959
ENSG00000235098	2	0.0480732
ENSG00000225905	1	0.0969431
ENSG00000205116	0	0
ENSG00000225285	25	2.07571
ENSG00000179403	1113	13.0428
ENSG00000215915	2	0.0272464
ENSG00000160072	694	8.91465
ENSG00000284740	4	0.319031
ENSG00000197785	454	10.5466
ENSG00000205090	51	3.74428
ENSG00000160075	1136	46.5726
ENSG00000215014	10	0.625923
ENSG00000274481	0	0
ENSG00000228594	25	0.619587
ENSG00000286989	4	0.11506
ENSG00000272106	26	0.671562
ENSG00000197530	561	9.0809
ENSG00000189409	4	0.168718
ENSG00000248333	281	5.92623
ENSG00000272004	3	0.394801
ENSG00000189339	1204	9.85059
ENSG00000269737	0	0
ENSG00000215914	1	0.0517602
ENSG00000008128	21	0.370457
ENSG00000268575	88	0.912055
ENSG00000227775	6	0.174691
ENSG00000215790	131	3.31851
ENSG00000008130	1971	28.4023
ENSG00000078369	3873	64.4563
ENSG00000231050	22	1.27824
ENSG00000169885	4	0.314269
ENSG00000178821	2	0.112599
ENSG00000142609	2	0.0200648
ENSG00000233542	2	0.107759
ENSG00000187730	1	0.0422134
ENSG00000226969	2	0.240916
ENSG00000067606	430	9.49067
ENSG00000271806	1	0.0125453
ENSG00000182873	10	0.846304
ENSG00000162585	323	4.75469
ENSG00000234396	0	0
ENSG00000157933	1019	8.81806
ENSG00000287356	3	0.0391668
ENSG00000116151	267	8.54402
ENSG00000272161	10	1.06775
ENSG00000269896	54	1.18096
ENSG00000272420	11	1.01944
ENSG00000157916	1531	115.96
ENSG00000157911	406	9.45659
ENSG00000149527	29	0.280103
ENSG00000224387	0	0
ENSG00000229393	0	0
ENSG00000157881	298	5.9397
ENSG00000197921	1	0.0397584
ENSG00000272449	25	0.859571
ENSG00000238164	144	2.15224
ENSG00000157873	656	20.2296
ENSG00000225931	4	0.162344
ENSG00000228037	6	0.504538
ENSG00000157870	668	12.4385
ENSG00000142606	22	0.402252
ENSG00000237058	0	0
ENSG00000215912	25	0.149308
ENSG00000285945	0	0
ENSG00000283259	0	0
ENSG00000233234	0	0
ENSG00000287396	1	0.0793969
ENSG00000231630	0	0
ENSG00000284745	0	0
ENSG00000169717	5	0.18316
ENSG00000177133	2	0.0247893
ENSG00000142611	3	0.0181559
ENSG00000283572	0	0
ENSG00000226286	0	0
ENSG00000279839	0	0
ENSG00000272235	1	0.0152095
ENSG00000287828	0	0
ENSG00000286518	0	0
ENSG00000130762	661	12.3299
ENSG00000272088	2	0.275603
ENSG00000162591	718	5.07801
ENSG00000207776	4	2.19334
ENSG00000238260	4	0.338522
ENSG00000158109	677	14.8427
ENSG00000116213	213	6.62668
ENSG00000078900	6	0.0608322
ENSG00000227589	0	0
ENSG00000235131	0	0
ENSG00000227372	574	20.7666
ENSG00000276189	0	0
ENSG00000162592	0	0
ENSG00000235169	12	1.15481
ENSG00000130764	798	9.76221
ENSG00000266075	2	0.354479
ENSG00000272153	2	0.198268
ENSG00000116198	732	5.75113
ENSG00000169598	94	1.56985
ENSG00000198912	220	4.60104
ENSG00000236423	8	0.217073
ENSG00000233304	0	0
ENSG00000226374	0	0
ENSG00000284668	0	0
ENSG00000284703	0	0
ENSG00000229280	0	0
ENSG00000235054	0	0
ENSG00000284694	0	0
ENSG00000227169	0	0
ENSG00000232596	0	0
ENSG00000196581	0	0
ENSG00000287586	0	0
ENSG00000284739	0	0
ENSG00000284674	0	0
ENSG00000231510	0	0
ENSG00000284616	0	0
ENSG00000284692	0	0
ENSG00000284666	0	0
ENSG00000260972	0	0
ENSG00000283356	0	0
ENSG00000236948	0	0
ENSG00000264341	0	0
ENSG00000264101	0	0
ENSG00000131697	243	2.30561
ENSG00000069424	134	1.72717
ENSG00000116254	7	0.0374092
ENSG00000285629	0	0
ENSG00000116251	825	53.881
ENSG00000226944	17	2.36741
ENSG00000158286	783	10.3535
ENSG00000116237	1719	34.6433
ENSG00000225077	4	0.185027
ENSG00000173673	0	0
ENSG00000158292	129	1.61757
ENSG00000097021	371	12.4869
ENSG00000271746	2	0.125783
ENSG00000069812	3	0.0370531
ENSG00000187017	21	0.312007
ENSG00000265392	0	0
ENSG00000231868	0	0
ENSG00000215788	165	4.41342
ENSG00000171680	315	3.95649
ENSG00000162408	877	6.96626
ENSG00000253022	0	0
ENSG00000229519	0	0
ENSG00000173662	0	0
ENSG00000204859	329	7.37904
ENSG00000162413	1538	18.0433
ENSG00000116273	448	6.49305
ENSG00000041988	127	4.89407
ENSG00000007923	938	15.4253
ENSG00000228750	0	0
ENSG00000284744	0	0
ENSG00000237436	8	1.01475
ENSG00000171735	274	1.73483
ENSG00000227950	0	0
ENSG00000237365	0	0
ENSG00000207056	0	0
ENSG00000237402	0	0
ENSG00000237728	0	0
ENSG00000225126	0	0
ENSG00000270171	0	0
ENSG00000270035	1	0.0923511
ENSG00000269978	1	0.197154
ENSG00000049245	1333	32.2173
ENSG00000269925	17	2.27705
ENSG00000049246	138	1.16025
ENSG00000236266	0	0
ENSG00000049247	1	0.0328795
ENSG00000049249	78	0.68776
ENSG00000270330	0	0
ENSG00000116288	966	45.1201
ENSG00000200344	1	0.511069
ENSG00000284747	27	0.676479
ENSG00000284716	0	0
ENSG00000116285	2177	37.0028
ENSG00000238290	11	0.283288
ENSG00000232848	0	0
ENSG00000229305	0	0
ENSG00000227634	8	0.616575
ENSG00000200975	0	0
ENSG00000233645	0	0
ENSG00000251977	0	0
ENSG00000162426	4	0.0843592
ENSG00000252254	0	0
ENSG00000142599	1757	11.5236
ENSG00000232912	1	0.0500381
ENSG00000221083	0	0
ENSG00000270282	0	0
ENSG00000234619	0	0
ENSG00000224315	9	0.673913
ENSG00000222511	5	2.55535
ENSG00000226545	0	0
ENSG00000228423	23	3.42981
ENSG00000229716	0	0
ENSG00000074800	10638	304.837
ENSG00000274258	2	1.18292
ENSG00000230679	4	0.461755
ENSG00000201725	0	0
ENSG00000238249	0	0
ENSG00000232208	0	0
ENSG00000232663	0	0
ENSG00000131686	3	0.118381
ENSG00000265141	0	0
ENSG00000197241	0	0
ENSG00000142583	3	0.0386586
ENSG00000252404	0	0
ENSG00000180758	294	2.97791
ENSG00000228526	308	3.63768
ENSG00000284357	0	0
ENSG00000234546	15	0.624191
ENSG00000049239	1499	8.6266
ENSG00000171621	309	5.23689
ENSG00000284652	0	0
ENSG00000284693	3	0.0646684
ENSG00000252956	0	0
ENSG00000235263	0	0
ENSG00000171612	288	3.92247
ENSG00000231181	31	2.91922
ENSG00000188807	403	5.56067
ENSG00000171608	65	0.624039
ENSG00000179840	0	0
ENSG00000233268	0	0
ENSG00000231789	8	0.448478
ENSG00000171603	3818	42.2227
ENSG00000271264	0	0
ENSG00000280113	0	0
ENSG00000178585	227	3.97515
ENSG00000223989	0	0
ENSG00000285701	0	0
ENSG00000162441	411	4.33656
ENSG00000228150	8	0.957093
ENSG00000173614	149	4.31429
ENSG00000202415	9	1.48514
ENSG00000283611	0	0
ENSG00000265521	1	0.674873
ENSG00000241326	0	0
ENSG00000162444	5	0.305692
ENSG00000130939	736	6.26506
ENSG00000224340	0	0
ENSG00000233623	7	0.541884
ENSG00000201746	2	0.983927
ENSG00000054523	1976	9.58239
ENSG00000264881	1	0.612094
ENSG00000199562	0	0
ENSG00000264501	0	0
ENSG00000284735	5	0.189081
ENSG00000284642	10	0.384515
ENSG00000142657	3131	72.6703
ENSG00000271989	6	0.396287
ENSG00000251503	0	0
ENSG00000175279	9	0.518338
ENSG00000241563	3	0.172779
ENSG00000160049	813	7.09137
ENSG00000203469	1	0.11272
ENSG00000142655	344	9.42154
ENSG00000287727	0	0
ENSG00000243267	4	0.752002
ENSG00000130940	551	3.65575
ENSG00000272078	0	0
ENSG00000225158	0	0
ENSG00000175262	1	0.0190656
ENSG00000215785	0	0
ENSG00000120948	713	29.2536
ENSG00000277726	0	0
ENSG00000009724	1	0.021442
ENSG00000271895	3	0.242581
ENSG00000116649	442	18.4658
ENSG00000171824	927	17.4526
ENSG00000226849	13	0.255153
ENSG00000230337	5	0.540453
ENSG00000198793	2418	14.5951
ENSG00000225602	1	0.0746668
ENSG00000253086	0	0
ENSG00000171819	0	0
ENSG00000207451	0	0
ENSG00000238173	0	0
ENSG00000120942	468	29.6457
ENSG00000238199	0	0
ENSG00000284646	0	0
ENSG00000224338	0	0
ENSG00000204624	27	0.269949
ENSG00000285833	0	0
ENSG00000235643	5	0.194819
ENSG00000284708	0	0
ENSG00000116661	177	4.20646
ENSG00000132879	146	2.3149
ENSG00000116663	175	6.37951
ENSG00000116670	223	6.31115
ENSG00000162490	5	0.0357367
ENSG00000177674	651	32.4822
ENSG00000215910	0	0
ENSG00000177553	0	0
ENSG00000177000	844	5.48904
ENSG00000011021	532	7.01341
ENSG00000276470	0	0
ENSG00000278852	0	0
ENSG00000175206	0	0
ENSG00000275915	0	0
ENSG00000120937	0	0
ENSG00000224904	0	0
ENSG00000285646	15	1.06272
ENSG00000199347	0	0
ENSG00000201801	7	3.07067
ENSG00000116685	992	24.0641
ENSG00000083444	1793	31.715
ENSG00000287384	0	0
ENSG00000116688	2436	26.8716
ENSG00000270914	0	0
ENSG00000116691	254	8.67657
ENSG00000202461	0	0
ENSG00000276869	0	0
ENSG00000243539	0	0
ENSG00000120949	2	0.0280001
ENSG00000201135	0	0
ENSG00000227875	0	0
ENSG00000285604	0	0
ENSG00000283789	0	0
ENSG00000028137	136	1.9417
ENSG00000263676	0	0
ENSG00000225196	0	0
ENSG00000252969	0	0
ENSG00000048707	2759	8.87902
ENSG00000239149	5	1.73158
ENSG00000229484	0	0
ENSG00000162496	3005	71.8689
ENSG00000221340	19	9.9026
ENSG00000276830	2	1.57135
ENSG00000272482	18	2.74644
ENSG00000204518	0	0
ENSG00000226166	0	0
ENSG00000188984	0	0
ENSG00000157330	0	0
ENSG00000116726	0	0
ENSG00000116721	0	0
ENSG00000228338	0	0
ENSG00000239810	0	0
ENSG00000231103	1	0.037149
ENSG00000179172	0	0
ENSG00000120952	0	0
ENSG00000243073	0	0
ENSG00000187545	0	0
ENSG00000204510	2	0.0661308
ENSG00000207434	0	0
ENSG00000234064	0	0
ENSG00000232423	0	0
ENSG00000274178	0	0
ENSG00000274764	0	0
ENSG00000277058	0	0
ENSG00000229571	0	0
ENSG00000277862	0	0
ENSG00000236179	0	0
ENSG00000275774	0	0
ENSG00000229978	0	0
ENSG00000233336	0	0
ENSG00000280267	0	0
ENSG00000179412	0	0
ENSG00000204505	0	0
ENSG00000279169	0	0
ENSG00000279804	0	0
ENSG00000250894	0	0
ENSG00000270601	0	0
ENSG00000231219	0	0
ENSG00000207511	0	0
ENSG00000182330	0	0
ENSG00000237700	0	0
ENSG00000204501	0	0
ENSG00000228229	0	0
ENSG00000204481	2	0.0486508
ENSG00000204480	0	0
ENSG00000204479	0	0
ENSG00000204478	0	0
ENSG00000162494	0	0
ENSG00000259961	0	0
ENSG00000215909	0	0
ENSG00000162493	0	0
ENSG00000222952	0	0
ENSG00000237445	0	0
ENSG00000253085	0	0
ENSG00000116731	827	5.47108
ENSG00000189337	56	0.42884
ENSG00000252151	0	0
ENSG00000231606	0	0
ENSG00000234593	0	0
ENSG00000235829	0	0
ENSG00000287756	0	0
ENSG00000175147	618	4.58191
ENSG00000171729	1131	30.206
ENSG00000204464	0	0
ENSG00000215720	0	0
ENSG00000278480	19	1.03536
ENSG00000142621	26	0.268889
ENSG00000233485	0	0
ENSG00000236045	0	0
ENSG00000228140	2	0.0203322
ENSG00000142634	1014	59.3738
ENSG00000162438	0	0
ENSG00000142615	0	0
ENSG00000215704	0	0
ENSG00000132906	223	4.18046
ENSG00000116138	716	5.98354
ENSG00000251866	3	1.128
ENSG00000272510	0	0
ENSG00000116771	70	1.19057
ENSG00000237301	4	0.0740107
ENSG00000235084	15	1.76645
ENSG00000252417	0	0
ENSG00000236500	0	0
ENSG00000197312	1143	5.64054
ENSG00000215695	0	0
ENSG00000271742	0	0
ENSG00000116786	1207	16.8309
ENSG00000237938	0	0
ENSG00000162461	25	0.420583
ENSG00000224459	0	0
ENSG00000162460	1	0.0364796
ENSG00000162458	417	6.27528
ENSG00000224321	2	0.214858
ENSG00000233954	16	0.386349
ENSG00000178715	1	0.120183
ENSG00000179743	44	0.936581
ENSG00000065526	2250	9.5632
ENSG00000270620	0	0
ENSG00000116809	323	6.13818
ENSG00000234607	0	0
ENSG00000231353	0	0
ENSG00000275503	0	0
ENSG00000224966	0	0
ENSG00000183888	0	0
ENSG00000233078	0	0
ENSG00000173641	0	0
ENSG00000186510	0	0
ENSG00000232456	0	0
ENSG00000184908	2	0.041093
ENSG00000185519	15	0.459071
ENSG00000142627	3926	52.3733
ENSG00000227959	21	1.22283
ENSG00000224621	17	1.645
ENSG00000234166	0	0
ENSG00000142632	326	5.16577
ENSG00000237276	46	1.40782
ENSG00000288398	115	2.27408
ENSG00000132881	102	3.41124
ENSG00000233929	2	0.566023
ENSG00000037637	708	5.9851
ENSG00000055070	2110	140.418
ENSG00000226457	0	0
ENSG00000187144	3	0.0436365
ENSG00000157191	696	20.5022
ENSG00000226029	49	0.794874
ENSG00000080947	119	1.16695
ENSG00000206652	11	3.53074
ENSG00000261135	0	0
ENSG00000285853	1	0.033787
ENSG00000224174	0	0
ENSG00000233421	8	0.272042
ENSG00000277344	0	0
ENSG00000225710	0	0
ENSG00000219481	597	5.29773
ENSG00000271732	0	0
ENSG00000215908	363	6.89086
ENSG00000283773	0	0
ENSG00000186301	16	0.367631
ENSG00000282143	0	0
ENSG00000207513	2	0.641953
ENSG00000280114	1	0.0389638
ENSG00000236698	4	0.484047
ENSG00000268869	10	0.14254
ENSG00000279151	0	0
ENSG00000282740	0	0
ENSG00000058453	109	0.861527
ENSG00000227684	5	0.528515
ENSG00000207389	3	0.962929
ENSG00000186715	8	0.192733
ENSG00000223643	0	0
ENSG00000230239	1	0.0596827
ENSG00000263811	0	0
ENSG00000228549	5	0.104445
ENSG00000277234	0	0
ENSG00000238142	7	0.243704
ENSG00000235241	0	0
ENSG00000207005	28	8.98734
ENSG00000272426	1	0.120183
ENSG00000117122	6	0.30224
ENSG00000286898	0	0
ENSG00000226526	0	0
ENSG00000159363	685	9.02364
ENSG00000288636	0	0
ENSG00000117118	507	26.2941
ENSG00000117115	23	0.277625
ENSG00000204362	1	0.0892205
ENSG00000282843	3	0.1286
ENSG00000142623	59	0.807532
ENSG00000142619	7	0.115547
ENSG00000266634	0	0
ENSG00000159339	0	0
ENSG00000276747	0	0
ENSG00000179051	3275	42.6724
ENSG00000227751	0	0
ENSG00000074964	971	11.0516
ENSG00000236648	0	0
ENSG00000117148	1	0.0285932
ENSG00000284653	0	0
ENSG00000261781	0	0
ENSG00000117154	0	0
ENSG00000280222	0	0
ENSG00000230035	1	0.122419
ENSG00000225387	0	0
ENSG00000179023	879	8.99333
ENSG00000235282	0	0
ENSG00000225478	0	0
ENSG00000009709	3	0.0254177
ENSG00000179002	0	0
ENSG00000159423	364	9.02119
ENSG00000265606	0	0
ENSG00000221662	1	0.674873
ENSG00000169991	527	4.48962
ENSG00000272084	35	0.541565
ENSG00000127481	10159	33.6503
ENSG00000230424	3	0.31148
ENSG00000127463	1808	14.3333
ENSG00000053372	495	12.7169
ENSG00000286064	2	0.310561
ENSG00000211454	15	0.636776
ENSG00000162482	17	0.736528
ENSG00000270728	0	0
ENSG00000053371	334	12.9088
ENSG00000200403	1	0.491964
ENSG00000040487	313	9.12817
ENSG00000077549	2231	19.0033
ENSG00000240490	0	0
ENSG00000173436	102	8.02585
ENSG00000201609	0	0
ENSG00000235185	4	1.0172
ENSG00000158747	825	20.1056
ENSG00000270136	0	0
ENSG00000226396	23	2.66093
ENSG00000158748	7	0.0969686
ENSG00000162542	390	6.90304
ENSG00000178828	13	0.545276
ENSG00000235434	0	0
ENSG00000169914	427	3.45009
ENSG00000188784	0	0
ENSG00000242688	0	0
ENSG00000188257	0	0
ENSG00000127472	0	0
ENSG00000117215	0	0
ENSG00000158786	0	0
ENSG00000227066	30	0.633455
ENSG00000187980	3	0.0974216
ENSG00000162543	36	0.340713
ENSG00000228105	0	0
ENSG00000284710	0	0
ENSG00000158816	0	0
ENSG00000226664	0	0
ENSG00000236963	0	0
ENSG00000226487	0	0
ENSG00000284641	0	0
ENSG00000284743	1	0.0781011
ENSG00000162545	473	10.7045
ENSG00000090432	616	13.3552
ENSG00000215520	0	0
ENSG00000183114	0	0
ENSG00000158825	166	10.8013
ENSG00000158828	417	8.26155
ENSG00000284005	0	0
ENSG00000117242	221	2.61838
ENSG00000244038	3697	91.5383
ENSG00000117245	1	0.0132628
ENSG00000235432	0	0
ENSG00000189410	66	0.89129
ENSG00000233069	4	0.704216
ENSG00000127483	2056	16.8948
ENSG00000075151	1263	10.7302
ENSG00000251914	0	0
ENSG00000221808	7	3.09648
ENSG00000233072	7	0.957093
ENSG00000236073	8	3.66192
ENSG00000235112	0	0
ENSG00000287192	6	0.284285
ENSG00000117298	3555	59.3516
ENSG00000236936	0	0
ENSG00000231105	5	0.106172
ENSG00000236216	0	0
ENSG00000228823	0	0
ENSG00000236009	0	0
ENSG00000227001	11	0.876008
ENSG00000187952	1	0.0426581
ENSG00000186543	0	0
ENSG00000142794	160	3.08853
ENSG00000176378	0	0
ENSG00000162551	31	0.643471
ENSG00000233431	0	0
ENSG00000076864	756	11.1038
ENSG00000090686	968	11.531
ENSG00000231978	0	0
ENSG00000187942	0	0
ENSG00000142798	16248	59.64
ENSG00000232037	0	0
ENSG00000283234	0	0
ENSG00000219073	0	0
ENSG00000285959	0	0
ENSG00000273610	0	0
ENSG00000201919	0	0
ENSG00000142789	0	0
ENSG00000278124	0	0
ENSG00000201273	0	0
ENSG00000228397	3	0.151993
ENSG00000218510	50	3.83116
ENSG00000070831	3656	85.3068
ENSG00000285752	1	0.0204507
ENSG00000285794	0	0
ENSG00000230068	38	2.89064
ENSG00000271428	0	0
ENSG00000162552	51	0.676574
ENSG00000285873	14	0.908707
ENSG00000266564	0	0
ENSG00000234397	0	0
ENSG00000279625	0	0
ENSG00000184677	1119	6.55074
ENSG00000237200	4	0.771284
ENSG00000070886	1	0.0104882
ENSG00000276835	0	0
ENSG00000173372	0	0
ENSG00000159189	0	0
ENSG00000173369	0	0
ENSG00000133216	939	4.56999
ENSG00000265422	2	1.28391
ENSG00000225952	0	0
ENSG00000264014	0	0
ENSG00000215906	0	0
ENSG00000227868	0	0
ENSG00000004487	1486	25.356
ENSG00000240553	0	0
ENSG00000263793	0	0
ENSG00000266802	0	0
ENSG00000169641	921	5.44859
ENSG00000229010	0	0
ENSG00000206935	0	0
ENSG00000252578	0	0
ENSG00000179546	65	1.20692
ENSG00000215381	0	0
ENSG00000261326	300	4.23152
ENSG00000284726	0	0
ENSG00000125944	2240	15.2127
ENSG00000125945	423	4.98696
ENSG00000249087	24	2.08476
ENSG00000201405	0	0
ENSG00000271420	0	0
ENSG00000204219	47	1.43926
ENSG00000232482	0	0
ENSG00000088280	141	1.8322
ENSG00000007968	316	3.20136
ENSG00000235052	3	0.346317
ENSG00000117318	522	28.9244
ENSG00000285802	0	0
ENSG00000197880	0	0
ENSG00000229239	0	0
ENSG00000142676	1194	61.8017
ENSG00000236810	43	2.10757
ENSG00000011007	1173	11.9804
ENSG00000057757	473	15.6596
ENSG00000011009	845	27.2054
ENSG00000117308	1037	36.0078
ENSG00000117305	448	10.9636
ENSG00000179163	599	15.4339
ENSG00000188822	0	0
ENSG00000229106	0	0
ENSG00000232557	0	0
ENSG00000264926	0	0
ENSG00000230228	0	0
ENSG00000189266	1745	37.8324
ENSG00000188529	1944	36.0452
ENSG00000215905	0	0
ENSG00000225315	0	0
ENSG00000142661	18	0.1645
ENSG00000230703	0	0
ENSG00000142677	129	2.41057
ENSG00000185436	396	4.56537
ENSG00000230023	0	0
ENSG00000232298	7	0.430468
ENSG00000158055	101	1.87602
ENSG00000001460	175	1.53125
ENSG00000001461	1048	10.0651
ENSG00000286061	12	1.13002
ENSG00000117602	367	2.81494
ENSG00000264443	39	1.42074
ENSG00000184454	2197	28.4643
ENSG00000227312	21	3.17656
ENSG00000239106	0	0
ENSG00000133226	1431	20.4086
ENSG00000284699	0	0
ENSG00000169504	1789	34.5843
ENSG00000238482	0	0
ENSG00000020633	3	0.0600686
ENSG00000278034	0	0
ENSG00000229162	0	0
ENSG00000261025	0	0
ENSG00000264371	0	0
ENSG00000285823	0	0
ENSG00000233755	0	0
ENSG00000233419	0	0
ENSG00000231953	0	0
ENSG00000117614	122	3.65515
ENSG00000284602	23	0.552841
ENSG00000284657	10	0.692633
ENSG00000117616	370	6.41953
ENSG00000272432	3	0.325609
ENSG00000261349	14	1.60558
ENSG00000187010	0	0
ENSG00000224183	2	0.219334
ENSG00000259984	1	0.114684
ENSG00000183726	1263	29.34
ENSG00000188672	11	0.319912
ENSG00000238084	0	0
ENSG00000204178	480	6.41301
ENSG00000157978	252	4.55227
ENSG00000225643	0	0
ENSG00000117643	2	0.0226555
ENSG00000233478	0	0
ENSG00000162430	723	8.82216
ENSG00000255054	0	0
ENSG00000228172	23	2.34182
ENSG00000117640	261	6.54553
ENSG00000272478	0	0
ENSG00000127423	166	6.27748
ENSG00000236528	4	0.24801
ENSG00000182749	619	12.1357
ENSG00000207302	0	0
ENSG00000117632	1343	41.2942
ENSG00000229786	0	0
ENSG00000223624	0	0
ENSG00000283938	0	0
ENSG00000158006	377	5.69123
ENSG00000207237	0	0
ENSG00000252190	0	0
ENSG00000252691	0	0
ENSG00000158008	3	0.0392837
ENSG00000158014	4	0.0648078
ENSG00000284309	0	0
ENSG00000158022	0	0
ENSG00000175087	316	3.88742
ENSG00000197245	0	0
ENSG00000282872	0	0
ENSG00000236782	1	0.0758503
ENSG00000142684	259	21.3696
ENSG00000142675	347	7.19705
ENSG00000188782	0	0
ENSG00000236155	2	0.0499432
ENSG00000278572	0	0
ENSG00000130695	469	6.27401
ENSG00000270733	0	0
ENSG00000142669	875	61.3317
ENSG00000158062	324	8.34821
ENSG00000169442	0	0
ENSG00000176092	648	5.44988
ENSG00000225854	0	0
ENSG00000176083	0	0
ENSG00000131914	2	0.0304454
ENSG00000117682	635	10.0139
ENSG00000223583	1	0.0983927
ENSG00000225891	5	0.497544
ENSG00000198830	1369	62.7738
ENSG00000224129	0	0
ENSG00000117676	620	10.1927
ENSG00000238705	0	0
ENSG00000243905	0	0
ENSG00000252802	0	0
ENSG00000252429	0	0
ENSG00000229247	0	0
ENSG00000238316	0	0
ENSG00000235069	0	0
ENSG00000260063	22	0.579041
ENSG00000117713	1983	12.1449
ENSG00000060642	287	16.21
ENSG00000241188	1	0.180894
ENSG00000287810	0	0
ENSG00000204160	574	5.98918
ENSG00000175793	1325	53.3243
ENSG00000142751	556	6.27393
ENSG00000226698	0	0
ENSG00000198746	209	5.17731
ENSG00000090273	785	23.0594
ENSG00000131910	1	0.0451846
ENSG00000175707	303	9.66078
ENSG00000172746	0	0
ENSG00000224064	1	0.132595
ENSG00000225294	0	0
ENSG00000253368	2445	65.6324
ENSG00000158246	57	1.25965
ENSG00000090020	967	10.7458
ENSG00000229985	0	0
ENSG00000214973	0	0
ENSG00000225159	8	0.485722
ENSG00000225990	0	0
ENSG00000224311	0	0
ENSG00000142784	512	5.7271
ENSG00000252098	0	0
ENSG00000243659	1	0.186667
ENSG00000186501	375	19.8592
ENSG00000206888	3	1.47589
ENSG00000241547	10	1.12479
ENSG00000142765	240	6.52563
ENSG00000142733	183	2.1706
ENSG00000142748	0	0
ENSG00000174950	1	0.0556449
ENSG00000231207	0	0
ENSG00000181773	26	0.640451
ENSG00000158195	2445	22.6554
ENSG00000241169	0	0
ENSG00000237429	0	0
ENSG00000126705	681	5.57684
ENSG00000000938	0	0
ENSG00000235912	0	0
ENSG00000233975	7	0.835557
ENSG00000126709	15493	984.968
ENSG00000225886	0	0
ENSG00000206767	0	0
ENSG00000226662	0	0
ENSG00000207095	0	0
ENSG00000287244	0	0
ENSG00000009780	229	11.4806
ENSG00000231344	6	0.904988
ENSG00000230833	5	0.38935
ENSG00000117758	875	15.1813
ENSG00000269971	5	1.43044
ENSG00000270031	6	0.879779
ENSG00000223062	0	0
ENSG00000286433	0	0
ENSG00000117751	652	12.9466
ENSG00000252947	5	1.58555
ENSG00000130775	773	17.4116
ENSG00000117748	369	12.2628
ENSG00000130768	285	7.84236
ENSG00000227050	3	0.32163
ENSG00000158156	144	3.12327
ENSG00000158161	700	6.14237
ENSG00000238231	9	1.2909
ENSG00000240750	10	1.77239
ENSG00000228589	11	0.850281
ENSG00000228943	0	0
ENSG00000214812	0	0
ENSG00000253005	0	0
ENSG00000169403	329	4.13233
ENSG00000126698	619	20.3651
ENSG00000130770	244	21.4427
ENSG00000270605	33	0.893123
ENSG00000271398	1	0.123859
ENSG00000130766	942	14.3232
ENSG00000130772	230	10.9469
ENSG00000204138	1588	27.1581
ENSG00000206779	0	0
ENSG00000229820	29	3.87453
ENSG00000221216	7	3.09648
ENSG00000180198	1674	32.807
ENSG00000242125	522	12.4844
ENSG00000274266	0	0
ENSG00000200087	225	58.0589
ENSG00000231468	0	0
ENSG00000279443	51	1.28884
ENSG00000180098	254	11.8115
ENSG00000197989	432	12.1542
ENSG00000221539	13	9.24759
ENSG00000278274	0	0
ENSG00000273544	0	0
ENSG00000274582	0	0
ENSG00000280498	0	0
ENSG00000120656	195	7.55322
ENSG00000188060	86	2.32156
ENSG00000229388	4	0.306047
ENSG00000270103	0	0
ENSG00000274978	0	0
ENSG00000162419	335	2.77358
ENSG00000252777	0	0
ENSG00000198492	1890	35.2176
ENSG00000116329	3	0.129762
ENSG00000233427	3	0.145549
ENSG00000199756	0	0
ENSG00000159023	1471	12.8393
ENSG00000225616	0	0
ENSG00000206704	1	0.521189
ENSG00000277958	1	0.186667
ENSG00000253304	2	0.0412378
ENSG00000225750	15	2.83011
ENSG00000116350	1285	48.3506
ENSG00000277916	0	0
ENSG00000116353	462	9.66987
ENSG00000237934	0	0
ENSG00000060656	1604	15.8206
ENSG00000230523	0	0
ENSG00000225011	0	0
ENSG00000228176	0	0
ENSG00000284676	0	0
ENSG00000270927	0	0
ENSG00000233399	0	0
ENSG00000233372	0	0
ENSG00000231251	0	0
ENSG00000236335	0	0
ENSG00000231949	0	0
ENSG00000162510	0	0
ENSG00000186056	139	4.78234
ENSG00000287510	1	0.0488766
ENSG00000162511	12	0.290161
ENSG00000264773	0	0
ENSG00000229607	0	0
ENSG00000223382	1	0.044762
ENSG00000222784	0	0
ENSG00000235143	0	0
ENSG00000162512	632	6.3417
ENSG00000266210	0	0
ENSG00000134644	3482	34.0377
ENSG00000237329	0	0
ENSG00000232768	0	0
ENSG00000215900	0	0
ENSG00000225142	0	0
ENSG00000084628	10	0.180151
ENSG00000060688	834	27.1838
ENSG00000229447	27	3.25236
ENSG00000121766	420	12.9671
ENSG00000229044	1	0.119909
ENSG00000121769	11	0.926466
ENSG00000168528	2296	43.0572
ENSG00000215899	0	0
ENSG00000206981	0	0
ENSG00000260386	7	0.296206
ENSG00000265961	0	0
ENSG00000284543	10	0.950183
ENSG00000229167	73	6.50208
ENSG00000142910	6868	163.812
ENSG00000121764	0	0
ENSG00000162517	937	30.56
ENSG00000235790	4	0.233956
ENSG00000264078	1	0.109667
ENSG00000084636	153	1.48651
ENSG00000121753	60	0.583378
ENSG00000266580	0	0
ENSG00000254545	0	0
ENSG00000134668	372	4.94498
ENSG00000203620	4	0.0932922
ENSG00000269967	60	5.38059
ENSG00000184007	7132	169.647
ENSG00000228634	0	0
ENSG00000284702	0	0
ENSG00000121774	3134	82.9432
ENSG00000203325	0	0
ENSG00000121775	172	4.54067
ENSG00000266203	2	1.78441
ENSG00000276493	0	0
ENSG00000025800	2666	19.0807
ENSG00000250135	0	0
ENSG00000084652	1863	20.158
ENSG00000160050	32	1.91419
ENSG00000224066	50	3.34861
ENSG00000160051	95	2.22061
ENSG00000222046	2	0.0780432
ENSG00000160055	351	12.0134
ENSG00000084623	1641	58.0527
ENSG00000220785	87	2.9642
ENSG00000183615	13	0.72262
ENSG00000182866	36	0.874905
ENSG00000277617	0	0
ENSG00000252450	0	0
ENSG00000116478	2193	54.5041
ENSG00000175130	3228	109.911
ENSG00000233775	6	0.459739
ENSG00000162526	29	5.73896
ENSG00000225828	78	5.874
ENSG00000160058	1240	22.3158
ENSG00000224333	0	0
ENSG00000270850	0	0
ENSG00000229259	0	0
ENSG00000263529	0	0
ENSG00000254553	0	0
ENSG00000273274	20	0.0820515
ENSG00000160062	83	0.61737
ENSG00000176261	286	9.40354
ENSG00000200591	0	0
ENSG00000162521	3869	25.8359
ENSG00000162520	11	0.165299
ENSG00000224409	0	0
ENSG00000162522	3874	37.125
ENSG00000134684	2555	41.2184
ENSG00000116497	679	8.46982
ENSG00000160097	3	0.0557825
ENSG00000121905	0	0
ENSG00000121900	740	37.8191
ENSG00000287691	0	0
ENSG00000116514	918	18.0514
ENSG00000278966	1	0.0577828
ENSG00000217644	0	0
ENSG00000239670	0	0
ENSG00000236065	0	0
ENSG00000004455	2520	46.7088
ENSG00000276645	15	2.2887
ENSG00000142920	88	0.884032
ENSG00000278997	14	0.541884
ENSG00000116525	206	2.84094
ENSG00000279179	4	0.0610674
ENSG00000284721	0	0
ENSG00000160094	342	5.64886
ENSG00000270115	10	1.12239
ENSG00000184389	5	0.257283
ENSG00000225313	1	0.0964105
ENSG00000134686	1321	17.9684
ENSG00000284154	12	6.31681
ENSG00000222112	31	5.45767
ENSG00000233246	14	1.504
ENSG00000234512	0	0
ENSG00000121903	293	3.57358
ENSG00000235907	0	0
ENSG00000121904	0	0
ENSG00000227000	0	0
ENSG00000176256	0	0
ENSG00000231163	0	0
ENSG00000201148	0	0
ENSG00000142698	0	0
ENSG00000270241	0	0
ENSG00000287703	0	0
ENSG00000207941	0	0
ENSG00000163866	512	10.2948
ENSG00000189280	8	0.31079
ENSG00000189433	84	3.06217
ENSG00000255811	6	0.564001
ENSG00000188910	306	7.34848
ENSG00000187513	1	0.0324739
ENSG00000230163	0	0
ENSG00000116544	25	0.335629
ENSG00000284773	11	0.183067
ENSG00000241014	14	0.390547
ENSG00000271741	0	0
ENSG00000243749	0	0
ENSG00000163867	227	2.33294
ENSG00000197056	522	5.96314
ENSG00000233940	1	0.110126
ENSG00000228348	3	0.341081
ENSG00000284640	1	0.027911
ENSG00000116560	4005	56.37
ENSG00000201868	0	0
ENSG00000146463	2051	14.6572
ENSG00000240374	0	0
ENSG00000201542	6	2.0779
ENSG00000229994	32	1.90122
ENSG00000227409	0	0
ENSG00000278702	0	0
ENSG00000142687	1812	19.9673
ENSG00000236274	0	0
ENSG00000020129	813	12.4662
ENSG00000239636	1	0.0617842
ENSG00000116819	4	0.0937908
ENSG00000126067	1898	22.5736
ENSG00000142686	339	36.2703
ENSG00000092853	720	4.45264
ENSG00000232335	0	0
ENSG00000134698	604	4.3722
ENSG00000092847	1505	5.77767
ENSG00000271164	0	0
ENSG00000286899	0	0
ENSG00000271914	0	0
ENSG00000126070	969	14.1729
ENSG00000271554	9	1.2909
ENSG00000232862	1	0.0314457
ENSG00000092850	2	0.0605755
ENSG00000116863	533	16.9941
ENSG00000171812	7	0.0789207
ENSG00000054116	810	31.915
ENSG00000116871	1715	27.8807
ENSG00000264592	0	0
ENSG00000054118	2603	35.8228
ENSG00000231849	0	0
ENSG00000214193	365	7.55253
ENSG00000142694	75	3.74574
ENSG00000286379	12	0.129496
ENSG00000196182	1104	15.1104
ENSG00000181817	273	14.285
ENSG00000222821	0	0
ENSG00000116885	34	1.22335
ENSG00000201448	0	0
ENSG00000116898	468	25.8505
ENSG00000119535	1	0.017826
ENSG00000230214	0	0
ENSG00000284705	0	0
ENSG00000284720	0	0
ENSG00000234481	0	0
ENSG00000163873	1	0.00554632
ENSG00000284650	0	0
ENSG00000223944	7	0.130482
ENSG00000264698	0	0
ENSG00000207328	0	0
ENSG00000252368	0	0
ENSG00000230451	0	0
ENSG00000233621	259	9.77333
ENSG00000163874	3025	58.5213
ENSG00000283724	0	0
ENSG00000163875	591	23.0276
ENSG00000263675	10	8.77335
ENSG00000163877	521	29.4581
ENSG00000232273	0	0
ENSG00000237749	0	0
ENSG00000163879	15	0.298188
ENSG00000134697	906	20.2944
ENSG00000284748	0	0
ENSG00000169218	0	0
ENSG00000116922	367	7.51709
ENSG00000134690	500	11.4286
ENSG00000183317	214	3.55699
ENSG00000200421	0	0
ENSG00000214141	0	0
ENSG00000227416	0	0
ENSG00000185090	381	7.4696
ENSG00000233728	1	0.0752002
ENSG00000196449	418	11.9067
ENSG00000197982	347	13.7443
ENSG00000188786	969	6.42664
ENSG00000235673	0	0
ENSG00000204084	564	6.32489
ENSG00000230955	3	0.328317
ENSG00000252448	0	0
ENSG00000222282	0	0
ENSG00000277168	0	0
ENSG00000183431	1016	19.2799
ENSG00000212541	0	0
ENSG00000183386	219	6.96146
ENSG00000183520	354	9.21137
ENSG00000185668	0	0
ENSG00000224592	0	0
ENSG00000223589	0	0
ENSG00000265596	0	0
ENSG00000284623	0	0
ENSG00000286552	0	0
ENSG00000287987	0	0
ENSG00000237290	0	0
ENSG00000275350	0	0
ENSG00000200796	0	0
ENSG00000238063	0	0
ENSG00000215895	0	0
ENSG00000284632	0	0
ENSG00000116954	388	7.61819
ENSG00000273637	0	0
ENSG00000228436	26	2.17245
ENSG00000214114	253	5.25985
ENSG00000274944	1	0.0221084
ENSG00000131233	0	0
ENSG00000158315	130	3.21429
ENSG00000199963	1	0.487408
ENSG00000207466	0	0
ENSG00000235549	0	0
ENSG00000174574	2132	41.7518
ENSG00000168653	135	13.0633
ENSG00000127603	18660	39.5628
ENSG00000206654	0	0
ENSG00000222378	0	0
ENSG00000287422	0	0
ENSG00000226438	0	0
ENSG00000217897	0	0
ENSG00000183682	14	0.13076
ENSG00000237624	4	0.137173
ENSG00000243970	184	3.51316
ENSG00000090621	2045	34.2613
ENSG00000228060	2	0.0800002
ENSG00000201457	0	0
ENSG00000163909	15	0.193672
ENSG00000225903	0	0
ENSG00000116981	1	0.047552
ENSG00000116983	4	0.044254
ENSG00000084072	668	29.3519
ENSG00000225333	0	0
ENSG00000252413	0	0
ENSG00000116985	146	1.59251
ENSG00000198754	4	0.115312
ENSG00000285905	0	0
ENSG00000261798	3	0.13204
ENSG00000229213	0	0
ENSG00000284719	15	0.719127
ENSG00000284678	1	0.0782171
ENSG00000043514	412	3.65729
ENSG00000202222	3	1.39753
ENSG00000116990	39	0.630517
ENSG00000236546	1	0.0670575
ENSG00000207356	0	0
ENSG00000168389	135	3.27032
ENSG00000228477	7	0.508249
ENSG00000131236	3450	58.489
ENSG00000131238	1080	23.8071
ENSG00000226745	0	0
ENSG00000117000	1026	8.66636
ENSG00000207508	6	2.95178
ENSG00000188800	0	0
ENSG00000259943	101	3.45013
ENSG00000084073	1653	25.9202
ENSG00000231296	1	0.168179
ENSG00000049089	108	1.99338
ENSG00000227311	0	0
ENSG00000084070	388	7.03076
ENSG00000213172	0	0
ENSG00000284677	0	0
ENSG00000187801	62	1.5475
ENSG00000260920	15	0.322418
ENSG00000279667	0	0
ENSG00000187815	78	1.4685
ENSG00000238287	4	0.348034
ENSG00000164002	185	5.14716
ENSG00000227278	0	0
ENSG00000238186	0	0
ENSG00000117010	64	1.60274
ENSG00000286838	0	0
ENSG00000236505	0	0
ENSG00000233910	0	0
ENSG00000117016	55	0.398844
ENSG00000287743	0	0
ENSG00000237899	3	0.335287
ENSG00000272145	70	2.18424
ENSG00000066136	583	16.4818
ENSG00000198974	4	2.2887
ENSG00000207962	6	3.54877
ENSG00000117013	83	1.01044
ENSG00000264582	3	0.533515
ENSG00000179862	559	22.4625
ENSG00000229528	0	0
ENSG00000228940	0	0
ENSG00000286668	0	0
ENSG00000233118	0	0
ENSG00000171793	1370	24.4713
ENSG00000281207	257	2.81844
ENSG00000171790	18	0.447578
ENSG00000010803	499	7.90473
ENSG00000215893	0	0
ENSG00000287400	1	0.0118639
ENSG00000235358	7	0.345667
ENSG00000213987	0	0
ENSG00000286640	0	0
ENSG00000204060	14	0.499296
ENSG00000229901	2	0.267209
ENSG00000252563	0	0
ENSG00000127129	10	0.420113
ENSG00000127124	198	0.826087
ENSG00000230881	0	0
ENSG00000230638	0	0
ENSG00000284895	0	0
ENSG00000287587	0	0
ENSG00000227538	0	0
ENSG00000228776	0	0
ENSG00000044012	0	0
ENSG00000197273	0	0
ENSG00000198815	1524	14.9894
ENSG00000227527	0	0
ENSG00000177181	38	0.18912
ENSG00000235002	0	0
ENSG00000066185	9	0.309648
ENSG00000127125	605	14.0358
ENSG00000186409	89	1.2825
ENSG00000230116	1	0.069722
ENSG00000236876	0	0
ENSG00000200254	0	0
ENSG00000236180	0	0
ENSG00000171960	403	9.20745
ENSG00000285728	16	0.412661
ENSG00000234917	2	0.175175
ENSG00000065978	1725	30.4814
ENSG00000164007	0	0
ENSG00000117385	405	7.57883
ENSG00000164008	128	1.41553
ENSG00000283580	0	0
ENSG00000228452	0	0
ENSG00000274386	70	2.84761
ENSG00000177868	23	1.50028
ENSG00000164010	187	2.86154
ENSG00000228192	39	0.65569
ENSG00000164011	148	4.02622
ENSG00000233708	0	0
ENSG00000237090	0	0
ENSG00000225099	0	0
ENSG00000117394	3153	49.0468
ENSG00000284138	19	2.2731
ENSG00000227533	40	1.19773
ENSG00000283973	0	0
ENSG00000207256	0	0
ENSG00000283136	0	0
ENSG00000277513	0	0
ENSG00000186973	0	0
ENSG00000117395	765	26.7929
ENSG00000284410	0	0
ENSG00000243710	53	0.670333
ENSG00000199240	0	0
ENSG00000179178	441	12.5483
ENSG00000253313	224	7.93498
ENSG00000066056	0	0
ENSG00000117400	13	0.188363
ENSG00000287113	2	0.189013
ENSG00000234694	8	0.637097
ENSG00000117399	833	26.5914
ENSG00000066322	1506	80.565
ENSG00000283836	0	0
ENSG00000159479	452	16.0441
ENSG00000229431	1	0.0720111
ENSG00000198198	2168	8.07327
ENSG00000229372	10	0.753077
ENSG00000274975	0	0
ENSG00000178922	155	6.17187
ENSG00000229348	0	0
ENSG00000142949	4655	31.7409
ENSG00000284989	0	0
ENSG00000066135	651	7.63904
ENSG00000236200	14	0.928163
ENSG00000126091	155	3.13575
ENSG00000229444	0	0
ENSG00000283414	5	2.92445
ENSG00000233674	12	2.33093
ENSG00000283477	0	0
ENSG00000224751	0	0
ENSG00000117407	14	0.379291
ENSG00000237950	26	0.615397
ENSG00000288573	9	1.61143
ENSG00000117408	531	7.19853
ENSG00000285649	2	0.051507
ENSG00000132768	646	13.7897
ENSG00000117410	1368	72.9602
ENSG00000117411	733	19.9716
ENSG00000159214	175	6.25817
ENSG00000196517	434	7.12595
ENSG00000230615	2	0.0398185
ENSG00000227163	0	0
ENSG00000271647	0	0
ENSG00000239560	0	0
ENSG00000171872	0	0
ENSG00000233514	0	0
ENSG00000283039	0	0
ENSG00000226804	0	0
ENSG00000200171	0	0
ENSG00000238037	0	0
ENSG00000227994	0	0
ENSG00000271329	0	0
ENSG00000178028	545	18.4851
ENSG00000117419	660	24.5183
ENSG00000233602	16	1.36065
ENSG00000199385	0	0
ENSG00000187147	745	13.0289
ENSG00000263381	0	0
ENSG00000126106	168	4.79065
ENSG00000198520	66	1.56639
ENSG00000199377	33	14.8472
ENSG00000200169	13	5.89932
ENSG00000142945	894	16.4431
ENSG00000225721	5	0.453794
ENSG00000142937	4968	336.139
ENSG00000264294	0	0
ENSG00000200913	8	4.04924
ENSG00000202031	0	0
ENSG00000207421	0	0
ENSG00000281859	0	0
ENSG00000234093	0	0
ENSG00000142959	10	0.209555
ENSG00000173846	284	6.3888
ENSG00000188396	13	0.787482
ENSG00000222009	55	1.84173
ENSG00000117425	9	0.110228
ENSG00000202444	0	0
ENSG00000226499	0	0
ENSG00000070785	241	6.67698
ENSG00000253039	0	0
ENSG00000229815	0	0
ENSG00000232369	0	0
ENSG00000268949	0	0
ENSG00000126107	385	5.63426
ENSG00000126088	299	11.7898
ENSG00000162415	15	0.134561
ENSG00000234315	0	0
ENSG00000281912	5	0.153918
ENSG00000186603	138	4.06966
ENSG00000132781	36	1.03952
ENSG00000288208	0	0
ENSG00000132773	321	7.7761
ENSG00000070759	46	0.788488
ENSG00000236872	0	0
ENSG00000280670	101	2.38522
ENSG00000132763	166	5.78693
ENSG00000117450	4697	190.78
ENSG00000234379	0	0
ENSG00000117448	757	21.9189
ENSG00000281133	0	0
ENSG00000280836	0	0
ENSG00000132780	1590	25.9528
ENSG00000281112	0	0
ENSG00000281825	0	0
ENSG00000159588	135	3.16544
ENSG00000159592	2670	38.6018
ENSG00000225447	29	3.99624
ENSG00000234329	61	4.07493
ENSG00000159596	295	10.5999
ENSG00000197429	289	7.81356
ENSG00000230896	13	1.14435
ENSG00000236111	0	0
ENSG00000086015	1363	12.5063
ENSG00000232467	0	0
ENSG00000117461	687	6.98952
ENSG00000278139	0	0
ENSG00000226957	0	0
ENSG00000233114	0	0
ENSG00000227857	1	0.155281
ENSG00000117472	1269	41.2602
ENSG00000250719	0	0
ENSG00000085998	902	16.1832
ENSG00000171357	5	0.142348
ENSG00000085999	415	7.0153
ENSG00000132128	1054	13.4406
ENSG00000173660	649	50.6876
ENSG00000117481	780	10.6179
ENSG00000225779	1	0.142271
ENSG00000117480	359	9.25455
ENSG00000232022	14	0.595284
ENSG00000224863	0	0
ENSG00000197587	5	0.0521189
ENSG00000282881	0	0
ENSG00000269956	4	0.0861188
ENSG00000162456	0	0
ENSG00000079277	503	9.42612
ENSG00000142961	597	11.1638
ENSG00000123472	476	14.0847
ENSG00000233647	7	0.790731
ENSG00000186118	0	0
ENSG00000228237	0	0
ENSG00000159658	4068	67.5734
ENSG00000236476	0	0
ENSG00000142973	18	0.617681
ENSG00000154198	1	0.0348149
ENSG00000238145	0	0
ENSG00000187048	0	0
ENSG00000259832	0	0
ENSG00000261196	0	0
ENSG00000261593	0	0
ENSG00000261290	0	0
ENSG00000186377	3	0.0700001
ENSG00000186160	1	0.0243479
ENSG00000225154	1	0.0437938
ENSG00000225506	21	1.20026
ENSG00000162365	0	0
ENSG00000225514	14	1.0983
ENSG00000224805	10	0.796371
ENSG00000162366	2815	192.444
ENSG00000162367	2	0.0226799
ENSG00000226252	0	0
ENSG00000123473	2509	25.9631
ENSG00000162368	5401	97.0339
ENSG00000225762	0	0
ENSG00000186790	0	0
ENSG00000237424	99	2.07707
ENSG00000186564	40	0.795168
ENSG00000271355	0	0
ENSG00000229554	0	0
ENSG00000227883	0	0
ENSG00000227947	0	0
ENSG00000269113	4	0.0279852
ENSG00000223814	0	0
ENSG00000225028	0	0
ENSG00000226133	0	0
ENSG00000231413	0	0
ENSG00000237180	0	0
ENSG00000242267	3	0.210842
ENSG00000279096	0	0
ENSG00000223720	0	0
ENSG00000117834	22	0.353937
ENSG00000272491	1	0.0314457
ENSG00000279214	0	0
ENSG00000132122	81	0.852258
ENSG00000224986	9	0.453794
ENSG00000206700	0	0
ENSG00000235105	0	0
ENSG00000223175	0	0
ENSG00000232514	0	0
ENSG00000186094	2	0.0352226
ENSG00000287661	0	0
ENSG00000162373	2	0.0621856
ENSG00000286597	0	0
ENSG00000229846	0	0
ENSG00000230114	0	0
ENSG00000225623	0	0
ENSG00000237478	0	0
ENSG00000215887	0	0
ENSG00000279324	0	0
ENSG00000233595	0	0
ENSG00000162374	0	0
ENSG00000230828	0	0
ENSG00000237337	0	0
ENSG00000233407	0	0
ENSG00000284696	0	0
ENSG00000284645	0	0
ENSG00000234080	0	0
ENSG00000229316	0	0
ENSG00000225671	1	0.0884708
ENSG00000142700	8	0.136728
ENSG00000284700	0	0
ENSG00000185104	1292	9.97083
ENSG00000225767	0	0
ENSG00000207194	0	0
ENSG00000230585	0	0
ENSG00000237130	0	0
ENSG00000123080	358	6.48938
ENSG00000265538	0	0
ENSG00000275816	0	0
ENSG00000204006	2	0.114311
ENSG00000200262	0	0
ENSG00000213478	0	0
ENSG00000203356	0	0
ENSG00000123091	1295	22.176
ENSG00000233406	2	0.121012
ENSG00000236434	0	0
ENSG00000085831	647	12.2072
ENSG00000261664	7	0.453794
ENSG00000085832	1523	15.528
ENSG00000232027	0	0
ENSG00000206595	0	0
ENSG00000238140	0	0
ENSG00000227070	2	0.290829
ENSG00000252032	0	0
ENSG00000227742	2	0.0541844
ENSG00000117859	1657	26.0217
ENSG00000236973	0	0
ENSG00000232846	10	0.598864
ENSG00000212624	0	0
ENSG00000078618	2845	38.4496
ENSG00000266993	26	1.06096
ENSG00000272175	3	0.564001
ENSG00000283899	0	0
ENSG00000230604	0	0
ENSG00000169213	53	0.218304
ENSG00000200839	0	0
ENSG00000229032	0	0
ENSG00000264613	0	0
ENSG00000117862	202	13.2916
ENSG00000285839	0	0
ENSG00000198841	24	0.739674
ENSG00000223390	3	0.207245
ENSG00000228369	0	0
ENSG00000134717	1099	64.8559
ENSG00000157077	601	4.3679
ENSG00000241745	5	0.832913
ENSG00000228407	1	0.154824
ENSG00000223429	0	0
ENSG00000224255	8	0.596489
ENSG00000236004	0	0
ENSG00000237663	0	0
ENSG00000213735	4	0.378706
ENSG00000154222	1050	10.3545
ENSG00000272100	5	0.673147
ENSG00000287078	5	0.280299
ENSG00000224680	3	0.278029
ENSG00000085840	338	5.70085
ENSG00000134748	588	5.91485
ENSG00000134744	865	7.77291
ENSG00000272371	2	0.230878
ENSG00000236290	0	0
ENSG00000116157	3	0.128495
ENSG00000182183	0	0
ENSG00000162377	795	10.4937
ENSG00000233664	0	0
ENSG00000239640	0	0
ENSG00000162378	682	4.40876
ENSG00000252018	0	0
ENSG00000228929	2	0.231385
ENSG00000206627	0	0
ENSG00000203995	5	0.0592127
ENSG00000242391	0	0
ENSG00000121310	675	21.2005
ENSG00000230953	0	0
ENSG00000231866	0	0
ENSG00000116171	932	9.42748
ENSG00000264834	1	0.531718
ENSG00000266188	0	0
ENSG00000265815	0	0
ENSG00000237279	0	0
ENSG00000236360	1	0.104861
ENSG00000226147	1	0.0404613
ENSG00000174348	0	0
ENSG00000232993	0	0
ENSG00000227644	0	0
ENSG00000162383	3	0.0585324
ENSG00000235563	0	0
ENSG00000277397	0	0
ENSG00000157184	410	7.47056
ENSG00000236723	11	0.693463
ENSG00000162384	222	10.6045
ENSG00000259818	5	0.0732945
ENSG00000162385	169	13.5612
ENSG00000226754	12	0.383069
ENSG00000157193	1857	12.6886
ENSG00000234578	2	0.224
ENSG00000228838	0	0
ENSG00000232762	0	0
ENSG00000225675	0	0
ENSG00000285954	0	0
ENSG00000226938	0	0
ENSG00000230138	0	0
ENSG00000236253	0	0
ENSG00000288527	0	0
ENSG00000143006	3	0.0826808
ENSG00000174332	0	0
ENSG00000239007	0	0
ENSG00000058804	1423	16.4558
ENSG00000201003	2	0.774119
ENSG00000229687	0	0
ENSG00000058799	329	9.51049
ENSG00000211452	0	0
ENSG00000081870	114	6.7125
ENSG00000116212	458	13.6673
ENSG00000219102	1	0.0495203
ENSG00000203985	3	0.0664648
ENSG00000116209	2162	17.6255
ENSG00000280378	22	0.659876
ENSG00000116205	307	6.05716
ENSG00000283749	0	0
ENSG00000225183	0	0
ENSG00000279049	0	0
ENSG00000256407	0	0
ENSG00000157211	0	0
ENSG00000280425	0	0
ENSG00000215883	232	2.16419
ENSG00000116221	1017	33.8401
ENSG00000157216	251	4.17067
ENSG00000198711	2	0.040122
ENSG00000225632	0	0
ENSG00000232245	0	0
ENSG00000287582	0	0
ENSG00000235741	0	0
ENSG00000237173	0	0
ENSG00000227453	0	0
ENSG00000162390	303	2.50431
ENSG00000162391	1	0.0266532
ENSG00000230728	0	0
ENSG00000184313	1	0.0121207
ENSG00000271723	0	0
ENSG00000243725	18	0.402174
ENSG00000162396	141	3.15036
ENSG00000006555	414	6.40782
ENSG00000237453	0	0
ENSG00000162398	5	0.148115
ENSG00000116133	5752	70.1868
ENSG00000287724	0	0
ENSG00000242396	1	0.091548
ENSG00000233203	1	0.102214
ENSG00000284601	0	0
ENSG00000143001	7	0.293376
ENSG00000233271	0	0
ENSG00000162399	0	0
ENSG00000169174	1036	14.9945
ENSG00000162402	2252	10.9764
ENSG00000231090	0	0
ENSG00000231095	0	0
ENSG00000265822	0	0
ENSG00000234810	0	0
ENSG00000231900	0	0
ENSG00000232198	0	0
ENSG00000199831	0	0
ENSG00000252162	0	0
ENSG00000272051	0	0
ENSG00000233079	0	0
ENSG00000230250	0	0
ENSG00000227104	0	0
ENSG00000235612	0	0
ENSG00000260971	42	1.64623
ENSG00000284686	4	0.125708
ENSG00000229871	1	0.0591462
ENSG00000223956	4	0.332639
ENSG00000162407	700	11.2582
ENSG00000236776	0	0
ENSG00000224980	0	0
ENSG00000225475	0	0
ENSG00000162409	233	1.32168
ENSG00000187889	5	0.0826895
ENSG00000229913	1	0.0288597
ENSG00000157131	0	0
ENSG00000021852	0	0
ENSG00000236341	0	0
ENSG00000173406	0	0
ENSG00000227935	0	0
ENSG00000236888	0	0
ENSG00000226759	0	0
ENSG00000229887	0	0
ENSG00000223416	0	0
ENSG00000235038	0	0
ENSG00000230546	0	0
ENSG00000233216	0	0
ENSG00000162600	386	9.65277
ENSG00000286918	0	0
ENSG00000270209	0	0
ENSG00000264128	0	0
ENSG00000184292	5852	169.258
ENSG00000185839	4	0.30516
ENSG00000162601	1383	16.4115
ENSG00000283445	56	1.32846
ENSG00000177606	3824	70.5806
ENSG00000234807	29	0.60626
ENSG00000272226	0	0
ENSG00000231740	0	0
ENSG00000232453	7	0.266436
ENSG00000237352	14	0.286199
ENSG00000228121	0	0
ENSG00000241042	0	0
ENSG00000235215	0	0
ENSG00000224609	25	0.463218
ENSG00000270457	0	0
ENSG00000172456	252	2.47487
ENSG00000266150	0	0
ENSG00000226883	0	0
ENSG00000134709	974	8.97453
ENSG00000134716	464	12.0976
ENSG00000265535	0	0
ENSG00000162598	0	0
ENSG00000229332	1	0.0936657
ENSG00000238242	0	0
ENSG00000226476	5	0.0435907
ENSG00000231252	0	0
ENSG00000162599	1887	21.2429
ENSG00000237928	0	0
ENSG00000237853	0	0
ENSG00000284808	1	0.0215561
ENSG00000287224	0	0
ENSG00000223920	0	0
ENSG00000162604	587	33.5502
ENSG00000271200	1	0.123279
ENSG00000132849	2906	17.7441
ENSG00000200575	4	2.02462
ENSG00000212360	3	1.51846
ENSG00000236646	5	0.974817
ENSG00000242860	5	0.89524
ENSG00000263908	0	0
ENSG00000283690	0	0
ENSG00000234204	0	0
ENSG00000234088	0	0
ENSG00000240563	0	0
ENSG00000237227	0	0
ENSG00000200174	0	0
ENSG00000132854	0	0
ENSG00000201153	0	0
ENSG00000162607	1214	17.7416
ENSG00000116641	1290	9.38832
ENSG00000270549	0	0
ENSG00000132855	2	0.0359809
ENSG00000278967	0	0
ENSG00000213703	13	1.25334
ENSG00000235545	7	0.300066
ENSG00000125703	178	3.18272
ENSG00000234318	0	0
ENSG00000237163	0	0
ENSG00000229537	1	0.0523782
ENSG00000286455	0	0
ENSG00000227485	0	0
ENSG00000229225	0	0
ENSG00000203605	0	0
ENSG00000224209	3	0.0909679
ENSG00000252259	0	0
ENSG00000228734	0	0
ENSG00000223683	0	0
ENSG00000230798	10	0.559406
ENSG00000187140	7	0.143825
ENSG00000275836	0	0
ENSG00000252784	0	0
ENSG00000236674	0	0
ENSG00000088035	238	6.12035
ENSG00000142856	300	12.2895
ENSG00000286429	0	0
ENSG00000203965	95	2.29606
ENSG00000264271	0	0
ENSG00000251720	1	0.877335
ENSG00000116652	26	0.384991
ENSG00000276884	0	0
ENSG00000278287	0	0
ENSG00000277565	0	0
ENSG00000275823	0	0
ENSG00000277689	0	0
ENSG00000274199	1	0.438668
ENSG00000079739	948	20.5955
ENSG00000244256	10	1.72591
ENSG00000185483	794	7.1349
ENSG00000177452	0	0
ENSG00000228056	0	0
ENSG00000207190	0	0
ENSG00000200508	0	0
ENSG00000223949	9	0.30061
ENSG00000284928	1	0.0510573
ENSG00000177414	4	0.135845
ENSG00000238653	0	0
ENSG00000158966	213	1.88983
ENSG00000264470	1	0.683638
ENSG00000162437	598	7.15752
ENSG00000162434	5259	52.7605
ENSG00000234784	0	0
ENSG00000233877	0	0
ENSG00000226891	77	3.88246
ENSG00000185031	26	0.924759
ENSG00000272506	13	1.10732
ENSG00000212257	1	0.491964
ENSG00000265996	5	2.99092
ENSG00000199135	0	0
ENSG00000235804	0	0
ENSG00000234496	0	0
ENSG00000162433	950	7.14606
ENSG00000231622	6	1.84702
ENSG00000116675	122	1.08555
ENSG00000229294	0	0
ENSG00000234144	0	0
ENSG00000222624	0	0
ENSG00000213625	1244	14.1588
ENSG00000116678	36	0.230793
ENSG00000237852	0	0
ENSG00000224570	0	0
ENSG00000285079	0	0
ENSG00000239319	0	0
ENSG00000184588	132	1.53355
ENSG00000227466	0	0
ENSG00000223152	0	0
ENSG00000118473	2	0.0263398
ENSG00000264720	0	0
ENSG00000248458	0	0
ENSG00000152760	0	0
ENSG00000172410	0	0
ENSG00000152763	109	1.50322
ENSG00000231080	0	0
ENSG00000198160	943	12.8102
ENSG00000116704	296	2.51598
ENSG00000203963	0	0
ENSG00000252433	0	0
ENSG00000275678	0	0
ENSG00000162594	1	0.0184185
ENSG00000253074	0	0
ENSG00000252116	0	0
ENSG00000228523	0	0
ENSG00000081985	0	0
ENSG00000142864	3140	24.7403
ENSG00000223263	0	0
ENSG00000235200	0	0
ENSG00000207504	0	0
ENSG00000238139	0	0
ENSG00000242482	0	0
ENSG00000232048	0	0
ENSG00000116717	519	20.2073
ENSG00000172380	2036	24.3857
ENSG00000238778	5	4.31476
ENSG00000232284	5	0.117921
ENSG00000235055	0	0
ENSG00000162595	182	4.6757
ENSG00000228431	0	0
ENSG00000116729	982	19.0326
ENSG00000234383	27	1.06863
ENSG00000221203	5	2.83011
ENSG00000229133	0	0
ENSG00000225242	0	0
ENSG00000237622	0	0
ENSG00000229440	0	0
ENSG00000116745	0	0
ENSG00000024526	535	17.4597
ENSG00000233589	53	2.90617
ENSG00000234264	0	0
ENSG00000225167	0	0
ENSG00000285041	0	0
ENSG00000285407	0	0
ENSG00000285473	1	0.0735197
ENSG00000223883	0	0
ENSG00000235446	0	0
ENSG00000229639	0	0
ENSG00000287453	0	0
ENSG00000033122	0	0
ENSG00000270615	0	0
ENSG00000287283	0	0
ENSG00000240692	0	0
ENSG00000229359	0	0
ENSG00000237919	0	0
ENSG00000066557	340	6.29534
ENSG00000244389	7	1.24068
ENSG00000116754	1869	26.0001
ENSG00000228988	1	0.115186
ENSG00000118454	670	6.23345
ENSG00000197568	46	3.51443
ENSG00000226088	0	0
ENSG00000116761	316	7.95898
ENSG00000278636	1	0.186007
ENSG00000271992	13	1.4685
ENSG00000233020	0	0
ENSG00000237033	0	0
ENSG00000229051	0	0
ENSG00000226208	0	0
ENSG00000050628	3	0.107429
ENSG00000235782	0	0
ENSG00000269933	0	0
ENSG00000235079	0	0
ENSG00000132485	1124	20.9739
ENSG00000207721	9	5.50885
ENSG00000229956	13	0.751176
ENSG00000226324	0	0
ENSG00000172260	30	0.125204
[truncated: 58,630 more rows]
