# Supplementary material for: Comprehensive analysis of RNA-seq and whole genome sequencing data reveals no evidence for SARS-CoV-2 integrating into host genome
Source: Protein Cell. 2021 Aug 2;13(5):379–85. doi: 10.1007/s13238-021-00861-8 (PMC8327898; doi:10.1007/s13238-021-00861-8)
Supplement: Supplementary file 4 — (XLSX 3099 kb) [file 13238_2021_861_MOESM4_ESM.xlsx]

## Sheet: No. of Chimerci Reads
# Table S3. Chimeric level of genes in infected human cell lines
# Chimeric reads counts for genes
GeneID	GeneName	GeneType	293T-rep1_ChimericReadsCount	293T-rep2_ChimericReadsCount	Huh-7-rep1_ChimericReadsCount	Huh-7-rep2_ChimericReadsCount	Calu-3-rep1_ChimericReadsCount	Calu-3.rep2_ChimericReadsCount
ENSG00000000003	TSPAN6	protein_coding	0	0	4	1	0	1
ENSG00000000419	DPM1	protein_coding	0	0	7	5	2	1
ENSG00000000457	SCYL3	protein_coding	0	0	5	3	1	0
ENSG00000000460	C1orf112	protein_coding	0	0	9	4	0	3
ENSG00000000971	CFH	protein_coding	0	0	1	0	4	5
ENSG00000001036	FUCA2	protein_coding	0	0	8	4	2	0
ENSG00000001084	GCLC	protein_coding	0	0	3	0	2	1
ENSG00000001167	NFYA	protein_coding	0	0	8	6	3	1
ENSG00000001460	STPG1	protein_coding	0	0	0	2	1	0
ENSG00000001461	NIPAL3	protein_coding	0	0	3	0	2	2
ENSG00000001497	LAS1L	protein_coding	0	0	8	4	2	4
ENSG00000001561	ENPP4	protein_coding	0	0	3	1	1	1
ENSG00000001617	SEMA3F	protein_coding	0	0	6	0	0	0
ENSG00000001626	CFTR	protein_coding	0	0	2	0	48	70
ENSG00000001629	ANKIB1	protein_coding	0	0	8	7	7	4
ENSG00000001630	CYP51A1	protein_coding	0	0	26	15	1	1
ENSG00000001631	KRIT1	protein_coding	0	0	8	4	4	0
ENSG00000002016	RAD52	protein_coding	0	0	7	2	1	1
ENSG00000002330	BAD	protein_coding	0	0	1	1	0	2
ENSG00000002549	LAP3	protein_coding	0	0	8	3	3	4
ENSG00000002586	CD99	protein_coding	0	0	6	1	0	0
ENSG00000002587	HS3ST1	protein_coding	0	0	0	0	7	12
ENSG00000002746	HECW1	protein_coding	0	0	4	1	0	1
ENSG00000002822	MAD1L1	protein_coding	0	0	9	11	6	7
ENSG00000002834	LASP1	protein_coding	0	0	20	11	18	11
ENSG00000002919	SNX11	protein_coding	0	0	4	1	1	0
ENSG00000003056	M6PR	protein_coding	0	0	8	5	3	7
ENSG00000003096	KLHL13	protein_coding	0	0	7	2	0	0
ENSG00000003137	CYP26B1	protein_coding	0	0	3	3	0	0
ENSG00000003147	ICA1	protein_coding	0	0	14	5	8	4
ENSG00000003249	DBNDD1	protein_coding	0	0	2	1	0	4
ENSG00000003393	ALS2	protein_coding	0	0	13	7	3	1
ENSG00000003400	CASP10	protein_coding	0	0	2	3	3	4
ENSG00000003402	CFLAR	protein_coding	0	0	8	7	13	11
ENSG00000003436	TFPI	protein_coding	0	0	26	15	5	9
ENSG00000003509	NDUFAF7	protein_coding	0	0	0	0	2	2
ENSG00000003756	RBM5	protein_coding	0	0	7	5	3	2
ENSG00000003987	MTMR7	protein_coding	0	0	0	1	0	0
ENSG00000003989	SLC7A2	protein_coding	0	0	49	43	0	1
ENSG00000004059	ARF5	protein_coding	0	0	6	1	0	1
ENSG00000004139	SARM1	protein_coding	0	0	3	0	0	1
ENSG00000004142	POLDIP2	protein_coding	0	0	11	6	0	1
ENSG00000004399	PLXND1	protein_coding	0	0	4	1	0	1
ENSG00000004455	AK2	protein_coding	0	0	10	0	2	4
ENSG00000004468	CD38	protein_coding	0	0	0	2	3	2
ENSG00000004478	FKBP4	protein_coding	0	0	2	3	3	0
ENSG00000004487	KDM1A	protein_coding	0	0	9	6	2	4
ENSG00000004534	RBM6	protein_coding	0	0	10	11	2	2
ENSG00000004700	RECQL	protein_coding	0	0	4	4	0	0
ENSG00000004766	VPS50	protein_coding	0	0	5	1	2	2
ENSG00000004779	NDUFAB1	protein_coding	0	0	4	3	1	1
ENSG00000004864	SLC25A13	protein_coding	0	0	16	13	1	1
ENSG00000004866	ST7	protein_coding	0	0	13	13	0	3
ENSG00000004897	CDC27	protein_coding	0	0	15	7	2	4
ENSG00000004939	SLC4A1	protein_coding	0	0	0	2	0	0
ENSG00000004961	HCCS	protein_coding	0	0	2	1	0	1
ENSG00000004975	DVL2	protein_coding	0	0	3	3	2	1
ENSG00000005001	PRSS22	protein_coding	0	0	0	0	2	2
ENSG00000005007	UPF1	protein_coding	0	0	14	8	1	1
ENSG00000005020	SKAP2	protein_coding	0	0	10	5	6	3
ENSG00000005022	SLC25A5	protein_coding	0	0	22	10	1	1
ENSG00000005059	MCUB	protein_coding	0	0	3	0	0	0
ENSG00000005075	POLR2J	protein_coding	0	0	3	0	0	1
ENSG00000005100	DHX33	protein_coding	0	0	3	0	0	0
ENSG00000005108	THSD7A	protein_coding	0	0	17	8	6	14
ENSG00000005156	LIG3	protein_coding	0	0	15	10	0	1
ENSG00000005175	RPAP3	protein_coding	0	0	12	8	0	1
ENSG00000005187	ACSM3	protein_coding	0	0	12	8	2	0
ENSG00000005189	REXO5	protein_coding	0	0	0	2	0	0
ENSG00000005194	CIAPIN1	protein_coding	0	0	1	4	5	0
ENSG00000005206	SPPL2B	protein_coding	0	0	0	1	0	0
ENSG00000005238	FAM214B	protein_coding	0	0	1	1	1	0
ENSG00000005249	PRKAR2B	protein_coding	0	0	1	0	0	0
ENSG00000005302	MSL3	protein_coding	0	0	0	0	1	1
ENSG00000005339	CREBBP	protein_coding	0	0	13	9	10	15
ENSG00000005421	PON1	protein_coding	0	0	1	0	0	0
ENSG00000005436	GCFC2	protein_coding	0	0	3	1	0	1
ENSG00000005448	WDR54	protein_coding	0	0	1	0	0	0
ENSG00000005469	CROT	protein_coding	0	0	1	0	0	0
ENSG00000005471	ABCB4	protein_coding	0	0	2	6	0	0
ENSG00000005483	KMT2E	protein_coding	0	0	9	8	1	7
ENSG00000005486	RHBDD2	protein_coding	0	0	4	2	0	1
ENSG00000005700	IBTK	protein_coding	0	0	20	13	11	8
ENSG00000005801	ZNF195	protein_coding	0	0	4	1	2	3
ENSG00000005810	MYCBP2	protein_coding	0	0	14	6	4	4
ENSG00000005812	FBXL3	protein_coding	0	0	1	3	1	0
ENSG00000005844	ITGAL	protein_coding	0	0	0	1	0	0
ENSG00000005884	ITGA3	protein_coding	0	0	0	0	10	15
ENSG00000005889	ZFX	protein_coding	0	0	10	5	5	2
ENSG00000005893	LAMP2	protein_coding	0	0	23	7	2	4
ENSG00000005961	ITGA2B	protein_coding	0	0	2	0	0	0
ENSG00000006007	GDE1	protein_coding	0	0	3	1	0	2
ENSG00000006015	REX1BD	protein_coding	0	0	3	0	1	0
ENSG00000006025	OSBPL7	protein_coding	0	0	0	0	1	0
ENSG00000006042	TMEM98	protein_coding	0	0	5	3	0	0
ENSG00000006062	MAP3K14	protein_coding	0	0	3	0	2	2
ENSG00000006118	TMEM132A	protein_coding	0	0	6	2	3	2
ENSG00000006125	AP2B1	protein_coding	0	0	21	18	3	13
ENSG00000006194	ZNF263	protein_coding	0	0	3	1	2	2
ENSG00000006210	CX3CL1	protein_coding	0	1	1	1	5	6
ENSG00000006282	SPATA20	protein_coding	0	0	6	1	0	0
ENSG00000006327	TNFRSF12A	protein_coding	0	0	6	0	5	1
ENSG00000006432	MAP3K9	protein_coding	0	0	2	1	1	4
ENSG00000006451	RALA	protein_coding	0	0	10	6	3	6
ENSG00000006453	BAIAP2L1	protein_coding	0	0	29	13	4	2
ENSG00000006459	KDM7A	protein_coding	0	0	12	7	0	0
ENSG00000006468	ETV1	protein_coding	0	0	3	1	0	1
ENSG00000006530	AGK	protein_coding	0	0	8	6	1	1
ENSG00000006534	ALDH3B1	protein_coding	0	0	4	0	1	3
ENSG00000006555	TTC22	protein_coding	0	0	1	0	1	3
ENSG00000006576	PHTF2	protein_coding	0	0	2	1	0	0
ENSG00000006607	FARP2	protein_coding	0	0	6	2	1	5
ENSG00000006611	USH1C	protein_coding	0	0	9	7	1	0
ENSG00000006625	GGCT	protein_coding	0	0	1	2	0	1
ENSG00000006634	DBF4	protein_coding	0	0	1	2	0	0
ENSG00000006652	IFRD1	protein_coding	0	0	9	9	3	1
ENSG00000006695	COX10	protein_coding	0	0	11	2	3	1
ENSG00000006704	GTF2IRD1	protein_coding	0	0	11	1	3	2
ENSG00000006712	PAF1	protein_coding	0	0	5	4	1	2
ENSG00000006715	VPS41	protein_coding	0	0	14	4	13	14
ENSG00000006740	ARHGAP44	protein_coding	0	0	0	0	2	4
ENSG00000006744	ELAC2	protein_coding	0	0	3	4	0	1
ENSG00000006747	SCIN	protein_coding	0	0	0	0	1	1
ENSG00000006756	ARSD	protein_coding	0	0	1	0	2	0
ENSG00000006757	PNPLA4	protein_coding	0	0	0	2	0	0
ENSG00000006831	ADIPOR2	protein_coding	0	0	18	10	4	3
ENSG00000006837	CDKL3	protein_coding	0	0	3	2	0	0
ENSG00000007047	MARK4	protein_coding	0	0	6	1	2	3
ENSG00000007062	PROM1	protein_coding	0	0	19	11	4	3
ENSG00000007168	PAFAH1B1	protein_coding	0	0	18	4	4	5
ENSG00000007202	KIAA0100	protein_coding	0	0	19	13	4	5
ENSG00000007255	TRAPPC6A	protein_coding	0	0	4	1	1	2
ENSG00000007314	SCN4A	protein_coding	0	0	1	0	0	0
ENSG00000007341	ST7L	protein_coding	0	0	8	4	0	2
ENSG00000007372	PAX6	protein_coding	0	0	2	0	0	0
ENSG00000007376	RPUSD1	protein_coding	0	0	3	0	0	0
ENSG00000007384	RHBDF1	protein_coding	0	0	1	0	2	0
ENSG00000007392	LUC7L	protein_coding	0	0	6	2	1	3
ENSG00000007516	BAIAP3	protein_coding	0	0	0	0	2	0
ENSG00000007520	TSR3	protein_coding	0	0	0	1	0	1
ENSG00000007541	PIGQ	protein_coding	0	0	1	0	2	0
ENSG00000007545	CRAMP1	protein_coding	0	0	5	1	2	3
ENSG00000007866	TEAD3	protein_coding	0	0	2	1	3	0
ENSG00000007908	SELE	protein_coding	0	0	1	0	0	0
ENSG00000007923	DNAJC11	protein_coding	0	0	10	2	4	0
ENSG00000007968	E2F2	protein_coding	0	0	1	0	1	0
ENSG00000008018	PSMB1	protein_coding	0	0	19	3	0	2
ENSG00000008083	JARID2	protein_coding	0	0	8	7	9	5
ENSG00000008086	CDKL5	protein_coding	0	0	3	1	3	6
ENSG00000008128	CDK11A	protein_coding	0	0	2	2	1	0
ENSG00000008130	NADK	protein_coding	0	0	8	3	2	1
ENSG00000008256	CYTH3	protein_coding	0	0	3	0	3	3
ENSG00000008277	ADAM22	protein_coding	0	0	0	2	0	1
ENSG00000008282	SYPL1	protein_coding	0	0	5	2	3	3
ENSG00000008294	SPAG9	protein_coding	0	0	22	12	21	20
ENSG00000008300	CELSR3	protein_coding	0	0	6	2	2	3
ENSG00000008311	AASS	protein_coding	0	0	7	5	1	0
ENSG00000008323	PLEKHG6	protein_coding	0	0	2	1	0	1
ENSG00000008324	SS18L2	protein_coding	0	0	2	0	1	0
ENSG00000008382	MPND	protein_coding	0	0	1	1	0	0
ENSG00000008394	MGST1	protein_coding	0	0	65	37	10	4
ENSG00000008405	CRY1	protein_coding	0	0	11	4	2	2
ENSG00000008441	NFIX	protein_coding	0	0	1	1	1	1
ENSG00000008513	ST3GAL1	protein_coding	0	0	1	5	19	15
ENSG00000008517	IL32	protein_coding	0	0	5	1	1	1
ENSG00000008710	PKD1	protein_coding	0	0	9	5	3	2
ENSG00000008838	MED24	protein_coding	0	0	2	3	7	17
ENSG00000008869	HEATR5B	protein_coding	0	0	6	0	2	1
ENSG00000008952	SEC62	protein_coding	0	0	6	3	6	7
ENSG00000008988	RPS20	protein_coding	0	1	25	6	1	5
ENSG00000009307	CSDE1	protein_coding	0	0	72	40	11	9
ENSG00000009335	UBE3C	protein_coding	0	0	20	7	8	7
ENSG00000009413	REV3L	protein_coding	0	0	8	12	3	4
ENSG00000009830	POMT2	protein_coding	0	0	2	1	1	0
ENSG00000009844	VTA1	protein_coding	0	0	9	2	0	0
ENSG00000009950	MLXIPL	protein_coding	0	0	1	0	0	0
ENSG00000009954	BAZ1B	protein_coding	0	0	21	11	1	2
ENSG00000010017	RANBP9	protein_coding	0	0	4	2	0	2
ENSG00000010072	SPRTN	protein_coding	0	0	2	1	2	1
ENSG00000010165	EEF1AKNMT	protein_coding	0	0	1	1	2	1
ENSG00000010244	ZNF207	protein_coding	0	0	12	8	4	6
ENSG00000010256	UQCRC1	protein_coding	0	1	24	12	2	2
ENSG00000010270	STARD3NL	protein_coding	0	0	4	4	3	1
ENSG00000010292	NCAPD2	protein_coding	0	0	11	6	1	2
ENSG00000010295	IFFO1	protein_coding	0	0	3	0	0	1
ENSG00000010310	GIPR	protein_coding	0	0	0	1	0	0
ENSG00000010322	NISCH	protein_coding	0	0	3	0	0	3
ENSG00000010379	SLC6A13	protein_coding	0	0	1	0	0	0
ENSG00000010404	IDS	protein_coding	0	0	5	0	4	4
ENSG00000010539	ZNF200	protein_coding	0	0	2	1	0	0
ENSG00000010626	LRRC23	protein_coding	0	0	0	1	0	0
ENSG00000010704	HFE	protein_coding	0	0	0	0	1	0
ENSG00000010803	SCMH1	protein_coding	0	0	25	16	2	7
ENSG00000010810	FYN	protein_coding	0	0	11	9	2	1
ENSG00000010818	HIVEP2	protein_coding	0	0	26	14	10	11
ENSG00000010932	FMO1	protein_coding	0	0	1	0	0	0
ENSG00000011007	ELOA	protein_coding	0	0	4	0	2	0
ENSG00000011009	LYPLA2	protein_coding	0	0	9	4	0	0
ENSG00000011021	CLCN6	protein_coding	0	0	6	1	2	3
ENSG00000011052	NME1-NME2	protein_coding	0	0	40	13	3	5
ENSG00000011105	TSPAN9	protein_coding	0	0	11	3	1	3
ENSG00000011114	BTBD7	protein_coding	0	0	6	2	4	7
ENSG00000011132	APBA3	protein_coding	0	0	5	2	0	1
ENSG00000011143	MKS1	protein_coding	0	0	0	1	2	0
ENSG00000011198	ABHD5	protein_coding	0	0	2	4	2	0
ENSG00000011243	AKAP8L	protein_coding	0	0	10	3	2	0
ENSG00000011258	MBTD1	protein_coding	0	0	9	4	5	4
ENSG00000011260	UTP18	protein_coding	0	0	8	3	3	4
ENSG00000011275	RNF216	protein_coding	2	0	9	4	8	7
ENSG00000011295	TTC19	protein_coding	0	0	6	3	3	2
ENSG00000011304	PTBP1	protein_coding	0	0	36	17	5	10
ENSG00000011347	SYT7	protein_coding	0	0	3	1	0	0
ENSG00000011376	LARS2	protein_coding	0	0	4	6	2	3
ENSG00000011405	PIK3C2A	protein_coding	0	0	11	2	5	4
ENSG00000011422	PLAUR	protein_coding	0	0	1	0	3	5
ENSG00000011426	ANLN	protein_coding	0	0	14	14	6	9
ENSG00000011451	WIZ	protein_coding	0	0	2	2	3	1
ENSG00000011454	RABGAP1	protein_coding	0	0	11	18	2	4
ENSG00000011478	QPCTL	protein_coding	0	0	1	1	2	0
ENSG00000011485	PPP5C	protein_coding	0	0	6	1	2	4
ENSG00000011523	CEP68	protein_coding	0	0	1	1	2	0
ENSG00000011566	MAP4K3	protein_coding	0	0	18	7	7	5
ENSG00000011638	TMEM159	protein_coding	0	0	0	0	2	2
ENSG00000012048	BRCA1	protein_coding	0	0	8	1	2	2
ENSG00000012061	ERCC1	protein_coding	0	0	4	1	0	1
ENSG00000012171	SEMA3B	protein_coding	0	0	3	1	0	2
ENSG00000012174	MBTPS2	protein_coding	0	0	3	4	1	1
ENSG00000012211	PRICKLE3	protein_coding	0	0	2	0	1	0
ENSG00000012232	EXTL3	protein_coding	0	0	7	4	3	6
ENSG00000012504	NR1H4	protein_coding	0	0	22	24	0	0
ENSG00000012660	ELOVL5	protein_coding	0	0	14	9	1	4
ENSG00000012779	ALOX5	protein_coding	0	0	0	0	4	1
ENSG00000012822	CALCOCO1	protein_coding	0	0	2	2	1	0
ENSG00000012963	UBR7	protein_coding	0	0	3	0	0	0
ENSG00000012983	MAP4K5	protein_coding	0	0	2	2	3	15
ENSG00000013275	PSMC4	protein_coding	0	1	6	7	5	7
ENSG00000013288	MAN2B2	protein_coding	0	0	5	4	1	1
ENSG00000013297	CLDN11	protein_coding	0	0	0	0	2	0
ENSG00000013306	SLC25A39	protein_coding	0	0	5	3	6	4
ENSG00000013364	MVP	protein_coding	0	0	2	0	6	3
ENSG00000013374	NUB1	protein_coding	0	0	3	4	2	2
ENSG00000013375	PGM3	protein_coding	0	0	7	8	0	1
ENSG00000013392	RWDD2A	protein_coding	0	0	0	0	1	0
ENSG00000013441	CLK1	protein_coding	0	0	12	2	2	2
ENSG00000013503	POLR3B	protein_coding	0	0	7	3	0	1
ENSG00000013523	ANGEL1	protein_coding	0	0	2	0	0	0
ENSG00000013561	RNF14	protein_coding	0	0	2	1	1	0
ENSG00000013573	DDX11	protein_coding	0	0	2	2	0	2
ENSG00000013583	HEBP1	protein_coding	0	0	1	0	0	0
ENSG00000013588	GPRC5A	protein_coding	0	0	0	0	24	18
ENSG00000013619	MAMLD1	protein_coding	0	0	1	0	1	1
ENSG00000013810	TACC3	protein_coding	0	0	4	3	0	7
ENSG00000014123	UFL1	protein_coding	0	0	13	3	1	2
ENSG00000014138	POLA2	protein_coding	0	0	2	0	3	2
ENSG00000014164	ZC3H3	protein_coding	0	0	1	1	4	6
ENSG00000014216	CAPN1	protein_coding	0	0	3	2	4	3
ENSG00000014641	MDH1	protein_coding	0	0	10	3	1	1
ENSG00000014824	SLC30A9	protein_coding	0	0	7	8	1	5
ENSG00000015133	CCDC88C	protein_coding	0	0	7	3	2	0
ENSG00000015153	YAF2	protein_coding	0	0	8	6	0	0
ENSG00000015171	ZMYND11	protein_coding	0	0	11	1	1	1
ENSG00000015285	WAS	protein_coding	0	0	2	0	0	0
ENSG00000015475	BID	protein_coding	0	0	1	0	3	4
ENSG00000015520	NPC1L1	protein_coding	0	0	1	2	4	2
ENSG00000015532	XYLT2	protein_coding	0	0	1	3	0	1
ENSG00000015568	RGPD5	protein_coding	0	0	4	0	0	1
ENSG00000015676	NUDCD3	protein_coding	0	0	16	4	6	6
ENSG00000016082	ISL1	protein_coding	0	0	1	0	0	1
ENSG00000016391	CHDH	protein_coding	0	0	5	1	1	2
ENSG00000017260	ATP2C1	protein_coding	0	0	17	7	11	26
ENSG00000017427	IGF1	protein_coding	0	0	1	0	0	0
ENSG00000017797	RALBP1	protein_coding	0	0	9	5	4	0
ENSG00000018189	RUFY3	protein_coding	0	0	5	2	3	2
ENSG00000018408	WWTR1	protein_coding	1	0	8	4	14	26
ENSG00000018510	AGPS	protein_coding	0	0	48	16	3	5
ENSG00000018625	ATP1A2	protein_coding	0	0	0	1	0	0
ENSG00000018699	TTC27	protein_coding	0	0	3	1	0	2
ENSG00000018869	ZNF582	protein_coding	0	0	2	0	0	0
ENSG00000019144	PHLDB1	protein_coding	0	0	6	2	2	0
ENSG00000019186	CYP24A1	protein_coding	0	0	0	0	9	7
ENSG00000019485	PRDM11	protein_coding	0	0	0	0	2	2
ENSG00000019582	CD74	protein_coding	0	0	0	0	7	16
ENSG00000019995	ZRANB1	protein_coding	0	0	7	7	2	2
ENSG00000020129	NCDN	protein_coding	0	0	4	2	1	0
ENSG00000020256	ZFP64	protein_coding	0	0	1	3	2	0
ENSG00000020426	MNAT1	protein_coding	0	0	7	2	3	4
ENSG00000020577	SAMD4A	protein_coding	0	0	31	16	3	11
ENSG00000020922	MRE11	protein_coding	0	0	5	1	0	0
ENSG00000021355	SERPINB1	protein_coding	0	0	5	5	1	1
ENSG00000021574	SPAST	protein_coding	0	0	1	7	1	2
ENSG00000021645	NRXN3	protein_coding	0	0	16	9	0	0
ENSG00000021776	AQR	protein_coding	0	0	6	4	2	2
ENSG00000021826	CPS1	protein_coding	0	0	1	0	0	0
ENSG00000021852	C8B	protein_coding	0	0	0	1	0	0
ENSG00000022277	RTF2	protein_coding	0	0	2	3	0	1
ENSG00000022556	NLRP2	protein_coding	0	0	0	0	2	0
ENSG00000022567	SLC45A4	protein_coding	0	0	4	0	8	8
ENSG00000022840	RNF10	protein_coding	0	0	4	11	3	4
ENSG00000022976	ZNF839	protein_coding	0	0	5	1	2	0
ENSG00000023041	ZDHHC6	protein_coding	0	0	2	1	0	0
ENSG00000023191	RNH1	protein_coding	0	0	3	1	0	0
ENSG00000023228	NDUFS1	protein_coding	0	0	16	7	0	3
ENSG00000023287	RB1CC1	protein_coding	0	0	12	4	2	1
ENSG00000023318	ERP44	protein_coding	0	0	7	1	3	4
ENSG00000023330	ALAS1	protein_coding	0	0	5	1	2	0
ENSG00000023445	BIRC3	protein_coding	0	0	2	0	6	6
ENSG00000023516	AKAP11	protein_coding	0	0	4	1	0	1
ENSG00000023572	GLRX2	protein_coding	0	0	3	0	0	1
ENSG00000023608	SNAPC1	protein_coding	0	0	0	1	0	1
ENSG00000023697	DERA	protein_coding	0	0	19	3	4	1
ENSG00000023734	STRAP	protein_coding	0	0	16	7	3	1
ENSG00000023839	ABCC2	protein_coding	0	0	11	11	0	0
ENSG00000023892	DEF6	protein_coding	0	0	0	0	1	0
ENSG00000023902	PLEKHO1	protein_coding	0	0	2	2	0	0
ENSG00000023909	GCLM	protein_coding	0	0	3	1	0	2
ENSG00000024048	UBR2	protein_coding	0	0	11	5	1	6
ENSG00000024422	EHD2	protein_coding	0	0	0	0	1	1
ENSG00000024526	DEPDC1	protein_coding	0	0	9	1	0	0
ENSG00000024862	CCDC28A	protein_coding	0	0	2	0	1	0
ENSG00000025039	RRAGD	protein_coding	0	0	8	4	0	0
ENSG00000025156	HSF2	protein_coding	0	0	3	0	1	2
ENSG00000025293	PHF20	protein_coding	0	0	10	6	2	3
ENSG00000025434	NR1H3	protein_coding	0	0	2	3	0	1
ENSG00000025708	TYMP	protein_coding	0	0	0	0	1	0
ENSG00000025770	NCAPH2	protein_coding	0	0	2	3	1	2
ENSG00000025772	TOMM34	protein_coding	0	0	4	1	2	1
ENSG00000025796	SEC63	protein_coding	0	0	36	13	1	1
ENSG00000025800	KPNA6	protein_coding	0	0	11	1	3	0
ENSG00000026025	VIM	protein_coding	0	0	40	20	0	0
ENSG00000026297	RNASET2	protein_coding	0	0	0	0	1	1
ENSG00000026508	CD44	protein_coding	0	1	0	0	12	33
ENSG00000026950	BTN3A1	protein_coding	0	0	3	1	2	3
ENSG00000027001	MIPEP	protein_coding	0	0	3	1	0	0
ENSG00000027075	PRKCH	protein_coding	0	0	0	0	2	8
ENSG00000027697	IFNGR1	protein_coding	0	0	5	2	1	1
ENSG00000027847	B4GALT7	protein_coding	0	0	2	1	1	0
ENSG00000028116	VRK2	protein_coding	0	0	9	4	0	5
ENSG00000028203	VEZT	protein_coding	0	0	9	9	10	8
ENSG00000028277	POU2F2	protein_coding	0	0	0	1	0	0
ENSG00000028310	BRD9	protein_coding	0	0	4	2	6	3
ENSG00000028528	SNX1	protein_coding	0	0	9	11	1	4
ENSG00000028839	TBPL1	protein_coding	0	0	2	2	0	1
ENSG00000029153	ARNTL2	protein_coding	0	0	6	1	5	9
ENSG00000029363	BCLAF1	protein_coding	0	0	14	6	4	0
ENSG00000029364	SLC39A9	protein_coding	0	0	10	4	1	14
ENSG00000029639	TFB1M	protein_coding	0	0	4	3	1	2
ENSG00000029725	RABEP1	protein_coding	0	0	8	4	0	3
ENSG00000029993	HMGB3	protein_coding	0	0	5	0	2	0
ENSG00000030066	NUP160	protein_coding	0	0	12	5	2	5
ENSG00000030110	BAK1	protein_coding	0	0	2	3	0	0
ENSG00000030419	IKZF2	protein_coding	0	0	0	0	2	2
ENSG00000030582	GRN	protein_coding	0	0	9	2	4	9
ENSG00000031003	FAM13B	protein_coding	0	0	5	7	3	1
ENSG00000031691	CENPQ	protein_coding	0	0	0	0	1	1
ENSG00000031698	SARS1	protein_coding	0	0	19	11	3	1
ENSG00000031823	RANBP3	protein_coding	0	0	7	8	0	2
ENSG00000032219	ARID4A	protein_coding	0	0	1	1	1	4
ENSG00000032389	EIPR1	protein_coding	0	0	4	6	2	5
ENSG00000032444	PNPLA6	protein_coding	0	0	5	2	1	0
ENSG00000032742	IFT88	protein_coding	0	0	3	4	0	1
ENSG00000033011	ALG1	protein_coding	0	0	0	2	0	1
ENSG00000033030	ZCCHC8	protein_coding	0	0	5	0	3	1
ENSG00000033100	CHPF2	protein_coding	0	0	4	2	2	3
ENSG00000033170	FUT8	protein_coding	0	0	9	0	11	8
ENSG00000033178	UBA6	protein_coding	0	0	11	6	5	6
ENSG00000033327	GAB2	protein_coding	0	0	8	6	3	3
ENSG00000033627	ATP6V0A1	protein_coding	0	0	17	8	4	5
ENSG00000033800	PIAS1	protein_coding	0	0	21	9	4	7
ENSG00000033867	SLC4A7	protein_coding	0	0	19	14	1	6
ENSG00000034053	APBA2	protein_coding	0	0	1	0	0	0
ENSG00000034152	MAP2K3	protein_coding	0	0	2	1	2	0
ENSG00000034510	TMSB10	protein_coding	0	0	15	10	1	4
ENSG00000034677	RNF19A	protein_coding	0	0	16	7	4	3
ENSG00000034693	PEX3	protein_coding	0	0	2	1	3	0
ENSG00000034713	GABARAPL2	protein_coding	0	0	5	4	1	1
ENSG00000035115	SH3YL1	protein_coding	0	0	2	0	3	6
ENSG00000035141	FAM136A	protein_coding	0	0	10	4	0	0
ENSG00000035403	VCL	protein_coding	0	0	15	11	16	13
ENSG00000035499	DEPDC1B	protein_coding	0	0	15	7	1	3
ENSG00000035664	DAPK2	protein_coding	0	0	3	2	0	0
ENSG00000035681	NSMAF	protein_coding	0	0	1	1	0	2
ENSG00000035687	ADSS2	protein_coding	0	0	7	2	3	8
ENSG00000035862	TIMP2	protein_coding	0	0	0	0	10	8
ENSG00000035928	RFC1	protein_coding	0	0	14	2	3	2
ENSG00000036054	TBC1D23	protein_coding	0	0	10	1	0	3
ENSG00000036257	CUL3	protein_coding	0	0	28	7	1	2
ENSG00000036473	OTC	protein_coding	0	0	2	0	0	0
ENSG00000036530	CYP46A1	protein_coding	0	0	1	0	0	0
ENSG00000036549	ZZZ3	protein_coding	0	0	22	15	3	1
ENSG00000036672	USP2	protein_coding	0	0	1	0	0	0
ENSG00000037474	NSUN2	protein_coding	0	0	5	2	1	3
ENSG00000037637	FBXO42	protein_coding	0	0	8	4	0	3
ENSG00000037749	MFAP3	protein_coding	0	0	9	3	3	3
ENSG00000037757	MRI1	protein_coding	0	0	1	2	0	2
ENSG00000037897	METTL1	protein_coding	0	0	1	0	0	2
ENSG00000037965	HOXC8	protein_coding	0	0	1	0	0	0
ENSG00000038002	AGA	protein_coding	0	0	5	0	0	0
ENSG00000038210	PI4K2B	protein_coding	0	0	14	6	1	1
ENSG00000038219	BOD1L1	protein_coding	0	0	26	3	0	2
ENSG00000038274	MAT2B	protein_coding	0	0	5	1	3	1
ENSG00000038358	EDC4	protein_coding	0	0	2	2	1	0
ENSG00000038382	TRIO	protein_coding	0	1	30	12	25	21
ENSG00000038427	VCAN	protein_coding	0	0	35	24	0	1
ENSG00000038532	CLEC16A	protein_coding	0	0	8	6	6	7
ENSG00000038945	MSR1	protein_coding	0	0	13	4	0	0
ENSG00000039068	CDH1	protein_coding	0	0	12	9	15	18
ENSG00000039123	MTREX	protein_coding	0	0	13	6	4	6
ENSG00000039319	ZFYVE16	protein_coding	0	0	14	12	2	0
ENSG00000039523	RIPOR1	protein_coding	0	0	4	3	1	0
ENSG00000039560	RAI14	protein_coding	0	0	22	14	1	3
ENSG00000039650	PNKP	protein_coding	0	0	12	1	2	1
ENSG00000040199	PHLPP2	protein_coding	0	0	6	3	0	1
ENSG00000040275	SPDL1	protein_coding	0	0	1	0	2	0
ENSG00000040341	STAU2	protein_coding	0	0	19	10	2	6
ENSG00000040487	SLC66A1	protein_coding	0	0	1	1	1	3
ENSG00000040608	RTN4R	protein_coding	0	0	1	0	0	0
ENSG00000040633	PHF23	protein_coding	0	0	2	2	1	0
ENSG00000040933	INPP4A	protein_coding	0	0	7	1	3	6
ENSG00000041353	RAB27B	protein_coding	0	0	1	0	8	5
ENSG00000041357	PSMA4	protein_coding	0	0	9	5	2	3
ENSG00000041802	LSG1	protein_coding	0	0	2	0	1	2
ENSG00000041880	PARP3	protein_coding	0	0	3	0	0	0
ENSG00000041988	THAP3	protein_coding	0	0	1	2	1	0
ENSG00000042062	RIPOR3	protein_coding	0	0	0	0	1	1
ENSG00000042088	TDP1	protein_coding	0	0	2	3	0	1
ENSG00000042286	AIFM2	protein_coding	0	0	2	0	1	5
ENSG00000042317	SPATA7	protein_coding	0	0	2	0	0	0
ENSG00000042445	RETSAT	protein_coding	0	0	4	2	2	0
ENSG00000042493	CAPG	protein_coding	0	0	2	2	1	4
ENSG00000042753	AP2S1	protein_coding	1	0	2	1	3	0
ENSG00000042781	USH2A	protein_coding	0	0	1	1	0	0
ENSG00000042832	TG	protein_coding	0	0	1	3	0	0
ENSG00000042980	ADAM28	protein_coding	0	0	0	0	6	8
ENSG00000043093	DCUN1D1	protein_coding	0	0	12	3	3	4
ENSG00000043143	JADE2	protein_coding	0	0	7	2	4	6
ENSG00000043355	ZIC2	protein_coding	0	0	0	1	0	0
ENSG00000043514	TRIT1	protein_coding	0	0	2	6	0	1
ENSG00000044090	CUL7	protein_coding	0	0	6	4	1	1
ENSG00000044115	CTNNA1	protein_coding	0	0	33	11	9	16
ENSG00000044446	PHKA2	protein_coding	0	0	5	4	1	0
ENSG00000044459	CNTLN	protein_coding	0	0	10	7	1	1
ENSG00000044524	EPHA3	protein_coding	0	0	0	0	2	5
ENSG00000044574	HSPA5	protein_coding	2	0	24	18	8	6
ENSG00000046604	DSG2	protein_coding	0	0	3	4	6	3
ENSG00000046647	GEMIN8	protein_coding	0	0	3	0	0	1
ENSG00000046651	OFD1	protein_coding	0	0	4	3	3	4
ENSG00000047056	WDR37	protein_coding	0	0	3	4	0	2
ENSG00000047188	YTHDC2	protein_coding	0	0	7	4	0	4
ENSG00000047230	CTPS2	protein_coding	0	0	5	0	2	2
ENSG00000047249	ATP6V1H	protein_coding	0	0	8	3	5	0
ENSG00000047315	POLR2B	protein_coding	0	0	14	7	1	2
ENSG00000047346	FAM214A	protein_coding	0	0	7	4	3	2
ENSG00000047365	ARAP2	protein_coding	0	0	0	0	2	4
ENSG00000047410	TPR	protein_coding	0	0	18	19	3	2
ENSG00000047457	CP	protein_coding	0	0	7	6	0	2
ENSG00000047578	KATNIP	protein_coding	0	0	4	5	3	1
ENSG00000047621	C12orf4	protein_coding	0	0	5	1	0	1
ENSG00000047644	WWC3	protein_coding	0	0	0	0	2	1
ENSG00000047662	FAM184B	protein_coding	0	0	3	0	0	0
ENSG00000047849	MAP4	protein_coding	0	0	52	26	4	4
ENSG00000047932	GOPC	protein_coding	0	0	9	3	2	3
ENSG00000047936	ROS1	protein_coding	0	0	7	2	0	0
ENSG00000048028	USP28	protein_coding	0	0	1	1	0	1
ENSG00000048052	HDAC9	protein_coding	0	1	25	3	38	49
ENSG00000048140	TSPAN17	protein_coding	0	0	0	0	3	0
ENSG00000048342	CC2D2A	protein_coding	0	0	3	2	0	1
ENSG00000048392	RRM2B	protein_coding	0	0	4	2	0	1
ENSG00000048405	ZNF800	protein_coding	0	0	5	4	0	2
ENSG00000048471	SNX29	protein_coding	0	0	7	3	4	5
ENSG00000048544	MRPS10	protein_coding	0	0	4	1	1	3
ENSG00000048649	RSF1	protein_coding	0	0	10	8	1	4
ENSG00000048707	VPS13D	protein_coding	0	0	14	5	1	5
ENSG00000048740	CELF2	protein_coding	0	0	0	0	1	0
ENSG00000048828	FAM120A	protein_coding	0	0	19	3	1	5
ENSG00000048991	R3HDM1	protein_coding	0	0	17	5	2	4
ENSG00000049089	COL9A2	protein_coding	0	0	1	1	0	0
ENSG00000049130	KITLG	protein_coding	0	0	20	5	2	3
ENSG00000049167	ERCC8	protein_coding	0	0	6	1	0	1
ENSG00000049192	ADAMTS6	protein_coding	0	0	8	2	0	0
ENSG00000049239	H6PD	protein_coding	0	0	9	3	1	0
ENSG00000049245	VAMP3	protein_coding	0	0	5	2	0	1
ENSG00000049246	PER3	protein_coding	0	0	0	0	1	0
ENSG00000049249	TNFRSF9	protein_coding	0	0	3	0	0	0
ENSG00000049283	EPN3	protein_coding	0	0	0	0	1	0
ENSG00000049323	LTBP1	protein_coding	0	0	4	3	2	2
ENSG00000049449	RCN1	protein_coding	0	0	1	2	3	0
ENSG00000049541	RFC2	protein_coding	0	0	7	0	0	0
ENSG00000049618	ARID1B	protein_coding	0	0	29	25	7	6
ENSG00000049656	CLPTM1L	protein_coding	0	0	2	2	2	1
ENSG00000049759	NEDD4L	protein_coding	0	0	30	22	26	38
ENSG00000049769	PPP1R3F	protein_coding	0	0	5	3	0	3
ENSG00000049860	HEXB	protein_coding	0	0	2	0	4	5
ENSG00000049883	PTCD2	protein_coding	0	0	2	2	2	2
ENSG00000050130	JKAMP	protein_coding	0	0	0	1	0	0
ENSG00000050165	DKK3	protein_coding	0	0	4	3	0	0
ENSG00000050327	ARHGEF5	protein_coding	0	0	4	3	2	2
ENSG00000050344	NFE2L3	protein_coding	0	0	0	1	6	6
ENSG00000050393	MCUR1	protein_coding	0	0	4	1	1	0
ENSG00000050405	LIMA1	protein_coding	0	0	2	0	2	3
ENSG00000050426	LETMD1	protein_coding	0	0	5	2	0	1
ENSG00000050628	PTGER3	protein_coding	0	0	3	0	0	0
ENSG00000050748	MAPK9	protein_coding	0	0	6	5	5	3
ENSG00000050820	BCAR1	protein_coding	0	0	9	1	5	4
ENSG00000051009	FAM160A2	protein_coding	0	0	7	3	1	1
ENSG00000051108	HERPUD1	protein_coding	0	0	9	2	3	4
ENSG00000051180	RAD51	protein_coding	0	0	3	2	0	0
ENSG00000051341	POLQ	protein_coding	0	0	11	5	2	6
ENSG00000051382	PIK3CB	protein_coding	0	0	11	3	5	2
ENSG00000051523	CYBA	protein_coding	0	0	9	6	6	0
ENSG00000051596	THOC3	protein_coding	0	0	0	1	0	0
ENSG00000051620	HEBP2	protein_coding	0	0	6	2	0	1
ENSG00000051825	MPHOSPH9	protein_coding	0	0	6	3	2	4
ENSG00000052126	PLEKHA5	protein_coding	0	0	57	12	6	13
ENSG00000052344	PRSS8	protein_coding	0	0	0	0	8	4
ENSG00000052723	SIKE1	protein_coding	0	0	7	4	2	1
ENSG00000052749	RRP12	protein_coding	0	0	9	1	0	2
ENSG00000052795	FNIP2	protein_coding	0	0	9	2	17	2
ENSG00000052802	MSMO1	protein_coding	0	0	15	6	2	1
ENSG00000052841	TTC17	protein_coding	0	0	12	7	4	3
ENSG00000053254	FOXN3	protein_coding	0	0	20	10	4	0
ENSG00000053328	METTL24	protein_coding	0	0	4	0	0	0
ENSG00000053371	AKR7A2	protein_coding	0	0	3	1	3	0
ENSG00000053372	MRTO4	protein_coding	0	0	6	3	0	1
ENSG00000053501	USE1	protein_coding	0	0	1	2	0	0
ENSG00000053747	LAMA3	protein_coding	0	0	4	1	15	11
ENSG00000053770	AP5M1	protein_coding	0	0	7	3	0	2
ENSG00000053900	ANAPC4	protein_coding	0	0	5	6	0	0
ENSG00000053918	KCNQ1	protein_coding	0	0	0	0	1	2
ENSG00000054116	TRAPPC3	protein_coding	0	0	6	0	0	1
ENSG00000054118	THRAP3	protein_coding	0	0	32	15	10	9
ENSG00000054148	PHPT1	protein_coding	0	0	7	1	0	0
ENSG00000054219	LY75	protein_coding	0	0	3	0	3	8
ENSG00000054267	ARID4B	protein_coding	0	0	17	5	4	5
ENSG00000054277	OPN3	protein_coding	0	0	18	10	0	0
ENSG00000054282	SDCCAG8	protein_coding	0	0	10	2	3	4
ENSG00000054392	HHAT	protein_coding	0	0	0	0	3	2
ENSG00000054523	KIF1B	protein_coding	0	0	19	7	2	2
ENSG00000054611	TBC1D22A	protein_coding	0	0	14	16	12	10
ENSG00000054654	SYNE2	protein_coding	0	0	3	4	11	22
ENSG00000054690	PLEKHH1	protein_coding	0	0	2	0	1	0
ENSG00000054793	ATP9A	protein_coding	0	0	5	11	6	9
ENSG00000054965	FAM168A	protein_coding	0	0	10	3	1	5
ENSG00000054967	RELT	protein_coding	0	0	0	1	0	0
ENSG00000054983	GALC	protein_coding	0	0	1	1	1	1
ENSG00000055044	NOP58	protein_coding	0	0	18	7	0	3
ENSG00000055070	SZRD1	protein_coding	0	0	8	8	4	5
ENSG00000055118	KCNH2	protein_coding	0	0	0	0	1	0
ENSG00000055130	CUL1	protein_coding	0	0	8	2	3	9
ENSG00000055147	FAM114A2	protein_coding	0	0	1	3	2	2
ENSG00000055208	TAB2	protein_coding	0	0	11	9	1	0
ENSG00000055211	GINM1	protein_coding	0	0	2	1	0	0
ENSG00000055332	EIF2AK2	protein_coding	0	0	3	0	4	6
ENSG00000055483	USP36	protein_coding	0	0	5	2	2	1
ENSG00000055609	KMT2C	protein_coding	0	0	28	25	8	17
ENSG00000055732	MCOLN3	protein_coding	0	0	1	2	1	2
ENSG00000055917	PUM2	protein_coding	0	0	28	12	11	8
ENSG00000055950	MRPL43	protein_coding	0	0	2	1	0	0
ENSG00000056050	HPF1	protein_coding	0	0	0	1	0	0
ENSG00000056097	ZFR	protein_coding	0	0	25	7	3	10
ENSG00000056277	ZNF280C	protein_coding	0	0	1	3	0	3
ENSG00000056558	TRAF1	protein_coding	0	0	1	0	0	0
ENSG00000056586	RC3H2	protein_coding	0	0	6	1	5	5
ENSG00000056736	IL17RB	protein_coding	0	0	3	1	0	0
ENSG00000056972	TRAF3IP2	protein_coding	0	0	0	1	1	4
ENSG00000056998	GYG2	protein_coding	0	0	3	3	0	2
ENSG00000057019	DCBLD2	protein_coding	0	0	12	7	3	8
ENSG00000057252	SOAT1	protein_coding	0	0	14	3	2	4
ENSG00000057294	PKP2	protein_coding	0	0	13	3	5	1
ENSG00000057593	F7	protein_coding	0	0	7	2	0	0
ENSG00000057608	GDI2	protein_coding	0	0	35	14	3	5
ENSG00000057657	PRDM1	protein_coding	0	0	7	1	0	0
ENSG00000057663	ATG5	protein_coding	0	0	6	3	7	2
ENSG00000057704	TMCC3	protein_coding	0	0	2	2	0	1
ENSG00000057757	PITHD1	protein_coding	0	0	2	1	1	0
ENSG00000057935	MTA3	protein_coding	0	0	6	2	2	1
ENSG00000058056	USP13	protein_coding	0	0	3	0	2	2
ENSG00000058063	ATP11B	protein_coding	0	0	8	9	7	7
ENSG00000058085	LAMC2	protein_coding	0	0	2	2	10	19
ENSG00000058091	CDK14	protein_coding	0	0	33	17	1	5
ENSG00000058262	SEC61A1	protein_coding	0	0	29	14	16	12
ENSG00000058272	PPP1R12A	protein_coding	0	0	16	8	8	5
ENSG00000058453	CROCC	protein_coding	0	0	4	1	1	0
ENSG00000058600	POLR3E	protein_coding	0	1	8	3	1	1
ENSG00000058668	ATP2B4	protein_coding	0	0	5	4	1	0
ENSG00000058673	ZC3H11A	protein_coding	0	0	23	12	7	4
ENSG00000058729	RIOK2	protein_coding	0	0	3	0	1	2
ENSG00000058799	YIPF1	protein_coding	0	0	1	0	0	1
ENSG00000058804	NDC1	protein_coding	0	0	9	16	1	3
ENSG00000058866	DGKG	protein_coding	0	0	0	0	4	1
ENSG00000059122	FLYWCH1	protein_coding	0	0	1	0	1	0
ENSG00000059145	UNKL	protein_coding	0	0	3	0	3	2
ENSG00000059377	TBXAS1	protein_coding	0	0	0	0	3	4
ENSG00000059378	PARP12	protein_coding	0	0	6	1	4	4
ENSG00000059573	ALDH18A1	protein_coding	0	0	27	12	2	5
ENSG00000059588	TARBP1	protein_coding	0	0	2	3	0	2
ENSG00000059691	GATB	protein_coding	0	0	3	0	0	0
ENSG00000059728	MXD1	protein_coding	0	0	4	0	1	1
ENSG00000059758	CDK17	protein_coding	0	0	17	10	9	9
ENSG00000059769	DNAJC25	protein_coding	0	0	1	4	0	0
ENSG00000059804	SLC2A3	protein_coding	0	0	1	0	0	0
ENSG00000060069	CTDP1	protein_coding	0	0	2	6	0	1
ENSG00000060138	YBX3	protein_coding	1	0	6	1	3	0
ENSG00000060140	STYK1	protein_coding	0	0	0	0	1	2
ENSG00000060237	WNK1	protein_coding	0	1	52	22	7	9
ENSG00000060339	CCAR1	protein_coding	0	0	10	9	2	5
ENSG00000060491	OGFR	protein_coding	0	0	5	6	2	0
ENSG00000060566	CREB3L3	protein_coding	0	0	4	0	0	0
ENSG00000060642	PIGV	protein_coding	0	0	1	0	0	0
ENSG00000060656	PTPRU	protein_coding	0	0	4	0	2	3
ENSG00000060688	SNRNP40	protein_coding	0	0	7	1	1	1
ENSG00000060718	COL11A1	protein_coding	0	0	0	2	0	0
ENSG00000060749	QSER1	protein_coding	0	0	10	8	5	3
ENSG00000060762	MPC1	protein_coding	0	0	5	7	0	0
ENSG00000060971	ACAA1	protein_coding	0	0	13	2	0	1
ENSG00000060982	BCAT1	protein_coding	0	0	46	21	0	0
ENSG00000061273	HDAC7	protein_coding	0	0	1	0	1	1
ENSG00000061455	PRDM6	protein_coding	0	0	1	1	0	0
ENSG00000061656	SPAG4	protein_coding	0	0	1	0	0	0
ENSG00000061676	NCKAP1	protein_coding	0	0	30	11	8	5
ENSG00000061794	MRPS35	protein_coding	0	0	8	7	1	1
ENSG00000061918	GUCY1B1	protein_coding	0	0	0	0	1	0
ENSG00000061936	SFSWAP	protein_coding	0	0	3	4	3	2
ENSG00000061938	TNK2	protein_coding	0	0	3	0	3	0
ENSG00000061987	MON2	protein_coding	0	0	15	8	7	5
ENSG00000062038	CDH3	protein_coding	0	0	0	0	1	2
ENSG00000062194	GPBP1	protein_coding	0	0	7	5	9	6
ENSG00000062282	DGAT2	protein_coding	0	0	4	8	0	0
ENSG00000062370	ZNF112	protein_coding	0	0	2	0	0	0
ENSG00000062485	CS	protein_coding	0	0	19	5	0	2
ENSG00000062582	MRPS24	protein_coding	0	0	2	1	0	0
ENSG00000062598	ELMO2	protein_coding	0	0	1	1	3	1
ENSG00000062650	WAPL	protein_coding	0	0	15	5	1	1
ENSG00000062716	VMP1	protein_coding	0	0	18	16	3	4
ENSG00000062725	APPBP2	protein_coding	0	0	6	1	1	3
ENSG00000062822	POLD1	protein_coding	0	0	2	0	1	2
ENSG00000063046	EIF4B	protein_coding	0	0	61	34	6	7
ENSG00000063127	SLC6A16	protein_coding	0	0	5	0	0	2
ENSG00000063169	BICRA	protein_coding	0	0	6	4	1	2
ENSG00000063176	SPHK2	protein_coding	0	0	4	0	1	0
ENSG00000063177	RPL18	protein_coding	1	0	36	15	1	6
ENSG00000063241	ISOC2	protein_coding	0	0	4	1	0	0
ENSG00000063244	U2AF2	protein_coding	0	0	12	8	0	7
ENSG00000063245	EPN1	protein_coding	0	0	10	2	4	6
ENSG00000063322	MED29	protein_coding	0	0	3	2	0	1
ENSG00000063587	ZNF275	protein_coding	1	0	2	0	0	2
ENSG00000063601	MTMR1	protein_coding	0	0	2	1	4	0
ENSG00000063660	GPC1	protein_coding	0	0	0	0	5	1
ENSG00000063761	ADCK1	protein_coding	0	0	2	0	0	2
ENSG00000063854	HAGH	protein_coding	0	0	1	2	1	0
ENSG00000063978	RNF4	protein_coding	0	0	15	2	1	2
ENSG00000064012	CASP8	protein_coding	0	0	5	0	7	4
ENSG00000064042	LIMCH1	protein_coding	0	0	1	2	6	13
ENSG00000064102	INTS13	protein_coding	0	0	0	1	0	1
ENSG00000064115	TM7SF3	protein_coding	0	0	6	0	0	2
ENSG00000064199	SPA17	protein_coding	0	0	0	0	3	0
ENSG00000064225	ST3GAL6	protein_coding	0	0	15	8	0	0
ENSG00000064270	ATP2C2	protein_coding	0	0	0	0	4	2
ENSG00000064309	CDON	protein_coding	0	0	4	4	0	0
ENSG00000064313	TAF2	protein_coding	0	0	6	3	1	0
ENSG00000064393	HIPK2	protein_coding	0	0	32	15	5	7
ENSG00000064419	TNPO3	protein_coding	0	0	15	9	1	5
ENSG00000064490	RFXANK	protein_coding	0	0	4	3	0	0
ENSG00000064545	TMEM161A	protein_coding	0	0	5	1	1	2
ENSG00000064601	CTSA	protein_coding	0	0	10	2	2	2
ENSG00000064607	SUGP2	protein_coding	0	0	23	4	0	3
ENSG00000064651	SLC12A2	protein_coding	0	0	15	7	9	26
ENSG00000064652	SNX24	protein_coding	0	0	6	0	1	3
ENSG00000064666	CNN2	protein_coding	0	0	15	7	2	3
ENSG00000064687	ABCA7	protein_coding	0	0	2	0	0	0
ENSG00000064692	SNCAIP	protein_coding	0	0	23	9	1	0
ENSG00000064703	DDX20	protein_coding	0	0	5	6	0	0
ENSG00000064726	BTBD1	protein_coding	0	0	7	6	1	2
ENSG00000064763	FAR2	protein_coding	0	0	0	0	2	5
ENSG00000064932	SBNO2	protein_coding	0	0	4	2	1	3
ENSG00000064933	PMS1	protein_coding	0	0	9	4	1	1
ENSG00000064961	HMG20B	protein_coding	0	0	2	3	1	0
ENSG00000064995	TAF11	protein_coding	0	0	1	1	0	0
ENSG00000064999	ANKS1A	protein_coding	0	0	6	8	13	16
ENSG00000065000	AP3D1	protein_coding	0	0	7	10	7	6
ENSG00000065029	ZNF76	protein_coding	0	0	2	0	0	1
ENSG00000065054	SLC9A3R2	protein_coding	0	0	5	0	0	0
ENSG00000065057	NTHL1	protein_coding	0	0	1	0	0	0
ENSG00000065060	UHRF1BP1	protein_coding	0	0	17	8	8	5
ENSG00000065135	GNAI3	protein_coding	0	0	18	2	0	1
ENSG00000065150	IPO5	protein_coding	0	0	35	16	1	3
ENSG00000065154	OAT	protein_coding	0	0	9	2	2	1
ENSG00000065183	WDR3	protein_coding	0	0	10	6	3	0
ENSG00000065243	PKN2	protein_coding	0	0	16	13	5	8
ENSG00000065268	WDR18	protein_coding	0	0	5	2	0	0
ENSG00000065308	TRAM2	protein_coding	0	0	4	4	0	1
ENSG00000065328	MCM10	protein_coding	0	0	4	6	0	1
ENSG00000065357	DGKA	protein_coding	0	0	2	0	2	0
ENSG00000065361	ERBB3	protein_coding	0	0	19	13	3	2
ENSG00000065413	ANKRD44	protein_coding	0	0	1	5	0	0
ENSG00000065427	KARS1	protein_coding	0	0	6	7	4	2
ENSG00000065457	ADAT1	protein_coding	0	0	3	1	0	0
ENSG00000065485	PDIA5	protein_coding	0	0	12	10	2	3
ENSG00000065491	TBC1D22B	protein_coding	0	0	8	0	1	4
ENSG00000065518	NDUFB4	protein_coding	0	0	6	2	0	0
ENSG00000065526	SPEN	protein_coding	0	0	16	7	3	4
ENSG00000065534	MYLK	protein_coding	0	0	11	8	1	0
ENSG00000065548	ZC3H15	protein_coding	0	0	9	5	3	7
ENSG00000065559	MAP2K4	protein_coding	0	0	5	3	2	2
ENSG00000065600	PACC1	protein_coding	0	0	1	0	0	2
ENSG00000065613	SLK	protein_coding	0	0	5	1	3	5
ENSG00000065615	CYB5R4	protein_coding	0	0	4	2	1	1
ENSG00000065621	GSTO2	protein_coding	0	0	3	0	1	0
ENSG00000065665	SEC61A2	protein_coding	0	0	1	0	0	0
ENSG00000065717	TLE2	protein_coding	0	0	2	0	0	0
ENSG00000065802	ASB1	protein_coding	0	0	2	4	1	1
ENSG00000065809	FAM107B	protein_coding	0	0	10	9	10	10
ENSG00000065833	ME1	protein_coding	0	0	13	5	5	3
ENSG00000065882	TBC1D1	protein_coding	0	0	8	5	2	4
ENSG00000065883	CDK13	protein_coding	0	0	11	11	6	7
ENSG00000065911	MTHFD2	protein_coding	0	1	26	15	5	5
ENSG00000065923	SLC9A7	protein_coding	0	0	1	1	3	5
ENSG00000065978	YBX1	protein_coding	0	0	20	14	4	4
ENSG00000065989	PDE4A	protein_coding	0	0	0	1	0	0
ENSG00000066027	PPP2R5A	protein_coding	0	0	4	4	2	4
ENSG00000066044	ELAVL1	protein_coding	0	0	10	8	1	1
ENSG00000066084	DIP2B	protein_coding	0	0	25	19	8	8
ENSG00000066117	SMARCD1	protein_coding	0	0	14	6	0	0
ENSG00000066135	KDM4A	protein_coding	0	0	13	4	2	1
ENSG00000066136	NFYC	protein_coding	0	0	9	2	1	5
ENSG00000066185	ZMYND12	protein_coding	0	0	0	0	1	0
ENSG00000066248	NGEF	protein_coding	0	0	5	2	0	0
ENSG00000066279	ASPM	protein_coding	0	0	20	23	1	2
ENSG00000066322	ELOVL1	protein_coding	0	0	5	1	1	0
ENSG00000066379	POLR1H	protein_coding	0	0	1	0	0	0
ENSG00000066382	MPPED2	protein_coding	0	0	10	2	0	0
ENSG00000066422	ZBTB11	protein_coding	0	0	8	4	0	3
ENSG00000066427	ATXN3	protein_coding	0	0	3	2	0	0
ENSG00000066455	GOLGA5	protein_coding	0	0	3	0	2	4
ENSG00000066468	FGFR2	protein_coding	0	0	0	0	4	2
ENSG00000066557	LRRC40	protein_coding	0	0	6	7	3	3
ENSG00000066583	ISOC1	protein_coding	0	0	5	3	5	1
ENSG00000066629	EML1	protein_coding	0	0	0	1	0	0
ENSG00000066651	TRMT11	protein_coding	0	0	38	18	1	10
ENSG00000066654	THUMPD1	protein_coding	0	0	4	2	1	5
ENSG00000066697	MSANTD3	protein_coding	0	0	2	2	0	0
ENSG00000066739	ATG2B	protein_coding	0	0	6	1	0	1
ENSG00000066777	ARFGEF1	protein_coding	0	0	20	9	3	7
ENSG00000066813	ACSM2B	protein_coding	0	0	1	0	0	0
ENSG00000066827	ZFAT	protein_coding	0	0	4	3	2	4
ENSG00000066855	MTFR1	protein_coding	0	0	5	1	2	0
ENSG00000066926	FECH	protein_coding	0	0	1	1	1	0
ENSG00000066933	MYO9A	protein_coding	0	0	15	12	2	4
ENSG00000067057	PFKP	protein_coding	0	0	0	0	9	6
ENSG00000067064	IDI1	protein_coding	0	0	6	8	2	1
ENSG00000067066	SP100	protein_coding	0	0	2	1	8	13
ENSG00000067082	KLF6	protein_coding	0	0	13	8	9	9
ENSG00000067113	PLPP1	protein_coding	0	0	4	3	4	2
ENSG00000067141	NEO1	protein_coding	0	0	10	6	2	1
ENSG00000067167	TRAM1	protein_coding	0	0	19	4	3	1
ENSG00000067177	PHKA1	protein_coding	0	0	0	0	3	2
ENSG00000067182	TNFRSF1A	protein_coding	0	0	3	2	2	0
ENSG00000067191	CACNB1	protein_coding	0	0	0	1	0	0
ENSG00000067208	EVI5	protein_coding	0	0	18	11	0	2
ENSG00000067221	STOML1	protein_coding	0	0	0	0	1	0
ENSG00000067225	PKM	protein_coding	0	0	49	23	43	39
ENSG00000067248	DHX29	protein_coding	0	0	5	3	1	1
ENSG00000067334	DNTTIP2	protein_coding	0	0	2	2	0	0
ENSG00000067365	METTL22	protein_coding	0	0	0	2	3	2
ENSG00000067369	TP53BP1	protein_coding	0	0	5	2	0	2
ENSG00000067533	RRP15	protein_coding	0	0	3	1	2	1
ENSG00000067560	RHOA	protein_coding	0	0	26	13	2	3
ENSG00000067596	DHX8	protein_coding	0	0	11	9	7	5
ENSG00000067606	PRKCZ	protein_coding	0	0	0	0	1	1
ENSG00000067704	IARS2	protein_coding	0	0	14	5	3	2
ENSG00000067715	SYT1	protein_coding	0	0	27	15	1	2
ENSG00000067798	NAV3	protein_coding	0	0	5	1	2	1
ENSG00000067829	IDH3G	protein_coding	0	0	3	0	0	0
ENSG00000067900	ROCK1	protein_coding	0	0	15	8	1	8
ENSG00000067955	CBFB	protein_coding	0	0	3	3	1	3
ENSG00000067992	PDK3	protein_coding	0	0	3	1	3	1
ENSG00000068001	HYAL2	protein_coding	0	0	6	0	1	0
ENSG00000068024	HDAC4	protein_coding	0	0	18	10	3	6
ENSG00000068028	RASSF1	protein_coding	0	0	2	2	1	0
ENSG00000068078	FGFR3	protein_coding	0	0	14	8	0	0
ENSG00000068079	IFI35	protein_coding	0	0	0	0	5	2
ENSG00000068097	HEATR6	protein_coding	0	0	1	3	1	0
ENSG00000068120	COASY	protein_coding	0	0	3	4	0	2
ENSG00000068137	PLEKHH3	protein_coding	0	0	1	3	0	1
ENSG00000068305	MEF2A	protein_coding	0	0	26	23	9	4
ENSG00000068308	OTUD5	protein_coding	0	0	7	5	2	2
ENSG00000068323	TFE3	protein_coding	0	0	1	2	4	4
ENSG00000068354	TBC1D25	protein_coding	0	0	1	1	0	0
ENSG00000068366	ACSL4	protein_coding	0	0	46	21	3	2
ENSG00000068383	INPP5A	protein_coding	0	0	4	4	0	2
ENSG00000068394	GPKOW	protein_coding	0	0	0	3	0	2
ENSG00000068400	GRIPAP1	protein_coding	0	0	6	4	4	3
ENSG00000068438	FTSJ1	protein_coding	0	0	3	1	2	1
ENSG00000068489	PRR11	protein_coding	0	0	6	2	1	1
ENSG00000068650	ATP11A	protein_coding	0	0	21	13	7	9
ENSG00000068654	POLR1A	protein_coding	0	0	23	9	3	0
ENSG00000068697	LAPTM4A	protein_coding	0	0	7	4	0	1
ENSG00000068724	TTC7A	protein_coding	0	0	1	1	1	1
ENSG00000068745	IP6K2	protein_coding	0	0	10	8	0	1
ENSG00000068784	SRBD1	protein_coding	0	0	10	9	1	3
ENSG00000068796	KIF2A	protein_coding	0	0	19	16	3	5
ENSG00000068878	PSME4	protein_coding	0	0	20	15	4	10
ENSG00000068885	IFT80	protein_coding	0	0	3	5	3	1
ENSG00000068903	SIRT2	protein_coding	0	0	2	1	0	1
ENSG00000068912	ERLEC1	protein_coding	0	0	15	4	0	6
ENSG00000068971	PPP2R5B	protein_coding	0	0	1	0	2	0
ENSG00000069020	MAST4	protein_coding	0	0	9	9	2	4
ENSG00000069248	NUP133	protein_coding	0	0	13	11	0	2
ENSG00000069275	NUCKS1	protein_coding	0	2	57	40	9	8
ENSG00000069329	VPS35	protein_coding	0	0	12	6	4	5
ENSG00000069345	DNAJA2	protein_coding	0	0	6	3	5	0
ENSG00000069399	BCL3	protein_coding	0	0	4	0	3	2
ENSG00000069424	KCNAB2	protein_coding	0	0	2	0	2	1
ENSG00000069493	CLEC2D	protein_coding	0	0	1	1	1	1
ENSG00000069509	FUNDC1	protein_coding	0	0	3	1	0	2
ENSG00000069535	MAOB	protein_coding	0	0	15	2	1	1
ENSG00000069667	RORA	protein_coding	0	0	19	10	3	3
ENSG00000069702	TGFBR3	protein_coding	1	0	16	12	2	4
ENSG00000069849	ATP1B3	protein_coding	0	0	16	0	6	6
ENSG00000069869	NEDD4	protein_coding	0	0	12	5	8	11
ENSG00000069943	PIGB	protein_coding	0	0	1	0	0	0
ENSG00000069956	MAPK6	protein_coding	0	0	20	10	0	2
ENSG00000069966	GNB5	protein_coding	0	0	4	2	0	3
ENSG00000069974	RAB27A	protein_coding	0	0	2	7	2	1
ENSG00000069998	HDHD5	protein_coding	0	0	9	3	1	1
ENSG00000070010	UFD1	protein_coding	0	0	7	1	1	0
ENSG00000070018	LRP6	protein_coding	0	0	24	15	7	10
ENSG00000070019	GUCY2C	protein_coding	0	0	11	5	0	0
ENSG00000070047	PHRF1	protein_coding	0	0	1	2	3	5
ENSG00000070061	ELP1	protein_coding	0	0	19	5	0	0
ENSG00000070081	NUCB2	protein_coding	0	0	3	2	0	0
ENSG00000070087	PFN2	protein_coding	0	0	1	4	4	7
ENSG00000070159	PTPN3	protein_coding	0	0	11	9	1	8
ENSG00000070190	DAPP1	protein_coding	0	0	0	0	2	4
ENSG00000070214	SLC44A1	protein_coding	0	0	11	3	3	2
ENSG00000070269	TMEM260	protein_coding	0	0	3	3	1	1
ENSG00000070366	SMG6	protein_coding	0	0	11	4	3	1
ENSG00000070367	EXOC5	protein_coding	0	0	12	6	2	3
ENSG00000070371	CLTCL1	protein_coding	0	0	2	2	0	1
ENSG00000070404	FSTL3	protein_coding	0	0	5	1	0	0
ENSG00000070413	DGCR2	protein_coding	0	0	17	3	6	10
ENSG00000070423	RNF126	protein_coding	0	0	3	1	2	1
ENSG00000070444	MNT	protein_coding	0	0	5	2	1	0
ENSG00000070476	ZXDC	protein_coding	0	0	6	8	2	16
ENSG00000070495	JMJD6	protein_coding	0	0	3	0	0	0
ENSG00000070501	POLB	protein_coding	0	0	0	1	2	2
ENSG00000070526	ST6GALNAC1	protein_coding	0	0	0	0	3	1
ENSG00000070540	WIPI1	protein_coding	0	0	2	1	4	3
ENSG00000070610	GBA2	protein_coding	0	0	7	10	0	0
ENSG00000070614	NDST1	protein_coding	0	0	12	10	3	9
ENSG00000070669	ASNS	protein_coding	0	0	58	38	3	1
ENSG00000070718	AP3M2	protein_coding	0	0	7	1	5	0
ENSG00000070756	PABPC1	protein_coding	0	0	60	27	10	10
ENSG00000070761	CFAP20	protein_coding	0	0	1	0	0	2
ENSG00000070770	CSNK2A2	protein_coding	0	0	10	4	0	7
ENSG00000070778	PTPN21	protein_coding	0	0	2	3	0	1
ENSG00000070785	EIF2B3	protein_coding	0	0	2	4	0	1
ENSG00000070814	TCOF1	protein_coding	0	0	4	3	3	2
ENSG00000070831	CDC42	protein_coding	0	0	18	9	3	8
ENSG00000070882	OSBPL3	protein_coding	0	0	9	9	12	19
ENSG00000070950	RAD18	protein_coding	0	0	24	14	1	2
ENSG00000070961	ATP2B1	protein_coding	0	0	51	28	3	4
ENSG00000071051	NCK2	protein_coding	0	0	7	5	6	9
ENSG00000071054	MAP4K4	protein_coding	0	0	49	35	20	20
ENSG00000071073	MGAT4A	protein_coding	0	0	18	19	1	1
ENSG00000071082	RPL31	protein_coding	0	0	28	17	2	3
ENSG00000071127	WDR1	protein_coding	0	0	14	20	4	10
ENSG00000071189	SNX13	protein_coding	0	0	10	7	4	8
ENSG00000071205	ARHGAP10	protein_coding	0	0	0	1	2	1
ENSG00000071242	RPS6KA2	protein_coding	0	0	2	0	6	7
ENSG00000071243	ING3	protein_coding	0	0	2	3	0	2
ENSG00000071282	LMCD1	protein_coding	0	0	14	4	1	1
ENSG00000071462	BUD23	protein_coding	0	0	6	0	1	0
ENSG00000071537	SEL1L	protein_coding	0	0	10	10	5	9
ENSG00000071539	TRIP13	protein_coding	0	0	1	1	0	1
ENSG00000071553	ATP6AP1	protein_coding	0	0	11	4	0	2
ENSG00000071564	TCF3	protein_coding	0	0	6	8	2	2
ENSG00000071626	DAZAP1	protein_coding	0	2	13	9	3	1
ENSG00000071655	MBD3	protein_coding	0	0	16	13	2	1
ENSG00000071794	HLTF	protein_coding	0	0	6	2	0	0
ENSG00000071859	FAM50A	protein_coding	0	0	1	0	2	0
ENSG00000071889	FAM3A	protein_coding	0	0	5	1	0	0
ENSG00000071894	CPSF1	protein_coding	0	0	4	2	1	1
ENSG00000071909	MYO3B	protein_coding	0	0	3	0	0	0
ENSG00000071967	CYBRD1	protein_coding	0	0	0	0	1	0
ENSG00000071991	CDH19	protein_coding	0	0	2	0	0	0
ENSG00000071994	PDCD2	protein_coding	0	0	7	0	0	0
ENSG00000072042	RDH11	protein_coding	0	0	2	2	3	2
ENSG00000072062	PRKACA	protein_coding	0	0	5	1	1	0
ENSG00000072071	ADGRL1	protein_coding	0	0	1	1	0	0
ENSG00000072110	ACTN1	protein_coding	0	0	12	5	5	9
ENSG00000072121	ZFYVE26	protein_coding	0	0	9	12	3	4
ENSG00000072133	RPS6KA6	protein_coding	0	0	0	0	1	0
ENSG00000072134	EPN2	protein_coding	0	0	2	5	2	2
ENSG00000072135	PTPN18	protein_coding	0	0	5	0	0	2
ENSG00000072201	LNX1	protein_coding	0	0	0	1	0	2
ENSG00000072210	ALDH3A2	protein_coding	0	0	6	0	0	0
ENSG00000072274	TFRC	protein_coding	0	0	33	22	6	9
ENSG00000072310	SREBF1	protein_coding	0	0	7	8	0	6
ENSG00000072364	AFF4	protein_coding	0	0	18	13	9	12
ENSG00000072401	UBE2D1	protein_coding	0	0	4	1	2	2
ENSG00000072415	MPP5	protein_coding	0	0	4	2	3	0
ENSG00000072422	RHOBTB1	protein_coding	0	0	2	2	1	0
ENSG00000072501	SMC1A	protein_coding	1	0	25	23	2	4
ENSG00000072506	HSD17B10	protein_coding	0	0	7	2	0	0
ENSG00000072518	MARK2	protein_coding	0	0	5	9	1	6
ENSG00000072571	HMMR	protein_coding	0	0	6	4	1	0
ENSG00000072609	CHFR	protein_coding	0	0	1	1	1	1
ENSG00000072657	TRHDE	protein_coding	0	0	6	3	2	1
ENSG00000072682	P4HA2	protein_coding	0	0	2	2	2	2
ENSG00000072694	FCGR2B	protein_coding	0	0	1	0	0	0
ENSG00000072736	NFATC3	protein_coding	0	0	14	2	2	5
ENSG00000072756	TRNT1	protein_coding	0	0	9	4	0	0
ENSG00000072778	ACADVL	protein_coding	1	0	10	2	3	4
ENSG00000072786	STK10	protein_coding	0	0	0	2	3	2
ENSG00000072803	FBXW11	protein_coding	0	0	17	12	8	4
ENSG00000072818	ACAP1	protein_coding	0	0	2	0	0	0
ENSG00000072849	DERL2	protein_coding	0	0	2	2	1	2
ENSG00000072864	NDE1	protein_coding	0	0	2	2	0	1
ENSG00000072954	TMEM38A	protein_coding	0	0	1	0	1	1
ENSG00000072958	AP1M1	protein_coding	0	0	4	7	0	1
ENSG00000073008	PVR	protein_coding	0	0	18	12	6	5
ENSG00000073050	XRCC1	protein_coding	0	0	1	2	0	3
ENSG00000073060	SCARB1	protein_coding	0	0	19	7	3	2
ENSG00000073111	MCM2	protein_coding	0	0	19	8	0	2
ENSG00000073150	PANX2	protein_coding	0	0	1	0	0	0
ENSG00000073169	SELENOO	protein_coding	0	0	4	0	0	2
ENSG00000073282	TP63	protein_coding	0	0	1	0	0	1
ENSG00000073331	ALPK1	protein_coding	0	1	6	3	2	1
ENSG00000073350	LLGL2	protein_coding	0	0	6	3	7	7
ENSG00000073417	PDE8A	protein_coding	0	0	41	35	11	6
ENSG00000073464	CLCN4	protein_coding	0	0	4	0	0	1
ENSG00000073536	NLE1	protein_coding	0	0	8	1	0	0
ENSG00000073578	SDHA	protein_coding	0	0	5	0	2	0
ENSG00000073584	SMARCE1	protein_coding	0	0	9	6	11	10
ENSG00000073605	GSDMB	protein_coding	0	0	2	1	24	32
ENSG00000073614	KDM5A	protein_coding	0	0	14	11	3	10
ENSG00000073711	PPP2R3A	protein_coding	0	0	5	2	5	11
ENSG00000073712	FERMT2	protein_coding	0	0	14	6	4	6
ENSG00000073737	DHRS9	protein_coding	0	0	0	0	3	6
ENSG00000073756	PTGS2	protein_coding	0	0	0	0	6	1
ENSG00000073792	IGF2BP2	protein_coding	0	0	41	21	12	16
ENSG00000073803	MAP3K13	protein_coding	0	0	4	3	15	11
ENSG00000073849	ST6GAL1	protein_coding	0	0	18	18	1	2
ENSG00000073910	FRY	protein_coding	0	0	10	7	4	3
ENSG00000073921	PICALM	protein_coding	0	0	26	19	8	7
ENSG00000073969	NSF	protein_coding	0	0	11	6	7	4
ENSG00000074054	CLASP1	protein_coding	0	0	17	6	7	6
ENSG00000074071	MRPS34	protein_coding	0	0	5	1	1	1
ENSG00000074181	NOTCH3	protein_coding	0	0	2	2	0	3
ENSG00000074201	CLNS1A	protein_coding	0	0	2	6	1	2
ENSG00000074219	TEAD2	protein_coding	0	0	6	1	0	0
ENSG00000074266	EED	protein_coding	0	0	1	2	2	0
ENSG00000074319	TSG101	protein_coding	0	0	4	4	1	1
ENSG00000074356	NCBP3	protein_coding	0	0	3	5	2	0
ENSG00000074410	CA12	protein_coding	0	0	7	3	1	2
ENSG00000074416	MGLL	protein_coding	0	0	10	4	4	8
ENSG00000074527	NTN4	protein_coding	0	0	2	3	12	15
ENSG00000074582	BCS1L	protein_coding	0	0	2	1	0	0
ENSG00000074590	NUAK1	protein_coding	0	0	16	4	1	0
ENSG00000074603	DPP8	protein_coding	0	0	6	4	0	4
ENSG00000074621	SLC24A1	protein_coding	0	0	0	3	1	0
ENSG00000074657	ZNF532	protein_coding	0	0	3	5	4	10
ENSG00000074695	LMAN1	protein_coding	0	0	21	17	3	9
ENSG00000074696	HACD3	protein_coding	0	0	27	6	3	3
ENSG00000074755	ZZEF1	protein_coding	0	0	4	6	3	1
ENSG00000074800	ENO1	protein_coding	0	1	96	43	7	15
ENSG00000074842	MYDGF	protein_coding	0	0	10	5	0	4
ENSG00000074855	ANO8	protein_coding	0	0	2	1	0	0
ENSG00000074935	TUBE1	protein_coding	0	0	3	0	0	1
ENSG00000074964	ARHGEF10L	protein_coding	0	0	13	12	0	2
ENSG00000074966	TXK	protein_coding	0	0	1	0	0	0
ENSG00000075089	ACTR6	protein_coding	0	0	3	1	3	1
ENSG00000075131	TIPIN	protein_coding	0	0	0	2	1	0
ENSG00000075142	SRI	protein_coding	0	0	3	2	0	1
ENSG00000075151	EIF4G3	protein_coding	0	0	68	29	7	5
ENSG00000075188	NUP37	protein_coding	0	0	3	3	0	3
ENSG00000075213	SEMA3A	protein_coding	0	0	13	5	3	4
ENSG00000075218	GTSE1	protein_coding	0	0	4	7	0	3
ENSG00000075223	SEMA3C	protein_coding	0	0	1	0	1	0
ENSG00000075234	TTC38	protein_coding	0	0	6	2	1	1
ENSG00000075239	ACAT1	protein_coding	0	0	4	1	1	1
ENSG00000075240	GRAMD4	protein_coding	0	0	4	3	5	3
ENSG00000075275	CELSR1	protein_coding	0	0	15	10	5	9
ENSG00000075290	WNT8B	protein_coding	0	0	0	1	0	0
ENSG00000075292	ZNF638	protein_coding	0	0	27	14	8	10
ENSG00000075303	SLC25A40	protein_coding	0	0	2	0	0	0
ENSG00000075336	TIMM21	protein_coding	0	0	2	0	0	0
ENSG00000075391	RASAL2	protein_coding	0	0	22	11	13	8
ENSG00000075399	VPS9D1	protein_coding	0	0	3	3	1	0
ENSG00000075407	ZNF37A	protein_coding	0	0	17	3	0	0
ENSG00000075413	MARK3	protein_coding	0	0	13	2	8	10
ENSG00000075415	SLC25A3	protein_coding	0	0	41	21	4	7
ENSG00000075420	FNDC3B	protein_coding	0	0	87	40	81	110
ENSG00000075426	FOSL2	protein_coding	0	0	2	1	5	13
ENSG00000075461	CACNG4	protein_coding	0	0	2	0	0	0
ENSG00000075539	FRYL	protein_coding	0	0	7	6	10	9
ENSG00000075568	TMEM131	protein_coding	0	0	9	6	6	5
ENSG00000075618	FSCN1	protein_coding	0	0	2	0	0	0
ENSG00000075624	ACTB	protein_coding	0	0	165	67	35	51
ENSG00000075643	MOCOS	protein_coding	0	0	4	1	4	9
ENSG00000075651	PLD1	protein_coding	0	0	36	16	9	10
ENSG00000075702	WDR62	protein_coding	0	1	6	5	0	4
ENSG00000075711	DLG1	protein_coding	0	0	23	15	3	10
ENSG00000075785	RAB7A	protein_coding	0	0	26	13	13	13
ENSG00000075790	BCAP29	protein_coding	0	0	0	1	0	0
ENSG00000075826	SEC31B	protein_coding	0	0	0	1	0	0
ENSG00000075856	SART3	protein_coding	0	0	8	6	7	4
ENSG00000075914	EXOSC7	protein_coding	0	0	8	7	4	4
ENSG00000075945	KIFAP3	protein_coding	0	0	4	1	0	1
ENSG00000075975	MKRN2	protein_coding	0	0	5	10	0	0
ENSG00000076003	MCM6	protein_coding	0	0	14	4	2	5
ENSG00000076043	REXO2	protein_coding	0	0	0	0	1	0
ENSG00000076053	RBM7	protein_coding	0	0	2	0	0	0
ENSG00000076067	RBMS2	protein_coding	0	0	12	5	13	10
ENSG00000076108	BAZ2A	protein_coding	0	0	12	13	10	8
ENSG00000076201	PTPN23	protein_coding	0	0	10	4	3	0
ENSG00000076242	MLH1	protein_coding	0	0	9	5	1	1
ENSG00000076248	UNG	protein_coding	0	0	10	6	1	2
ENSG00000076258	FMO4	protein_coding	0	0	0	1	0	0
ENSG00000076321	KLHL20	protein_coding	0	0	5	0	0	0
ENSG00000076351	SLC46A1	protein_coding	0	0	11	2	0	0
ENSG00000076356	PLXNA2	protein_coding	0	0	1	2	3	1
ENSG00000076382	SPAG5	protein_coding	0	0	15	11	1	0
ENSG00000076513	ANKRD13A	protein_coding	0	0	5	3	3	4
ENSG00000076554	TPD52	protein_coding	0	0	5	1	1	3
ENSG00000076555	ACACB	protein_coding	0	0	4	6	0	0
ENSG00000076604	TRAF4	protein_coding	0	0	15	7	4	1
ENSG00000076641	PAG1	protein_coding	0	1	11	1	0	0
ENSG00000076650	GPATCH1	protein_coding	0	0	1	1	1	3
ENSG00000076662	ICAM3	protein_coding	0	0	1	0	0	0
ENSG00000076685	NT5C2	protein_coding	0	0	24	15	2	3
ENSG00000076706	MCAM	protein_coding	0	0	2	1	0	0
ENSG00000076770	MBNL3	protein_coding	0	0	33	16	0	1
ENSG00000076826	CAMSAP3	protein_coding	0	0	1	1	2	1
ENSG00000076864	RAP1GAP	protein_coding	0	0	3	1	2	0
ENSG00000076924	XAB2	protein_coding	0	0	4	0	0	0
ENSG00000076928	ARHGEF1	protein_coding	0	0	6	0	0	2
ENSG00000076944	STXBP2	protein_coding	0	0	4	1	0	7
ENSG00000076984	MAP2K7	protein_coding	0	0	0	5	0	1
ENSG00000077044	DGKD	protein_coding	0	0	4	10	0	1
ENSG00000077063	CTTNBP2	protein_coding	0	0	1	3	0	0
ENSG00000077092	RARB	protein_coding	0	0	6	3	1	3
ENSG00000077097	TOP2B	protein_coding	0	0	32	18	0	6
ENSG00000077147	TM9SF3	protein_coding	0	0	35	15	2	6
ENSG00000077150	NFKB2	protein_coding	0	0	5	3	1	3
ENSG00000077152	UBE2T	protein_coding	0	0	4	0	0	0
ENSG00000077157	PPP1R12B	protein_coding	0	0	7	4	3	3
ENSG00000077232	DNAJC10	protein_coding	2	0	15	10	6	4
ENSG00000077235	GTF3C1	protein_coding	0	0	9	7	7	3
ENSG00000077238	IL4R	protein_coding	0	0	6	4	2	5
ENSG00000077254	USP33	protein_coding	0	0	11	4	0	1
ENSG00000077312	SNRPA	protein_coding	0	0	4	4	1	1
ENSG00000077327	SPAG6	protein_coding	0	0	2	2	0	0
ENSG00000077348	EXOSC5	protein_coding	0	0	2	2	0	0
ENSG00000077380	DYNC1I2	protein_coding	0	0	14	8	1	6
ENSG00000077420	APBB1IP	protein_coding	0	0	0	0	1	1
ENSG00000077454	LRCH4	protein_coding	0	0	2	3	0	1
ENSG00000077458	FAM76B	protein_coding	0	0	1	0	0	0
ENSG00000077514	POLD3	protein_coding	0	0	4	4	1	0
ENSG00000077522	ACTN2	protein_coding	0	0	0	0	2	1
ENSG00000077549	CAPZB	protein_coding	0	0	22	9	4	3
ENSG00000077616	NAALAD2	protein_coding	0	0	1	1	0	0
ENSG00000077684	JADE1	protein_coding	0	0	3	1	1	5
ENSG00000077713	SLC25A43	protein_coding	0	0	3	2	0	3
ENSG00000077721	UBE2A	protein_coding	0	0	5	2	0	1
ENSG00000077782	FGFR1	protein_coding	0	0	3	7	0	1
ENSG00000077942	FBLN1	protein_coding	0	0	11	10	0	1
ENSG00000078018	MAP2	protein_coding	0	0	1	0	5	4
ENSG00000078043	PIAS2	protein_coding	0	0	9	3	2	1
ENSG00000078061	ARAF	protein_coding	0	0	2	1	1	1
ENSG00000078070	MCCC1	protein_coding	0	0	9	3	2	3
ENSG00000078081	LAMP3	protein_coding	0	0	0	0	6	11
ENSG00000078098	FAP	protein_coding	0	0	0	0	1	1
ENSG00000078114	NEBL	protein_coding	0	0	0	0	2	7
ENSG00000078124	ACER3	protein_coding	0	0	7	3	0	5
ENSG00000078140	UBE2K	protein_coding	0	0	11	12	3	3
ENSG00000078142	PIK3C3	protein_coding	0	0	9	1	2	2
ENSG00000078177	N4BP2	protein_coding	0	0	8	8	0	1
ENSG00000078246	TULP3	protein_coding	0	0	8	4	2	0
ENSG00000078269	SYNJ2	protein_coding	0	0	18	8	3	1
ENSG00000078304	PPP2R5C	protein_coding	0	0	7	1	2	3
ENSG00000078319	PMS2P1	transcribed_unprocessed_pseudogene	0	0	1	0	0	0
ENSG00000078369	GNB1	protein_coding	0	0	32	22	7	4
ENSG00000078399	HOXA9	protein_coding	0	0	1	0	1	0
ENSG00000078401	EDN1	protein_coding	0	0	1	2	1	0
ENSG00000078403	MLLT10	protein_coding	0	0	26	10	1	0
ENSG00000078487	ZCWPW1	protein_coding	0	0	0	0	1	0
ENSG00000078618	NRDC	protein_coding	0	0	26	12	4	5
ENSG00000078668	VDAC3	protein_coding	0	0	3	2	0	1
ENSG00000078674	PCM1	protein_coding	0	0	18	5	3	5
ENSG00000078687	TNRC6C	protein_coding	0	0	5	8	2	0
ENSG00000078699	CBFA2T2	protein_coding	0	0	15	4	3	8
ENSG00000078747	ITCH	protein_coding	0	0	16	13	5	8
ENSG00000078804	TP53INP2	protein_coding	0	0	4	1	0	0
ENSG00000078808	SDF4	protein_coding	0	0	15	6	3	2
ENSG00000078900	TP73	protein_coding	0	0	1	0	0	0
ENSG00000078902	TOLLIP	protein_coding	0	0	5	2	0	1
ENSG00000078967	UBE2D4	protein_coding	0	0	1	1	0	2
ENSG00000079112	CDH17	protein_coding	0	0	8	3	0	1
ENSG00000079134	THOC1	protein_coding	0	0	9	6	0	1
ENSG00000079156	OSBPL6	protein_coding	0	0	9	8	0	0
ENSG00000079215	SLC1A3	protein_coding	0	0	11	7	0	0
ENSG00000079246	XRCC5	protein_coding	0	0	50	23	6	13
ENSG00000079257	LXN	protein_coding	0	0	0	0	1	0
ENSG00000079263	SP140	protein_coding	0	0	0	0	1	0
ENSG00000079277	MKNK1	protein_coding	0	0	2	2	0	1
ENSG00000079308	TNS1	protein_coding	0	0	7	2	0	0
ENSG00000079313	REXO1	protein_coding	0	0	5	1	2	0
ENSG00000079332	SAR1A	protein_coding	0	0	13	4	4	9
ENSG00000079335	CDC14A	protein_coding	0	0	6	3	0	3
ENSG00000079337	RAPGEF3	protein_coding	0	0	1	0	0	0
ENSG00000079385	CEACAM1	protein_coding	0	0	1	0	14	8
ENSG00000079387	SENP1	protein_coding	0	0	4	5	0	4
ENSG00000079432	CIC	protein_coding	0	0	4	4	0	1
ENSG00000079459	FDFT1	protein_coding	0	0	17	17	1	2
ENSG00000079462	PAFAH1B3	protein_coding	0	0	2	0	1	0
ENSG00000079482	OPHN1	protein_coding	0	0	0	0	4	0
ENSG00000079616	KIF22	protein_coding	0	0	2	4	1	0
ENSG00000079689	SCGN	protein_coding	0	0	11	6	1	0
ENSG00000079691	CARMIL1	protein_coding	0	0	11	1	21	30
ENSG00000079739	PGM1	protein_coding	0	0	9	10	3	2
ENSG00000079785	DDX1	protein_coding	0	0	10	6	2	1
ENSG00000079805	DNM2	protein_coding	0	0	9	4	1	6
ENSG00000079819	EPB41L2	protein_coding	0	0	58	38	10	14
ENSG00000079950	STX7	protein_coding	0	0	13	5	4	4
ENSG00000079974	RABL2B	protein_coding	0	0	2	2	0	0
ENSG00000079999	KEAP1	protein_coding	0	0	4	2	2	0
ENSG00000080007	DDX43	protein_coding	0	0	3	1	0	3
ENSG00000080031	PTPRH	protein_coding	0	0	2	0	2	2
ENSG00000080189	SLC35C2	protein_coding	0	0	14	7	2	6
ENSG00000080200	CRYBG3	protein_coding	0	0	5	10	1	2
ENSG00000080224	EPHA6	protein_coding	0	0	11	3	2	0
ENSG00000080298	RFX3	protein_coding	0	0	18	6	4	3
ENSG00000080345	RIF1	protein_coding	0	0	32	16	6	4
ENSG00000080371	RAB21	protein_coding	0	0	8	7	2	4
ENSG00000080493	SLC4A4	protein_coding	0	0	8	1	2	0
ENSG00000080503	SMARCA2	protein_coding	0	0	0	0	2	1
ENSG00000080546	SESN1	protein_coding	0	0	6	1	0	3
ENSG00000080603	SRCAP	protein_coding	0	0	12	8	5	8
ENSG00000080608	PUM3	protein_coding	0	0	18	15	1	7
ENSG00000080618	CPB2	protein_coding	0	0	1	4	0	0
ENSG00000080802	CNOT4	protein_coding	0	0	17	6	4	3
ENSG00000080815	PSEN1	protein_coding	0	0	6	2	4	9
ENSG00000080819	CPOX	protein_coding	0	0	3	1	0	0
ENSG00000080822	CLDND1	protein_coding	0	0	6	5	3	1
ENSG00000080823	MOK	protein_coding	0	0	2	0	5	1
ENSG00000080824	HSP90AA1	protein_coding	0	0	26	13	7	15
ENSG00000080839	RBL1	protein_coding	0	0	5	3	0	1
ENSG00000080845	DLGAP4	protein_coding	0	0	7	3	4	2
ENSG00000080910	CFHR2	protein_coding	0	0	1	0	0	0
ENSG00000080986	NDC80	protein_coding	0	0	8	4	0	4
ENSG00000081014	AP4E1	protein_coding	0	0	1	0	2	0
ENSG00000081019	RSBN1	protein_coding	0	0	6	2	1	0
ENSG00000081026	MAGI3	protein_coding	0	0	13	11	4	3
ENSG00000081041	CXCL2	protein_coding	0	0	5	2	5	4
ENSG00000081051	AFP	protein_coding	0	0	1569	689	0	0
ENSG00000081052	COL4A4	protein_coding	0	0	0	0	7	2
ENSG00000081059	TCF7	protein_coding	0	0	1	2	0	1
ENSG00000081087	OSTM1	protein_coding	0	0	8	1	1	3
ENSG00000081148	IMPG2	protein_coding	0	0	0	0	1	0
ENSG00000081154	PCNP	protein_coding	0	0	4	0	0	2
ENSG00000081177	EXD2	protein_coding	0	0	4	0	0	0
ENSG00000081189	MEF2C	protein_coding	0	0	1	3	0	0
ENSG00000081307	UBA5	protein_coding	0	0	6	3	0	1
ENSG00000081320	STK17B	protein_coding	0	0	3	3	0	1
ENSG00000081377	CDC14B	protein_coding	0	0	8	3	3	2
ENSG00000081386	ZNF510	protein_coding	0	0	1	1	0	0
ENSG00000081479	LRP2	protein_coding	0	0	8	5	0	1
ENSG00000081692	JMJD4	protein_coding	0	0	2	0	0	0
ENSG00000081721	DUSP12	protein_coding	0	0	0	2	0	0
ENSG00000081760	AACS	protein_coding	0	0	9	3	3	3
ENSG00000081791	DELE1	protein_coding	0	0	8	0	0	0
ENSG00000081803	CADPS2	protein_coding	0	0	31	15	2	7
ENSG00000081818	PCDHB4	protein_coding	0	0	1	0	0	0
ENSG00000081870	HSPB11	protein_coding	0	0	3	1	0	0
ENSG00000081913	PHLPP1	protein_coding	0	0	9	3	2	9
ENSG00000081923	ATP8B1	protein_coding	0	0	1	3	7	4
ENSG00000082014	SMARCD3	protein_coding	0	0	1	1	0	0
ENSG00000082068	WDR70	protein_coding	0	0	24	4	2	4
ENSG00000082074	FYB1	protein_coding	0	0	0	0	4	4
ENSG00000082126	MPP4	protein_coding	0	0	0	0	2	0
ENSG00000082146	STRADB	protein_coding	0	0	2	0	1	3
ENSG00000082153	BZW1	protein_coding	0	0	15	10	1	3
ENSG00000082175	PGR	protein_coding	0	0	1	0	0	0
ENSG00000082196	C1QTNF3	protein_coding	0	0	4	2	0	0
ENSG00000082212	ME2	protein_coding	0	0	11	3	2	2
ENSG00000082213	C5orf22	protein_coding	0	1	6	1	1	1
ENSG00000082258	CCNT2	protein_coding	0	0	12	5	1	8
ENSG00000082269	FAM135A	protein_coding	0	0	11	6	8	5
ENSG00000082438	COBLL1	protein_coding	0	0	23	13	6	7
ENSG00000082512	TRAF5	protein_coding	0	0	2	3	0	1
ENSG00000082515	MRPL22	protein_coding	0	0	6	1	0	1
ENSG00000082516	GEMIN5	protein_coding	0	0	2	3	2	0
ENSG00000082641	NFE2L1	protein_coding	2	0	18	7	8	12
ENSG00000082701	GSK3B	protein_coding	0	0	29	16	7	6
ENSG00000082781	ITGB5	protein_coding	0	0	9	6	4	3
ENSG00000082805	ERC1	protein_coding	0	0	25	13	7	6
ENSG00000082898	XPO1	protein_coding	0	0	38	20	8	5
ENSG00000082996	RNF13	protein_coding	0	0	3	6	10	5
ENSG00000083067	TRPM3	protein_coding	0	0	1	0	0	0
ENSG00000083093	PALB2	protein_coding	0	0	0	2	1	1
ENSG00000083097	DOP1A	protein_coding	0	0	6	6	2	5
ENSG00000083099	LYRM2	protein_coding	0	0	1	1	2	2
ENSG00000083123	BCKDHB	protein_coding	0	0	9	6	5	8
ENSG00000083168	KAT6A	protein_coding	0	0	13	5	4	7
ENSG00000083223	TUT7	protein_coding	0	0	3	3	0	3
ENSG00000083307	GRHL2	protein_coding	0	0	0	0	10	5
ENSG00000083312	TNPO1	protein_coding	0	0	21	11	7	9
ENSG00000083444	PLOD1	protein_coding	0	0	8	4	4	1
ENSG00000083520	DIS3	protein_coding	0	0	8	0	0	2
ENSG00000083535	PIBF1	protein_coding	0	0	8	5	0	1
ENSG00000083544	TDRD3	protein_coding	0	0	3	2	0	0
ENSG00000083635	NUFIP1	protein_coding	0	0	6	2	0	0
ENSG00000083642	PDS5B	protein_coding	0	0	11	8	2	0
ENSG00000083720	OXCT1	protein_coding	0	0	4	5	0	0
ENSG00000083799	CYLD	protein_coding	0	0	0	2	2	7
ENSG00000083812	ZNF324	protein_coding	0	0	0	1	1	0
ENSG00000083814	ZNF671	protein_coding	0	0	1	0	0	0
ENSG00000083817	ZNF416	protein_coding	0	0	0	1	0	0
ENSG00000083828	ZNF586	protein_coding	0	0	6	4	1	4
ENSG00000083844	ZNF264	protein_coding	0	0	4	6	2	2
ENSG00000083845	RPS5	protein_coding	0	1	23	13	6	8
ENSG00000083857	FAT1	protein_coding	0	0	18	9	14	12
ENSG00000083896	YTHDC1	protein_coding	0	0	24	16	1	2
ENSG00000083937	CHMP2B	protein_coding	0	0	3	2	0	1
ENSG00000084070	SMAP2	protein_coding	0	0	7	8	3	2
ENSG00000084072	PPIE	protein_coding	0	0	2	2	0	3
ENSG00000084073	ZMPSTE24	protein_coding	0	0	9	0	1	0
ENSG00000084090	STARD7	protein_coding	0	0	16	11	7	1
ENSG00000084092	NOA1	protein_coding	0	0	4	0	0	2
ENSG00000084093	REST	protein_coding	0	0	9	5	1	2
ENSG00000084110	HAL	protein_coding	0	0	8	3	0	0
ENSG00000084112	SSH1	protein_coding	0	0	2	5	4	2
ENSG00000084207	GSTP1	protein_coding	0	0	36	19	4	2
ENSG00000084234	APLP2	protein_coding	0	0	24	8	6	10
ENSG00000084444	FAM234B	protein_coding	0	0	0	1	0	0
ENSG00000084453	SLCO1A2	protein_coding	0	0	18	8	0	0
ENSG00000084463	WBP11	protein_coding	0	0	12	5	2	4
ENSG00000084623	EIF3I	protein_coding	0	1	8	4	3	3
ENSG00000084628	NKAIN1	protein_coding	0	0	2	0	0	0
ENSG00000084636	COL16A1	protein_coding	0	0	2	0	0	0
ENSG00000084652	TXLNA	protein_coding	1	0	15	5	1	2
ENSG00000084674	APOB	protein_coding	0	0	725	367	0	0
ENSG00000084676	NCOA1	protein_coding	0	0	12	4	2	0
ENSG00000084693	AGBL5	protein_coding	0	0	1	0	0	0
ENSG00000084710	EFR3B	protein_coding	0	0	1	1	0	0
ENSG00000084731	KIF3C	protein_coding	0	0	1	0	0	0
ENSG00000084733	RAB10	protein_coding	0	0	23	4	7	4
ENSG00000084734	GCKR	protein_coding	0	0	1	0	0	1
ENSG00000084754	HADHA	protein_coding	0	0	13	8	5	6
ENSG00000084764	MAPRE3	protein_coding	0	0	1	1	0	0
ENSG00000084774	CAD	protein_coding	0	0	9	3	3	3
ENSG00000085063	CD59	protein_coding	0	0	2	0	1	2
ENSG00000085117	CD82	protein_coding	0	0	0	0	1	0
ENSG00000085185	BCORL1	protein_coding	0	0	5	2	0	0
ENSG00000085224	ATRX	protein_coding	0	0	21	17	5	12
ENSG00000085231	AK6	protein_coding	0	0	13	1	1	0
ENSG00000085274	MYNN	protein_coding	0	0	3	4	0	0
ENSG00000085276	MECOM	protein_coding	0	0	48	45	37	59
ENSG00000085365	SCAMP1	protein_coding	0	0	4	2	4	5
ENSG00000085377	PREP	protein_coding	0	0	12	6	1	8
ENSG00000085382	HACE1	protein_coding	0	0	5	1	1	1
ENSG00000085415	SEH1L	protein_coding	0	0	10	12	2	0
ENSG00000085433	WDR47	protein_coding	0	0	0	1	0	0
ENSG00000085465	OVGP1	protein_coding	0	0	1	2	0	0
ENSG00000085491	SLC25A24	protein_coding	0	0	10	7	6	4
ENSG00000085511	MAP3K4	protein_coding	0	0	8	5	4	6
ENSG00000085514	PILRA	protein_coding	0	0	1	1	0	0
ENSG00000085563	ABCB1	protein_coding	0	0	11	11	0	0
ENSG00000085644	ZNF213	protein_coding	0	0	0	0	1	0
ENSG00000085719	CPNE3	protein_coding	0	0	3	5	3	0
ENSG00000085721	RRN3	protein_coding	0	0	4	1	0	0
ENSG00000085733	CTTN	protein_coding	0	0	12	8	10	15
ENSG00000085760	MTIF2	protein_coding	0	0	4	2	2	0
ENSG00000085788	DDHD2	protein_coding	0	0	6	6	2	1
ENSG00000085831	TTC39A	protein_coding	0	0	1	0	0	0
ENSG00000085832	EPS15	protein_coding	0	0	12	7	4	0
ENSG00000085840	ORC1	protein_coding	0	0	4	3	2	1
ENSG00000085871	MGST2	protein_coding	0	0	12	4	0	0
ENSG00000085872	CHERP	protein_coding	0	0	6	4	0	0
ENSG00000085978	ATG16L1	protein_coding	0	0	7	3	0	2
ENSG00000085982	USP40	protein_coding	0	0	7	3	2	2
ENSG00000085998	POMGNT1	protein_coding	0	0	8	1	1	0
ENSG00000085999	RAD54L	protein_coding	0	0	4	2	1	2
ENSG00000086015	MAST2	protein_coding	0	0	27	10	4	3
ENSG00000086061	DNAJA1	protein_coding	0	0	13	4	1	3
ENSG00000086062	B4GALT1	protein_coding	0	0	16	10	3	0
ENSG00000086065	CHMP5	protein_coding	0	0	3	0	0	3
ENSG00000086102	NFX1	protein_coding	0	0	9	7	2	3
ENSG00000086159	AQP6	protein_coding	0	0	1	0	0	0
ENSG00000086189	DIMT1	protein_coding	0	0	2	1	0	0
ENSG00000086200	IPO11	protein_coding	0	0	2	2	0	1
ENSG00000086205	FOLH1	protein_coding	0	0	2	1	0	0
ENSG00000086232	EIF2AK1	protein_coding	0	0	12	3	4	5
ENSG00000086289	EPDR1	protein_coding	0	0	0	0	2	3
ENSG00000086300	SNX10	protein_coding	0	0	1	3	2	0
ENSG00000086475	SEPHS1	protein_coding	0	0	10	7	1	0
ENSG00000086544	ITPKC	protein_coding	0	0	4	1	0	3
ENSG00000086548	CEACAM6	protein_coding	0	0	0	0	7	3
ENSG00000086589	RBM22	protein_coding	0	0	5	2	0	1
ENSG00000086598	TMED2	protein_coding	0	0	11	8	8	10
ENSG00000086619	ERO1B	protein_coding	0	0	0	2	0	4
ENSG00000086666	ZFAND6	protein_coding	0	0	16	10	4	12
ENSG00000086696	HSD17B2	protein_coding	0	0	9	3	0	0
ENSG00000086712	TXLNG	protein_coding	0	0	4	2	1	5
ENSG00000086730	LAT2	protein_coding	0	0	1	0	0	0
ENSG00000086758	HUWE1	protein_coding	0	0	71	56	25	30
ENSG00000086827	ZW10	protein_coding	0	0	2	3	0	2
ENSG00000086848	ALG9	protein_coding	0	0	2	2	0	0
ENSG00000086991	NOX4	protein_coding	0	0	0	1	0	0
ENSG00000087008	ACOX3	protein_coding	0	0	3	4	0	2
ENSG00000087053	MTMR2	protein_coding	0	0	1	6	2	1
ENSG00000087074	PPP1R15A	protein_coding	0	0	8	7	11	9
ENSG00000087076	HSD17B14	protein_coding	0	0	4	2	1	1
ENSG00000087077	TRIP6	protein_coding	0	0	2	2	1	0
ENSG00000087085	ACHE	protein_coding	0	0	0	1	0	2
ENSG00000087086	FTL	protein_coding	0	2	70	26	14	8
ENSG00000087087	SRRT	protein_coding	0	0	6	3	1	1
ENSG00000087088	BAX	protein_coding	0	0	4	1	2	0
ENSG00000087095	NLK	protein_coding	0	0	19	7	8	3
ENSG00000087111	PIGS	protein_coding	0	0	5	1	1	0
ENSG00000087152	ATXN7L3	protein_coding	0	0	2	5	5	1
ENSG00000087157	PGS1	protein_coding	0	0	2	5	2	1
ENSG00000087191	PSMC5	protein_coding	0	0	6	5	0	0
ENSG00000087206	UIMC1	protein_coding	0	0	8	4	2	5
ENSG00000087237	CETP	protein_coding	0	0	0	1	0	0
ENSG00000087263	OGFOD1	protein_coding	0	0	2	0	1	0
ENSG00000087266	SH3BP2	protein_coding	0	0	10	5	0	0
ENSG00000087269	NOP14	protein_coding	0	0	11	8	0	1
ENSG00000087274	ADD1	protein_coding	0	0	10	8	1	4
ENSG00000087299	L2HGDH	protein_coding	0	1	1	3	0	3
ENSG00000087301	TXNDC16	protein_coding	0	0	4	0	2	0
ENSG00000087302	RTRAF	protein_coding	0	0	6	2	1	0
ENSG00000087338	GMCL1	protein_coding	0	0	5	6	0	3
ENSG00000087365	SF3B2	protein_coding	0	0	10	4	1	1
ENSG00000087448	KLHL42	protein_coding	0	0	0	1	2	4
ENSG00000087460	GNAS	protein_coding	0	1	51	26	19	13
ENSG00000087470	DNM1L	protein_coding	0	0	4	4	1	1
ENSG00000087502	ERGIC2	protein_coding	0	0	7	5	0	4
ENSG00000087586	AURKA	protein_coding	0	0	5	0	1	0
ENSG00000087589	CASS4	protein_coding	0	0	1	0	1	0
ENSG00000087842	PIR	protein_coding	0	0	5	0	0	3
ENSG00000087884	AAMDC	protein_coding	0	0	2	2	0	0
ENSG00000087903	RFX2	protein_coding	0	0	4	0	2	0
ENSG00000087995	METTL2A	protein_coding	0	0	1	0	0	1
ENSG00000088035	ALG6	protein_coding	0	0	4	2	0	0
ENSG00000088038	CNOT3	protein_coding	0	0	13	2	0	2
ENSG00000088179	PTPN4	protein_coding	0	0	18	3	11	5
ENSG00000088205	DDX18	protein_coding	0	0	4	11	3	1
ENSG00000088247	KHSRP	protein_coding	1	0	25	19	5	4
ENSG00000088256	GNA11	protein_coding	0	0	5	2	2	4
ENSG00000088280	ASAP3	protein_coding	0	0	7	4	0	0
ENSG00000088298	EDEM2	protein_coding	0	0	1	1	0	4
ENSG00000088305	DNMT3B	protein_coding	0	0	0	3	0	1
ENSG00000088325	TPX2	protein_coding	0	0	24	18	3	3
ENSG00000088340	FER1L4	transcribed_unitary_pseudogene	0	0	1	1	7	1
ENSG00000088356	PDRG1	protein_coding	0	0	2	1	0	0
ENSG00000088367	EPB41L1	protein_coding	0	0	3	0	10	13
ENSG00000088387	DOCK9	protein_coding	0	0	3	3	4	2
ENSG00000088448	ANKRD10	protein_coding	0	0	5	1	4	5
ENSG00000088451	TGDS	protein_coding	0	0	2	0	0	0
ENSG00000088682	COQ9	protein_coding	0	0	0	1	1	2
ENSG00000088726	TMEM40	protein_coding	0	0	0	0	1	0
ENSG00000088727	KIF9	protein_coding	0	0	2	1	0	0
ENSG00000088808	PPP1R13B	protein_coding	0	0	2	1	2	2
ENSG00000088812	ATRN	protein_coding	0	0	19	6	2	5
ENSG00000088826	SMOX	protein_coding	0	0	2	4	2	1
ENSG00000088833	NSFL1C	protein_coding	0	0	11	5	3	5
ENSG00000088854	C20orf194	protein_coding	0	0	8	1	3	0
ENSG00000088881	EBF4	protein_coding	0	0	3	4	0	0
ENSG00000088888	MAVS	protein_coding	0	0	12	9	4	2
ENSG00000088899	LZTS3	protein_coding	0	0	4	1	0	0
ENSG00000088926	F11	protein_coding	0	0	1	0	0	0
ENSG00000088930	XRN2	protein_coding	0	0	24	15	0	2
ENSG00000088970	KIZ	protein_coding	0	0	4	0	1	0
ENSG00000088986	DYNLL1	protein_coding	0	0	7	4	0	0
ENSG00000088992	TESC	protein_coding	0	0	1	0	9	12
ENSG00000089006	SNX5	protein_coding	0	0	27	6	1	0
ENSG00000089009	RPL6	protein_coding	0	0	27	5	2	4
ENSG00000089022	MAPKAPK5	protein_coding	0	0	10	4	0	1
ENSG00000089048	ESF1	protein_coding	0	0	12	6	1	1
ENSG00000089050	RBBP9	protein_coding	0	0	1	1	0	0
ENSG00000089053	ANAPC5	protein_coding	0	0	1	2	3	0
ENSG00000089057	SLC23A2	protein_coding	0	0	16	6	2	2
ENSG00000089060	SLC8B1	protein_coding	0	0	2	0	1	0
ENSG00000089063	TMEM230	protein_coding	0	0	8	2	2	0
ENSG00000089094	KDM2B	protein_coding	0	0	2	3	1	2
ENSG00000089123	TASP1	protein_coding	0	0	17	7	5	2
ENSG00000089127	OAS1	protein_coding	0	0	0	0	20	15
ENSG00000089154	GCN1	protein_coding	0	0	15	10	11	9
ENSG00000089157	RPLP0	protein_coding	1	0	161	44	14	17
ENSG00000089159	PXN	protein_coding	0	0	3	3	5	7
ENSG00000089163	SIRT4	protein_coding	0	0	0	1	0	0
ENSG00000089177	KIF16B	protein_coding	0	0	4	2	0	1
ENSG00000089195	TRMT6	protein_coding	0	0	2	2	0	1
ENSG00000089220	PEBP1	protein_coding	0	3	12	5	2	5
ENSG00000089234	BRAP	protein_coding	0	0	3	2	0	4
ENSG00000089248	ERP29	protein_coding	0	0	19	12	4	3
ENSG00000089280	FUS	protein_coding	0	0	27	15	5	6
ENSG00000089289	IGBP1	protein_coding	0	0	3	9	1	0
ENSG00000089327	FXYD5	protein_coding	0	0	0	0	2	5
ENSG00000089335	ZNF302	protein_coding	0	0	2	2	0	0
ENSG00000089351	GRAMD1A	protein_coding	0	0	6	1	3	2
ENSG00000089472	HEPH	protein_coding	0	0	2	0	0	0
ENSG00000089486	CDIP1	protein_coding	0	0	5	0	0	2
ENSG00000089597	GANAB	protein_coding	3	0	63	34	7	8
ENSG00000089639	GMIP	protein_coding	0	0	0	1	0	0
ENSG00000089682	RBM41	protein_coding	0	0	6	0	1	1
ENSG00000089685	BIRC5	protein_coding	0	0	4	3	1	2
ENSG00000089692	LAG3	protein_coding	0	0	1	0	0	0
ENSG00000089693	MLF2	protein_coding	0	0	6	0	4	0
ENSG00000089723	OTUB2	protein_coding	0	0	0	0	1	7
ENSG00000089737	DDX24	protein_coding	0	0	8	1	2	5
ENSG00000089775	ZBTB25	protein_coding	0	0	0	0	1	0
ENSG00000089818	NECAP1	protein_coding	0	0	1	1	0	3
ENSG00000089876	DHX32	protein_coding	0	0	4	2	2	3
ENSG00000089902	RCOR1	protein_coding	0	0	2	3	5	4
ENSG00000089916	GPATCH2L	protein_coding	0	0	10	3	2	4
ENSG00000090013	BLVRB	protein_coding	0	0	2	2	0	1
ENSG00000090020	SLC9A1	protein_coding	0	0	4	2	4	7
ENSG00000090054	SPTLC1	protein_coding	0	0	17	5	3	2
ENSG00000090060	PAPOLA	protein_coding	0	0	26	15	4	6
ENSG00000090061	CCNK	protein_coding	0	0	4	3	5	0
ENSG00000090097	PCBP4	protein_coding	0	0	6	10	0	0
ENSG00000090263	MRPS33	protein_coding	0	0	1	2	0	0
ENSG00000090266	NDUFB2	protein_coding	0	0	5	1	0	1
ENSG00000090273	NUDC	protein_coding	0	0	12	1	0	0
ENSG00000090316	MAEA	protein_coding	0	0	8	10	3	0
ENSG00000090339	ICAM1	protein_coding	0	0	13	9	9	3
ENSG00000090372	STRN4	protein_coding	0	0	6	7	3	1
ENSG00000090376	IRAK3	protein_coding	0	0	0	0	6	7
ENSG00000090382	LYZ	protein_coding	0	0	12	5	1	1
ENSG00000090402	SI	protein_coding	0	0	4	1	0	0
ENSG00000090432	MUL1	protein_coding	0	0	3	1	1	0
ENSG00000090447	TFAP4	protein_coding	0	0	2	1	0	0
ENSG00000090470	PDCD7	protein_coding	0	0	4	0	0	0
ENSG00000090487	SPG21	protein_coding	0	0	3	1	2	5
ENSG00000090520	DNAJB11	protein_coding	0	0	0	0	1	1
ENSG00000090530	P3H2	protein_coding	0	0	1	0	2	1
ENSG00000090534	THPO	protein_coding	0	0	3	0	0	0
ENSG00000090539	CHRD	protein_coding	0	0	1	1	0	0
ENSG00000090565	RAB11FIP3	protein_coding	0	0	6	3	0	3
ENSG00000090581	GNPTG	protein_coding	0	0	3	1	0	1
ENSG00000090612	ZNF268	protein_coding	0	0	1	1	2	0
ENSG00000090615	GOLGA3	protein_coding	0	0	6	4	7	10
ENSG00000090621	PABPC4	protein_coding	0	0	17	9	0	1
ENSG00000090661	CERS4	protein_coding	0	0	4	1	3	0
ENSG00000090674	MCOLN1	protein_coding	0	0	1	2	0	0
ENSG00000090686	USP48	protein_coding	0	0	17	2	0	2
ENSG00000090857	PDPR	protein_coding	0	0	8	5	3	3
ENSG00000090861	AARS1	protein_coding	0	0	45	32	9	8
ENSG00000090863	GLG1	protein_coding	0	0	28	17	4	4
ENSG00000090889	KIF4A	protein_coding	0	0	4	4	0	2
ENSG00000090905	TNRC6A	protein_coding	0	0	20	8	9	10
ENSG00000090924	PLEKHG2	protein_coding	0	0	3	3	3	4
ENSG00000090971	NAT14	protein_coding	0	0	4	1	0	1
ENSG00000090975	PITPNM2	protein_coding	0	0	0	4	2	0
ENSG00000090989	EXOC1	protein_coding	0	0	5	2	1	1
ENSG00000091039	OSBPL8	protein_coding	0	0	23	6	6	11
ENSG00000091073	DTX2	protein_coding	0	0	1	0	0	0
ENSG00000091127	PUS7	protein_coding	0	0	0	10	1	0
ENSG00000091128	LAMB4	protein_coding	0	0	2	2	0	0
ENSG00000091129	NRCAM	protein_coding	0	0	22	8	2	6
ENSG00000091136	LAMB1	protein_coding	0	0	77	44	4	5
ENSG00000091138	SLC26A3	protein_coding	0	0	4	0	0	0
ENSG00000091140	DLD	protein_coding	0	0	15	6	2	0
ENSG00000091157	WDR7	protein_coding	0	0	3	6	2	9
ENSG00000091164	TXNL1	protein_coding	0	0	5	2	1	2
ENSG00000091262	ABCC6	protein_coding	0	0	5	4	0	0
ENSG00000091317	CMTM6	protein_coding	0	0	20	7	0	1
ENSG00000091409	ITGA6	protein_coding	0	0	44	27	7	8
ENSG00000091428	RAPGEF4	protein_coding	0	0	3	3	0	0
ENSG00000091436	MAP3K20	protein_coding	0	0	14	7	1	1
ENSG00000091483	FH	protein_coding	0	0	4	5	0	1
ENSG00000091490	SEL1L3	protein_coding	0	0	4	13	10	3
ENSG00000091513	TF	protein_coding	0	0	252	84	0	3
ENSG00000091527	CDV3	protein_coding	0	0	29	11	6	9
ENSG00000091542	ALKBH5	protein_coding	0	0	4	8	2	3
ENSG00000091583	APOH	protein_coding	0	0	9	0	0	0
ENSG00000091592	NLRP1	protein_coding	0	0	18	3	0	0
ENSG00000091622	PITPNM3	protein_coding	0	0	0	0	3	4
ENSG00000091640	SPAG7	protein_coding	0	0	1	0	2	0
ENSG00000091651	ORC6	protein_coding	0	0	3	1	2	1
ENSG00000091656	ZFHX4	protein_coding	0	0	4	3	0	0
ENSG00000091732	ZC3HC1	protein_coding	0	0	3	0	0	2
ENSG00000091831	ESR1	protein_coding	0	0	0	0	1	1
ENSG00000091947	TMEM101	protein_coding	0	0	1	0	2	0
ENSG00000092010	PSME1	protein_coding	0	0	1	1	1	4
ENSG00000092020	PPP2R3C	protein_coding	0	0	3	0	0	1
ENSG00000092036	HAUS4	protein_coding	0	0	3	0	0	0
ENSG00000092094	OSGEP	protein_coding	0	0	3	0	0	4
ENSG00000092098	RNF31	protein_coding	0	0	2	2	0	0
ENSG00000092108	SCFD1	protein_coding	0	0	80	26	4	1
ENSG00000092140	G2E3	protein_coding	0	0	27	17	2	5
ENSG00000092148	HECTD1	protein_coding	0	0	87	54	5	3
ENSG00000092199	HNRNPC	protein_coding	1	0	65	31	12	10
ENSG00000092201	SUPT16H	protein_coding	1	0	7	7	0	1
ENSG00000092203	TOX4	protein_coding	0	0	5	6	3	0
ENSG00000092208	GEMIN2	protein_coding	0	0	0	1	1	0
ENSG00000092330	TINF2	protein_coding	0	0	1	1	2	1
ENSG00000092421	SEMA6A	protein_coding	0	0	13	9	8	11
ENSG00000092439	TRPM7	protein_coding	0	0	1	5	1	4
ENSG00000092445	TYRO3	protein_coding	0	0	15	0	0	0
ENSG00000092470	WDR76	protein_coding	0	0	3	0	0	0
ENSG00000092531	SNAP23	protein_coding	0	0	3	1	1	3
ENSG00000092607	TBX15	protein_coding	0	0	0	1	0	0
ENSG00000092621	PHGDH	protein_coding	0	0	59	30	2	2
ENSG00000092820	EZR	protein_coding	0	0	25	12	24	30
ENSG00000092841	MYL6	protein_coding	0	0	13	9	5	5
ENSG00000092847	AGO1	protein_coding	0	0	23	18	4	4
ENSG00000092853	CLSPN	protein_coding	0	0	6	4	0	0
ENSG00000092871	RFFL	protein_coding	0	0	31	18	7	2
ENSG00000092929	UNC13D	protein_coding	0	0	1	0	4	1
ENSG00000092931	MFSD11	protein_coding	0	0	5	2	0	1
ENSG00000092964	DPYSL2	protein_coding	0	0	6	1	4	0
ENSG00000092969	TGFB2	protein_coding	0	0	1	0	2	4
ENSG00000092978	GPATCH2	protein_coding	0	0	21	11	2	1
ENSG00000093000	NUP50	protein_coding	0	0	17	5	1	5
ENSG00000093009	CDC45	protein_coding	0	0	10	1	1	4
ENSG00000093010	COMT	protein_coding	0	0	4	2	1	4
ENSG00000093100	AC016026.1	lncRNA	0	0	2	4	0	3
ENSG00000093134	VNN3	protein_coding	0	0	1	0	0	1
ENSG00000093144	ECHDC1	protein_coding	0	0	13	9	1	6
ENSG00000093167	LRRFIP2	protein_coding	0	0	17	10	1	2
ENSG00000093183	SEC22C	protein_coding	0	0	2	2	0	0
ENSG00000093217	XYLB	protein_coding	0	0	19	11	0	3
ENSG00000094631	HDAC6	protein_coding	0	0	11	6	0	0
ENSG00000094755	GABRP	protein_coding	0	0	0	0	14	20
ENSG00000094804	CDC6	protein_coding	0	0	11	4	8	9
ENSG00000094880	CDC23	protein_coding	0	0	2	0	1	2
ENSG00000094914	AAAS	protein_coding	0	0	5	0	0	1
ENSG00000094916	CBX5	protein_coding	0	0	56	40	5	6
ENSG00000094975	SUCO	protein_coding	0	0	9	12	4	8
ENSG00000095002	MSH2	protein_coding	0	0	10	4	2	5
ENSG00000095015	MAP3K1	protein_coding	0	0	9	0	6	9
ENSG00000095066	HOOK2	protein_coding	0	0	1	4	2	0
ENSG00000095139	ARCN1	protein_coding	0	0	12	7	3	1
ENSG00000095203	EPB41L4B	protein_coding	0	0	4	1	2	0
ENSG00000095209	TMEM38B	protein_coding	0	0	6	4	0	2
ENSG00000095261	PSMD5	protein_coding	0	0	11	3	1	2
ENSG00000095319	NUP188	protein_coding	0	0	13	4	0	2
ENSG00000095321	CRAT	protein_coding	0	0	6	2	0	0
ENSG00000095370	SH2D3C	protein_coding	0	0	3	0	0	0
ENSG00000095380	NANS	protein_coding	0	0	6	0	1	0
ENSG00000095397	WHRN	protein_coding	0	0	2	0	0	0
ENSG00000095485	CWF19L1	protein_coding	0	0	4	7	5	1
ENSG00000095539	SEMA4G	protein_coding	0	0	9	10	0	0
ENSG00000095564	BTAF1	protein_coding	0	0	12	11	3	2
ENSG00000095574	IKZF5	protein_coding	0	0	3	0	0	0
ENSG00000095585	BLNK	protein_coding	0	0	0	0	2	2
ENSG00000095587	TLL2	protein_coding	0	0	1	1	1	0
ENSG00000095637	SORBS1	protein_coding	0	0	28	16	0	0
ENSG00000095739	BAMBI	protein_coding	0	0	13	2	1	1
ENSG00000095787	WAC	protein_coding	0	0	34	16	5	11
ENSG00000095794	CREM	protein_coding	0	0	6	1	1	1
ENSG00000095906	NUBP2	protein_coding	0	0	2	2	1	0
ENSG00000095951	HIVEP1	protein_coding	0	0	11	9	4	6
ENSG00000096060	FKBP5	protein_coding	0	0	3	3	1	1
ENSG00000096063	SRPK1	protein_coding	0	0	5	14	8	8
ENSG00000096070	BRPF3	protein_coding	0	0	11	3	0	5
ENSG00000096080	MRPS18A	protein_coding	0	0	2	0	0	0
ENSG00000096092	TMEM14A	protein_coding	0	0	0	0	1	1
ENSG00000096093	EFHC1	protein_coding	0	0	1	1	1	0
ENSG00000096384	HSP90AB1	protein_coding	0	0	66	26	27	21
ENSG00000096401	CDC5L	protein_coding	0	0	9	0	1	1
ENSG00000096433	ITPR3	protein_coding	0	0	4	1	13	9
ENSG00000096654	ZNF184	protein_coding	0	0	2	1	0	0
ENSG00000096696	DSP	protein_coding	0	0	29	17	4	6
ENSG00000096717	SIRT1	protein_coding	0	0	1	2	1	0
ENSG00000096746	HNRNPH3	protein_coding	0	0	18	4	3	2
ENSG00000096872	IFT74	protein_coding	0	0	1	0	0	0
ENSG00000096968	JAK2	protein_coding	0	0	3	1	5	3
ENSG00000097007	ABL1	protein_coding	0	0	19	9	3	1
ENSG00000097021	ACOT7	protein_coding	0	0	4	3	0	0
ENSG00000097033	SH3GLB1	protein_coding	0	0	11	3	0	0
ENSG00000097046	CDC7	protein_coding	0	0	6	2	2	0
ENSG00000097096	SYDE2	protein_coding	0	0	3	1	0	0
ENSG00000099139	PCSK5	protein_coding	0	0	9	6	5	5
ENSG00000099194	SCD	protein_coding	0	0	161	75	2	4
ENSG00000099203	TMED1	protein_coding	0	0	3	1	0	1
ENSG00000099204	ABLIM1	protein_coding	0	0	31	10	9	7
ENSG00000099219	ERMP1	protein_coding	0	0	3	1	1	9
ENSG00000099246	RAB18	protein_coding	0	0	5	5	0	3
ENSG00000099250	NRP1	protein_coding	0	0	21	14	5	15
ENSG00000099251	HSD17B7P2	transcribed_unprocessed_pseudogene	0	0	1	2	0	0
ENSG00000099256	PRTFDC1	protein_coding	0	0	6	2	1	3
ENSG00000099260	PALMD	protein_coding	0	0	1	0	0	0
ENSG00000099282	TSPAN15	protein_coding	0	0	1	0	7	13
ENSG00000099284	MACROH2A2	protein_coding	0	0	3	4	0	0
ENSG00000099290	WASHC2A	protein_coding	0	0	2	0	0	0
ENSG00000099308	MAST3	protein_coding	0	0	2	2	0	0
ENSG00000099326	MZF1	protein_coding	0	0	4	3	1	0
ENSG00000099330	OCEL1	protein_coding	0	0	1	0	0	0
ENSG00000099331	MYO9B	protein_coding	0	0	3	8	0	1
ENSG00000099341	PSMD8	protein_coding	0	0	12	3	3	3
ENSG00000099364	FBXL19	protein_coding	0	0	3	2	2	0
ENSG00000099365	STX1B	protein_coding	0	0	1	0	1	1
ENSG00000099377	HSD3B7	protein_coding	0	0	0	0	1	0
ENSG00000099381	SETD1A	protein_coding	0	0	4	5	1	1
ENSG00000099385	BCL7C	protein_coding	0	0	4	0	0	1
ENSG00000099399	MAGEB2	protein_coding	0	0	2	1	0	0
ENSG00000099617	EFNA2	protein_coding	0	0	2	1	0	0
ENSG00000099622	CIRBP	protein_coding	0	0	6	6	1	0
ENSG00000099624	ATP5F1D	protein_coding	0	0	6	1	0	0
ENSG00000099783	HNRNPM	protein_coding	0	0	14	12	2	9
ENSG00000099785	MARCHF2	protein_coding	0	0	1	1	1	0
ENSG00000099797	TECR	protein_coding	0	0	5	6	0	1
ENSG00000099800	TIMM13	protein_coding	0	0	2	3	0	0
ENSG00000099804	CDC34	protein_coding	0	0	16	2	0	0
ENSG00000099810	MTAP	protein_coding	0	0	6	5	6	6
ENSG00000099812	MISP	protein_coding	0	0	0	0	4	3
ENSG00000099814	CEP170B	protein_coding	0	0	5	1	4	2
ENSG00000099817	POLR2E	protein_coding	0	0	8	7	0	1
ENSG00000099821	POLRMT	protein_coding	0	0	5	1	0	0
ENSG00000099849	RASSF7	protein_coding	0	0	2	1	1	0
ENSG00000099864	PALM	protein_coding	0	0	5	1	0	0
ENSG00000099869	IGF2-AS	lncRNA	0	0	0	1	0	0
ENSG00000099875	MKNK2	protein_coding	0	0	10	4	1	0
ENSG00000099889	ARVCF	protein_coding	0	0	0	1	1	0
ENSG00000099899	TRMT2A	protein_coding	0	0	1	0	1	2
ENSG00000099901	RANBP1	protein_coding	0	0	10	6	1	1
ENSG00000099904	ZDHHC8	protein_coding	1	0	0	1	0	2
ENSG00000099910	KLHL22	protein_coding	0	0	3	1	0	2
ENSG00000099917	MED15	protein_coding	0	0	3	2	4	7
ENSG00000099937	SERPIND1	protein_coding	0	0	6	3	0	0
ENSG00000099940	SNAP29	protein_coding	0	0	2	6	0	0
ENSG00000099942	CRKL	protein_coding	0	0	18	12	2	5
ENSG00000099949	LZTR1	protein_coding	0	0	1	0	0	0
ENSG00000099954	CECR2	protein_coding	0	0	19	15	0	0
ENSG00000099956	SMARCB1	protein_coding	0	0	19	4	2	2
ENSG00000099958	DERL3	protein_coding	1	0	0	0	0	0
ENSG00000099968	BCL2L13	protein_coding	0	0	8	19	5	3
ENSG00000099974	DDTL	protein_coding	0	0	1	1	0	2
ENSG00000099977	DDT	protein_coding	0	0	4	4	0	1
ENSG00000099991	CABIN1	protein_coding	0	0	11	18	3	6
ENSG00000099992	TBC1D10A	protein_coding	0	0	0	2	1	0
ENSG00000099994	SUSD2	protein_coding	0	0	1	2	0	0
ENSG00000099995	SF3A1	protein_coding	0	0	19	5	1	4
ENSG00000099999	RNF215	protein_coding	0	0	3	0	2	1
ENSG00000100003	SEC14L2	protein_coding	0	0	0	0	1	0
ENSG00000100014	SPECC1L	protein_coding	0	0	17	15	3	2
ENSG00000100023	PPIL2	protein_coding	0	0	2	2	1	0
ENSG00000100024	UPB1	protein_coding	0	0	2	3	0	0
ENSG00000100027	YPEL1	protein_coding	0	0	0	1	0	0
ENSG00000100028	SNRPD3	protein_coding	0	0	15	7	1	3
ENSG00000100029	PES1	protein_coding	0	0	5	3	2	4
ENSG00000100030	MAPK1	protein_coding	0	0	18	15	3	3
ENSG00000100034	PPM1F	protein_coding	0	0	2	1	1	2
ENSG00000100038	TOP3B	protein_coding	0	0	7	0	1	4
ENSG00000100056	ESS2	protein_coding	0	0	2	2	2	2
ENSG00000100058	CRYBB2P1	transcribed_unprocessed_pseudogene	0	0	3	5	1	0
ENSG00000100060	MFNG	protein_coding	0	0	0	1	1	0
ENSG00000100065	CARD10	protein_coding	0	0	6	3	0	4
ENSG00000100068	LRP5L	protein_coding	0	0	2	3	1	2
ENSG00000100075	SLC25A1	protein_coding	2	1	10	3	0	3
ENSG00000100077	GRK3	protein_coding	0	0	14	7	3	1
ENSG00000100079	LGALS2	protein_coding	0	0	0	1	0	0
ENSG00000100083	GGA1	protein_coding	0	0	3	1	1	0
ENSG00000100084	HIRA	protein_coding	0	0	14	16	6	6
ENSG00000100092	SH3BP1	protein_coding	0	0	8	1	0	0
ENSG00000100097	LGALS1	protein_coding	0	0	0	0	1	0
ENSG00000100099	HPS4	protein_coding	0	0	3	3	0	3
ENSG00000100100	PIK3IP1	protein_coding	0	0	0	0	1	0
ENSG00000100101	Z83844.1	protein_coding	0	0	1	2	0	0
ENSG00000100104	SRRD	protein_coding	0	0	2	0	1	1
ENSG00000100105	PATZ1	protein_coding	0	0	10	1	1	3
ENSG00000100106	TRIOBP	protein_coding	0	0	6	1	1	1
ENSG00000100109	TFIP11	protein_coding	0	0	5	0	0	0
ENSG00000100116	GCAT	protein_coding	0	0	0	4	0	1
ENSG00000100124	ANKRD54	protein_coding	0	0	0	1	0	1
ENSG00000100129	EIF3L	protein_coding	0	0	29	18	4	4
ENSG00000100138	SNU13	protein_coding	0	0	7	3	1	2
ENSG00000100139	MICALL1	protein_coding	0	0	2	2	4	1
ENSG00000100142	POLR2F	protein_coding	0	0	1	1	0	2
ENSG00000100147	CCDC134	protein_coding	0	0	4	0	0	4
ENSG00000100150	DEPDC5	protein_coding	0	0	9	5	3	4
ENSG00000100151	PICK1	protein_coding	0	0	1	1	0	0
ENSG00000100154	TTC28	protein_coding	0	0	40	18	13	14
ENSG00000100162	CENPM	protein_coding	0	0	0	2	0	1
ENSG00000100170	SLC5A1	protein_coding	0	0	0	0	4	0
ENSG00000100196	KDELR3	protein_coding	0	0	4	0	2	0
ENSG00000100201	DDX17	protein_coding	0	0	66	21	8	8
ENSG00000100206	DMC1	protein_coding	0	0	0	0	1	0
ENSG00000100207	TCF20	protein_coding	0	0	16	8	9	11
ENSG00000100209	HSCB	protein_coding	0	0	1	4	0	0
ENSG00000100211	CBY1	protein_coding	0	0	1	0	2	2
ENSG00000100216	TOMM22	protein_coding	0	0	7	3	2	0
ENSG00000100219	XBP1	protein_coding	0	0	63	21	4	6
ENSG00000100220	RTCB	protein_coding	0	0	8	9	2	2
ENSG00000100221	JOSD1	protein_coding	0	0	14	2	3	1
ENSG00000100225	FBXO7	protein_coding	0	0	10	4	1	4
ENSG00000100226	GTPBP1	protein_coding	0	0	4	8	5	8
ENSG00000100227	POLDIP3	protein_coding	0	0	8	3	4	0
ENSG00000100234	TIMP3	protein_coding	0	0	10	11	1	0
ENSG00000100239	PPP6R2	protein_coding	0	0	25	12	3	4
ENSG00000100241	SBF1	protein_coding	0	0	15	7	2	3
ENSG00000100242	SUN2	protein_coding	0	0	7	4	1	3
ENSG00000100243	CYB5R3	protein_coding	0	0	9	6	1	0
ENSG00000100258	LMF2	protein_coding	0	0	7	2	1	0
ENSG00000100263	RHBDD3	protein_coding	0	0	3	2	2	0
ENSG00000100266	PACSIN2	protein_coding	0	0	15	9	15	16
ENSG00000100271	TTLL1	protein_coding	0	0	0	1	3	0
ENSG00000100280	AP1B1	protein_coding	0	0	26	12	4	3
ENSG00000100281	HMGXB4	protein_coding	0	0	7	1	2	0
ENSG00000100284	TOM1	protein_coding	0	0	9	4	0	6
ENSG00000100290	BIK	protein_coding	0	0	0	0	1	2
ENSG00000100292	HMOX1	protein_coding	0	0	7	4	0	1
ENSG00000100296	THOC5	protein_coding	0	0	29	8	1	2
ENSG00000100297	MCM5	protein_coding	0	0	10	7	1	3
ENSG00000100300	TSPO	protein_coding	0	0	0	0	3	0
ENSG00000100304	TTLL12	protein_coding	0	0	5	4	4	3
ENSG00000100307	CBX7	protein_coding	0	0	2	0	1	0
ENSG00000100316	RPL3	protein_coding	3	2	108	47	4	5
ENSG00000100319	ZMAT5	protein_coding	0	0	1	1	0	1
ENSG00000100320	RBFOX2	protein_coding	0	0	31	13	13	10
ENSG00000100324	TAB1	protein_coding	0	0	5	1	0	0
ENSG00000100325	ASCC2	protein_coding	0	0	3	2	1	3
ENSG00000100330	MTMR3	protein_coding	0	0	17	9	0	3
ENSG00000100335	MIEF1	protein_coding	0	0	7	1	2	5
ENSG00000100342	APOL1	protein_coding	0	0	0	0	26	23
ENSG00000100344	PNPLA3	protein_coding	0	0	8	2	1	0
ENSG00000100345	MYH9	protein_coding	0	0	19	23	27	31
ENSG00000100347	SAMM50	protein_coding	0	0	6	1	0	1
ENSG00000100348	TXN2	protein_coding	0	0	7	2	1	1
ENSG00000100350	FOXRED2	protein_coding	0	0	6	4	0	3
ENSG00000100353	EIF3D	protein_coding	0	0	22	8	2	1
ENSG00000100354	TNRC6B	protein_coding	1	0	37	16	7	7
ENSG00000100359	SGSM3	protein_coding	0	0	5	3	2	2
ENSG00000100360	IFT27	protein_coding	0	0	0	1	1	1
ENSG00000100364	KIAA0930	protein_coding	0	0	2	2	1	1
ENSG00000100372	SLC25A17	protein_coding	0	0	1	4	0	0
ENSG00000100376	FAM118A	protein_coding	0	0	3	3	1	0
ENSG00000100380	ST13	protein_coding	0	0	8	10	3	1
ENSG00000100387	RBX1	protein_coding	0	0	5	5	0	2
ENSG00000100393	EP300	protein_coding	0	0	24	12	9	7
ENSG00000100395	L3MBTL2	protein_coding	0	0	0	2	1	0
ENSG00000100401	RANGAP1	protein_coding	0	0	14	2	6	7
ENSG00000100403	ZC3H7B	protein_coding	0	0	10	9	4	0
ENSG00000100410	PHF5A	protein_coding	0	0	4	1	2	3
ENSG00000100412	ACO2	protein_coding	0	0	12	7	3	4
ENSG00000100413	POLR3H	protein_coding	0	0	7	1	3	1
ENSG00000100416	TRMU	protein_coding	0	0	2	1	1	0
ENSG00000100417	PMM1	protein_coding	0	0	1	0	0	0
ENSG00000100418	DESI1	protein_coding	0	0	10	5	4	2
ENSG00000100422	CERK	protein_coding	0	0	1	6	0	0
ENSG00000100425	BRD1	protein_coding	0	0	9	8	7	7
ENSG00000100426	ZBED4	protein_coding	0	0	13	4	1	0
ENSG00000100429	HDAC10	protein_coding	0	0	2	2	0	0
ENSG00000100439	ABHD4	protein_coding	0	0	1	0	0	1
ENSG00000100441	KHNYN	protein_coding	0	0	2	4	2	0
ENSG00000100442	FKBP3	protein_coding	0	0	5	0	1	2
ENSG00000100445	SDR39U1	protein_coding	0	0	3	1	0	0
ENSG00000100461	RBM23	protein_coding	0	0	0	0	2	5
ENSG00000100462	PRMT5	protein_coding	0	0	5	4	2	2
ENSG00000100473	COCH	protein_coding	0	0	14	5	2	2
ENSG00000100478	AP4S1	protein_coding	0	0	12	4	0	1
ENSG00000100479	POLE2	protein_coding	0	0	2	0	0	1
ENSG00000100483	VCPKMT	protein_coding	0	0	0	1	0	1
ENSG00000100485	SOS2	protein_coding	0	0	8	1	0	0
ENSG00000100490	CDKL1	protein_coding	0	0	4	0	0	0
ENSG00000100503	NIN	protein_coding	0	0	10	1	3	0
ENSG00000100504	PYGL	protein_coding	0	0	19	4	0	0
ENSG00000100505	TRIM9	protein_coding	0	0	2	1	1	0
ENSG00000100519	PSMC6	protein_coding	0	0	6	2	0	0
ENSG00000100522	GNPNAT1	protein_coding	0	0	6	1	2	0
ENSG00000100523	DDHD1	protein_coding	0	0	7	0	0	0
ENSG00000100526	CDKN3	protein_coding	0	0	3	1	0	0
ENSG00000100528	CNIH1	protein_coding	1	0	19	3	4	2
ENSG00000100532	CGRRF1	protein_coding	0	0	1	0	0	0
ENSG00000100554	ATP6V1D	protein_coding	0	0	3	2	2	1
ENSG00000100557	CCDC198	protein_coding	0	0	2	5	0	3
ENSG00000100567	PSMA3	protein_coding	0	0	1	6	1	4
ENSG00000100568	VTI1B	protein_coding	0	0	3	3	1	1
ENSG00000100575	TIMM9	protein_coding	0	0	8	0	0	0
ENSG00000100577	GSTZ1	protein_coding	0	0	1	1	0	0
ENSG00000100578	KIAA0586	protein_coding	0	0	11	7	1	1
ENSG00000100580	TMED8	protein_coding	0	0	0	3	0	2
ENSG00000100591	AHSA1	protein_coding	0	0	0	2	2	1
ENSG00000100592	DAAM1	protein_coding	0	0	13	7	1	0
ENSG00000100596	SPTLC2	protein_coding	0	0	4	2	2	3
ENSG00000100599	RIN3	protein_coding	0	0	1	0	0	1
ENSG00000100600	LGMN	protein_coding	0	0	2	2	4	5
ENSG00000100601	ALKBH1	protein_coding	0	0	1	1	0	1
ENSG00000100603	SNW1	protein_coding	0	0	6	0	2	1
ENSG00000100605	ITPK1	protein_coding	0	0	5	2	4	5
ENSG00000100612	DHRS7	protein_coding	0	0	3	2	2	0
ENSG00000100614	PPM1A	protein_coding	0	0	16	2	1	2
ENSG00000100625	SIX4	protein_coding	0	0	1	1	2	0
ENSG00000100626	GALNT16	protein_coding	0	0	0	1	0	0
ENSG00000100629	CEP128	protein_coding	0	0	14	3	0	3
ENSG00000100632	ERH	protein_coding	0	0	12	3	1	1
ENSG00000100644	HIF1A	protein_coding	0	0	23	12	7	6
ENSG00000100647	SUSD6	protein_coding	0	0	1	1	3	5
ENSG00000100650	SRSF5	protein_coding	0	0	4	4	0	4
ENSG00000100664	EIF5	protein_coding	0	0	22	18	6	5
ENSG00000100665	SERPINA4	protein_coding	0	0	1	0	0	0
ENSG00000100697	DICER1	protein_coding	0	0	4	1	1	0
ENSG00000100711	ZFYVE21	protein_coding	0	0	0	1	0	3
ENSG00000100714	MTHFD1	protein_coding	2	0	6	1	2	0
ENSG00000100722	ZC3H14	protein_coding	0	0	12	7	1	6
ENSG00000100726	TELO2	protein_coding	0	0	4	3	0	1
ENSG00000100731	PCNX1	protein_coding	0	0	18	8	6	6
ENSG00000100749	VRK1	protein_coding	0	0	7	2	2	6
ENSG00000100764	PSMC1	protein_coding	0	0	5	3	0	1
ENSG00000100767	PAPLN	protein_coding	0	0	2	0	0	0
ENSG00000100784	RPS6KA5	protein_coding	0	0	0	1	1	3
ENSG00000100796	PPP4R3A	protein_coding	0	0	12	4	1	5
ENSG00000100802	C14orf93	protein_coding	0	0	0	0	2	1
ENSG00000100804	PSMB5	protein_coding	0	0	9	8	1	0
ENSG00000100811	YY1	protein_coding	0	0	5	6	5	2
ENSG00000100813	ACIN1	protein_coding	0	0	19	4	4	4
ENSG00000100814	CCNB1IP1	protein_coding	0	0	7	4	2	0
ENSG00000100815	TRIP11	protein_coding	0	0	12	6	2	1
ENSG00000100823	APEX1	protein_coding	0	0	14	7	0	1
ENSG00000100836	PABPN1	protein_coding	0	0	6	3	1	1
ENSG00000100852	ARHGAP5	protein_coding	0	0	344	145	6	14
ENSG00000100865	CINP	protein_coding	0	0	0	1	0	0
ENSG00000100883	SRP54	protein_coding	0	0	8	2	1	0
ENSG00000100888	CHD8	protein_coding	0	0	3	7	2	5
ENSG00000100889	PCK2	protein_coding	0	0	19	5	3	2
ENSG00000100890	PRORP	protein_coding	0	0	3	3	2	4
ENSG00000100897	DCAF11	protein_coding	0	0	4	1	1	0
ENSG00000100902	PSMA6	protein_coding	0	0	8	0	7	2
ENSG00000100906	NFKBIA	protein_coding	0	0	8	5	2	8
ENSG00000100911	PSME2	protein_coding	0	0	2	0	3	5
ENSG00000100916	BRMS1L	protein_coding	0	0	1	4	0	2
ENSG00000100918	REC8	protein_coding	0	0	1	0	0	0
ENSG00000100926	TM9SF1	protein_coding	0	0	5	2	4	0
ENSG00000100934	SEC23A	protein_coding	0	0	15	9	0	2
ENSG00000100938	GMPR2	protein_coding	1	0	5	2	0	1
ENSG00000100941	PNN	protein_coding	0	0	5	11	1	2
ENSG00000100949	RABGGTA	protein_coding	0	0	0	0	1	0
ENSG00000100979	PLTP	protein_coding	0	0	6	0	0	0
ENSG00000100982	PCIF1	protein_coding	0	0	3	0	0	0
ENSG00000100983	GSS	protein_coding	0	0	3	1	3	0
ENSG00000100991	TRPC4AP	protein_coding	0	0	20	15	5	8
ENSG00000100994	PYGB	protein_coding	0	0	12	4	10	12
ENSG00000100997	ABHD12	protein_coding	0	0	12	5	2	1
ENSG00000101003	GINS1	protein_coding	0	0	8	4	0	0
ENSG00000101004	NINL	protein_coding	0	0	18	14	0	0
ENSG00000101017	CD40	protein_coding	0	0	0	0	1	0
ENSG00000101019	UQCC1	protein_coding	0	0	17	12	3	2
ENSG00000101040	ZMYND8	protein_coding	0	0	27	20	11	10
ENSG00000101049	SGK2	protein_coding	0	0	0	1	2	2
ENSG00000101052	IFT52	protein_coding	0	0	1	1	2	0
ENSG00000101057	MYBL2	protein_coding	0	0	15	6	1	5
ENSG00000101076	HNF4A	protein_coding	0	0	29	17	3	2
ENSG00000101079	NDRG3	protein_coding	0	0	5	0	3	0
ENSG00000101084	RAB5IF	protein_coding	0	0	3	6	2	1
ENSG00000101096	NFATC2	protein_coding	0	0	15	2	0	1
ENSG00000101098	RIMS4	protein_coding	0	0	0	0	2	1
ENSG00000101104	PABPC1L	protein_coding	0	0	5	1	4	2
ENSG00000101109	STK4	protein_coding	0	0	11	7	6	4
ENSG00000101115	SALL4	protein_coding	0	0	2	2	0	0
ENSG00000101126	ADNP	protein_coding	0	0	15	10	6	10
ENSG00000101132	PFDN4	protein_coding	0	0	4	2	1	1
ENSG00000101138	CSTF1	protein_coding	0	0	2	0	0	0
ENSG00000101146	RAE1	protein_coding	0	0	4	1	0	0
ENSG00000101150	TPD52L2	protein_coding	0	0	10	5	7	10
ENSG00000101152	DNAJC5	protein_coding	0	0	6	3	7	6
ENSG00000101158	NELFCD	protein_coding	0	0	9	5	5	0
ENSG00000101160	CTSZ	protein_coding	0	0	7	4	2	6
ENSG00000101161	PRPF6	protein_coding	0	0	6	2	3	0
ENSG00000101166	PRELID3B	protein_coding	0	0	1	0	1	3
ENSG00000101181	MTG2	protein_coding	0	0	1	1	2	0
ENSG00000101182	PSMA7	protein_coding	0	0	12	6	3	7
ENSG00000101187	SLCO4A1	protein_coding	0	0	0	0	2	9
ENSG00000101189	MRGBP	protein_coding	0	0	2	2	0	0
ENSG00000101191	DIDO1	protein_coding	0	0	15	11	10	10
ENSG00000101193	GID8	protein_coding	0	0	4	4	3	2
ENSG00000101194	SLC17A9	protein_coding	0	0	7	4	0	3
ENSG00000101199	ARFGAP1	protein_coding	0	0	7	2	4	5
ENSG00000101210	EEF1A2	protein_coding	0	0	0	0	1	3
ENSG00000101216	GMEB2	protein_coding	0	0	3	1	2	1
ENSG00000101220	C20orf27	protein_coding	0	0	0	6	2	0
ENSG00000101224	CDC25B	protein_coding	0	0	3	1	3	3
ENSG00000101230	ISM1	protein_coding	0	0	0	1	0	0
ENSG00000101236	RNF24	protein_coding	0	0	6	1	0	2
ENSG00000101246	ARFRP1	protein_coding	0	0	1	2	3	0
ENSG00000101247	NDUFAF5	protein_coding	0	0	3	4	2	0
ENSG00000101255	TRIB3	protein_coding	0	0	11	15	2	4
ENSG00000101266	CSNK2A1	protein_coding	0	0	17	12	5	5
ENSG00000101290	CDS2	protein_coding	0	0	18	4	0	1
ENSG00000101294	HM13	protein_coding	0	0	12	12	5	5
ENSG00000101298	SNPH	protein_coding	0	0	0	0	1	0
ENSG00000101310	SEC23B	protein_coding	0	0	7	10	1	0
ENSG00000101311	FERMT1	protein_coding	0	0	0	0	1	3
ENSG00000101333	PLCB4	protein_coding	0	0	0	0	2	5
ENSG00000101335	MYL9	protein_coding	0	0	1	0	0	0
ENSG00000101337	TM9SF4	protein_coding	0	0	17	12	4	7
ENSG00000101343	CRNKL1	protein_coding	0	0	2	2	0	0
ENSG00000101346	POFUT1	protein_coding	0	0	17	9	3	8
ENSG00000101347	SAMHD1	protein_coding	0	0	0	0	9	12
ENSG00000101349	PAK5	protein_coding	0	0	7	1	0	0
ENSG00000101350	KIF3B	protein_coding	0	0	13	9	3	1
ENSG00000101361	NOP56	protein_coding	0	0	20	10	1	0
ENSG00000101363	MANBAL	protein_coding	0	0	4	2	0	4
ENSG00000101365	IDH3B	protein_coding	0	0	9	3	0	1
ENSG00000101367	MAPRE1	protein_coding	0	0	17	6	6	4
ENSG00000101384	JAG1	protein_coding	0	0	17	18	5	3
ENSG00000101391	CDK5RAP1	protein_coding	0	0	5	3	1	1
ENSG00000101400	SNTA1	protein_coding	0	0	2	0	0	0
ENSG00000101407	TTI1	protein_coding	0	0	6	7	6	3
ENSG00000101412	E2F1	protein_coding	0	0	5	2	2	2
ENSG00000101413	RPRD1B	protein_coding	0	0	11	5	7	7
ENSG00000101417	PXMP4	protein_coding	0	0	5	0	2	0
ENSG00000101421	CHMP4B	protein_coding	0	0	7	1	6	9
ENSG00000101439	CST3	protein_coding	0	0	17	10	2	0
ENSG00000101442	ACTR5	protein_coding	0	0	2	0	0	1
ENSG00000101443	WFDC2	protein_coding	0	0	0	0	5	10
ENSG00000101444	AHCY	protein_coding	0	0	25	9	1	5
ENSG00000101447	FAM83D	protein_coding	0	0	5	0	1	0
ENSG00000101452	DHX35	protein_coding	0	0	1	5	2	0
ENSG00000101457	DNTTIP1	protein_coding	0	0	5	1	0	0
ENSG00000101464	PIGU	protein_coding	0	0	10	2	1	2
ENSG00000101473	ACOT8	protein_coding	0	0	1	0	0	0
ENSG00000101474	APMAP	protein_coding	0	0	6	0	1	0
ENSG00000101493	ZNF516	protein_coding	0	0	22	10	12	2
ENSG00000101544	ADNP2	protein_coding	0	0	12	2	0	4
ENSG00000101546	RBFA	protein_coding	0	0	2	1	0	0
ENSG00000101557	USP14	protein_coding	0	0	22	10	1	8
ENSG00000101558	VAPA	protein_coding	0	0	22	16	3	5
ENSG00000101574	METTL4	protein_coding	0	0	1	2	0	0
ENSG00000101577	LPIN2	protein_coding	0	0	25	10	4	6
ENSG00000101596	SMCHD1	protein_coding	0	0	25	14	6	6
ENSG00000101605	MYOM1	protein_coding	0	0	8	1	0	0
ENSG00000101608	MYL12A	protein_coding	0	0	25	4	3	4
ENSG00000101624	CEP76	protein_coding	0	0	4	1	0	0
ENSG00000101638	ST8SIA5	protein_coding	0	0	2	0	0	0
ENSG00000101639	CEP192	protein_coding	0	0	41	20	6	2
ENSG00000101654	RNMT	protein_coding	0	0	15	3	4	2
ENSG00000101665	SMAD7	protein_coding	0	1	2	1	0	2
ENSG00000101670	LIPG	protein_coding	0	0	0	0	3	7
ENSG00000101680	LAMA1	protein_coding	0	1	0	0	0	0
ENSG00000101745	ANKRD12	protein_coding	0	0	9	4	0	2
ENSG00000101751	POLI	protein_coding	0	0	1	1	2	1
ENSG00000101752	MIB1	protein_coding	0	0	25	13	1	7
ENSG00000101773	RBBP8	protein_coding	0	0	10	3	6	2
ENSG00000101782	RIOK3	protein_coding	0	0	3	1	3	1
ENSG00000101811	CSTF2	protein_coding	0	0	1	2	1	1
ENSG00000101825	MXRA5	protein_coding	0	0	0	0	6	1
ENSG00000101843	PSMD10	protein_coding	0	0	0	0	1	1
ENSG00000101844	ATG4A	protein_coding	0	0	2	1	0	0
ENSG00000101846	STS	protein_coding	0	0	12	9	7	2
ENSG00000101849	TBL1X	protein_coding	0	0	34	20	4	6
ENSG00000101850	GPR143	protein_coding	0	0	1	0	0	1
ENSG00000101856	PGRMC1	protein_coding	1	0	4	1	2	3
ENSG00000101868	POLA1	protein_coding	0	0	15	3	8	10
ENSG00000101871	MID1	protein_coding	0	0	13	8	11	17
ENSG00000101882	NKAP	protein_coding	0	0	0	1	0	0
ENSG00000101888	NXT2	protein_coding	0	0	1	1	0	0
ENSG00000101898	MCTS2P	protein_coding	0	0	0	1	2	0
ENSG00000101901	ALG13	protein_coding	0	0	5	1	2	3
ENSG00000101928	MOSPD1	protein_coding	0	0	0	1	4	1
ENSG00000101935	AMMECR1	protein_coding	0	0	5	2	2	2
ENSG00000101940	WDR13	protein_coding	0	0	1	0	1	0
ENSG00000101945	SUV39H1	protein_coding	0	0	2	5	2	1
ENSG00000101955	SRPX	protein_coding	0	0	0	0	1	0
ENSG00000101966	XIAP	protein_coding	0	0	8	1	3	1
ENSG00000101972	STAG2	protein_coding	0	0	11	4	8	7
ENSG00000101974	ATP11C	protein_coding	0	0	0	0	1	0
ENSG00000101986	ABCD1	protein_coding	0	0	0	1	0	0
ENSG00000101997	CCDC22	protein_coding	0	0	2	0	0	0
ENSG00000102003	SYP	protein_coding	0	0	1	0	0	0
ENSG00000102007	PLP2	protein_coding	0	0	0	0	4	6
ENSG00000102024	PLS3	protein_coding	0	0	12	3	5	6
ENSG00000102030	NAA10	protein_coding	0	0	0	1	1	0
ENSG00000102034	ELF4	protein_coding	0	0	4	2	0	0
ENSG00000102038	SMARCA1	protein_coding	0	0	30	7	0	1
ENSG00000102048	ASB9	protein_coding	0	0	2	0	0	1
ENSG00000102054	RBBP7	protein_coding	0	0	3	5	3	4
ENSG00000102081	FMR1	protein_coding	0	0	9	7	2	2
ENSG00000102096	PIM2	protein_coding	0	0	0	1	1	0
ENSG00000102098	SCML2	protein_coding	0	0	10	5	0	0
ENSG00000102100	SLC35A2	protein_coding	0	0	1	1	1	1
ENSG00000102103	PQBP1	protein_coding	0	0	1	1	2	0
ENSG00000102109	PCSK1N	protein_coding	0	0	0	0	2	1
ENSG00000102119	EMD	protein_coding	0	0	0	0	1	0
ENSG00000102144	PGK1	protein_coding	0	1	19	8	6	6
ENSG00000102158	MAGT1	protein_coding	0	0	1	4	5	3
ENSG00000102172	SMS	protein_coding	0	0	8	6	3	5
ENSG00000102178	UBL4A	protein_coding	0	0	5	0	0	0
ENSG00000102181	CD99L2	protein_coding	0	0	5	4	0	0
ENSG00000102189	EEA1	protein_coding	0	0	9	9	0	2
ENSG00000102218	RP2	protein_coding	0	0	2	0	3	3
ENSG00000102221	JADE3	protein_coding	0	0	9	2	1	6
ENSG00000102225	CDK16	protein_coding	0	0	7	5	4	3
ENSG00000102226	USP11	protein_coding	3	0	1	3	2	6
ENSG00000102241	HTATSF1	protein_coding	0	0	3	0	4	2
ENSG00000102287	GABRE	protein_coding	0	0	0	0	3	2
ENSG00000102290	PCDH11X	protein_coding	0	0	0	0	1	0
ENSG00000102309	PIN4	protein_coding	0	0	4	1	0	0
ENSG00000102312	PORCN	protein_coding	0	0	0	0	1	1
ENSG00000102316	MAGED2	protein_coding	0	0	5	2	1	1
ENSG00000102317	RBM3	protein_coding	0	0	42	17	2	4
ENSG00000102359	SRPX2	protein_coding	0	0	0	0	1	4
ENSG00000102362	SYTL4	protein_coding	0	0	0	0	1	1
[truncated: 13,355 more rows]

## Sheet: Chimeric Reads in 293T-rep1
# Table S3. Chimeric level of genes in infected human cell lines
# Chimeric level is estimated by CPM with normalization of viral depth
# Chimeric genes are determined by CPM >= 1 in any replicates for one cell line
GeneID	GeneName	GeneType	293T-rep1_CPM	ChimericGene_in_293T
ENSG00000000003	TSPAN6	protein_coding	0	No
ENSG00000000419	DPM1	protein_coding	0	No
ENSG00000000457	SCYL3	protein_coding	0	No
ENSG00000000460	C1orf112	protein_coding	0	No
ENSG00000000971	CFH	protein_coding	0	No
ENSG00000001036	FUCA2	protein_coding	0	No
ENSG00000001084	GCLC	protein_coding	0	No
ENSG00000001167	NFYA	protein_coding	0	No
ENSG00000001460	STPG1	protein_coding	0	No
ENSG00000001461	NIPAL3	protein_coding	0	No
ENSG00000001497	LAS1L	protein_coding	0	No
ENSG00000001561	ENPP4	protein_coding	0	No
ENSG00000001617	SEMA3F	protein_coding	0	No
ENSG00000001626	CFTR	protein_coding	0	No
ENSG00000001629	ANKIB1	protein_coding	0	No
ENSG00000001630	CYP51A1	protein_coding	0	No
ENSG00000001631	KRIT1	protein_coding	0	No
ENSG00000002016	RAD52	protein_coding	0	No
ENSG00000002330	BAD	protein_coding	0	No
ENSG00000002549	LAP3	protein_coding	0	No
ENSG00000002586	CD99	protein_coding	0	No
ENSG00000002587	HS3ST1	protein_coding	0	No
ENSG00000002746	HECW1	protein_coding	0	No
ENSG00000002822	MAD1L1	protein_coding	0	No
ENSG00000002834	LASP1	protein_coding	0	No
ENSG00000002919	SNX11	protein_coding	0	No
ENSG00000003056	M6PR	protein_coding	0	No
ENSG00000003096	KLHL13	protein_coding	0	No
ENSG00000003137	CYP26B1	protein_coding	0	No
ENSG00000003147	ICA1	protein_coding	0	No
ENSG00000003249	DBNDD1	protein_coding	0	No
ENSG00000003393	ALS2	protein_coding	0	No
ENSG00000003400	CASP10	protein_coding	0	No
ENSG00000003402	CFLAR	protein_coding	0	No
ENSG00000003436	TFPI	protein_coding	0	No
ENSG00000003509	NDUFAF7	protein_coding	0	No
ENSG00000003756	RBM5	protein_coding	0	No
ENSG00000003987	MTMR7	protein_coding	0	No
ENSG00000003989	SLC7A2	protein_coding	0	No
ENSG00000004059	ARF5	protein_coding	0	No
ENSG00000004139	SARM1	protein_coding	0	No
ENSG00000004142	POLDIP2	protein_coding	0	No
ENSG00000004399	PLXND1	protein_coding	0	No
ENSG00000004455	AK2	protein_coding	0	No
ENSG00000004468	CD38	protein_coding	0	No
ENSG00000004478	FKBP4	protein_coding	0	No
ENSG00000004487	KDM1A	protein_coding	0	No
ENSG00000004534	RBM6	protein_coding	0	No
ENSG00000004700	RECQL	protein_coding	0	No
ENSG00000004766	VPS50	protein_coding	0	No
ENSG00000004779	NDUFAB1	protein_coding	0	No
ENSG00000004864	SLC25A13	protein_coding	0	No
ENSG00000004866	ST7	protein_coding	0	No
ENSG00000004897	CDC27	protein_coding	0	No
ENSG00000004939	SLC4A1	protein_coding	0	No
ENSG00000004961	HCCS	protein_coding	0	No
ENSG00000004975	DVL2	protein_coding	0	No
ENSG00000005001	PRSS22	protein_coding	0	No
ENSG00000005007	UPF1	protein_coding	0	No
ENSG00000005020	SKAP2	protein_coding	0	No
ENSG00000005022	SLC25A5	protein_coding	0	No
ENSG00000005059	MCUB	protein_coding	0	No
ENSG00000005075	POLR2J	protein_coding	0	No
ENSG00000005100	DHX33	protein_coding	0	No
ENSG00000005108	THSD7A	protein_coding	0	No
ENSG00000005156	LIG3	protein_coding	0	No
ENSG00000005175	RPAP3	protein_coding	0	No
ENSG00000005187	ACSM3	protein_coding	0	No
ENSG00000005189	REXO5	protein_coding	0	No
ENSG00000005194	CIAPIN1	protein_coding	0	No
ENSG00000005206	SPPL2B	protein_coding	0	No
ENSG00000005238	FAM214B	protein_coding	0	No
ENSG00000005249	PRKAR2B	protein_coding	0	No
ENSG00000005302	MSL3	protein_coding	0	No
ENSG00000005339	CREBBP	protein_coding	0	No
ENSG00000005421	PON1	protein_coding	0	No
ENSG00000005436	GCFC2	protein_coding	0	No
ENSG00000005448	WDR54	protein_coding	0	No
ENSG00000005469	CROT	protein_coding	0	No
ENSG00000005471	ABCB4	protein_coding	0	No
ENSG00000005483	KMT2E	protein_coding	0	No
ENSG00000005486	RHBDD2	protein_coding	0	No
ENSG00000005700	IBTK	protein_coding	0	No
ENSG00000005801	ZNF195	protein_coding	0	No
ENSG00000005810	MYCBP2	protein_coding	0	No
ENSG00000005812	FBXL3	protein_coding	0	No
ENSG00000005844	ITGAL	protein_coding	0	No
ENSG00000005884	ITGA3	protein_coding	0	No
ENSG00000005889	ZFX	protein_coding	0	No
ENSG00000005893	LAMP2	protein_coding	0	No
ENSG00000005961	ITGA2B	protein_coding	0	No
ENSG00000006007	GDE1	protein_coding	0	No
ENSG00000006015	REX1BD	protein_coding	0	No
ENSG00000006025	OSBPL7	protein_coding	0	No
ENSG00000006042	TMEM98	protein_coding	0	No
ENSG00000006062	MAP3K14	protein_coding	0	No
ENSG00000006118	TMEM132A	protein_coding	0	No
ENSG00000006125	AP2B1	protein_coding	0	No
ENSG00000006194	ZNF263	protein_coding	0	No
ENSG00000006210	CX3CL1	protein_coding	0	Yes
ENSG00000006282	SPATA20	protein_coding	0	No
ENSG00000006327	TNFRSF12A	protein_coding	0	No
ENSG00000006432	MAP3K9	protein_coding	0	No
ENSG00000006451	RALA	protein_coding	0	No
ENSG00000006453	BAIAP2L1	protein_coding	0	No
ENSG00000006459	KDM7A	protein_coding	0	No
ENSG00000006468	ETV1	protein_coding	0	No
ENSG00000006530	AGK	protein_coding	0	No
ENSG00000006534	ALDH3B1	protein_coding	0	No
ENSG00000006555	TTC22	protein_coding	0	No
ENSG00000006576	PHTF2	protein_coding	0	No
ENSG00000006607	FARP2	protein_coding	0	No
ENSG00000006611	USH1C	protein_coding	0	No
ENSG00000006625	GGCT	protein_coding	0	No
ENSG00000006634	DBF4	protein_coding	0	No
ENSG00000006652	IFRD1	protein_coding	0	No
ENSG00000006695	COX10	protein_coding	0	No
ENSG00000006704	GTF2IRD1	protein_coding	0	No
ENSG00000006712	PAF1	protein_coding	0	No
ENSG00000006715	VPS41	protein_coding	0	No
ENSG00000006740	ARHGAP44	protein_coding	0	No
ENSG00000006744	ELAC2	protein_coding	0	No
ENSG00000006747	SCIN	protein_coding	0	No
ENSG00000006756	ARSD	protein_coding	0	No
ENSG00000006757	PNPLA4	protein_coding	0	No
ENSG00000006831	ADIPOR2	protein_coding	0	No
ENSG00000006837	CDKL3	protein_coding	0	No
ENSG00000007047	MARK4	protein_coding	0	No
ENSG00000007062	PROM1	protein_coding	0	No
ENSG00000007168	PAFAH1B1	protein_coding	0	No
ENSG00000007202	KIAA0100	protein_coding	0	No
ENSG00000007255	TRAPPC6A	protein_coding	0	No
ENSG00000007314	SCN4A	protein_coding	0	No
ENSG00000007341	ST7L	protein_coding	0	No
ENSG00000007372	PAX6	protein_coding	0	No
ENSG00000007376	RPUSD1	protein_coding	0	No
ENSG00000007384	RHBDF1	protein_coding	0	No
ENSG00000007392	LUC7L	protein_coding	0	No
ENSG00000007516	BAIAP3	protein_coding	0	No
ENSG00000007520	TSR3	protein_coding	0	No
ENSG00000007541	PIGQ	protein_coding	0	No
ENSG00000007545	CRAMP1	protein_coding	0	No
ENSG00000007866	TEAD3	protein_coding	0	No
ENSG00000007908	SELE	protein_coding	0	No
ENSG00000007923	DNAJC11	protein_coding	0	No
ENSG00000007968	E2F2	protein_coding	0	No
ENSG00000008018	PSMB1	protein_coding	0	No
ENSG00000008083	JARID2	protein_coding	0	No
ENSG00000008086	CDKL5	protein_coding	0	No
ENSG00000008128	CDK11A	protein_coding	0	No
ENSG00000008130	NADK	protein_coding	0	No
ENSG00000008256	CYTH3	protein_coding	0	No
ENSG00000008277	ADAM22	protein_coding	0	No
ENSG00000008282	SYPL1	protein_coding	0	No
ENSG00000008294	SPAG9	protein_coding	0	No
ENSG00000008300	CELSR3	protein_coding	0	No
ENSG00000008311	AASS	protein_coding	0	No
ENSG00000008323	PLEKHG6	protein_coding	0	No
ENSG00000008324	SS18L2	protein_coding	0	No
ENSG00000008382	MPND	protein_coding	0	No
ENSG00000008394	MGST1	protein_coding	0	No
ENSG00000008405	CRY1	protein_coding	0	No
ENSG00000008441	NFIX	protein_coding	0	No
ENSG00000008513	ST3GAL1	protein_coding	0	No
ENSG00000008517	IL32	protein_coding	0	No
ENSG00000008710	PKD1	protein_coding	0	No
ENSG00000008838	MED24	protein_coding	0	No
ENSG00000008869	HEATR5B	protein_coding	0	No
ENSG00000008952	SEC62	protein_coding	0	No
ENSG00000008988	RPS20	protein_coding	0	Yes
ENSG00000009307	CSDE1	protein_coding	0	No
ENSG00000009335	UBE3C	protein_coding	0	No
ENSG00000009413	REV3L	protein_coding	0	No
ENSG00000009830	POMT2	protein_coding	0	No
ENSG00000009844	VTA1	protein_coding	0	No
ENSG00000009950	MLXIPL	protein_coding	0	No
ENSG00000009954	BAZ1B	protein_coding	0	No
ENSG00000010017	RANBP9	protein_coding	0	No
ENSG00000010072	SPRTN	protein_coding	0	No
ENSG00000010165	EEF1AKNMT	protein_coding	0	No
ENSG00000010244	ZNF207	protein_coding	0	No
ENSG00000010256	UQCRC1	protein_coding	0	Yes
ENSG00000010270	STARD3NL	protein_coding	0	No
ENSG00000010292	NCAPD2	protein_coding	0	No
ENSG00000010295	IFFO1	protein_coding	0	No
ENSG00000010310	GIPR	protein_coding	0	No
ENSG00000010322	NISCH	protein_coding	0	No
ENSG00000010379	SLC6A13	protein_coding	0	No
ENSG00000010404	IDS	protein_coding	0	No
ENSG00000010539	ZNF200	protein_coding	0	No
ENSG00000010626	LRRC23	protein_coding	0	No
ENSG00000010704	HFE	protein_coding	0	No
ENSG00000010803	SCMH1	protein_coding	0	No
ENSG00000010810	FYN	protein_coding	0	No
ENSG00000010818	HIVEP2	protein_coding	0	No
ENSG00000010932	FMO1	protein_coding	0	No
ENSG00000011007	ELOA	protein_coding	0	No
ENSG00000011009	LYPLA2	protein_coding	0	No
ENSG00000011021	CLCN6	protein_coding	0	No
ENSG00000011052	NME1-NME2	protein_coding	0	No
ENSG00000011105	TSPAN9	protein_coding	0	No
ENSG00000011114	BTBD7	protein_coding	0	No
ENSG00000011132	APBA3	protein_coding	0	No
ENSG00000011143	MKS1	protein_coding	0	No
ENSG00000011198	ABHD5	protein_coding	0	No
ENSG00000011243	AKAP8L	protein_coding	0	No
ENSG00000011258	MBTD1	protein_coding	0	No
ENSG00000011260	UTP18	protein_coding	0	No
ENSG00000011275	RNF216	protein_coding	34.8268	Yes
ENSG00000011295	TTC19	protein_coding	0	No
ENSG00000011304	PTBP1	protein_coding	0	No
ENSG00000011347	SYT7	protein_coding	0	No
ENSG00000011376	LARS2	protein_coding	0	No
ENSG00000011405	PIK3C2A	protein_coding	0	No
ENSG00000011422	PLAUR	protein_coding	0	No
ENSG00000011426	ANLN	protein_coding	0	No
ENSG00000011451	WIZ	protein_coding	0	No
ENSG00000011454	RABGAP1	protein_coding	0	No
ENSG00000011478	QPCTL	protein_coding	0	No
ENSG00000011485	PPP5C	protein_coding	0	No
ENSG00000011523	CEP68	protein_coding	0	No
ENSG00000011566	MAP4K3	protein_coding	0	No
ENSG00000011638	TMEM159	protein_coding	0	No
ENSG00000012048	BRCA1	protein_coding	0	No
ENSG00000012061	ERCC1	protein_coding	0	No
ENSG00000012171	SEMA3B	protein_coding	0	No
ENSG00000012174	MBTPS2	protein_coding	0	No
ENSG00000012211	PRICKLE3	protein_coding	0	No
ENSG00000012232	EXTL3	protein_coding	0	No
ENSG00000012504	NR1H4	protein_coding	0	No
ENSG00000012660	ELOVL5	protein_coding	0	No
ENSG00000012779	ALOX5	protein_coding	0	No
ENSG00000012822	CALCOCO1	protein_coding	0	No
ENSG00000012963	UBR7	protein_coding	0	No
ENSG00000012983	MAP4K5	protein_coding	0	No
ENSG00000013275	PSMC4	protein_coding	0	Yes
ENSG00000013288	MAN2B2	protein_coding	0	No
ENSG00000013297	CLDN11	protein_coding	0	No
ENSG00000013306	SLC25A39	protein_coding	0	No
ENSG00000013364	MVP	protein_coding	0	No
ENSG00000013374	NUB1	protein_coding	0	No
ENSG00000013375	PGM3	protein_coding	0	No
ENSG00000013392	RWDD2A	protein_coding	0	No
ENSG00000013441	CLK1	protein_coding	0	No
ENSG00000013503	POLR3B	protein_coding	0	No
ENSG00000013523	ANGEL1	protein_coding	0	No
ENSG00000013561	RNF14	protein_coding	0	No
ENSG00000013573	DDX11	protein_coding	0	No
ENSG00000013583	HEBP1	protein_coding	0	No
ENSG00000013588	GPRC5A	protein_coding	0	No
ENSG00000013619	MAMLD1	protein_coding	0	No
ENSG00000013810	TACC3	protein_coding	0	No
ENSG00000014123	UFL1	protein_coding	0	No
ENSG00000014138	POLA2	protein_coding	0	No
ENSG00000014164	ZC3H3	protein_coding	0	No
ENSG00000014216	CAPN1	protein_coding	0	No
ENSG00000014641	MDH1	protein_coding	0	No
ENSG00000014824	SLC30A9	protein_coding	0	No
ENSG00000015133	CCDC88C	protein_coding	0	No
ENSG00000015153	YAF2	protein_coding	0	No
ENSG00000015171	ZMYND11	protein_coding	0	No
ENSG00000015285	WAS	protein_coding	0	No
ENSG00000015475	BID	protein_coding	0	No
ENSG00000015520	NPC1L1	protein_coding	0	No
ENSG00000015532	XYLT2	protein_coding	0	No
ENSG00000015568	RGPD5	protein_coding	0	No
ENSG00000015676	NUDCD3	protein_coding	0	No
ENSG00000016082	ISL1	protein_coding	0	No
ENSG00000016391	CHDH	protein_coding	0	No
ENSG00000017260	ATP2C1	protein_coding	0	No
ENSG00000017427	IGF1	protein_coding	0	No
ENSG00000017797	RALBP1	protein_coding	0	No
ENSG00000018189	RUFY3	protein_coding	0	No
ENSG00000018408	WWTR1	protein_coding	17.4134	Yes
ENSG00000018510	AGPS	protein_coding	0	No
ENSG00000018625	ATP1A2	protein_coding	0	No
ENSG00000018699	TTC27	protein_coding	0	No
ENSG00000018869	ZNF582	protein_coding	0	No
ENSG00000019144	PHLDB1	protein_coding	0	No
ENSG00000019186	CYP24A1	protein_coding	0	No
ENSG00000019485	PRDM11	protein_coding	0	No
ENSG00000019582	CD74	protein_coding	0	No
ENSG00000019995	ZRANB1	protein_coding	0	No
ENSG00000020129	NCDN	protein_coding	0	No
ENSG00000020256	ZFP64	protein_coding	0	No
ENSG00000020426	MNAT1	protein_coding	0	No
ENSG00000020577	SAMD4A	protein_coding	0	No
ENSG00000020922	MRE11	protein_coding	0	No
ENSG00000021355	SERPINB1	protein_coding	0	No
ENSG00000021574	SPAST	protein_coding	0	No
ENSG00000021645	NRXN3	protein_coding	0	No
ENSG00000021776	AQR	protein_coding	0	No
ENSG00000021826	CPS1	protein_coding	0	No
ENSG00000021852	C8B	protein_coding	0	No
ENSG00000022277	RTF2	protein_coding	0	No
ENSG00000022556	NLRP2	protein_coding	0	No
ENSG00000022567	SLC45A4	protein_coding	0	No
ENSG00000022840	RNF10	protein_coding	0	No
ENSG00000022976	ZNF839	protein_coding	0	No
ENSG00000023041	ZDHHC6	protein_coding	0	No
ENSG00000023191	RNH1	protein_coding	0	No
ENSG00000023228	NDUFS1	protein_coding	0	No
ENSG00000023287	RB1CC1	protein_coding	0	No
ENSG00000023318	ERP44	protein_coding	0	No
ENSG00000023330	ALAS1	protein_coding	0	No
ENSG00000023445	BIRC3	protein_coding	0	No
ENSG00000023516	AKAP11	protein_coding	0	No
ENSG00000023572	GLRX2	protein_coding	0	No
ENSG00000023608	SNAPC1	protein_coding	0	No
ENSG00000023697	DERA	protein_coding	0	No
ENSG00000023734	STRAP	protein_coding	0	No
ENSG00000023839	ABCC2	protein_coding	0	No
ENSG00000023892	DEF6	protein_coding	0	No
ENSG00000023902	PLEKHO1	protein_coding	0	No
ENSG00000023909	GCLM	protein_coding	0	No
ENSG00000024048	UBR2	protein_coding	0	No
ENSG00000024422	EHD2	protein_coding	0	No
ENSG00000024526	DEPDC1	protein_coding	0	No
ENSG00000024862	CCDC28A	protein_coding	0	No
ENSG00000025039	RRAGD	protein_coding	0	No
ENSG00000025156	HSF2	protein_coding	0	No
ENSG00000025293	PHF20	protein_coding	0	No
ENSG00000025434	NR1H3	protein_coding	0	No
ENSG00000025708	TYMP	protein_coding	0	No
ENSG00000025770	NCAPH2	protein_coding	0	No
ENSG00000025772	TOMM34	protein_coding	0	No
ENSG00000025796	SEC63	protein_coding	0	No
ENSG00000025800	KPNA6	protein_coding	0	No
ENSG00000026025	VIM	protein_coding	0	No
ENSG00000026297	RNASET2	protein_coding	0	No
ENSG00000026508	CD44	protein_coding	0	Yes
ENSG00000026950	BTN3A1	protein_coding	0	No
ENSG00000027001	MIPEP	protein_coding	0	No
ENSG00000027075	PRKCH	protein_coding	0	No
ENSG00000027697	IFNGR1	protein_coding	0	No
ENSG00000027847	B4GALT7	protein_coding	0	No
ENSG00000028116	VRK2	protein_coding	0	No
ENSG00000028203	VEZT	protein_coding	0	No
ENSG00000028277	POU2F2	protein_coding	0	No
ENSG00000028310	BRD9	protein_coding	0	No
ENSG00000028528	SNX1	protein_coding	0	No
ENSG00000028839	TBPL1	protein_coding	0	No
ENSG00000029153	ARNTL2	protein_coding	0	No
ENSG00000029363	BCLAF1	protein_coding	0	No
ENSG00000029364	SLC39A9	protein_coding	0	No
ENSG00000029639	TFB1M	protein_coding	0	No
ENSG00000029725	RABEP1	protein_coding	0	No
ENSG00000029993	HMGB3	protein_coding	0	No
ENSG00000030066	NUP160	protein_coding	0	No
ENSG00000030110	BAK1	protein_coding	0	No
ENSG00000030419	IKZF2	protein_coding	0	No
ENSG00000030582	GRN	protein_coding	0	No
ENSG00000031003	FAM13B	protein_coding	0	No
ENSG00000031691	CENPQ	protein_coding	0	No
ENSG00000031698	SARS1	protein_coding	0	No
ENSG00000031823	RANBP3	protein_coding	0	No
ENSG00000032219	ARID4A	protein_coding	0	No
ENSG00000032389	EIPR1	protein_coding	0	No
ENSG00000032444	PNPLA6	protein_coding	0	No
ENSG00000032742	IFT88	protein_coding	0	No
ENSG00000033011	ALG1	protein_coding	0	No
ENSG00000033030	ZCCHC8	protein_coding	0	No
ENSG00000033100	CHPF2	protein_coding	0	No
ENSG00000033170	FUT8	protein_coding	0	No
ENSG00000033178	UBA6	protein_coding	0	No
ENSG00000033327	GAB2	protein_coding	0	No
ENSG00000033627	ATP6V0A1	protein_coding	0	No
ENSG00000033800	PIAS1	protein_coding	0	No
ENSG00000033867	SLC4A7	protein_coding	0	No
ENSG00000034053	APBA2	protein_coding	0	No
ENSG00000034152	MAP2K3	protein_coding	0	No
ENSG00000034510	TMSB10	protein_coding	0	No
ENSG00000034677	RNF19A	protein_coding	0	No
ENSG00000034693	PEX3	protein_coding	0	No
ENSG00000034713	GABARAPL2	protein_coding	0	No
ENSG00000035115	SH3YL1	protein_coding	0	No
ENSG00000035141	FAM136A	protein_coding	0	No
ENSG00000035403	VCL	protein_coding	0	No
ENSG00000035499	DEPDC1B	protein_coding	0	No
ENSG00000035664	DAPK2	protein_coding	0	No
ENSG00000035681	NSMAF	protein_coding	0	No
ENSG00000035687	ADSS2	protein_coding	0	No
ENSG00000035862	TIMP2	protein_coding	0	No
ENSG00000035928	RFC1	protein_coding	0	No
ENSG00000036054	TBC1D23	protein_coding	0	No
ENSG00000036257	CUL3	protein_coding	0	No
ENSG00000036473	OTC	protein_coding	0	No
ENSG00000036530	CYP46A1	protein_coding	0	No
ENSG00000036549	ZZZ3	protein_coding	0	No
ENSG00000036672	USP2	protein_coding	0	No
ENSG00000037474	NSUN2	protein_coding	0	No
ENSG00000037637	FBXO42	protein_coding	0	No
ENSG00000037749	MFAP3	protein_coding	0	No
ENSG00000037757	MRI1	protein_coding	0	No
ENSG00000037897	METTL1	protein_coding	0	No
ENSG00000037965	HOXC8	protein_coding	0	No
ENSG00000038002	AGA	protein_coding	0	No
ENSG00000038210	PI4K2B	protein_coding	0	No
ENSG00000038219	BOD1L1	protein_coding	0	No
ENSG00000038274	MAT2B	protein_coding	0	No
ENSG00000038358	EDC4	protein_coding	0	No
ENSG00000038382	TRIO	protein_coding	0	Yes
ENSG00000038427	VCAN	protein_coding	0	No
ENSG00000038532	CLEC16A	protein_coding	0	No
ENSG00000038945	MSR1	protein_coding	0	No
ENSG00000039068	CDH1	protein_coding	0	No
ENSG00000039123	MTREX	protein_coding	0	No
ENSG00000039319	ZFYVE16	protein_coding	0	No
ENSG00000039523	RIPOR1	protein_coding	0	No
ENSG00000039560	RAI14	protein_coding	0	No
ENSG00000039650	PNKP	protein_coding	0	No
ENSG00000040199	PHLPP2	protein_coding	0	No
ENSG00000040275	SPDL1	protein_coding	0	No
ENSG00000040341	STAU2	protein_coding	0	No
ENSG00000040487	SLC66A1	protein_coding	0	No
ENSG00000040608	RTN4R	protein_coding	0	No
ENSG00000040633	PHF23	protein_coding	0	No
ENSG00000040933	INPP4A	protein_coding	0	No
ENSG00000041353	RAB27B	protein_coding	0	No
ENSG00000041357	PSMA4	protein_coding	0	No
ENSG00000041802	LSG1	protein_coding	0	No
ENSG00000041880	PARP3	protein_coding	0	No
ENSG00000041988	THAP3	protein_coding	0	No
ENSG00000042062	RIPOR3	protein_coding	0	No
ENSG00000042088	TDP1	protein_coding	0	No
ENSG00000042286	AIFM2	protein_coding	0	No
ENSG00000042317	SPATA7	protein_coding	0	No
ENSG00000042445	RETSAT	protein_coding	0	No
ENSG00000042493	CAPG	protein_coding	0	No
ENSG00000042753	AP2S1	protein_coding	17.4134	Yes
ENSG00000042781	USH2A	protein_coding	0	No
ENSG00000042832	TG	protein_coding	0	No
ENSG00000042980	ADAM28	protein_coding	0	No
ENSG00000043093	DCUN1D1	protein_coding	0	No
ENSG00000043143	JADE2	protein_coding	0	No
ENSG00000043355	ZIC2	protein_coding	0	No
ENSG00000043514	TRIT1	protein_coding	0	No
ENSG00000044090	CUL7	protein_coding	0	No
ENSG00000044115	CTNNA1	protein_coding	0	No
ENSG00000044446	PHKA2	protein_coding	0	No
ENSG00000044459	CNTLN	protein_coding	0	No
ENSG00000044524	EPHA3	protein_coding	0	No
ENSG00000044574	HSPA5	protein_coding	34.8268	Yes
ENSG00000046604	DSG2	protein_coding	0	No
ENSG00000046647	GEMIN8	protein_coding	0	No
ENSG00000046651	OFD1	protein_coding	0	No
ENSG00000047056	WDR37	protein_coding	0	No
ENSG00000047188	YTHDC2	protein_coding	0	No
ENSG00000047230	CTPS2	protein_coding	0	No
ENSG00000047249	ATP6V1H	protein_coding	0	No
ENSG00000047315	POLR2B	protein_coding	0	No
ENSG00000047346	FAM214A	protein_coding	0	No
ENSG00000047365	ARAP2	protein_coding	0	No
ENSG00000047410	TPR	protein_coding	0	No
ENSG00000047457	CP	protein_coding	0	No
ENSG00000047578	KATNIP	protein_coding	0	No
ENSG00000047621	C12orf4	protein_coding	0	No
ENSG00000047644	WWC3	protein_coding	0	No
ENSG00000047662	FAM184B	protein_coding	0	No
ENSG00000047849	MAP4	protein_coding	0	No
ENSG00000047932	GOPC	protein_coding	0	No
ENSG00000047936	ROS1	protein_coding	0	No
ENSG00000048028	USP28	protein_coding	0	No
ENSG00000048052	HDAC9	protein_coding	0	Yes
ENSG00000048140	TSPAN17	protein_coding	0	No
ENSG00000048342	CC2D2A	protein_coding	0	No
ENSG00000048392	RRM2B	protein_coding	0	No
ENSG00000048405	ZNF800	protein_coding	0	No
ENSG00000048471	SNX29	protein_coding	0	No
ENSG00000048544	MRPS10	protein_coding	0	No
ENSG00000048649	RSF1	protein_coding	0	No
ENSG00000048707	VPS13D	protein_coding	0	No
ENSG00000048740	CELF2	protein_coding	0	No
ENSG00000048828	FAM120A	protein_coding	0	No
ENSG00000048991	R3HDM1	protein_coding	0	No
ENSG00000049089	COL9A2	protein_coding	0	No
ENSG00000049130	KITLG	protein_coding	0	No
ENSG00000049167	ERCC8	protein_coding	0	No
ENSG00000049192	ADAMTS6	protein_coding	0	No
ENSG00000049239	H6PD	protein_coding	0	No
ENSG00000049245	VAMP3	protein_coding	0	No
ENSG00000049246	PER3	protein_coding	0	No
ENSG00000049249	TNFRSF9	protein_coding	0	No
ENSG00000049283	EPN3	protein_coding	0	No
ENSG00000049323	LTBP1	protein_coding	0	No
ENSG00000049449	RCN1	protein_coding	0	No
ENSG00000049541	RFC2	protein_coding	0	No
ENSG00000049618	ARID1B	protein_coding	0	No
ENSG00000049656	CLPTM1L	protein_coding	0	No
ENSG00000049759	NEDD4L	protein_coding	0	No
ENSG00000049769	PPP1R3F	protein_coding	0	No
ENSG00000049860	HEXB	protein_coding	0	No
ENSG00000049883	PTCD2	protein_coding	0	No
ENSG00000050130	JKAMP	protein_coding	0	No
ENSG00000050165	DKK3	protein_coding	0	No
ENSG00000050327	ARHGEF5	protein_coding	0	No
ENSG00000050344	NFE2L3	protein_coding	0	No
ENSG00000050393	MCUR1	protein_coding	0	No
ENSG00000050405	LIMA1	protein_coding	0	No
ENSG00000050426	LETMD1	protein_coding	0	No
ENSG00000050628	PTGER3	protein_coding	0	No
ENSG00000050748	MAPK9	protein_coding	0	No
ENSG00000050820	BCAR1	protein_coding	0	No
ENSG00000051009	FAM160A2	protein_coding	0	No
ENSG00000051108	HERPUD1	protein_coding	0	No
ENSG00000051180	RAD51	protein_coding	0	No
ENSG00000051341	POLQ	protein_coding	0	No
ENSG00000051382	PIK3CB	protein_coding	0	No
ENSG00000051523	CYBA	protein_coding	0	No
ENSG00000051596	THOC3	protein_coding	0	No
ENSG00000051620	HEBP2	protein_coding	0	No
ENSG00000051825	MPHOSPH9	protein_coding	0	No
ENSG00000052126	PLEKHA5	protein_coding	0	No
ENSG00000052344	PRSS8	protein_coding	0	No
ENSG00000052723	SIKE1	protein_coding	0	No
ENSG00000052749	RRP12	protein_coding	0	No
ENSG00000052795	FNIP2	protein_coding	0	No
ENSG00000052802	MSMO1	protein_coding	0	No
ENSG00000052841	TTC17	protein_coding	0	No
ENSG00000053254	FOXN3	protein_coding	0	No
ENSG00000053328	METTL24	protein_coding	0	No
ENSG00000053371	AKR7A2	protein_coding	0	No
ENSG00000053372	MRTO4	protein_coding	0	No
ENSG00000053501	USE1	protein_coding	0	No
ENSG00000053747	LAMA3	protein_coding	0	No
ENSG00000053770	AP5M1	protein_coding	0	No
ENSG00000053900	ANAPC4	protein_coding	0	No
ENSG00000053918	KCNQ1	protein_coding	0	No
ENSG00000054116	TRAPPC3	protein_coding	0	No
ENSG00000054118	THRAP3	protein_coding	0	No
ENSG00000054148	PHPT1	protein_coding	0	No
ENSG00000054219	LY75	protein_coding	0	No
ENSG00000054267	ARID4B	protein_coding	0	No
ENSG00000054277	OPN3	protein_coding	0	No
ENSG00000054282	SDCCAG8	protein_coding	0	No
ENSG00000054392	HHAT	protein_coding	0	No
ENSG00000054523	KIF1B	protein_coding	0	No
ENSG00000054611	TBC1D22A	protein_coding	0	No
ENSG00000054654	SYNE2	protein_coding	0	No
ENSG00000054690	PLEKHH1	protein_coding	0	No
ENSG00000054793	ATP9A	protein_coding	0	No
ENSG00000054965	FAM168A	protein_coding	0	No
ENSG00000054967	RELT	protein_coding	0	No
ENSG00000054983	GALC	protein_coding	0	No
ENSG00000055044	NOP58	protein_coding	0	No
ENSG00000055070	SZRD1	protein_coding	0	No
ENSG00000055118	KCNH2	protein_coding	0	No
ENSG00000055130	CUL1	protein_coding	0	No
ENSG00000055147	FAM114A2	protein_coding	0	No
ENSG00000055208	TAB2	protein_coding	0	No
ENSG00000055211	GINM1	protein_coding	0	No
ENSG00000055332	EIF2AK2	protein_coding	0	No
ENSG00000055483	USP36	protein_coding	0	No
ENSG00000055609	KMT2C	protein_coding	0	No
ENSG00000055732	MCOLN3	protein_coding	0	No
ENSG00000055917	PUM2	protein_coding	0	No
ENSG00000055950	MRPL43	protein_coding	0	No
ENSG00000056050	HPF1	protein_coding	0	No
ENSG00000056097	ZFR	protein_coding	0	No
ENSG00000056277	ZNF280C	protein_coding	0	No
ENSG00000056558	TRAF1	protein_coding	0	No
ENSG00000056586	RC3H2	protein_coding	0	No
ENSG00000056736	IL17RB	protein_coding	0	No
ENSG00000056972	TRAF3IP2	protein_coding	0	No
ENSG00000056998	GYG2	protein_coding	0	No
ENSG00000057019	DCBLD2	protein_coding	0	No
ENSG00000057252	SOAT1	protein_coding	0	No
ENSG00000057294	PKP2	protein_coding	0	No
ENSG00000057593	F7	protein_coding	0	No
ENSG00000057608	GDI2	protein_coding	0	No
ENSG00000057657	PRDM1	protein_coding	0	No
ENSG00000057663	ATG5	protein_coding	0	No
ENSG00000057704	TMCC3	protein_coding	0	No
ENSG00000057757	PITHD1	protein_coding	0	No
ENSG00000057935	MTA3	protein_coding	0	No
ENSG00000058056	USP13	protein_coding	0	No
ENSG00000058063	ATP11B	protein_coding	0	No
ENSG00000058085	LAMC2	protein_coding	0	No
ENSG00000058091	CDK14	protein_coding	0	No
ENSG00000058262	SEC61A1	protein_coding	0	No
ENSG00000058272	PPP1R12A	protein_coding	0	No
ENSG00000058453	CROCC	protein_coding	0	No
ENSG00000058600	POLR3E	protein_coding	0	Yes
ENSG00000058668	ATP2B4	protein_coding	0	No
ENSG00000058673	ZC3H11A	protein_coding	0	No
ENSG00000058729	RIOK2	protein_coding	0	No
ENSG00000058799	YIPF1	protein_coding	0	No
ENSG00000058804	NDC1	protein_coding	0	No
ENSG00000058866	DGKG	protein_coding	0	No
ENSG00000059122	FLYWCH1	protein_coding	0	No
ENSG00000059145	UNKL	protein_coding	0	No
ENSG00000059377	TBXAS1	protein_coding	0	No
ENSG00000059378	PARP12	protein_coding	0	No
ENSG00000059573	ALDH18A1	protein_coding	0	No
ENSG00000059588	TARBP1	protein_coding	0	No
ENSG00000059691	GATB	protein_coding	0	No
ENSG00000059728	MXD1	protein_coding	0	No
ENSG00000059758	CDK17	protein_coding	0	No
ENSG00000059769	DNAJC25	protein_coding	0	No
ENSG00000059804	SLC2A3	protein_coding	0	No
ENSG00000060069	CTDP1	protein_coding	0	No
ENSG00000060138	YBX3	protein_coding	17.4134	Yes
ENSG00000060140	STYK1	protein_coding	0	No
ENSG00000060237	WNK1	protein_coding	0	Yes
ENSG00000060339	CCAR1	protein_coding	0	No
ENSG00000060491	OGFR	protein_coding	0	No
ENSG00000060566	CREB3L3	protein_coding	0	No
ENSG00000060642	PIGV	protein_coding	0	No
ENSG00000060656	PTPRU	protein_coding	0	No
ENSG00000060688	SNRNP40	protein_coding	0	No
ENSG00000060718	COL11A1	protein_coding	0	No
ENSG00000060749	QSER1	protein_coding	0	No
ENSG00000060762	MPC1	protein_coding	0	No
ENSG00000060971	ACAA1	protein_coding	0	No
ENSG00000060982	BCAT1	protein_coding	0	No
ENSG00000061273	HDAC7	protein_coding	0	No
ENSG00000061455	PRDM6	protein_coding	0	No
ENSG00000061656	SPAG4	protein_coding	0	No
ENSG00000061676	NCKAP1	protein_coding	0	No
ENSG00000061794	MRPS35	protein_coding	0	No
ENSG00000061918	GUCY1B1	protein_coding	0	No
ENSG00000061936	SFSWAP	protein_coding	0	No
ENSG00000061938	TNK2	protein_coding	0	No
ENSG00000061987	MON2	protein_coding	0	No
ENSG00000062038	CDH3	protein_coding	0	No
ENSG00000062194	GPBP1	protein_coding	0	No
ENSG00000062282	DGAT2	protein_coding	0	No
ENSG00000062370	ZNF112	protein_coding	0	No
ENSG00000062485	CS	protein_coding	0	No
ENSG00000062582	MRPS24	protein_coding	0	No
ENSG00000062598	ELMO2	protein_coding	0	No
ENSG00000062650	WAPL	protein_coding	0	No
ENSG00000062716	VMP1	protein_coding	0	No
ENSG00000062725	APPBP2	protein_coding	0	No
ENSG00000062822	POLD1	protein_coding	0	No
ENSG00000063046	EIF4B	protein_coding	0	No
ENSG00000063127	SLC6A16	protein_coding	0	No
ENSG00000063169	BICRA	protein_coding	0	No
ENSG00000063176	SPHK2	protein_coding	0	No
ENSG00000063177	RPL18	protein_coding	17.4134	Yes
ENSG00000063241	ISOC2	protein_coding	0	No
ENSG00000063244	U2AF2	protein_coding	0	No
ENSG00000063245	EPN1	protein_coding	0	No
ENSG00000063322	MED29	protein_coding	0	No
ENSG00000063587	ZNF275	protein_coding	17.4134	Yes
ENSG00000063601	MTMR1	protein_coding	0	No
ENSG00000063660	GPC1	protein_coding	0	No
ENSG00000063761	ADCK1	protein_coding	0	No
ENSG00000063854	HAGH	protein_coding	0	No
ENSG00000063978	RNF4	protein_coding	0	No
ENSG00000064012	CASP8	protein_coding	0	No
ENSG00000064042	LIMCH1	protein_coding	0	No
ENSG00000064102	INTS13	protein_coding	0	No
ENSG00000064115	TM7SF3	protein_coding	0	No
ENSG00000064199	SPA17	protein_coding	0	No
ENSG00000064225	ST3GAL6	protein_coding	0	No
ENSG00000064270	ATP2C2	protein_coding	0	No
ENSG00000064309	CDON	protein_coding	0	No
ENSG00000064313	TAF2	protein_coding	0	No
ENSG00000064393	HIPK2	protein_coding	0	No
ENSG00000064419	TNPO3	protein_coding	0	No
ENSG00000064490	RFXANK	protein_coding	0	No
ENSG00000064545	TMEM161A	protein_coding	0	No
ENSG00000064601	CTSA	protein_coding	0	No
ENSG00000064607	SUGP2	protein_coding	0	No
ENSG00000064651	SLC12A2	protein_coding	0	No
ENSG00000064652	SNX24	protein_coding	0	No
ENSG00000064666	CNN2	protein_coding	0	No
ENSG00000064687	ABCA7	protein_coding	0	No
ENSG00000064692	SNCAIP	protein_coding	0	No
ENSG00000064703	DDX20	protein_coding	0	No
ENSG00000064726	BTBD1	protein_coding	0	No
ENSG00000064763	FAR2	protein_coding	0	No
ENSG00000064932	SBNO2	protein_coding	0	No
ENSG00000064933	PMS1	protein_coding	0	No
ENSG00000064961	HMG20B	protein_coding	0	No
ENSG00000064995	TAF11	protein_coding	0	No
ENSG00000064999	ANKS1A	protein_coding	0	No
ENSG00000065000	AP3D1	protein_coding	0	No
ENSG00000065029	ZNF76	protein_coding	0	No
ENSG00000065054	SLC9A3R2	protein_coding	0	No
ENSG00000065057	NTHL1	protein_coding	0	No
ENSG00000065060	UHRF1BP1	protein_coding	0	No
ENSG00000065135	GNAI3	protein_coding	0	No
ENSG00000065150	IPO5	protein_coding	0	No
ENSG00000065154	OAT	protein_coding	0	No
ENSG00000065183	WDR3	protein_coding	0	No
ENSG00000065243	PKN2	protein_coding	0	No
ENSG00000065268	WDR18	protein_coding	0	No
ENSG00000065308	TRAM2	protein_coding	0	No
ENSG00000065328	MCM10	protein_coding	0	No
ENSG00000065357	DGKA	protein_coding	0	No
ENSG00000065361	ERBB3	protein_coding	0	No
ENSG00000065413	ANKRD44	protein_coding	0	No
ENSG00000065427	KARS1	protein_coding	0	No
ENSG00000065457	ADAT1	protein_coding	0	No
ENSG00000065485	PDIA5	protein_coding	0	No
ENSG00000065491	TBC1D22B	protein_coding	0	No
ENSG00000065518	NDUFB4	protein_coding	0	No
ENSG00000065526	SPEN	protein_coding	0	No
ENSG00000065534	MYLK	protein_coding	0	No
ENSG00000065548	ZC3H15	protein_coding	0	No
ENSG00000065559	MAP2K4	protein_coding	0	No
ENSG00000065600	PACC1	protein_coding	0	No
ENSG00000065613	SLK	protein_coding	0	No
ENSG00000065615	CYB5R4	protein_coding	0	No
ENSG00000065621	GSTO2	protein_coding	0	No
ENSG00000065665	SEC61A2	protein_coding	0	No
ENSG00000065717	TLE2	protein_coding	0	No
ENSG00000065802	ASB1	protein_coding	0	No
ENSG00000065809	FAM107B	protein_coding	0	No
ENSG00000065833	ME1	protein_coding	0	No
ENSG00000065882	TBC1D1	protein_coding	0	No
ENSG00000065883	CDK13	protein_coding	0	No
ENSG00000065911	MTHFD2	protein_coding	0	Yes
ENSG00000065923	SLC9A7	protein_coding	0	No
ENSG00000065978	YBX1	protein_coding	0	No
ENSG00000065989	PDE4A	protein_coding	0	No
ENSG00000066027	PPP2R5A	protein_coding	0	No
ENSG00000066044	ELAVL1	protein_coding	0	No
ENSG00000066084	DIP2B	protein_coding	0	No
ENSG00000066117	SMARCD1	protein_coding	0	No
ENSG00000066135	KDM4A	protein_coding	0	No
ENSG00000066136	NFYC	protein_coding	0	No
ENSG00000066185	ZMYND12	protein_coding	0	No
ENSG00000066248	NGEF	protein_coding	0	No
ENSG00000066279	ASPM	protein_coding	0	No
ENSG00000066322	ELOVL1	protein_coding	0	No
ENSG00000066379	POLR1H	protein_coding	0	No
ENSG00000066382	MPPED2	protein_coding	0	No
ENSG00000066422	ZBTB11	protein_coding	0	No
ENSG00000066427	ATXN3	protein_coding	0	No
ENSG00000066455	GOLGA5	protein_coding	0	No
ENSG00000066468	FGFR2	protein_coding	0	No
ENSG00000066557	LRRC40	protein_coding	0	No
ENSG00000066583	ISOC1	protein_coding	0	No
ENSG00000066629	EML1	protein_coding	0	No
ENSG00000066651	TRMT11	protein_coding	0	No
ENSG00000066654	THUMPD1	protein_coding	0	No
ENSG00000066697	MSANTD3	protein_coding	0	No
ENSG00000066739	ATG2B	protein_coding	0	No
ENSG00000066777	ARFGEF1	protein_coding	0	No
ENSG00000066813	ACSM2B	protein_coding	0	No
ENSG00000066827	ZFAT	protein_coding	0	No
ENSG00000066855	MTFR1	protein_coding	0	No
ENSG00000066926	FECH	protein_coding	0	No
ENSG00000066933	MYO9A	protein_coding	0	No
ENSG00000067057	PFKP	protein_coding	0	No
ENSG00000067064	IDI1	protein_coding	0	No
ENSG00000067066	SP100	protein_coding	0	No
ENSG00000067082	KLF6	protein_coding	0	No
ENSG00000067113	PLPP1	protein_coding	0	No
ENSG00000067141	NEO1	protein_coding	0	No
ENSG00000067167	TRAM1	protein_coding	0	No
ENSG00000067177	PHKA1	protein_coding	0	No
ENSG00000067182	TNFRSF1A	protein_coding	0	No
ENSG00000067191	CACNB1	protein_coding	0	No
ENSG00000067208	EVI5	protein_coding	0	No
ENSG00000067221	STOML1	protein_coding	0	No
ENSG00000067225	PKM	protein_coding	0	No
ENSG00000067248	DHX29	protein_coding	0	No
ENSG00000067334	DNTTIP2	protein_coding	0	No
ENSG00000067365	METTL22	protein_coding	0	No
ENSG00000067369	TP53BP1	protein_coding	0	No
ENSG00000067533	RRP15	protein_coding	0	No
ENSG00000067560	RHOA	protein_coding	0	No
ENSG00000067596	DHX8	protein_coding	0	No
ENSG00000067606	PRKCZ	protein_coding	0	No
ENSG00000067704	IARS2	protein_coding	0	No
ENSG00000067715	SYT1	protein_coding	0	No
ENSG00000067798	NAV3	protein_coding	0	No
ENSG00000067829	IDH3G	protein_coding	0	No
ENSG00000067900	ROCK1	protein_coding	0	No
ENSG00000067955	CBFB	protein_coding	0	No
ENSG00000067992	PDK3	protein_coding	0	No
ENSG00000068001	HYAL2	protein_coding	0	No
ENSG00000068024	HDAC4	protein_coding	0	No
ENSG00000068028	RASSF1	protein_coding	0	No
ENSG00000068078	FGFR3	protein_coding	0	No
ENSG00000068079	IFI35	protein_coding	0	No
ENSG00000068097	HEATR6	protein_coding	0	No
ENSG00000068120	COASY	protein_coding	0	No
ENSG00000068137	PLEKHH3	protein_coding	0	No
ENSG00000068305	MEF2A	protein_coding	0	No
ENSG00000068308	OTUD5	protein_coding	0	No
ENSG00000068323	TFE3	protein_coding	0	No
ENSG00000068354	TBC1D25	protein_coding	0	No
ENSG00000068366	ACSL4	protein_coding	0	No
ENSG00000068383	INPP5A	protein_coding	0	No
ENSG00000068394	GPKOW	protein_coding	0	No
ENSG00000068400	GRIPAP1	protein_coding	0	No
ENSG00000068438	FTSJ1	protein_coding	0	No
ENSG00000068489	PRR11	protein_coding	0	No
ENSG00000068650	ATP11A	protein_coding	0	No
ENSG00000068654	POLR1A	protein_coding	0	No
ENSG00000068697	LAPTM4A	protein_coding	0	No
ENSG00000068724	TTC7A	protein_coding	0	No
ENSG00000068745	IP6K2	protein_coding	0	No
ENSG00000068784	SRBD1	protein_coding	0	No
ENSG00000068796	KIF2A	protein_coding	0	No
ENSG00000068878	PSME4	protein_coding	0	No
ENSG00000068885	IFT80	protein_coding	0	No
ENSG00000068903	SIRT2	protein_coding	0	No
ENSG00000068912	ERLEC1	protein_coding	0	No
ENSG00000068971	PPP2R5B	protein_coding	0	No
ENSG00000069020	MAST4	protein_coding	0	No
ENSG00000069248	NUP133	protein_coding	0	No
ENSG00000069275	NUCKS1	protein_coding	0	Yes
ENSG00000069329	VPS35	protein_coding	0	No
ENSG00000069345	DNAJA2	protein_coding	0	No
ENSG00000069399	BCL3	protein_coding	0	No
ENSG00000069424	KCNAB2	protein_coding	0	No
ENSG00000069493	CLEC2D	protein_coding	0	No
ENSG00000069509	FUNDC1	protein_coding	0	No
ENSG00000069535	MAOB	protein_coding	0	No
ENSG00000069667	RORA	protein_coding	0	No
ENSG00000069702	TGFBR3	protein_coding	17.4134	Yes
ENSG00000069849	ATP1B3	protein_coding	0	No
ENSG00000069869	NEDD4	protein_coding	0	No
ENSG00000069943	PIGB	protein_coding	0	No
ENSG00000069956	MAPK6	protein_coding	0	No
ENSG00000069966	GNB5	protein_coding	0	No
ENSG00000069974	RAB27A	protein_coding	0	No
ENSG00000069998	HDHD5	protein_coding	0	No
ENSG00000070010	UFD1	protein_coding	0	No
ENSG00000070018	LRP6	protein_coding	0	No
ENSG00000070019	GUCY2C	protein_coding	0	No
ENSG00000070047	PHRF1	protein_coding	0	No
ENSG00000070061	ELP1	protein_coding	0	No
ENSG00000070081	NUCB2	protein_coding	0	No
ENSG00000070087	PFN2	protein_coding	0	No
ENSG00000070159	PTPN3	protein_coding	0	No
ENSG00000070190	DAPP1	protein_coding	0	No
ENSG00000070214	SLC44A1	protein_coding	0	No
ENSG00000070269	TMEM260	protein_coding	0	No
ENSG00000070366	SMG6	protein_coding	0	No
ENSG00000070367	EXOC5	protein_coding	0	No
ENSG00000070371	CLTCL1	protein_coding	0	No
ENSG00000070404	FSTL3	protein_coding	0	No
ENSG00000070413	DGCR2	protein_coding	0	No
ENSG00000070423	RNF126	protein_coding	0	No
ENSG00000070444	MNT	protein_coding	0	No
ENSG00000070476	ZXDC	protein_coding	0	No
ENSG00000070495	JMJD6	protein_coding	0	No
ENSG00000070501	POLB	protein_coding	0	No
ENSG00000070526	ST6GALNAC1	protein_coding	0	No
ENSG00000070540	WIPI1	protein_coding	0	No
ENSG00000070610	GBA2	protein_coding	0	No
ENSG00000070614	NDST1	protein_coding	0	No
ENSG00000070669	ASNS	protein_coding	0	No
ENSG00000070718	AP3M2	protein_coding	0	No
ENSG00000070756	PABPC1	protein_coding	0	No
ENSG00000070761	CFAP20	protein_coding	0	No
ENSG00000070770	CSNK2A2	protein_coding	0	No
ENSG00000070778	PTPN21	protein_coding	0	No
ENSG00000070785	EIF2B3	protein_coding	0	No
ENSG00000070814	TCOF1	protein_coding	0	No
ENSG00000070831	CDC42	protein_coding	0	No
ENSG00000070882	OSBPL3	protein_coding	0	No
ENSG00000070950	RAD18	protein_coding	0	No
ENSG00000070961	ATP2B1	protein_coding	0	No
ENSG00000071051	NCK2	protein_coding	0	No
ENSG00000071054	MAP4K4	protein_coding	0	No
ENSG00000071073	MGAT4A	protein_coding	0	No
ENSG00000071082	RPL31	protein_coding	0	No
ENSG00000071127	WDR1	protein_coding	0	No
ENSG00000071189	SNX13	protein_coding	0	No
ENSG00000071205	ARHGAP10	protein_coding	0	No
ENSG00000071242	RPS6KA2	protein_coding	0	No
ENSG00000071243	ING3	protein_coding	0	No
ENSG00000071282	LMCD1	protein_coding	0	No
ENSG00000071462	BUD23	protein_coding	0	No
ENSG00000071537	SEL1L	protein_coding	0	No
ENSG00000071539	TRIP13	protein_coding	0	No
ENSG00000071553	ATP6AP1	protein_coding	0	No
ENSG00000071564	TCF3	protein_coding	0	No
ENSG00000071626	DAZAP1	protein_coding	0	Yes
ENSG00000071655	MBD3	protein_coding	0	No
ENSG00000071794	HLTF	protein_coding	0	No
ENSG00000071859	FAM50A	protein_coding	0	No
ENSG00000071889	FAM3A	protein_coding	0	No
ENSG00000071894	CPSF1	protein_coding	0	No
ENSG00000071909	MYO3B	protein_coding	0	No
ENSG00000071967	CYBRD1	protein_coding	0	No
ENSG00000071991	CDH19	protein_coding	0	No
ENSG00000071994	PDCD2	protein_coding	0	No
ENSG00000072042	RDH11	protein_coding	0	No
ENSG00000072062	PRKACA	protein_coding	0	No
ENSG00000072071	ADGRL1	protein_coding	0	No
ENSG00000072110	ACTN1	protein_coding	0	No
ENSG00000072121	ZFYVE26	protein_coding	0	No
ENSG00000072133	RPS6KA6	protein_coding	0	No
ENSG00000072134	EPN2	protein_coding	0	No
ENSG00000072135	PTPN18	protein_coding	0	No
ENSG00000072201	LNX1	protein_coding	0	No
ENSG00000072210	ALDH3A2	protein_coding	0	No
ENSG00000072274	TFRC	protein_coding	0	No
ENSG00000072310	SREBF1	protein_coding	0	No
ENSG00000072364	AFF4	protein_coding	0	No
ENSG00000072401	UBE2D1	protein_coding	0	No
ENSG00000072415	MPP5	protein_coding	0	No
ENSG00000072422	RHOBTB1	protein_coding	0	No
ENSG00000072501	SMC1A	protein_coding	17.4134	Yes
ENSG00000072506	HSD17B10	protein_coding	0	No
ENSG00000072518	MARK2	protein_coding	0	No
ENSG00000072571	HMMR	protein_coding	0	No
ENSG00000072609	CHFR	protein_coding	0	No
ENSG00000072657	TRHDE	protein_coding	0	No
ENSG00000072682	P4HA2	protein_coding	0	No
ENSG00000072694	FCGR2B	protein_coding	0	No
ENSG00000072736	NFATC3	protein_coding	0	No
ENSG00000072756	TRNT1	protein_coding	0	No
ENSG00000072778	ACADVL	protein_coding	17.4134	Yes
ENSG00000072786	STK10	protein_coding	0	No
ENSG00000072803	FBXW11	protein_coding	0	No
ENSG00000072818	ACAP1	protein_coding	0	No
ENSG00000072849	DERL2	protein_coding	0	No
ENSG00000072864	NDE1	protein_coding	0	No
ENSG00000072954	TMEM38A	protein_coding	0	No
ENSG00000072958	AP1M1	protein_coding	0	No
ENSG00000073008	PVR	protein_coding	0	No
ENSG00000073050	XRCC1	protein_coding	0	No
ENSG00000073060	SCARB1	protein_coding	0	No
ENSG00000073111	MCM2	protein_coding	0	No
ENSG00000073150	PANX2	protein_coding	0	No
ENSG00000073169	SELENOO	protein_coding	0	No
ENSG00000073282	TP63	protein_coding	0	No
ENSG00000073331	ALPK1	protein_coding	0	Yes
ENSG00000073350	LLGL2	protein_coding	0	No
ENSG00000073417	PDE8A	protein_coding	0	No
ENSG00000073464	CLCN4	protein_coding	0	No
ENSG00000073536	NLE1	protein_coding	0	No
ENSG00000073578	SDHA	protein_coding	0	No
ENSG00000073584	SMARCE1	protein_coding	0	No
ENSG00000073605	GSDMB	protein_coding	0	No
ENSG00000073614	KDM5A	protein_coding	0	No
ENSG00000073711	PPP2R3A	protein_coding	0	No
ENSG00000073712	FERMT2	protein_coding	0	No
ENSG00000073737	DHRS9	protein_coding	0	No
ENSG00000073756	PTGS2	protein_coding	0	No
ENSG00000073792	IGF2BP2	protein_coding	0	No
ENSG00000073803	MAP3K13	protein_coding	0	No
ENSG00000073849	ST6GAL1	protein_coding	0	No
ENSG00000073910	FRY	protein_coding	0	No
ENSG00000073921	PICALM	protein_coding	0	No
ENSG00000073969	NSF	protein_coding	0	No
ENSG00000074054	CLASP1	protein_coding	0	No
ENSG00000074071	MRPS34	protein_coding	0	No
ENSG00000074181	NOTCH3	protein_coding	0	No
ENSG00000074201	CLNS1A	protein_coding	0	No
ENSG00000074219	TEAD2	protein_coding	0	No
ENSG00000074266	EED	protein_coding	0	No
ENSG00000074319	TSG101	protein_coding	0	No
ENSG00000074356	NCBP3	protein_coding	0	No
ENSG00000074410	CA12	protein_coding	0	No
ENSG00000074416	MGLL	protein_coding	0	No
ENSG00000074527	NTN4	protein_coding	0	No
ENSG00000074582	BCS1L	protein_coding	0	No
ENSG00000074590	NUAK1	protein_coding	0	No
ENSG00000074603	DPP8	protein_coding	0	No
ENSG00000074621	SLC24A1	protein_coding	0	No
ENSG00000074657	ZNF532	protein_coding	0	No
ENSG00000074695	LMAN1	protein_coding	0	No
ENSG00000074696	HACD3	protein_coding	0	No
ENSG00000074755	ZZEF1	protein_coding	0	No
ENSG00000074800	ENO1	protein_coding	0	Yes
ENSG00000074842	MYDGF	protein_coding	0	No
ENSG00000074855	ANO8	protein_coding	0	No
ENSG00000074935	TUBE1	protein_coding	0	No
ENSG00000074964	ARHGEF10L	protein_coding	0	No
ENSG00000074966	TXK	protein_coding	0	No
ENSG00000075089	ACTR6	protein_coding	0	No
ENSG00000075131	TIPIN	protein_coding	0	No
ENSG00000075142	SRI	protein_coding	0	No
ENSG00000075151	EIF4G3	protein_coding	0	No
ENSG00000075188	NUP37	protein_coding	0	No
ENSG00000075213	SEMA3A	protein_coding	0	No
ENSG00000075218	GTSE1	protein_coding	0	No
ENSG00000075223	SEMA3C	protein_coding	0	No
ENSG00000075234	TTC38	protein_coding	0	No
ENSG00000075239	ACAT1	protein_coding	0	No
ENSG00000075240	GRAMD4	protein_coding	0	No
ENSG00000075275	CELSR1	protein_coding	0	No
ENSG00000075290	WNT8B	protein_coding	0	No
ENSG00000075292	ZNF638	protein_coding	0	No
ENSG00000075303	SLC25A40	protein_coding	0	No
ENSG00000075336	TIMM21	protein_coding	0	No
ENSG00000075391	RASAL2	protein_coding	0	No
ENSG00000075399	VPS9D1	protein_coding	0	No
ENSG00000075407	ZNF37A	protein_coding	0	No
ENSG00000075413	MARK3	protein_coding	0	No
ENSG00000075415	SLC25A3	protein_coding	0	No
ENSG00000075420	FNDC3B	protein_coding	0	No
ENSG00000075426	FOSL2	protein_coding	0	No
ENSG00000075461	CACNG4	protein_coding	0	No
ENSG00000075539	FRYL	protein_coding	0	No
ENSG00000075568	TMEM131	protein_coding	0	No
ENSG00000075618	FSCN1	protein_coding	0	No
ENSG00000075624	ACTB	protein_coding	0	No
ENSG00000075643	MOCOS	protein_coding	0	No
ENSG00000075651	PLD1	protein_coding	0	No
ENSG00000075702	WDR62	protein_coding	0	Yes
ENSG00000075711	DLG1	protein_coding	0	No
ENSG00000075785	RAB7A	protein_coding	0	No
ENSG00000075790	BCAP29	protein_coding	0	No
ENSG00000075826	SEC31B	protein_coding	0	No
ENSG00000075856	SART3	protein_coding	0	No
ENSG00000075914	EXOSC7	protein_coding	0	No
ENSG00000075945	KIFAP3	protein_coding	0	No
ENSG00000075975	MKRN2	protein_coding	0	No
ENSG00000076003	MCM6	protein_coding	0	No
ENSG00000076043	REXO2	protein_coding	0	No
ENSG00000076053	RBM7	protein_coding	0	No
ENSG00000076067	RBMS2	protein_coding	0	No
ENSG00000076108	BAZ2A	protein_coding	0	No
ENSG00000076201	PTPN23	protein_coding	0	No
ENSG00000076242	MLH1	protein_coding	0	No
ENSG00000076248	UNG	protein_coding	0	No
ENSG00000076258	FMO4	protein_coding	0	No
ENSG00000076321	KLHL20	protein_coding	0	No
ENSG00000076351	SLC46A1	protein_coding	0	No
ENSG00000076356	PLXNA2	protein_coding	0	No
ENSG00000076382	SPAG5	protein_coding	0	No
ENSG00000076513	ANKRD13A	protein_coding	0	No
ENSG00000076554	TPD52	protein_coding	0	No
ENSG00000076555	ACACB	protein_coding	0	No
ENSG00000076604	TRAF4	protein_coding	0	No
ENSG00000076641	PAG1	protein_coding	0	Yes
ENSG00000076650	GPATCH1	protein_coding	0	No
ENSG00000076662	ICAM3	protein_coding	0	No
ENSG00000076685	NT5C2	protein_coding	0	No
ENSG00000076706	MCAM	protein_coding	0	No
ENSG00000076770	MBNL3	protein_coding	0	No
ENSG00000076826	CAMSAP3	protein_coding	0	No
ENSG00000076864	RAP1GAP	protein_coding	0	No
ENSG00000076924	XAB2	protein_coding	0	No
ENSG00000076928	ARHGEF1	protein_coding	0	No
ENSG00000076944	STXBP2	protein_coding	0	No
ENSG00000076984	MAP2K7	protein_coding	0	No
ENSG00000077044	DGKD	protein_coding	0	No
ENSG00000077063	CTTNBP2	protein_coding	0	No
ENSG00000077092	RARB	protein_coding	0	No
ENSG00000077097	TOP2B	protein_coding	0	No
ENSG00000077147	TM9SF3	protein_coding	0	No
ENSG00000077150	NFKB2	protein_coding	0	No
ENSG00000077152	UBE2T	protein_coding	0	No
ENSG00000077157	PPP1R12B	protein_coding	0	No
ENSG00000077232	DNAJC10	protein_coding	34.8268	Yes
ENSG00000077235	GTF3C1	protein_coding	0	No
ENSG00000077238	IL4R	protein_coding	0	No
ENSG00000077254	USP33	protein_coding	0	No
ENSG00000077312	SNRPA	protein_coding	0	No
ENSG00000077327	SPAG6	protein_coding	0	No
ENSG00000077348	EXOSC5	protein_coding	0	No
ENSG00000077380	DYNC1I2	protein_coding	0	No
ENSG00000077420	APBB1IP	protein_coding	0	No
ENSG00000077454	LRCH4	protein_coding	0	No
ENSG00000077458	FAM76B	protein_coding	0	No
ENSG00000077514	POLD3	protein_coding	0	No
ENSG00000077522	ACTN2	protein_coding	0	No
ENSG00000077549	CAPZB	protein_coding	0	No
ENSG00000077616	NAALAD2	protein_coding	0	No
ENSG00000077684	JADE1	protein_coding	0	No
ENSG00000077713	SLC25A43	protein_coding	0	No
ENSG00000077721	UBE2A	protein_coding	0	No
ENSG00000077782	FGFR1	protein_coding	0	No
ENSG00000077942	FBLN1	protein_coding	0	No
ENSG00000078018	MAP2	protein_coding	0	No
ENSG00000078043	PIAS2	protein_coding	0	No
ENSG00000078061	ARAF	protein_coding	0	No
ENSG00000078070	MCCC1	protein_coding	0	No
ENSG00000078081	LAMP3	protein_coding	0	No
ENSG00000078098	FAP	protein_coding	0	No
ENSG00000078114	NEBL	protein_coding	0	No
ENSG00000078124	ACER3	protein_coding	0	No
ENSG00000078140	UBE2K	protein_coding	0	No
ENSG00000078142	PIK3C3	protein_coding	0	No
ENSG00000078177	N4BP2	protein_coding	0	No
ENSG00000078246	TULP3	protein_coding	0	No
ENSG00000078269	SYNJ2	protein_coding	0	No
ENSG00000078304	PPP2R5C	protein_coding	0	No
ENSG00000078319	PMS2P1	transcribed_unprocessed_pseudogene	0	No
ENSG00000078369	GNB1	protein_coding	0	No
ENSG00000078399	HOXA9	protein_coding	0	No
ENSG00000078401	EDN1	protein_coding	0	No
ENSG00000078403	MLLT10	protein_coding	0	No
ENSG00000078487	ZCWPW1	protein_coding	0	No
ENSG00000078618	NRDC	protein_coding	0	No
ENSG00000078668	VDAC3	protein_coding	0	No
ENSG00000078674	PCM1	protein_coding	0	No
ENSG00000078687	TNRC6C	protein_coding	0	No
ENSG00000078699	CBFA2T2	protein_coding	0	No
ENSG00000078747	ITCH	protein_coding	0	No
ENSG00000078804	TP53INP2	protein_coding	0	No
ENSG00000078808	SDF4	protein_coding	0	No
ENSG00000078900	TP73	protein_coding	0	No
ENSG00000078902	TOLLIP	protein_coding	0	No
ENSG00000078967	UBE2D4	protein_coding	0	No
ENSG00000079112	CDH17	protein_coding	0	No
ENSG00000079134	THOC1	protein_coding	0	No
ENSG00000079156	OSBPL6	protein_coding	0	No
ENSG00000079215	SLC1A3	protein_coding	0	No
ENSG00000079246	XRCC5	protein_coding	0	No
ENSG00000079257	LXN	protein_coding	0	No
ENSG00000079263	SP140	protein_coding	0	No
ENSG00000079277	MKNK1	protein_coding	0	No
ENSG00000079308	TNS1	protein_coding	0	No
ENSG00000079313	REXO1	protein_coding	0	No
ENSG00000079332	SAR1A	protein_coding	0	No
ENSG00000079335	CDC14A	protein_coding	0	No
ENSG00000079337	RAPGEF3	protein_coding	0	No
ENSG00000079385	CEACAM1	protein_coding	0	No
ENSG00000079387	SENP1	protein_coding	0	No
ENSG00000079432	CIC	protein_coding	0	No
ENSG00000079459	FDFT1	protein_coding	0	No
ENSG00000079462	PAFAH1B3	protein_coding	0	No
ENSG00000079482	OPHN1	protein_coding	0	No
ENSG00000079616	KIF22	protein_coding	0	No
ENSG00000079689	SCGN	protein_coding	0	No
ENSG00000079691	CARMIL1	protein_coding	0	No
ENSG00000079739	PGM1	protein_coding	0	No
ENSG00000079785	DDX1	protein_coding	0	No
ENSG00000079805	DNM2	protein_coding	0	No
ENSG00000079819	EPB41L2	protein_coding	0	No
ENSG00000079950	STX7	protein_coding	0	No
ENSG00000079974	RABL2B	protein_coding	0	No
ENSG00000079999	KEAP1	protein_coding	0	No
ENSG00000080007	DDX43	protein_coding	0	No
ENSG00000080031	PTPRH	protein_coding	0	No
ENSG00000080189	SLC35C2	protein_coding	0	No
ENSG00000080200	CRYBG3	protein_coding	0	No
ENSG00000080224	EPHA6	protein_coding	0	No
ENSG00000080298	RFX3	protein_coding	0	No
ENSG00000080345	RIF1	protein_coding	0	No
ENSG00000080371	RAB21	protein_coding	0	No
ENSG00000080493	SLC4A4	protein_coding	0	No
ENSG00000080503	SMARCA2	protein_coding	0	No
ENSG00000080546	SESN1	protein_coding	0	No
ENSG00000080603	SRCAP	protein_coding	0	No
ENSG00000080608	PUM3	protein_coding	0	No
ENSG00000080618	CPB2	protein_coding	0	No
ENSG00000080802	CNOT4	protein_coding	0	No
ENSG00000080815	PSEN1	protein_coding	0	No
ENSG00000080819	CPOX	protein_coding	0	No
ENSG00000080822	CLDND1	protein_coding	0	No
ENSG00000080823	MOK	protein_coding	0	No
ENSG00000080824	HSP90AA1	protein_coding	0	No
ENSG00000080839	RBL1	protein_coding	0	No
ENSG00000080845	DLGAP4	protein_coding	0	No
ENSG00000080910	CFHR2	protein_coding	0	No
ENSG00000080986	NDC80	protein_coding	0	No
ENSG00000081014	AP4E1	protein_coding	0	No
ENSG00000081019	RSBN1	protein_coding	0	No
ENSG00000081026	MAGI3	protein_coding	0	No
ENSG00000081041	CXCL2	protein_coding	0	No
ENSG00000081051	AFP	protein_coding	0	No
ENSG00000081052	COL4A4	protein_coding	0	No
ENSG00000081059	TCF7	protein_coding	0	No
ENSG00000081087	OSTM1	protein_coding	0	No
ENSG00000081148	IMPG2	protein_coding	0	No
ENSG00000081154	PCNP	protein_coding	0	No
ENSG00000081177	EXD2	protein_coding	0	No
ENSG00000081189	MEF2C	protein_coding	0	No
ENSG00000081307	UBA5	protein_coding	0	No
ENSG00000081320	STK17B	protein_coding	0	No
ENSG00000081377	CDC14B	protein_coding	0	No
ENSG00000081386	ZNF510	protein_coding	0	No
ENSG00000081479	LRP2	protein_coding	0	No
ENSG00000081692	JMJD4	protein_coding	0	No
ENSG00000081721	DUSP12	protein_coding	0	No
ENSG00000081760	AACS	protein_coding	0	No
ENSG00000081791	DELE1	protein_coding	0	No
ENSG00000081803	CADPS2	protein_coding	0	No
ENSG00000081818	PCDHB4	protein_coding	0	No
ENSG00000081870	HSPB11	protein_coding	0	No
ENSG00000081913	PHLPP1	protein_coding	0	No
ENSG00000081923	ATP8B1	protein_coding	0	No
ENSG00000082014	SMARCD3	protein_coding	0	No
ENSG00000082068	WDR70	protein_coding	0	No
ENSG00000082074	FYB1	protein_coding	0	No
ENSG00000082126	MPP4	protein_coding	0	No
ENSG00000082146	STRADB	protein_coding	0	No
ENSG00000082153	BZW1	protein_coding	0	No
ENSG00000082175	PGR	protein_coding	0	No
ENSG00000082196	C1QTNF3	protein_coding	0	No
ENSG00000082212	ME2	protein_coding	0	No
ENSG00000082213	C5orf22	protein_coding	0	Yes
ENSG00000082258	CCNT2	protein_coding	0	No
ENSG00000082269	FAM135A	protein_coding	0	No
ENSG00000082438	COBLL1	protein_coding	0	No
ENSG00000082512	TRAF5	protein_coding	0	No
ENSG00000082515	MRPL22	protein_coding	0	No
ENSG00000082516	GEMIN5	protein_coding	0	No
ENSG00000082641	NFE2L1	protein_coding	34.8268	Yes
ENSG00000082701	GSK3B	protein_coding	0	No
ENSG00000082781	ITGB5	protein_coding	0	No
ENSG00000082805	ERC1	protein_coding	0	No
ENSG00000082898	XPO1	protein_coding	0	No
ENSG00000082996	RNF13	protein_coding	0	No
ENSG00000083067	TRPM3	protein_coding	0	No
ENSG00000083093	PALB2	protein_coding	0	No
ENSG00000083097	DOP1A	protein_coding	0	No
ENSG00000083099	LYRM2	protein_coding	0	No
ENSG00000083123	BCKDHB	protein_coding	0	No
ENSG00000083168	KAT6A	protein_coding	0	No
ENSG00000083223	TUT7	protein_coding	0	No
ENSG00000083307	GRHL2	protein_coding	0	No
ENSG00000083312	TNPO1	protein_coding	0	No
ENSG00000083444	PLOD1	protein_coding	0	No
ENSG00000083520	DIS3	protein_coding	0	No
ENSG00000083535	PIBF1	protein_coding	0	No
ENSG00000083544	TDRD3	protein_coding	0	No
ENSG00000083635	NUFIP1	protein_coding	0	No
ENSG00000083642	PDS5B	protein_coding	0	No
ENSG00000083720	OXCT1	protein_coding	0	No
ENSG00000083799	CYLD	protein_coding	0	No
ENSG00000083812	ZNF324	protein_coding	0	No
ENSG00000083814	ZNF671	protein_coding	0	No
ENSG00000083817	ZNF416	protein_coding	0	No
ENSG00000083828	ZNF586	protein_coding	0	No
ENSG00000083844	ZNF264	protein_coding	0	No
ENSG00000083845	RPS5	protein_coding	0	Yes
ENSG00000083857	FAT1	protein_coding	0	No
ENSG00000083896	YTHDC1	protein_coding	0	No
ENSG00000083937	CHMP2B	protein_coding	0	No
ENSG00000084070	SMAP2	protein_coding	0	No
ENSG00000084072	PPIE	protein_coding	0	No
ENSG00000084073	ZMPSTE24	protein_coding	0	No
ENSG00000084090	STARD7	protein_coding	0	No
ENSG00000084092	NOA1	protein_coding	0	No
ENSG00000084093	REST	protein_coding	0	No
ENSG00000084110	HAL	protein_coding	0	No
ENSG00000084112	SSH1	protein_coding	0	No
ENSG00000084207	GSTP1	protein_coding	0	No
ENSG00000084234	APLP2	protein_coding	0	No
ENSG00000084444	FAM234B	protein_coding	0	No
ENSG00000084453	SLCO1A2	protein_coding	0	No
ENSG00000084463	WBP11	protein_coding	0	No
ENSG00000084623	EIF3I	protein_coding	0	Yes
ENSG00000084628	NKAIN1	protein_coding	0	No
ENSG00000084636	COL16A1	protein_coding	0	No
ENSG00000084652	TXLNA	protein_coding	17.4134	Yes
ENSG00000084674	APOB	protein_coding	0	No
ENSG00000084676	NCOA1	protein_coding	0	No
ENSG00000084693	AGBL5	protein_coding	0	No
ENSG00000084710	EFR3B	protein_coding	0	No
ENSG00000084731	KIF3C	protein_coding	0	No
ENSG00000084733	RAB10	protein_coding	0	No
ENSG00000084734	GCKR	protein_coding	0	No
ENSG00000084754	HADHA	protein_coding	0	No
ENSG00000084764	MAPRE3	protein_coding	0	No
ENSG00000084774	CAD	protein_coding	0	No
ENSG00000085063	CD59	protein_coding	0	No
ENSG00000085117	CD82	protein_coding	0	No
ENSG00000085185	BCORL1	protein_coding	0	No
ENSG00000085224	ATRX	protein_coding	0	No
ENSG00000085231	AK6	protein_coding	0	No
ENSG00000085274	MYNN	protein_coding	0	No
ENSG00000085276	MECOM	protein_coding	0	No
ENSG00000085365	SCAMP1	protein_coding	0	No
ENSG00000085377	PREP	protein_coding	0	No
ENSG00000085382	HACE1	protein_coding	0	No
ENSG00000085415	SEH1L	protein_coding	0	No
ENSG00000085433	WDR47	protein_coding	0	No
ENSG00000085465	OVGP1	protein_coding	0	No
ENSG00000085491	SLC25A24	protein_coding	0	No
ENSG00000085511	MAP3K4	protein_coding	0	No
ENSG00000085514	PILRA	protein_coding	0	No
ENSG00000085563	ABCB1	protein_coding	0	No
ENSG00000085644	ZNF213	protein_coding	0	No
ENSG00000085719	CPNE3	protein_coding	0	No
ENSG00000085721	RRN3	protein_coding	0	No
ENSG00000085733	CTTN	protein_coding	0	No
ENSG00000085760	MTIF2	protein_coding	0	No
ENSG00000085788	DDHD2	protein_coding	0	No
ENSG00000085831	TTC39A	protein_coding	0	No
ENSG00000085832	EPS15	protein_coding	0	No
ENSG00000085840	ORC1	protein_coding	0	No
ENSG00000085871	MGST2	protein_coding	0	No
ENSG00000085872	CHERP	protein_coding	0	No
ENSG00000085978	ATG16L1	protein_coding	0	No
ENSG00000085982	USP40	protein_coding	0	No
ENSG00000085998	POMGNT1	protein_coding	0	No
ENSG00000085999	RAD54L	protein_coding	0	No
ENSG00000086015	MAST2	protein_coding	0	No
ENSG00000086061	DNAJA1	protein_coding	0	No
ENSG00000086062	B4GALT1	protein_coding	0	No
ENSG00000086065	CHMP5	protein_coding	0	No
ENSG00000086102	NFX1	protein_coding	0	No
ENSG00000086159	AQP6	protein_coding	0	No
ENSG00000086189	DIMT1	protein_coding	0	No
ENSG00000086200	IPO11	protein_coding	0	No
ENSG00000086205	FOLH1	protein_coding	0	No
ENSG00000086232	EIF2AK1	protein_coding	0	No
ENSG00000086289	EPDR1	protein_coding	0	No
ENSG00000086300	SNX10	protein_coding	0	No
ENSG00000086475	SEPHS1	protein_coding	0	No
ENSG00000086544	ITPKC	protein_coding	0	No
ENSG00000086548	CEACAM6	protein_coding	0	No
ENSG00000086589	RBM22	protein_coding	0	No
ENSG00000086598	TMED2	protein_coding	0	No
ENSG00000086619	ERO1B	protein_coding	0	No
ENSG00000086666	ZFAND6	protein_coding	0	No
ENSG00000086696	HSD17B2	protein_coding	0	No
ENSG00000086712	TXLNG	protein_coding	0	No
ENSG00000086730	LAT2	protein_coding	0	No
ENSG00000086758	HUWE1	protein_coding	0	No
ENSG00000086827	ZW10	protein_coding	0	No
ENSG00000086848	ALG9	protein_coding	0	No
ENSG00000086991	NOX4	protein_coding	0	No
ENSG00000087008	ACOX3	protein_coding	0	No
ENSG00000087053	MTMR2	protein_coding	0	No
ENSG00000087074	PPP1R15A	protein_coding	0	No
ENSG00000087076	HSD17B14	protein_coding	0	No
ENSG00000087077	TRIP6	protein_coding	0	No
ENSG00000087085	ACHE	protein_coding	0	No
ENSG00000087086	FTL	protein_coding	0	Yes
ENSG00000087087	SRRT	protein_coding	0	No
ENSG00000087088	BAX	protein_coding	0	No
ENSG00000087095	NLK	protein_coding	0	No
ENSG00000087111	PIGS	protein_coding	0	No
ENSG00000087152	ATXN7L3	protein_coding	0	No
ENSG00000087157	PGS1	protein_coding	0	No
ENSG00000087191	PSMC5	protein_coding	0	No
ENSG00000087206	UIMC1	protein_coding	0	No
ENSG00000087237	CETP	protein_coding	0	No
ENSG00000087263	OGFOD1	protein_coding	0	No
ENSG00000087266	SH3BP2	protein_coding	0	No
ENSG00000087269	NOP14	protein_coding	0	No
ENSG00000087274	ADD1	protein_coding	0	No
ENSG00000087299	L2HGDH	protein_coding	0	Yes
ENSG00000087301	TXNDC16	protein_coding	0	No
ENSG00000087302	RTRAF	protein_coding	0	No
ENSG00000087338	GMCL1	protein_coding	0	No
ENSG00000087365	SF3B2	protein_coding	0	No
ENSG00000087448	KLHL42	protein_coding	0	No
ENSG00000087460	GNAS	protein_coding	0	Yes
ENSG00000087470	DNM1L	protein_coding	0	No
ENSG00000087502	ERGIC2	protein_coding	0	No
ENSG00000087586	AURKA	protein_coding	0	No
ENSG00000087589	CASS4	protein_coding	0	No
ENSG00000087842	PIR	protein_coding	0	No
ENSG00000087884	AAMDC	protein_coding	0	No
ENSG00000087903	RFX2	protein_coding	0	No
ENSG00000087995	METTL2A	protein_coding	0	No
ENSG00000088035	ALG6	protein_coding	0	No
ENSG00000088038	CNOT3	protein_coding	0	No
ENSG00000088179	PTPN4	protein_coding	0	No
ENSG00000088205	DDX18	protein_coding	0	No
ENSG00000088247	KHSRP	protein_coding	17.4134	Yes
ENSG00000088256	GNA11	protein_coding	0	No
ENSG00000088280	ASAP3	protein_coding	0	No
ENSG00000088298	EDEM2	protein_coding	0	No
ENSG00000088305	DNMT3B	protein_coding	0	No
ENSG00000088325	TPX2	protein_coding	0	No
ENSG00000088340	FER1L4	transcribed_unitary_pseudogene	0	No
ENSG00000088356	PDRG1	protein_coding	0	No
ENSG00000088367	EPB41L1	protein_coding	0	No
ENSG00000088387	DOCK9	protein_coding	0	No
ENSG00000088448	ANKRD10	protein_coding	0	No
ENSG00000088451	TGDS	protein_coding	0	No
ENSG00000088682	COQ9	protein_coding	0	No
ENSG00000088726	TMEM40	protein_coding	0	No
ENSG00000088727	KIF9	protein_coding	0	No
ENSG00000088808	PPP1R13B	protein_coding	0	No
ENSG00000088812	ATRN	protein_coding	0	No
ENSG00000088826	SMOX	protein_coding	0	No
ENSG00000088833	NSFL1C	protein_coding	0	No
ENSG00000088854	C20orf194	protein_coding	0	No
ENSG00000088881	EBF4	protein_coding	0	No
ENSG00000088888	MAVS	protein_coding	0	No
ENSG00000088899	LZTS3	protein_coding	0	No
ENSG00000088926	F11	protein_coding	0	No
ENSG00000088930	XRN2	protein_coding	0	No
ENSG00000088970	KIZ	protein_coding	0	No
ENSG00000088986	DYNLL1	protein_coding	0	No
ENSG00000088992	TESC	protein_coding	0	No
ENSG00000089006	SNX5	protein_coding	0	No
ENSG00000089009	RPL6	protein_coding	0	No
ENSG00000089022	MAPKAPK5	protein_coding	0	No
ENSG00000089048	ESF1	protein_coding	0	No
ENSG00000089050	RBBP9	protein_coding	0	No
ENSG00000089053	ANAPC5	protein_coding	0	No
ENSG00000089057	SLC23A2	protein_coding	0	No
ENSG00000089060	SLC8B1	protein_coding	0	No
ENSG00000089063	TMEM230	protein_coding	0	No
ENSG00000089094	KDM2B	protein_coding	0	No
ENSG00000089123	TASP1	protein_coding	0	No
ENSG00000089127	OAS1	protein_coding	0	No
ENSG00000089154	GCN1	protein_coding	0	No
ENSG00000089157	RPLP0	protein_coding	17.4134	Yes
ENSG00000089159	PXN	protein_coding	0	No
ENSG00000089163	SIRT4	protein_coding	0	No
ENSG00000089177	KIF16B	protein_coding	0	No
ENSG00000089195	TRMT6	protein_coding	0	No
ENSG00000089220	PEBP1	protein_coding	0	Yes
ENSG00000089234	BRAP	protein_coding	0	No
ENSG00000089248	ERP29	protein_coding	0	No
ENSG00000089280	FUS	protein_coding	0	No
ENSG00000089289	IGBP1	protein_coding	0	No
ENSG00000089327	FXYD5	protein_coding	0	No
ENSG00000089335	ZNF302	protein_coding	0	No
ENSG00000089351	GRAMD1A	protein_coding	0	No
ENSG00000089472	HEPH	protein_coding	0	No
ENSG00000089486	CDIP1	protein_coding	0	No
ENSG00000089597	GANAB	protein_coding	52.2402	Yes
ENSG00000089639	GMIP	protein_coding	0	No
ENSG00000089682	RBM41	protein_coding	0	No
ENSG00000089685	BIRC5	protein_coding	0	No
ENSG00000089692	LAG3	protein_coding	0	No
ENSG00000089693	MLF2	protein_coding	0	No
ENSG00000089723	OTUB2	protein_coding	0	No
ENSG00000089737	DDX24	protein_coding	0	No
ENSG00000089775	ZBTB25	protein_coding	0	No
ENSG00000089818	NECAP1	protein_coding	0	No
ENSG00000089876	DHX32	protein_coding	0	No
ENSG00000089902	RCOR1	protein_coding	0	No
ENSG00000089916	GPATCH2L	protein_coding	0	No
ENSG00000090013	BLVRB	protein_coding	0	No
ENSG00000090020	SLC9A1	protein_coding	0	No
ENSG00000090054	SPTLC1	protein_coding	0	No
ENSG00000090060	PAPOLA	protein_coding	0	No
ENSG00000090061	CCNK	protein_coding	0	No
ENSG00000090097	PCBP4	protein_coding	0	No
ENSG00000090263	MRPS33	protein_coding	0	No
ENSG00000090266	NDUFB2	protein_coding	0	No
ENSG00000090273	NUDC	protein_coding	0	No
ENSG00000090316	MAEA	protein_coding	0	No
ENSG00000090339	ICAM1	protein_coding	0	No
ENSG00000090372	STRN4	protein_coding	0	No
ENSG00000090376	IRAK3	protein_coding	0	No
ENSG00000090382	LYZ	protein_coding	0	No
ENSG00000090402	SI	protein_coding	0	No
ENSG00000090432	MUL1	protein_coding	0	No
ENSG00000090447	TFAP4	protein_coding	0	No
ENSG00000090470	PDCD7	protein_coding	0	No
ENSG00000090487	SPG21	protein_coding	0	No
ENSG00000090520	DNAJB11	protein_coding	0	No
ENSG00000090530	P3H2	protein_coding	0	No
ENSG00000090534	THPO	protein_coding	0	No
ENSG00000090539	CHRD	protein_coding	0	No
ENSG00000090565	RAB11FIP3	protein_coding	0	No
ENSG00000090581	GNPTG	protein_coding	0	No
ENSG00000090612	ZNF268	protein_coding	0	No
ENSG00000090615	GOLGA3	protein_coding	0	No
ENSG00000090621	PABPC4	protein_coding	0	No
ENSG00000090661	CERS4	protein_coding	0	No
ENSG00000090674	MCOLN1	protein_coding	0	No
ENSG00000090686	USP48	protein_coding	0	No
ENSG00000090857	PDPR	protein_coding	0	No
ENSG00000090861	AARS1	protein_coding	0	No
ENSG00000090863	GLG1	protein_coding	0	No
ENSG00000090889	KIF4A	protein_coding	0	No
ENSG00000090905	TNRC6A	protein_coding	0	No
ENSG00000090924	PLEKHG2	protein_coding	0	No
ENSG00000090971	NAT14	protein_coding	0	No
ENSG00000090975	PITPNM2	protein_coding	0	No
ENSG00000090989	EXOC1	protein_coding	0	No
ENSG00000091039	OSBPL8	protein_coding	0	No
ENSG00000091073	DTX2	protein_coding	0	No
ENSG00000091127	PUS7	protein_coding	0	No
ENSG00000091128	LAMB4	protein_coding	0	No
ENSG00000091129	NRCAM	protein_coding	0	No
ENSG00000091136	LAMB1	protein_coding	0	No
ENSG00000091138	SLC26A3	protein_coding	0	No
ENSG00000091140	DLD	protein_coding	0	No
ENSG00000091157	WDR7	protein_coding	0	No
ENSG00000091164	TXNL1	protein_coding	0	No
ENSG00000091262	ABCC6	protein_coding	0	No
ENSG00000091317	CMTM6	protein_coding	0	No
ENSG00000091409	ITGA6	protein_coding	0	No
ENSG00000091428	RAPGEF4	protein_coding	0	No
ENSG00000091436	MAP3K20	protein_coding	0	No
ENSG00000091483	FH	protein_coding	0	No
ENSG00000091490	SEL1L3	protein_coding	0	No
ENSG00000091513	TF	protein_coding	0	No
ENSG00000091527	CDV3	protein_coding	0	No
ENSG00000091542	ALKBH5	protein_coding	0	No
ENSG00000091583	APOH	protein_coding	0	No
ENSG00000091592	NLRP1	protein_coding	0	No
ENSG00000091622	PITPNM3	protein_coding	0	No
ENSG00000091640	SPAG7	protein_coding	0	No
ENSG00000091651	ORC6	protein_coding	0	No
ENSG00000091656	ZFHX4	protein_coding	0	No
ENSG00000091732	ZC3HC1	protein_coding	0	No
ENSG00000091831	ESR1	protein_coding	0	No
ENSG00000091947	TMEM101	protein_coding	0	No
ENSG00000092010	PSME1	protein_coding	0	No
ENSG00000092020	PPP2R3C	protein_coding	0	No
ENSG00000092036	HAUS4	protein_coding	0	No
ENSG00000092094	OSGEP	protein_coding	0	No
ENSG00000092098	RNF31	protein_coding	0	No
ENSG00000092108	SCFD1	protein_coding	0	No
ENSG00000092140	G2E3	protein_coding	0	No
ENSG00000092148	HECTD1	protein_coding	0	No
ENSG00000092199	HNRNPC	protein_coding	17.4134	Yes
ENSG00000092201	SUPT16H	protein_coding	17.4134	Yes
ENSG00000092203	TOX4	protein_coding	0	No
ENSG00000092208	GEMIN2	protein_coding	0	No
ENSG00000092330	TINF2	protein_coding	0	No
ENSG00000092421	SEMA6A	protein_coding	0	No
ENSG00000092439	TRPM7	protein_coding	0	No
ENSG00000092445	TYRO3	protein_coding	0	No
ENSG00000092470	WDR76	protein_coding	0	No
ENSG00000092531	SNAP23	protein_coding	0	No
ENSG00000092607	TBX15	protein_coding	0	No
ENSG00000092621	PHGDH	protein_coding	0	No
ENSG00000092820	EZR	protein_coding	0	No
ENSG00000092841	MYL6	protein_coding	0	No
ENSG00000092847	AGO1	protein_coding	0	No
ENSG00000092853	CLSPN	protein_coding	0	No
ENSG00000092871	RFFL	protein_coding	0	No
ENSG00000092929	UNC13D	protein_coding	0	No
ENSG00000092931	MFSD11	protein_coding	0	No
ENSG00000092964	DPYSL2	protein_coding	0	No
ENSG00000092969	TGFB2	protein_coding	0	No
ENSG00000092978	GPATCH2	protein_coding	0	No
ENSG00000093000	NUP50	protein_coding	0	No
ENSG00000093009	CDC45	protein_coding	0	No
ENSG00000093010	COMT	protein_coding	0	No
ENSG00000093100	AC016026.1	lncRNA	0	No
ENSG00000093134	VNN3	protein_coding	0	No
ENSG00000093144	ECHDC1	protein_coding	0	No
ENSG00000093167	LRRFIP2	protein_coding	0	No
ENSG00000093183	SEC22C	protein_coding	0	No
ENSG00000093217	XYLB	protein_coding	0	No
ENSG00000094631	HDAC6	protein_coding	0	No
ENSG00000094755	GABRP	protein_coding	0	No
ENSG00000094804	CDC6	protein_coding	0	No
ENSG00000094880	CDC23	protein_coding	0	No
ENSG00000094914	AAAS	protein_coding	0	No
ENSG00000094916	CBX5	protein_coding	0	No
ENSG00000094975	SUCO	protein_coding	0	No
ENSG00000095002	MSH2	protein_coding	0	No
ENSG00000095015	MAP3K1	protein_coding	0	No
ENSG00000095066	HOOK2	protein_coding	0	No
ENSG00000095139	ARCN1	protein_coding	0	No
ENSG00000095203	EPB41L4B	protein_coding	0	No
ENSG00000095209	TMEM38B	protein_coding	0	No
ENSG00000095261	PSMD5	protein_coding	0	No
ENSG00000095319	NUP188	protein_coding	0	No
ENSG00000095321	CRAT	protein_coding	0	No
ENSG00000095370	SH2D3C	protein_coding	0	No
ENSG00000095380	NANS	protein_coding	0	No
ENSG00000095397	WHRN	protein_coding	0	No
ENSG00000095485	CWF19L1	protein_coding	0	No
ENSG00000095539	SEMA4G	protein_coding	0	No
ENSG00000095564	BTAF1	protein_coding	0	No
ENSG00000095574	IKZF5	protein_coding	0	No
ENSG00000095585	BLNK	protein_coding	0	No
ENSG00000095587	TLL2	protein_coding	0	No
ENSG00000095637	SORBS1	protein_coding	0	No
ENSG00000095739	BAMBI	protein_coding	0	No
ENSG00000095787	WAC	protein_coding	0	No
ENSG00000095794	CREM	protein_coding	0	No
ENSG00000095906	NUBP2	protein_coding	0	No
ENSG00000095951	HIVEP1	protein_coding	0	No
ENSG00000096060	FKBP5	protein_coding	0	No
ENSG00000096063	SRPK1	protein_coding	0	No
ENSG00000096070	BRPF3	protein_coding	0	No
ENSG00000096080	MRPS18A	protein_coding	0	No
ENSG00000096092	TMEM14A	protein_coding	0	No
ENSG00000096093	EFHC1	protein_coding	0	No
ENSG00000096384	HSP90AB1	protein_coding	0	No
ENSG00000096401	CDC5L	protein_coding	0	No
ENSG00000096433	ITPR3	protein_coding	0	No
ENSG00000096654	ZNF184	protein_coding	0	No
ENSG00000096696	DSP	protein_coding	0	No
ENSG00000096717	SIRT1	protein_coding	0	No
ENSG00000096746	HNRNPH3	protein_coding	0	No
ENSG00000096872	IFT74	protein_coding	0	No
ENSG00000096968	JAK2	protein_coding	0	No
ENSG00000097007	ABL1	protein_coding	0	No
ENSG00000097021	ACOT7	protein_coding	0	No
ENSG00000097033	SH3GLB1	protein_coding	0	No
ENSG00000097046	CDC7	protein_coding	0	No
ENSG00000097096	SYDE2	protein_coding	0	No
ENSG00000099139	PCSK5	protein_coding	0	No
ENSG00000099194	SCD	protein_coding	0	No
ENSG00000099203	TMED1	protein_coding	0	No
ENSG00000099204	ABLIM1	protein_coding	0	No
ENSG00000099219	ERMP1	protein_coding	0	No
ENSG00000099246	RAB18	protein_coding	0	No
ENSG00000099250	NRP1	protein_coding	0	No
ENSG00000099251	HSD17B7P2	transcribed_unprocessed_pseudogene	0	No
ENSG00000099256	PRTFDC1	protein_coding	0	No
ENSG00000099260	PALMD	protein_coding	0	No
ENSG00000099282	TSPAN15	protein_coding	0	No
ENSG00000099284	MACROH2A2	protein_coding	0	No
ENSG00000099290	WASHC2A	protein_coding	0	No
ENSG00000099308	MAST3	protein_coding	0	No
ENSG00000099326	MZF1	protein_coding	0	No
ENSG00000099330	OCEL1	protein_coding	0	No
ENSG00000099331	MYO9B	protein_coding	0	No
ENSG00000099341	PSMD8	protein_coding	0	No
ENSG00000099364	FBXL19	protein_coding	0	No
ENSG00000099365	STX1B	protein_coding	0	No
ENSG00000099377	HSD3B7	protein_coding	0	No
ENSG00000099381	SETD1A	protein_coding	0	No
ENSG00000099385	BCL7C	protein_coding	0	No
ENSG00000099399	MAGEB2	protein_coding	0	No
ENSG00000099617	EFNA2	protein_coding	0	No
ENSG00000099622	CIRBP	protein_coding	0	No
ENSG00000099624	ATP5F1D	protein_coding	0	No
ENSG00000099783	HNRNPM	protein_coding	0	No
ENSG00000099785	MARCHF2	protein_coding	0	No
ENSG00000099797	TECR	protein_coding	0	No
ENSG00000099800	TIMM13	protein_coding	0	No
ENSG00000099804	CDC34	protein_coding	0	No
ENSG00000099810	MTAP	protein_coding	0	No
ENSG00000099812	MISP	protein_coding	0	No
ENSG00000099814	CEP170B	protein_coding	0	No
ENSG00000099817	POLR2E	protein_coding	0	No
ENSG00000099821	POLRMT	protein_coding	0	No
ENSG00000099849	RASSF7	protein_coding	0	No
ENSG00000099864	PALM	protein_coding	0	No
ENSG00000099869	IGF2-AS	lncRNA	0	No
ENSG00000099875	MKNK2	protein_coding	0	No
ENSG00000099889	ARVCF	protein_coding	0	No
ENSG00000099899	TRMT2A	protein_coding	0	No
ENSG00000099901	RANBP1	protein_coding	0	No
ENSG00000099904	ZDHHC8	protein_coding	17.4134	Yes
ENSG00000099910	KLHL22	protein_coding	0	No
ENSG00000099917	MED15	protein_coding	0	No
ENSG00000099937	SERPIND1	protein_coding	0	No
ENSG00000099940	SNAP29	protein_coding	0	No
ENSG00000099942	CRKL	protein_coding	0	No
ENSG00000099949	LZTR1	protein_coding	0	No
ENSG00000099954	CECR2	protein_coding	0	No
ENSG00000099956	SMARCB1	protein_coding	0	No
ENSG00000099958	DERL3	protein_coding	17.4134	Yes
ENSG00000099968	BCL2L13	protein_coding	0	No
ENSG00000099974	DDTL	protein_coding	0	No
ENSG00000099977	DDT	protein_coding	0	No
ENSG00000099991	CABIN1	protein_coding	0	No
ENSG00000099992	TBC1D10A	protein_coding	0	No
ENSG00000099994	SUSD2	protein_coding	0	No
ENSG00000099995	SF3A1	protein_coding	0	No
ENSG00000099999	RNF215	protein_coding	0	No
ENSG00000100003	SEC14L2	protein_coding	0	No
ENSG00000100014	SPECC1L	protein_coding	0	No
ENSG00000100023	PPIL2	protein_coding	0	No
ENSG00000100024	UPB1	protein_coding	0	No
ENSG00000100027	YPEL1	protein_coding	0	No
ENSG00000100028	SNRPD3	protein_coding	0	No
ENSG00000100029	PES1	protein_coding	0	No
ENSG00000100030	MAPK1	protein_coding	0	No
ENSG00000100034	PPM1F	protein_coding	0	No
ENSG00000100038	TOP3B	protein_coding	0	No
ENSG00000100056	ESS2	protein_coding	0	No
ENSG00000100058	CRYBB2P1	transcribed_unprocessed_pseudogene	0	No
ENSG00000100060	MFNG	protein_coding	0	No
ENSG00000100065	CARD10	protein_coding	0	No
ENSG00000100068	LRP5L	protein_coding	0	No
ENSG00000100075	SLC25A1	protein_coding	34.8268	Yes
ENSG00000100077	GRK3	protein_coding	0	No
ENSG00000100079	LGALS2	protein_coding	0	No
ENSG00000100083	GGA1	protein_coding	0	No
ENSG00000100084	HIRA	protein_coding	0	No
ENSG00000100092	SH3BP1	protein_coding	0	No
ENSG00000100097	LGALS1	protein_coding	0	No
ENSG00000100099	HPS4	protein_coding	0	No
ENSG00000100100	PIK3IP1	protein_coding	0	No
ENSG00000100101	Z83844.1	protein_coding	0	No
ENSG00000100104	SRRD	protein_coding	0	No
ENSG00000100105	PATZ1	protein_coding	0	No
ENSG00000100106	TRIOBP	protein_coding	0	No
ENSG00000100109	TFIP11	protein_coding	0	No
ENSG00000100116	GCAT	protein_coding	0	No
ENSG00000100124	ANKRD54	protein_coding	0	No
ENSG00000100129	EIF3L	protein_coding	0	No
ENSG00000100138	SNU13	protein_coding	0	No
ENSG00000100139	MICALL1	protein_coding	0	No
ENSG00000100142	POLR2F	protein_coding	0	No
ENSG00000100147	CCDC134	protein_coding	0	No
ENSG00000100150	DEPDC5	protein_coding	0	No
ENSG00000100151	PICK1	protein_coding	0	No
ENSG00000100154	TTC28	protein_coding	0	No
ENSG00000100162	CENPM	protein_coding	0	No
ENSG00000100170	SLC5A1	protein_coding	0	No
ENSG00000100196	KDELR3	protein_coding	0	No
ENSG00000100201	DDX17	protein_coding	0	No
ENSG00000100206	DMC1	protein_coding	0	No
ENSG00000100207	TCF20	protein_coding	0	No
ENSG00000100209	HSCB	protein_coding	0	No
ENSG00000100211	CBY1	protein_coding	0	No
ENSG00000100216	TOMM22	protein_coding	0	No
ENSG00000100219	XBP1	protein_coding	0	No
ENSG00000100220	RTCB	protein_coding	0	No
ENSG00000100221	JOSD1	protein_coding	0	No
ENSG00000100225	FBXO7	protein_coding	0	No
ENSG00000100226	GTPBP1	protein_coding	0	No
ENSG00000100227	POLDIP3	protein_coding	0	No
ENSG00000100234	TIMP3	protein_coding	0	No
ENSG00000100239	PPP6R2	protein_coding	0	No
ENSG00000100241	SBF1	protein_coding	0	No
ENSG00000100242	SUN2	protein_coding	0	No
ENSG00000100243	CYB5R3	protein_coding	0	No
ENSG00000100258	LMF2	protein_coding	0	No
ENSG00000100263	RHBDD3	protein_coding	0	No
ENSG00000100266	PACSIN2	protein_coding	0	No
ENSG00000100271	TTLL1	protein_coding	0	No
ENSG00000100280	AP1B1	protein_coding	0	No
ENSG00000100281	HMGXB4	protein_coding	0	No
ENSG00000100284	TOM1	protein_coding	0	No
ENSG00000100290	BIK	protein_coding	0	No
ENSG00000100292	HMOX1	protein_coding	0	No
ENSG00000100296	THOC5	protein_coding	0	No
ENSG00000100297	MCM5	protein_coding	0	No
ENSG00000100300	TSPO	protein_coding	0	No
ENSG00000100304	TTLL12	protein_coding	0	No
ENSG00000100307	CBX7	protein_coding	0	No
ENSG00000100316	RPL3	protein_coding	52.2402	Yes
ENSG00000100319	ZMAT5	protein_coding	0	No
ENSG00000100320	RBFOX2	protein_coding	0	No
ENSG00000100324	TAB1	protein_coding	0	No
ENSG00000100325	ASCC2	protein_coding	0	No
ENSG00000100330	MTMR3	protein_coding	0	No
ENSG00000100335	MIEF1	protein_coding	0	No
ENSG00000100342	APOL1	protein_coding	0	No
ENSG00000100344	PNPLA3	protein_coding	0	No
ENSG00000100345	MYH9	protein_coding	0	No
ENSG00000100347	SAMM50	protein_coding	0	No
ENSG00000100348	TXN2	protein_coding	0	No
ENSG00000100350	FOXRED2	protein_coding	0	No
ENSG00000100353	EIF3D	protein_coding	0	No
ENSG00000100354	TNRC6B	protein_coding	17.4134	Yes
ENSG00000100359	SGSM3	protein_coding	0	No
ENSG00000100360	IFT27	protein_coding	0	No
ENSG00000100364	KIAA0930	protein_coding	0	No
ENSG00000100372	SLC25A17	protein_coding	0	No
ENSG00000100376	FAM118A	protein_coding	0	No
ENSG00000100380	ST13	protein_coding	0	No
ENSG00000100387	RBX1	protein_coding	0	No
ENSG00000100393	EP300	protein_coding	0	No
ENSG00000100395	L3MBTL2	protein_coding	0	No
ENSG00000100401	RANGAP1	protein_coding	0	No
ENSG00000100403	ZC3H7B	protein_coding	0	No
ENSG00000100410	PHF5A	protein_coding	0	No
ENSG00000100412	ACO2	protein_coding	0	No
ENSG00000100413	POLR3H	protein_coding	0	No
ENSG00000100416	TRMU	protein_coding	0	No
ENSG00000100417	PMM1	protein_coding	0	No
ENSG00000100418	DESI1	protein_coding	0	No
ENSG00000100422	CERK	protein_coding	0	No
ENSG00000100425	BRD1	protein_coding	0	No
ENSG00000100426	ZBED4	protein_coding	0	No
ENSG00000100429	HDAC10	protein_coding	0	No
ENSG00000100439	ABHD4	protein_coding	0	No
ENSG00000100441	KHNYN	protein_coding	0	No
ENSG00000100442	FKBP3	protein_coding	0	No
ENSG00000100445	SDR39U1	protein_coding	0	No
ENSG00000100461	RBM23	protein_coding	0	No
ENSG00000100462	PRMT5	protein_coding	0	No
ENSG00000100473	COCH	protein_coding	0	No
ENSG00000100478	AP4S1	protein_coding	0	No
ENSG00000100479	POLE2	protein_coding	0	No
ENSG00000100483	VCPKMT	protein_coding	0	No
ENSG00000100485	SOS2	protein_coding	0	No
ENSG00000100490	CDKL1	protein_coding	0	No
ENSG00000100503	NIN	protein_coding	0	No
ENSG00000100504	PYGL	protein_coding	0	No
ENSG00000100505	TRIM9	protein_coding	0	No
ENSG00000100519	PSMC6	protein_coding	0	No
ENSG00000100522	GNPNAT1	protein_coding	0	No
ENSG00000100523	DDHD1	protein_coding	0	No
ENSG00000100526	CDKN3	protein_coding	0	No
ENSG00000100528	CNIH1	protein_coding	17.4134	Yes
ENSG00000100532	CGRRF1	protein_coding	0	No
ENSG00000100554	ATP6V1D	protein_coding	0	No
ENSG00000100557	CCDC198	protein_coding	0	No
ENSG00000100567	PSMA3	protein_coding	0	No
ENSG00000100568	VTI1B	protein_coding	0	No
ENSG00000100575	TIMM9	protein_coding	0	No
ENSG00000100577	GSTZ1	protein_coding	0	No
ENSG00000100578	KIAA0586	protein_coding	0	No
ENSG00000100580	TMED8	protein_coding	0	No
ENSG00000100591	AHSA1	protein_coding	0	No
ENSG00000100592	DAAM1	protein_coding	0	No
ENSG00000100596	SPTLC2	protein_coding	0	No
ENSG00000100599	RIN3	protein_coding	0	No
ENSG00000100600	LGMN	protein_coding	0	No
ENSG00000100601	ALKBH1	protein_coding	0	No
ENSG00000100603	SNW1	protein_coding	0	No
ENSG00000100605	ITPK1	protein_coding	0	No
ENSG00000100612	DHRS7	protein_coding	0	No
ENSG00000100614	PPM1A	protein_coding	0	No
ENSG00000100625	SIX4	protein_coding	0	No
ENSG00000100626	GALNT16	protein_coding	0	No
ENSG00000100629	CEP128	protein_coding	0	No
ENSG00000100632	ERH	protein_coding	0	No
ENSG00000100644	HIF1A	protein_coding	0	No
ENSG00000100647	SUSD6	protein_coding	0	No
ENSG00000100650	SRSF5	protein_coding	0	No
ENSG00000100664	EIF5	protein_coding	0	No
ENSG00000100665	SERPINA4	protein_coding	0	No
ENSG00000100697	DICER1	protein_coding	0	No
ENSG00000100711	ZFYVE21	protein_coding	0	No
ENSG00000100714	MTHFD1	protein_coding	34.8268	Yes
ENSG00000100722	ZC3H14	protein_coding	0	No
ENSG00000100726	TELO2	protein_coding	0	No
ENSG00000100731	PCNX1	protein_coding	0	No
ENSG00000100749	VRK1	protein_coding	0	No
ENSG00000100764	PSMC1	protein_coding	0	No
ENSG00000100767	PAPLN	protein_coding	0	No
ENSG00000100784	RPS6KA5	protein_coding	0	No
ENSG00000100796	PPP4R3A	protein_coding	0	No
ENSG00000100802	C14orf93	protein_coding	0	No
ENSG00000100804	PSMB5	protein_coding	0	No
ENSG00000100811	YY1	protein_coding	0	No
ENSG00000100813	ACIN1	protein_coding	0	No
ENSG00000100814	CCNB1IP1	protein_coding	0	No
ENSG00000100815	TRIP11	protein_coding	0	No
ENSG00000100823	APEX1	protein_coding	0	No
ENSG00000100836	PABPN1	protein_coding	0	No
ENSG00000100852	ARHGAP5	protein_coding	0	No
ENSG00000100865	CINP	protein_coding	0	No
ENSG00000100883	SRP54	protein_coding	0	No
ENSG00000100888	CHD8	protein_coding	0	No
ENSG00000100889	PCK2	protein_coding	0	No
ENSG00000100890	PRORP	protein_coding	0	No
ENSG00000100897	DCAF11	protein_coding	0	No
ENSG00000100902	PSMA6	protein_coding	0	No
ENSG00000100906	NFKBIA	protein_coding	0	No
ENSG00000100911	PSME2	protein_coding	0	No
ENSG00000100916	BRMS1L	protein_coding	0	No
ENSG00000100918	REC8	protein_coding	0	No
ENSG00000100926	TM9SF1	protein_coding	0	No
ENSG00000100934	SEC23A	protein_coding	0	No
ENSG00000100938	GMPR2	protein_coding	17.4134	Yes
ENSG00000100941	PNN	protein_coding	0	No
ENSG00000100949	RABGGTA	protein_coding	0	No
ENSG00000100979	PLTP	protein_coding	0	No
ENSG00000100982	PCIF1	protein_coding	0	No
ENSG00000100983	GSS	protein_coding	0	No
ENSG00000100991	TRPC4AP	protein_coding	0	No
ENSG00000100994	PYGB	protein_coding	0	No
ENSG00000100997	ABHD12	protein_coding	0	No
ENSG00000101003	GINS1	protein_coding	0	No
ENSG00000101004	NINL	protein_coding	0	No
ENSG00000101017	CD40	protein_coding	0	No
ENSG00000101019	UQCC1	protein_coding	0	No
ENSG00000101040	ZMYND8	protein_coding	0	No
ENSG00000101049	SGK2	protein_coding	0	No
ENSG00000101052	IFT52	protein_coding	0	No
ENSG00000101057	MYBL2	protein_coding	0	No
ENSG00000101076	HNF4A	protein_coding	0	No
ENSG00000101079	NDRG3	protein_coding	0	No
ENSG00000101084	RAB5IF	protein_coding	0	No
ENSG00000101096	NFATC2	protein_coding	0	No
ENSG00000101098	RIMS4	protein_coding	0	No
ENSG00000101104	PABPC1L	protein_coding	0	No
ENSG00000101109	STK4	protein_coding	0	No
ENSG00000101115	SALL4	protein_coding	0	No
ENSG00000101126	ADNP	protein_coding	0	No
ENSG00000101132	PFDN4	protein_coding	0	No
ENSG00000101138	CSTF1	protein_coding	0	No
ENSG00000101146	RAE1	protein_coding	0	No
ENSG00000101150	TPD52L2	protein_coding	0	No
ENSG00000101152	DNAJC5	protein_coding	0	No
ENSG00000101158	NELFCD	protein_coding	0	No
ENSG00000101160	CTSZ	protein_coding	0	No
ENSG00000101161	PRPF6	protein_coding	0	No
ENSG00000101166	PRELID3B	protein_coding	0	No
ENSG00000101181	MTG2	protein_coding	0	No
ENSG00000101182	PSMA7	protein_coding	0	No
ENSG00000101187	SLCO4A1	protein_coding	0	No
ENSG00000101189	MRGBP	protein_coding	0	No
ENSG00000101191	DIDO1	protein_coding	0	No
ENSG00000101193	GID8	protein_coding	0	No
ENSG00000101194	SLC17A9	protein_coding	0	No
ENSG00000101199	ARFGAP1	protein_coding	0	No
ENSG00000101210	EEF1A2	protein_coding	0	No
ENSG00000101216	GMEB2	protein_coding	0	No
ENSG00000101220	C20orf27	protein_coding	0	No
ENSG00000101224	CDC25B	protein_coding	0	No
ENSG00000101230	ISM1	protein_coding	0	No
ENSG00000101236	RNF24	protein_coding	0	No
ENSG00000101246	ARFRP1	protein_coding	0	No
ENSG00000101247	NDUFAF5	protein_coding	0	No
ENSG00000101255	TRIB3	protein_coding	0	No
ENSG00000101266	CSNK2A1	protein_coding	0	No
ENSG00000101290	CDS2	protein_coding	0	No
ENSG00000101294	HM13	protein_coding	0	No
ENSG00000101298	SNPH	protein_coding	0	No
ENSG00000101310	SEC23B	protein_coding	0	No
ENSG00000101311	FERMT1	protein_coding	0	No
ENSG00000101333	PLCB4	protein_coding	0	No
ENSG00000101335	MYL9	protein_coding	0	No
ENSG00000101337	TM9SF4	protein_coding	0	No
ENSG00000101343	CRNKL1	protein_coding	0	No
ENSG00000101346	POFUT1	protein_coding	0	No
ENSG00000101347	SAMHD1	protein_coding	0	No
ENSG00000101349	PAK5	protein_coding	0	No
ENSG00000101350	KIF3B	protein_coding	0	No
ENSG00000101361	NOP56	protein_coding	0	No
ENSG00000101363	MANBAL	protein_coding	0	No
ENSG00000101365	IDH3B	protein_coding	0	No
ENSG00000101367	MAPRE1	protein_coding	0	No
ENSG00000101384	JAG1	protein_coding	0	No
ENSG00000101391	CDK5RAP1	protein_coding	0	No
ENSG00000101400	SNTA1	protein_coding	0	No
ENSG00000101407	TTI1	protein_coding	0	No
ENSG00000101412	E2F1	protein_coding	0	No
ENSG00000101413	RPRD1B	protein_coding	0	No
ENSG00000101417	PXMP4	protein_coding	0	No
ENSG00000101421	CHMP4B	protein_coding	0	No
ENSG00000101439	CST3	protein_coding	0	No
ENSG00000101442	ACTR5	protein_coding	0	No
ENSG00000101443	WFDC2	protein_coding	0	No
ENSG00000101444	AHCY	protein_coding	0	No
ENSG00000101447	FAM83D	protein_coding	0	No
ENSG00000101452	DHX35	protein_coding	0	No
ENSG00000101457	DNTTIP1	protein_coding	0	No
ENSG00000101464	PIGU	protein_coding	0	No
ENSG00000101473	ACOT8	protein_coding	0	No
ENSG00000101474	APMAP	protein_coding	0	No
ENSG00000101493	ZNF516	protein_coding	0	No
ENSG00000101544	ADNP2	protein_coding	0	No
ENSG00000101546	RBFA	protein_coding	0	No
ENSG00000101557	USP14	protein_coding	0	No
ENSG00000101558	VAPA	protein_coding	0	No
ENSG00000101574	METTL4	protein_coding	0	No
ENSG00000101577	LPIN2	protein_coding	0	No
ENSG00000101596	SMCHD1	protein_coding	0	No
ENSG00000101605	MYOM1	protein_coding	0	No
ENSG00000101608	MYL12A	protein_coding	0	No
ENSG00000101624	CEP76	protein_coding	0	No
ENSG00000101638	ST8SIA5	protein_coding	0	No
ENSG00000101639	CEP192	protein_coding	0	No
ENSG00000101654	RNMT	protein_coding	0	No
ENSG00000101665	SMAD7	protein_coding	0	Yes
ENSG00000101670	LIPG	protein_coding	0	No
ENSG00000101680	LAMA1	protein_coding	0	Yes
ENSG00000101745	ANKRD12	protein_coding	0	No
ENSG00000101751	POLI	protein_coding	0	No
ENSG00000101752	MIB1	protein_coding	0	No
ENSG00000101773	RBBP8	protein_coding	0	No
ENSG00000101782	RIOK3	protein_coding	0	No
ENSG00000101811	CSTF2	protein_coding	0	No
ENSG00000101825	MXRA5	protein_coding	0	No
ENSG00000101843	PSMD10	protein_coding	0	No
ENSG00000101844	ATG4A	protein_coding	0	No
ENSG00000101846	STS	protein_coding	0	No
ENSG00000101849	TBL1X	protein_coding	0	No
ENSG00000101850	GPR143	protein_coding	0	No
ENSG00000101856	PGRMC1	protein_coding	17.4134	Yes
ENSG00000101868	POLA1	protein_coding	0	No
ENSG00000101871	MID1	protein_coding	0	No
ENSG00000101882	NKAP	protein_coding	0	No
ENSG00000101888	NXT2	protein_coding	0	No
ENSG00000101898	MCTS2P	protein_coding	0	No
ENSG00000101901	ALG13	protein_coding	0	No
ENSG00000101928	MOSPD1	protein_coding	0	No
ENSG00000101935	AMMECR1	protein_coding	0	No
ENSG00000101940	WDR13	protein_coding	0	No
ENSG00000101945	SUV39H1	protein_coding	0	No
ENSG00000101955	SRPX	protein_coding	0	No
ENSG00000101966	XIAP	protein_coding	0	No
ENSG00000101972	STAG2	protein_coding	0	No
ENSG00000101974	ATP11C	protein_coding	0	No
ENSG00000101986	ABCD1	protein_coding	0	No
ENSG00000101997	CCDC22	protein_coding	0	No
ENSG00000102003	SYP	protein_coding	0	No
ENSG00000102007	PLP2	protein_coding	0	No
ENSG00000102024	PLS3	protein_coding	0	No
ENSG00000102030	NAA10	protein_coding	0	No
ENSG00000102034	ELF4	protein_coding	0	No
ENSG00000102038	SMARCA1	protein_coding	0	No
ENSG00000102048	ASB9	protein_coding	0	No
ENSG00000102054	RBBP7	protein_coding	0	No
ENSG00000102081	FMR1	protein_coding	0	No
ENSG00000102096	PIM2	protein_coding	0	No
ENSG00000102098	SCML2	protein_coding	0	No
ENSG00000102100	SLC35A2	protein_coding	0	No
ENSG00000102103	PQBP1	protein_coding	0	No
ENSG00000102109	PCSK1N	protein_coding	0	No
ENSG00000102119	EMD	protein_coding	0	No
ENSG00000102144	PGK1	protein_coding	0	Yes
ENSG00000102158	MAGT1	protein_coding	0	No
ENSG00000102172	SMS	protein_coding	0	No
ENSG00000102178	UBL4A	protein_coding	0	No
ENSG00000102181	CD99L2	protein_coding	0	No
ENSG00000102189	EEA1	protein_coding	0	No
ENSG00000102218	RP2	protein_coding	0	No
ENSG00000102221	JADE3	protein_coding	0	No
ENSG00000102225	CDK16	protein_coding	0	No
ENSG00000102226	USP11	protein_coding	52.2402	Yes
ENSG00000102241	HTATSF1	protein_coding	0	No
ENSG00000102287	GABRE	protein_coding	0	No
ENSG00000102290	PCDH11X	protein_coding	0	No
ENSG00000102309	PIN4	protein_coding	0	No
ENSG00000102312	PORCN	protein_coding	0	No
ENSG00000102316	MAGED2	protein_coding	0	No
ENSG00000102317	RBM3	protein_coding	0	No
ENSG00000102359	SRPX2	protein_coding	0	No
[truncated: 13,356 more rows]

## Sheet: Chimeric Reads in293T-rep2
# Table S3. Chimeric level of genes in infected human cell lines
# Chimeric level is estimated by CPM with normalization of viral depth
# Chimeric genes are determined by CPM >= 1 in any replicates for one cell line
GeneID	GeneName	GeneType	293T-rep2_CPM	ChimericGene_in_293T
ENSG00000000003	TSPAN6	protein_coding	0	No
ENSG00000000419	DPM1	protein_coding	0	No
ENSG00000000457	SCYL3	protein_coding	0	No
ENSG00000000460	C1orf112	protein_coding	0	No
ENSG00000000971	CFH	protein_coding	0	No
ENSG00000001036	FUCA2	protein_coding	0	No
ENSG00000001084	GCLC	protein_coding	0	No
ENSG00000001167	NFYA	protein_coding	0	No
ENSG00000001460	STPG1	protein_coding	0	No
ENSG00000001461	NIPAL3	protein_coding	0	No
ENSG00000001497	LAS1L	protein_coding	0	No
ENSG00000001561	ENPP4	protein_coding	0	No
ENSG00000001617	SEMA3F	protein_coding	0	No
ENSG00000001626	CFTR	protein_coding	0	No
ENSG00000001629	ANKIB1	protein_coding	0	No
ENSG00000001630	CYP51A1	protein_coding	0	No
ENSG00000001631	KRIT1	protein_coding	0	No
ENSG00000002016	RAD52	protein_coding	0	No
ENSG00000002330	BAD	protein_coding	0	No
ENSG00000002549	LAP3	protein_coding	0	No
ENSG00000002586	CD99	protein_coding	0	No
ENSG00000002587	HS3ST1	protein_coding	0	No
ENSG00000002746	HECW1	protein_coding	0	No
ENSG00000002822	MAD1L1	protein_coding	0	No
ENSG00000002834	LASP1	protein_coding	0	No
ENSG00000002919	SNX11	protein_coding	0	No
ENSG00000003056	M6PR	protein_coding	0	No
ENSG00000003096	KLHL13	protein_coding	0	No
ENSG00000003137	CYP26B1	protein_coding	0	No
ENSG00000003147	ICA1	protein_coding	0	No
ENSG00000003249	DBNDD1	protein_coding	0	No
ENSG00000003393	ALS2	protein_coding	0	No
ENSG00000003400	CASP10	protein_coding	0	No
ENSG00000003402	CFLAR	protein_coding	0	No
ENSG00000003436	TFPI	protein_coding	0	No
ENSG00000003509	NDUFAF7	protein_coding	0	No
ENSG00000003756	RBM5	protein_coding	0	No
ENSG00000003987	MTMR7	protein_coding	0	No
ENSG00000003989	SLC7A2	protein_coding	0	No
ENSG00000004059	ARF5	protein_coding	0	No
ENSG00000004139	SARM1	protein_coding	0	No
ENSG00000004142	POLDIP2	protein_coding	0	No
ENSG00000004399	PLXND1	protein_coding	0	No
ENSG00000004455	AK2	protein_coding	0	No
ENSG00000004468	CD38	protein_coding	0	No
ENSG00000004478	FKBP4	protein_coding	0	No
ENSG00000004487	KDM1A	protein_coding	0	No
ENSG00000004534	RBM6	protein_coding	0	No
ENSG00000004700	RECQL	protein_coding	0	No
ENSG00000004766	VPS50	protein_coding	0	No
ENSG00000004779	NDUFAB1	protein_coding	0	No
ENSG00000004864	SLC25A13	protein_coding	0	No
ENSG00000004866	ST7	protein_coding	0	No
ENSG00000004897	CDC27	protein_coding	0	No
ENSG00000004939	SLC4A1	protein_coding	0	No
ENSG00000004961	HCCS	protein_coding	0	No
ENSG00000004975	DVL2	protein_coding	0	No
ENSG00000005001	PRSS22	protein_coding	0	No
ENSG00000005007	UPF1	protein_coding	0	No
ENSG00000005020	SKAP2	protein_coding	0	No
ENSG00000005022	SLC25A5	protein_coding	0	No
ENSG00000005059	MCUB	protein_coding	0	No
ENSG00000005075	POLR2J	protein_coding	0	No
ENSG00000005100	DHX33	protein_coding	0	No
ENSG00000005108	THSD7A	protein_coding	0	No
ENSG00000005156	LIG3	protein_coding	0	No
ENSG00000005175	RPAP3	protein_coding	0	No
ENSG00000005187	ACSM3	protein_coding	0	No
ENSG00000005189	REXO5	protein_coding	0	No
ENSG00000005194	CIAPIN1	protein_coding	0	No
ENSG00000005206	SPPL2B	protein_coding	0	No
ENSG00000005238	FAM214B	protein_coding	0	No
ENSG00000005249	PRKAR2B	protein_coding	0	No
ENSG00000005302	MSL3	protein_coding	0	No
ENSG00000005339	CREBBP	protein_coding	0	No
ENSG00000005421	PON1	protein_coding	0	No
ENSG00000005436	GCFC2	protein_coding	0	No
ENSG00000005448	WDR54	protein_coding	0	No
ENSG00000005469	CROT	protein_coding	0	No
ENSG00000005471	ABCB4	protein_coding	0	No
ENSG00000005483	KMT2E	protein_coding	0	No
ENSG00000005486	RHBDD2	protein_coding	0	No
ENSG00000005700	IBTK	protein_coding	0	No
ENSG00000005801	ZNF195	protein_coding	0	No
ENSG00000005810	MYCBP2	protein_coding	0	No
ENSG00000005812	FBXL3	protein_coding	0	No
ENSG00000005844	ITGAL	protein_coding	0	No
ENSG00000005884	ITGA3	protein_coding	0	No
ENSG00000005889	ZFX	protein_coding	0	No
ENSG00000005893	LAMP2	protein_coding	0	No
ENSG00000005961	ITGA2B	protein_coding	0	No
ENSG00000006007	GDE1	protein_coding	0	No
ENSG00000006015	REX1BD	protein_coding	0	No
ENSG00000006025	OSBPL7	protein_coding	0	No
ENSG00000006042	TMEM98	protein_coding	0	No
ENSG00000006062	MAP3K14	protein_coding	0	No
ENSG00000006118	TMEM132A	protein_coding	0	No
ENSG00000006125	AP2B1	protein_coding	0	No
ENSG00000006194	ZNF263	protein_coding	0	No
ENSG00000006210	CX3CL1	protein_coding	19.6792	Yes
ENSG00000006282	SPATA20	protein_coding	0	No
ENSG00000006327	TNFRSF12A	protein_coding	0	No
ENSG00000006432	MAP3K9	protein_coding	0	No
ENSG00000006451	RALA	protein_coding	0	No
ENSG00000006453	BAIAP2L1	protein_coding	0	No
ENSG00000006459	KDM7A	protein_coding	0	No
ENSG00000006468	ETV1	protein_coding	0	No
ENSG00000006530	AGK	protein_coding	0	No
ENSG00000006534	ALDH3B1	protein_coding	0	No
ENSG00000006555	TTC22	protein_coding	0	No
ENSG00000006576	PHTF2	protein_coding	0	No
ENSG00000006607	FARP2	protein_coding	0	No
ENSG00000006611	USH1C	protein_coding	0	No
ENSG00000006625	GGCT	protein_coding	0	No
ENSG00000006634	DBF4	protein_coding	0	No
ENSG00000006652	IFRD1	protein_coding	0	No
ENSG00000006695	COX10	protein_coding	0	No
ENSG00000006704	GTF2IRD1	protein_coding	0	No
ENSG00000006712	PAF1	protein_coding	0	No
ENSG00000006715	VPS41	protein_coding	0	No
ENSG00000006740	ARHGAP44	protein_coding	0	No
ENSG00000006744	ELAC2	protein_coding	0	No
ENSG00000006747	SCIN	protein_coding	0	No
ENSG00000006756	ARSD	protein_coding	0	No
ENSG00000006757	PNPLA4	protein_coding	0	No
ENSG00000006831	ADIPOR2	protein_coding	0	No
ENSG00000006837	CDKL3	protein_coding	0	No
ENSG00000007047	MARK4	protein_coding	0	No
ENSG00000007062	PROM1	protein_coding	0	No
ENSG00000007168	PAFAH1B1	protein_coding	0	No
ENSG00000007202	KIAA0100	protein_coding	0	No
ENSG00000007255	TRAPPC6A	protein_coding	0	No
ENSG00000007314	SCN4A	protein_coding	0	No
ENSG00000007341	ST7L	protein_coding	0	No
ENSG00000007372	PAX6	protein_coding	0	No
ENSG00000007376	RPUSD1	protein_coding	0	No
ENSG00000007384	RHBDF1	protein_coding	0	No
ENSG00000007392	LUC7L	protein_coding	0	No
ENSG00000007516	BAIAP3	protein_coding	0	No
ENSG00000007520	TSR3	protein_coding	0	No
ENSG00000007541	PIGQ	protein_coding	0	No
ENSG00000007545	CRAMP1	protein_coding	0	No
ENSG00000007866	TEAD3	protein_coding	0	No
ENSG00000007908	SELE	protein_coding	0	No
ENSG00000007923	DNAJC11	protein_coding	0	No
ENSG00000007968	E2F2	protein_coding	0	No
ENSG00000008018	PSMB1	protein_coding	0	No
ENSG00000008083	JARID2	protein_coding	0	No
ENSG00000008086	CDKL5	protein_coding	0	No
ENSG00000008128	CDK11A	protein_coding	0	No
ENSG00000008130	NADK	protein_coding	0	No
ENSG00000008256	CYTH3	protein_coding	0	No
ENSG00000008277	ADAM22	protein_coding	0	No
ENSG00000008282	SYPL1	protein_coding	0	No
ENSG00000008294	SPAG9	protein_coding	0	No
ENSG00000008300	CELSR3	protein_coding	0	No
ENSG00000008311	AASS	protein_coding	0	No
ENSG00000008323	PLEKHG6	protein_coding	0	No
ENSG00000008324	SS18L2	protein_coding	0	No
ENSG00000008382	MPND	protein_coding	0	No
ENSG00000008394	MGST1	protein_coding	0	No
ENSG00000008405	CRY1	protein_coding	0	No
ENSG00000008441	NFIX	protein_coding	0	No
ENSG00000008513	ST3GAL1	protein_coding	0	No
ENSG00000008517	IL32	protein_coding	0	No
ENSG00000008710	PKD1	protein_coding	0	No
ENSG00000008838	MED24	protein_coding	0	No
ENSG00000008869	HEATR5B	protein_coding	0	No
ENSG00000008952	SEC62	protein_coding	0	No
ENSG00000008988	RPS20	protein_coding	19.6792	Yes
ENSG00000009307	CSDE1	protein_coding	0	No
ENSG00000009335	UBE3C	protein_coding	0	No
ENSG00000009413	REV3L	protein_coding	0	No
ENSG00000009830	POMT2	protein_coding	0	No
ENSG00000009844	VTA1	protein_coding	0	No
ENSG00000009950	MLXIPL	protein_coding	0	No
ENSG00000009954	BAZ1B	protein_coding	0	No
ENSG00000010017	RANBP9	protein_coding	0	No
ENSG00000010072	SPRTN	protein_coding	0	No
ENSG00000010165	EEF1AKNMT	protein_coding	0	No
ENSG00000010244	ZNF207	protein_coding	0	No
ENSG00000010256	UQCRC1	protein_coding	19.6792	Yes
ENSG00000010270	STARD3NL	protein_coding	0	No
ENSG00000010292	NCAPD2	protein_coding	0	No
ENSG00000010295	IFFO1	protein_coding	0	No
ENSG00000010310	GIPR	protein_coding	0	No
ENSG00000010322	NISCH	protein_coding	0	No
ENSG00000010379	SLC6A13	protein_coding	0	No
ENSG00000010404	IDS	protein_coding	0	No
ENSG00000010539	ZNF200	protein_coding	0	No
ENSG00000010626	LRRC23	protein_coding	0	No
ENSG00000010704	HFE	protein_coding	0	No
ENSG00000010803	SCMH1	protein_coding	0	No
ENSG00000010810	FYN	protein_coding	0	No
ENSG00000010818	HIVEP2	protein_coding	0	No
ENSG00000010932	FMO1	protein_coding	0	No
ENSG00000011007	ELOA	protein_coding	0	No
ENSG00000011009	LYPLA2	protein_coding	0	No
ENSG00000011021	CLCN6	protein_coding	0	No
ENSG00000011052	NME1-NME2	protein_coding	0	No
ENSG00000011105	TSPAN9	protein_coding	0	No
ENSG00000011114	BTBD7	protein_coding	0	No
ENSG00000011132	APBA3	protein_coding	0	No
ENSG00000011143	MKS1	protein_coding	0	No
ENSG00000011198	ABHD5	protein_coding	0	No
ENSG00000011243	AKAP8L	protein_coding	0	No
ENSG00000011258	MBTD1	protein_coding	0	No
ENSG00000011260	UTP18	protein_coding	0	No
ENSG00000011275	RNF216	protein_coding	0	Yes
ENSG00000011295	TTC19	protein_coding	0	No
ENSG00000011304	PTBP1	protein_coding	0	No
ENSG00000011347	SYT7	protein_coding	0	No
ENSG00000011376	LARS2	protein_coding	0	No
ENSG00000011405	PIK3C2A	protein_coding	0	No
ENSG00000011422	PLAUR	protein_coding	0	No
ENSG00000011426	ANLN	protein_coding	0	No
ENSG00000011451	WIZ	protein_coding	0	No
ENSG00000011454	RABGAP1	protein_coding	0	No
ENSG00000011478	QPCTL	protein_coding	0	No
ENSG00000011485	PPP5C	protein_coding	0	No
ENSG00000011523	CEP68	protein_coding	0	No
ENSG00000011566	MAP4K3	protein_coding	0	No
ENSG00000011638	TMEM159	protein_coding	0	No
ENSG00000012048	BRCA1	protein_coding	0	No
ENSG00000012061	ERCC1	protein_coding	0	No
ENSG00000012171	SEMA3B	protein_coding	0	No
ENSG00000012174	MBTPS2	protein_coding	0	No
ENSG00000012211	PRICKLE3	protein_coding	0	No
ENSG00000012232	EXTL3	protein_coding	0	No
ENSG00000012504	NR1H4	protein_coding	0	No
ENSG00000012660	ELOVL5	protein_coding	0	No
ENSG00000012779	ALOX5	protein_coding	0	No
ENSG00000012822	CALCOCO1	protein_coding	0	No
ENSG00000012963	UBR7	protein_coding	0	No
ENSG00000012983	MAP4K5	protein_coding	0	No
ENSG00000013275	PSMC4	protein_coding	19.6792	Yes
ENSG00000013288	MAN2B2	protein_coding	0	No
ENSG00000013297	CLDN11	protein_coding	0	No
ENSG00000013306	SLC25A39	protein_coding	0	No
ENSG00000013364	MVP	protein_coding	0	No
ENSG00000013374	NUB1	protein_coding	0	No
ENSG00000013375	PGM3	protein_coding	0	No
ENSG00000013392	RWDD2A	protein_coding	0	No
ENSG00000013441	CLK1	protein_coding	0	No
ENSG00000013503	POLR3B	protein_coding	0	No
ENSG00000013523	ANGEL1	protein_coding	0	No
ENSG00000013561	RNF14	protein_coding	0	No
ENSG00000013573	DDX11	protein_coding	0	No
ENSG00000013583	HEBP1	protein_coding	0	No
ENSG00000013588	GPRC5A	protein_coding	0	No
ENSG00000013619	MAMLD1	protein_coding	0	No
ENSG00000013810	TACC3	protein_coding	0	No
ENSG00000014123	UFL1	protein_coding	0	No
ENSG00000014138	POLA2	protein_coding	0	No
ENSG00000014164	ZC3H3	protein_coding	0	No
ENSG00000014216	CAPN1	protein_coding	0	No
ENSG00000014641	MDH1	protein_coding	0	No
ENSG00000014824	SLC30A9	protein_coding	0	No
ENSG00000015133	CCDC88C	protein_coding	0	No
ENSG00000015153	YAF2	protein_coding	0	No
ENSG00000015171	ZMYND11	protein_coding	0	No
ENSG00000015285	WAS	protein_coding	0	No
ENSG00000015475	BID	protein_coding	0	No
ENSG00000015520	NPC1L1	protein_coding	0	No
ENSG00000015532	XYLT2	protein_coding	0	No
ENSG00000015568	RGPD5	protein_coding	0	No
ENSG00000015676	NUDCD3	protein_coding	0	No
ENSG00000016082	ISL1	protein_coding	0	No
ENSG00000016391	CHDH	protein_coding	0	No
ENSG00000017260	ATP2C1	protein_coding	0	No
ENSG00000017427	IGF1	protein_coding	0	No
ENSG00000017797	RALBP1	protein_coding	0	No
ENSG00000018189	RUFY3	protein_coding	0	No
ENSG00000018408	WWTR1	protein_coding	0	Yes
ENSG00000018510	AGPS	protein_coding	0	No
ENSG00000018625	ATP1A2	protein_coding	0	No
ENSG00000018699	TTC27	protein_coding	0	No
ENSG00000018869	ZNF582	protein_coding	0	No
ENSG00000019144	PHLDB1	protein_coding	0	No
ENSG00000019186	CYP24A1	protein_coding	0	No
ENSG00000019485	PRDM11	protein_coding	0	No
ENSG00000019582	CD74	protein_coding	0	No
ENSG00000019995	ZRANB1	protein_coding	0	No
ENSG00000020129	NCDN	protein_coding	0	No
ENSG00000020256	ZFP64	protein_coding	0	No
ENSG00000020426	MNAT1	protein_coding	0	No
ENSG00000020577	SAMD4A	protein_coding	0	No
ENSG00000020922	MRE11	protein_coding	0	No
ENSG00000021355	SERPINB1	protein_coding	0	No
ENSG00000021574	SPAST	protein_coding	0	No
ENSG00000021645	NRXN3	protein_coding	0	No
ENSG00000021776	AQR	protein_coding	0	No
ENSG00000021826	CPS1	protein_coding	0	No
ENSG00000021852	C8B	protein_coding	0	No
ENSG00000022277	RTF2	protein_coding	0	No
ENSG00000022556	NLRP2	protein_coding	0	No
ENSG00000022567	SLC45A4	protein_coding	0	No
ENSG00000022840	RNF10	protein_coding	0	No
ENSG00000022976	ZNF839	protein_coding	0	No
ENSG00000023041	ZDHHC6	protein_coding	0	No
ENSG00000023191	RNH1	protein_coding	0	No
ENSG00000023228	NDUFS1	protein_coding	0	No
ENSG00000023287	RB1CC1	protein_coding	0	No
ENSG00000023318	ERP44	protein_coding	0	No
ENSG00000023330	ALAS1	protein_coding	0	No
ENSG00000023445	BIRC3	protein_coding	0	No
ENSG00000023516	AKAP11	protein_coding	0	No
ENSG00000023572	GLRX2	protein_coding	0	No
ENSG00000023608	SNAPC1	protein_coding	0	No
ENSG00000023697	DERA	protein_coding	0	No
ENSG00000023734	STRAP	protein_coding	0	No
ENSG00000023839	ABCC2	protein_coding	0	No
ENSG00000023892	DEF6	protein_coding	0	No
ENSG00000023902	PLEKHO1	protein_coding	0	No
ENSG00000023909	GCLM	protein_coding	0	No
ENSG00000024048	UBR2	protein_coding	0	No
ENSG00000024422	EHD2	protein_coding	0	No
ENSG00000024526	DEPDC1	protein_coding	0	No
ENSG00000024862	CCDC28A	protein_coding	0	No
ENSG00000025039	RRAGD	protein_coding	0	No
ENSG00000025156	HSF2	protein_coding	0	No
ENSG00000025293	PHF20	protein_coding	0	No
ENSG00000025434	NR1H3	protein_coding	0	No
ENSG00000025708	TYMP	protein_coding	0	No
ENSG00000025770	NCAPH2	protein_coding	0	No
ENSG00000025772	TOMM34	protein_coding	0	No
ENSG00000025796	SEC63	protein_coding	0	No
ENSG00000025800	KPNA6	protein_coding	0	No
ENSG00000026025	VIM	protein_coding	0	No
ENSG00000026297	RNASET2	protein_coding	0	No
ENSG00000026508	CD44	protein_coding	19.6792	Yes
ENSG00000026950	BTN3A1	protein_coding	0	No
ENSG00000027001	MIPEP	protein_coding	0	No
ENSG00000027075	PRKCH	protein_coding	0	No
ENSG00000027697	IFNGR1	protein_coding	0	No
ENSG00000027847	B4GALT7	protein_coding	0	No
ENSG00000028116	VRK2	protein_coding	0	No
ENSG00000028203	VEZT	protein_coding	0	No
ENSG00000028277	POU2F2	protein_coding	0	No
ENSG00000028310	BRD9	protein_coding	0	No
ENSG00000028528	SNX1	protein_coding	0	No
ENSG00000028839	TBPL1	protein_coding	0	No
ENSG00000029153	ARNTL2	protein_coding	0	No
ENSG00000029363	BCLAF1	protein_coding	0	No
ENSG00000029364	SLC39A9	protein_coding	0	No
ENSG00000029639	TFB1M	protein_coding	0	No
ENSG00000029725	RABEP1	protein_coding	0	No
ENSG00000029993	HMGB3	protein_coding	0	No
ENSG00000030066	NUP160	protein_coding	0	No
ENSG00000030110	BAK1	protein_coding	0	No
ENSG00000030419	IKZF2	protein_coding	0	No
ENSG00000030582	GRN	protein_coding	0	No
ENSG00000031003	FAM13B	protein_coding	0	No
ENSG00000031691	CENPQ	protein_coding	0	No
ENSG00000031698	SARS1	protein_coding	0	No
ENSG00000031823	RANBP3	protein_coding	0	No
ENSG00000032219	ARID4A	protein_coding	0	No
ENSG00000032389	EIPR1	protein_coding	0	No
ENSG00000032444	PNPLA6	protein_coding	0	No
ENSG00000032742	IFT88	protein_coding	0	No
ENSG00000033011	ALG1	protein_coding	0	No
ENSG00000033030	ZCCHC8	protein_coding	0	No
ENSG00000033100	CHPF2	protein_coding	0	No
ENSG00000033170	FUT8	protein_coding	0	No
ENSG00000033178	UBA6	protein_coding	0	No
ENSG00000033327	GAB2	protein_coding	0	No
ENSG00000033627	ATP6V0A1	protein_coding	0	No
ENSG00000033800	PIAS1	protein_coding	0	No
ENSG00000033867	SLC4A7	protein_coding	0	No
ENSG00000034053	APBA2	protein_coding	0	No
ENSG00000034152	MAP2K3	protein_coding	0	No
ENSG00000034510	TMSB10	protein_coding	0	No
ENSG00000034677	RNF19A	protein_coding	0	No
ENSG00000034693	PEX3	protein_coding	0	No
ENSG00000034713	GABARAPL2	protein_coding	0	No
ENSG00000035115	SH3YL1	protein_coding	0	No
ENSG00000035141	FAM136A	protein_coding	0	No
ENSG00000035403	VCL	protein_coding	0	No
ENSG00000035499	DEPDC1B	protein_coding	0	No
ENSG00000035664	DAPK2	protein_coding	0	No
ENSG00000035681	NSMAF	protein_coding	0	No
ENSG00000035687	ADSS2	protein_coding	0	No
ENSG00000035862	TIMP2	protein_coding	0	No
ENSG00000035928	RFC1	protein_coding	0	No
ENSG00000036054	TBC1D23	protein_coding	0	No
ENSG00000036257	CUL3	protein_coding	0	No
ENSG00000036473	OTC	protein_coding	0	No
ENSG00000036530	CYP46A1	protein_coding	0	No
ENSG00000036549	ZZZ3	protein_coding	0	No
ENSG00000036672	USP2	protein_coding	0	No
ENSG00000037474	NSUN2	protein_coding	0	No
ENSG00000037637	FBXO42	protein_coding	0	No
ENSG00000037749	MFAP3	protein_coding	0	No
ENSG00000037757	MRI1	protein_coding	0	No
ENSG00000037897	METTL1	protein_coding	0	No
ENSG00000037965	HOXC8	protein_coding	0	No
ENSG00000038002	AGA	protein_coding	0	No
ENSG00000038210	PI4K2B	protein_coding	0	No
ENSG00000038219	BOD1L1	protein_coding	0	No
ENSG00000038274	MAT2B	protein_coding	0	No
ENSG00000038358	EDC4	protein_coding	0	No
ENSG00000038382	TRIO	protein_coding	19.6792	Yes
ENSG00000038427	VCAN	protein_coding	0	No
ENSG00000038532	CLEC16A	protein_coding	0	No
ENSG00000038945	MSR1	protein_coding	0	No
ENSG00000039068	CDH1	protein_coding	0	No
ENSG00000039123	MTREX	protein_coding	0	No
ENSG00000039319	ZFYVE16	protein_coding	0	No
ENSG00000039523	RIPOR1	protein_coding	0	No
ENSG00000039560	RAI14	protein_coding	0	No
ENSG00000039650	PNKP	protein_coding	0	No
ENSG00000040199	PHLPP2	protein_coding	0	No
ENSG00000040275	SPDL1	protein_coding	0	No
ENSG00000040341	STAU2	protein_coding	0	No
ENSG00000040487	SLC66A1	protein_coding	0	No
ENSG00000040608	RTN4R	protein_coding	0	No
ENSG00000040633	PHF23	protein_coding	0	No
ENSG00000040933	INPP4A	protein_coding	0	No
ENSG00000041353	RAB27B	protein_coding	0	No
ENSG00000041357	PSMA4	protein_coding	0	No
ENSG00000041802	LSG1	protein_coding	0	No
ENSG00000041880	PARP3	protein_coding	0	No
ENSG00000041988	THAP3	protein_coding	0	No
ENSG00000042062	RIPOR3	protein_coding	0	No
ENSG00000042088	TDP1	protein_coding	0	No
ENSG00000042286	AIFM2	protein_coding	0	No
ENSG00000042317	SPATA7	protein_coding	0	No
ENSG00000042445	RETSAT	protein_coding	0	No
ENSG00000042493	CAPG	protein_coding	0	No
ENSG00000042753	AP2S1	protein_coding	0	Yes
ENSG00000042781	USH2A	protein_coding	0	No
ENSG00000042832	TG	protein_coding	0	No
ENSG00000042980	ADAM28	protein_coding	0	No
ENSG00000043093	DCUN1D1	protein_coding	0	No
ENSG00000043143	JADE2	protein_coding	0	No
ENSG00000043355	ZIC2	protein_coding	0	No
ENSG00000043514	TRIT1	protein_coding	0	No
ENSG00000044090	CUL7	protein_coding	0	No
ENSG00000044115	CTNNA1	protein_coding	0	No
ENSG00000044446	PHKA2	protein_coding	0	No
ENSG00000044459	CNTLN	protein_coding	0	No
ENSG00000044524	EPHA3	protein_coding	0	No
ENSG00000044574	HSPA5	protein_coding	0	Yes
ENSG00000046604	DSG2	protein_coding	0	No
ENSG00000046647	GEMIN8	protein_coding	0	No
ENSG00000046651	OFD1	protein_coding	0	No
ENSG00000047056	WDR37	protein_coding	0	No
ENSG00000047188	YTHDC2	protein_coding	0	No
ENSG00000047230	CTPS2	protein_coding	0	No
ENSG00000047249	ATP6V1H	protein_coding	0	No
ENSG00000047315	POLR2B	protein_coding	0	No
ENSG00000047346	FAM214A	protein_coding	0	No
ENSG00000047365	ARAP2	protein_coding	0	No
ENSG00000047410	TPR	protein_coding	0	No
ENSG00000047457	CP	protein_coding	0	No
ENSG00000047578	KATNIP	protein_coding	0	No
ENSG00000047621	C12orf4	protein_coding	0	No
ENSG00000047644	WWC3	protein_coding	0	No
ENSG00000047662	FAM184B	protein_coding	0	No
ENSG00000047849	MAP4	protein_coding	0	No
ENSG00000047932	GOPC	protein_coding	0	No
ENSG00000047936	ROS1	protein_coding	0	No
ENSG00000048028	USP28	protein_coding	0	No
ENSG00000048052	HDAC9	protein_coding	19.6792	Yes
ENSG00000048140	TSPAN17	protein_coding	0	No
ENSG00000048342	CC2D2A	protein_coding	0	No
ENSG00000048392	RRM2B	protein_coding	0	No
ENSG00000048405	ZNF800	protein_coding	0	No
ENSG00000048471	SNX29	protein_coding	0	No
ENSG00000048544	MRPS10	protein_coding	0	No
ENSG00000048649	RSF1	protein_coding	0	No
ENSG00000048707	VPS13D	protein_coding	0	No
ENSG00000048740	CELF2	protein_coding	0	No
ENSG00000048828	FAM120A	protein_coding	0	No
ENSG00000048991	R3HDM1	protein_coding	0	No
ENSG00000049089	COL9A2	protein_coding	0	No
ENSG00000049130	KITLG	protein_coding	0	No
ENSG00000049167	ERCC8	protein_coding	0	No
ENSG00000049192	ADAMTS6	protein_coding	0	No
ENSG00000049239	H6PD	protein_coding	0	No
ENSG00000049245	VAMP3	protein_coding	0	No
ENSG00000049246	PER3	protein_coding	0	No
ENSG00000049249	TNFRSF9	protein_coding	0	No
ENSG00000049283	EPN3	protein_coding	0	No
ENSG00000049323	LTBP1	protein_coding	0	No
ENSG00000049449	RCN1	protein_coding	0	No
ENSG00000049541	RFC2	protein_coding	0	No
ENSG00000049618	ARID1B	protein_coding	0	No
ENSG00000049656	CLPTM1L	protein_coding	0	No
ENSG00000049759	NEDD4L	protein_coding	0	No
ENSG00000049769	PPP1R3F	protein_coding	0	No
ENSG00000049860	HEXB	protein_coding	0	No
ENSG00000049883	PTCD2	protein_coding	0	No
ENSG00000050130	JKAMP	protein_coding	0	No
ENSG00000050165	DKK3	protein_coding	0	No
ENSG00000050327	ARHGEF5	protein_coding	0	No
ENSG00000050344	NFE2L3	protein_coding	0	No
ENSG00000050393	MCUR1	protein_coding	0	No
ENSG00000050405	LIMA1	protein_coding	0	No
ENSG00000050426	LETMD1	protein_coding	0	No
ENSG00000050628	PTGER3	protein_coding	0	No
ENSG00000050748	MAPK9	protein_coding	0	No
ENSG00000050820	BCAR1	protein_coding	0	No
ENSG00000051009	FAM160A2	protein_coding	0	No
ENSG00000051108	HERPUD1	protein_coding	0	No
ENSG00000051180	RAD51	protein_coding	0	No
ENSG00000051341	POLQ	protein_coding	0	No
ENSG00000051382	PIK3CB	protein_coding	0	No
ENSG00000051523	CYBA	protein_coding	0	No
ENSG00000051596	THOC3	protein_coding	0	No
ENSG00000051620	HEBP2	protein_coding	0	No
ENSG00000051825	MPHOSPH9	protein_coding	0	No
ENSG00000052126	PLEKHA5	protein_coding	0	No
ENSG00000052344	PRSS8	protein_coding	0	No
ENSG00000052723	SIKE1	protein_coding	0	No
ENSG00000052749	RRP12	protein_coding	0	No
ENSG00000052795	FNIP2	protein_coding	0	No
ENSG00000052802	MSMO1	protein_coding	0	No
ENSG00000052841	TTC17	protein_coding	0	No
ENSG00000053254	FOXN3	protein_coding	0	No
ENSG00000053328	METTL24	protein_coding	0	No
ENSG00000053371	AKR7A2	protein_coding	0	No
ENSG00000053372	MRTO4	protein_coding	0	No
ENSG00000053501	USE1	protein_coding	0	No
ENSG00000053747	LAMA3	protein_coding	0	No
ENSG00000053770	AP5M1	protein_coding	0	No
ENSG00000053900	ANAPC4	protein_coding	0	No
ENSG00000053918	KCNQ1	protein_coding	0	No
ENSG00000054116	TRAPPC3	protein_coding	0	No
ENSG00000054118	THRAP3	protein_coding	0	No
ENSG00000054148	PHPT1	protein_coding	0	No
ENSG00000054219	LY75	protein_coding	0	No
ENSG00000054267	ARID4B	protein_coding	0	No
ENSG00000054277	OPN3	protein_coding	0	No
ENSG00000054282	SDCCAG8	protein_coding	0	No
ENSG00000054392	HHAT	protein_coding	0	No
ENSG00000054523	KIF1B	protein_coding	0	No
ENSG00000054611	TBC1D22A	protein_coding	0	No
ENSG00000054654	SYNE2	protein_coding	0	No
ENSG00000054690	PLEKHH1	protein_coding	0	No
ENSG00000054793	ATP9A	protein_coding	0	No
ENSG00000054965	FAM168A	protein_coding	0	No
ENSG00000054967	RELT	protein_coding	0	No
ENSG00000054983	GALC	protein_coding	0	No
ENSG00000055044	NOP58	protein_coding	0	No
ENSG00000055070	SZRD1	protein_coding	0	No
ENSG00000055118	KCNH2	protein_coding	0	No
ENSG00000055130	CUL1	protein_coding	0	No
ENSG00000055147	FAM114A2	protein_coding	0	No
ENSG00000055208	TAB2	protein_coding	0	No
ENSG00000055211	GINM1	protein_coding	0	No
ENSG00000055332	EIF2AK2	protein_coding	0	No
ENSG00000055483	USP36	protein_coding	0	No
ENSG00000055609	KMT2C	protein_coding	0	No
ENSG00000055732	MCOLN3	protein_coding	0	No
ENSG00000055917	PUM2	protein_coding	0	No
ENSG00000055950	MRPL43	protein_coding	0	No
ENSG00000056050	HPF1	protein_coding	0	No
ENSG00000056097	ZFR	protein_coding	0	No
ENSG00000056277	ZNF280C	protein_coding	0	No
ENSG00000056558	TRAF1	protein_coding	0	No
ENSG00000056586	RC3H2	protein_coding	0	No
ENSG00000056736	IL17RB	protein_coding	0	No
ENSG00000056972	TRAF3IP2	protein_coding	0	No
ENSG00000056998	GYG2	protein_coding	0	No
ENSG00000057019	DCBLD2	protein_coding	0	No
ENSG00000057252	SOAT1	protein_coding	0	No
ENSG00000057294	PKP2	protein_coding	0	No
ENSG00000057593	F7	protein_coding	0	No
ENSG00000057608	GDI2	protein_coding	0	No
ENSG00000057657	PRDM1	protein_coding	0	No
ENSG00000057663	ATG5	protein_coding	0	No
ENSG00000057704	TMCC3	protein_coding	0	No
ENSG00000057757	PITHD1	protein_coding	0	No
ENSG00000057935	MTA3	protein_coding	0	No
ENSG00000058056	USP13	protein_coding	0	No
ENSG00000058063	ATP11B	protein_coding	0	No
ENSG00000058085	LAMC2	protein_coding	0	No
ENSG00000058091	CDK14	protein_coding	0	No
ENSG00000058262	SEC61A1	protein_coding	0	No
ENSG00000058272	PPP1R12A	protein_coding	0	No
ENSG00000058453	CROCC	protein_coding	0	No
ENSG00000058600	POLR3E	protein_coding	19.6792	Yes
ENSG00000058668	ATP2B4	protein_coding	0	No
ENSG00000058673	ZC3H11A	protein_coding	0	No
ENSG00000058729	RIOK2	protein_coding	0	No
ENSG00000058799	YIPF1	protein_coding	0	No
ENSG00000058804	NDC1	protein_coding	0	No
ENSG00000058866	DGKG	protein_coding	0	No
ENSG00000059122	FLYWCH1	protein_coding	0	No
ENSG00000059145	UNKL	protein_coding	0	No
ENSG00000059377	TBXAS1	protein_coding	0	No
ENSG00000059378	PARP12	protein_coding	0	No
ENSG00000059573	ALDH18A1	protein_coding	0	No
ENSG00000059588	TARBP1	protein_coding	0	No
ENSG00000059691	GATB	protein_coding	0	No
ENSG00000059728	MXD1	protein_coding	0	No
ENSG00000059758	CDK17	protein_coding	0	No
ENSG00000059769	DNAJC25	protein_coding	0	No
ENSG00000059804	SLC2A3	protein_coding	0	No
ENSG00000060069	CTDP1	protein_coding	0	No
ENSG00000060138	YBX3	protein_coding	0	Yes
ENSG00000060140	STYK1	protein_coding	0	No
ENSG00000060237	WNK1	protein_coding	19.6792	Yes
ENSG00000060339	CCAR1	protein_coding	0	No
ENSG00000060491	OGFR	protein_coding	0	No
ENSG00000060566	CREB3L3	protein_coding	0	No
ENSG00000060642	PIGV	protein_coding	0	No
ENSG00000060656	PTPRU	protein_coding	0	No
ENSG00000060688	SNRNP40	protein_coding	0	No
ENSG00000060718	COL11A1	protein_coding	0	No
ENSG00000060749	QSER1	protein_coding	0	No
ENSG00000060762	MPC1	protein_coding	0	No
ENSG00000060971	ACAA1	protein_coding	0	No
ENSG00000060982	BCAT1	protein_coding	0	No
ENSG00000061273	HDAC7	protein_coding	0	No
ENSG00000061455	PRDM6	protein_coding	0	No
ENSG00000061656	SPAG4	protein_coding	0	No
ENSG00000061676	NCKAP1	protein_coding	0	No
ENSG00000061794	MRPS35	protein_coding	0	No
ENSG00000061918	GUCY1B1	protein_coding	0	No
ENSG00000061936	SFSWAP	protein_coding	0	No
ENSG00000061938	TNK2	protein_coding	0	No
ENSG00000061987	MON2	protein_coding	0	No
ENSG00000062038	CDH3	protein_coding	0	No
ENSG00000062194	GPBP1	protein_coding	0	No
ENSG00000062282	DGAT2	protein_coding	0	No
ENSG00000062370	ZNF112	protein_coding	0	No
ENSG00000062485	CS	protein_coding	0	No
ENSG00000062582	MRPS24	protein_coding	0	No
ENSG00000062598	ELMO2	protein_coding	0	No
ENSG00000062650	WAPL	protein_coding	0	No
ENSG00000062716	VMP1	protein_coding	0	No
ENSG00000062725	APPBP2	protein_coding	0	No
ENSG00000062822	POLD1	protein_coding	0	No
ENSG00000063046	EIF4B	protein_coding	0	No
ENSG00000063127	SLC6A16	protein_coding	0	No
ENSG00000063169	BICRA	protein_coding	0	No
ENSG00000063176	SPHK2	protein_coding	0	No
ENSG00000063177	RPL18	protein_coding	0	Yes
ENSG00000063241	ISOC2	protein_coding	0	No
ENSG00000063244	U2AF2	protein_coding	0	No
ENSG00000063245	EPN1	protein_coding	0	No
ENSG00000063322	MED29	protein_coding	0	No
ENSG00000063587	ZNF275	protein_coding	0	Yes
ENSG00000063601	MTMR1	protein_coding	0	No
ENSG00000063660	GPC1	protein_coding	0	No
ENSG00000063761	ADCK1	protein_coding	0	No
ENSG00000063854	HAGH	protein_coding	0	No
ENSG00000063978	RNF4	protein_coding	0	No
ENSG00000064012	CASP8	protein_coding	0	No
ENSG00000064042	LIMCH1	protein_coding	0	No
ENSG00000064102	INTS13	protein_coding	0	No
ENSG00000064115	TM7SF3	protein_coding	0	No
ENSG00000064199	SPA17	protein_coding	0	No
ENSG00000064225	ST3GAL6	protein_coding	0	No
ENSG00000064270	ATP2C2	protein_coding	0	No
ENSG00000064309	CDON	protein_coding	0	No
ENSG00000064313	TAF2	protein_coding	0	No
ENSG00000064393	HIPK2	protein_coding	0	No
ENSG00000064419	TNPO3	protein_coding	0	No
ENSG00000064490	RFXANK	protein_coding	0	No
ENSG00000064545	TMEM161A	protein_coding	0	No
ENSG00000064601	CTSA	protein_coding	0	No
ENSG00000064607	SUGP2	protein_coding	0	No
ENSG00000064651	SLC12A2	protein_coding	0	No
ENSG00000064652	SNX24	protein_coding	0	No
ENSG00000064666	CNN2	protein_coding	0	No
ENSG00000064687	ABCA7	protein_coding	0	No
ENSG00000064692	SNCAIP	protein_coding	0	No
ENSG00000064703	DDX20	protein_coding	0	No
ENSG00000064726	BTBD1	protein_coding	0	No
ENSG00000064763	FAR2	protein_coding	0	No
ENSG00000064932	SBNO2	protein_coding	0	No
ENSG00000064933	PMS1	protein_coding	0	No
ENSG00000064961	HMG20B	protein_coding	0	No
ENSG00000064995	TAF11	protein_coding	0	No
ENSG00000064999	ANKS1A	protein_coding	0	No
ENSG00000065000	AP3D1	protein_coding	0	No
ENSG00000065029	ZNF76	protein_coding	0	No
ENSG00000065054	SLC9A3R2	protein_coding	0	No
ENSG00000065057	NTHL1	protein_coding	0	No
ENSG00000065060	UHRF1BP1	protein_coding	0	No
ENSG00000065135	GNAI3	protein_coding	0	No
ENSG00000065150	IPO5	protein_coding	0	No
ENSG00000065154	OAT	protein_coding	0	No
ENSG00000065183	WDR3	protein_coding	0	No
ENSG00000065243	PKN2	protein_coding	0	No
ENSG00000065268	WDR18	protein_coding	0	No
ENSG00000065308	TRAM2	protein_coding	0	No
ENSG00000065328	MCM10	protein_coding	0	No
ENSG00000065357	DGKA	protein_coding	0	No
ENSG00000065361	ERBB3	protein_coding	0	No
ENSG00000065413	ANKRD44	protein_coding	0	No
ENSG00000065427	KARS1	protein_coding	0	No
ENSG00000065457	ADAT1	protein_coding	0	No
ENSG00000065485	PDIA5	protein_coding	0	No
ENSG00000065491	TBC1D22B	protein_coding	0	No
ENSG00000065518	NDUFB4	protein_coding	0	No
ENSG00000065526	SPEN	protein_coding	0	No
ENSG00000065534	MYLK	protein_coding	0	No
ENSG00000065548	ZC3H15	protein_coding	0	No
ENSG00000065559	MAP2K4	protein_coding	0	No
ENSG00000065600	PACC1	protein_coding	0	No
ENSG00000065613	SLK	protein_coding	0	No
ENSG00000065615	CYB5R4	protein_coding	0	No
ENSG00000065621	GSTO2	protein_coding	0	No
ENSG00000065665	SEC61A2	protein_coding	0	No
ENSG00000065717	TLE2	protein_coding	0	No
ENSG00000065802	ASB1	protein_coding	0	No
ENSG00000065809	FAM107B	protein_coding	0	No
ENSG00000065833	ME1	protein_coding	0	No
ENSG00000065882	TBC1D1	protein_coding	0	No
ENSG00000065883	CDK13	protein_coding	0	No
ENSG00000065911	MTHFD2	protein_coding	19.6792	Yes
ENSG00000065923	SLC9A7	protein_coding	0	No
ENSG00000065978	YBX1	protein_coding	0	No
ENSG00000065989	PDE4A	protein_coding	0	No
ENSG00000066027	PPP2R5A	protein_coding	0	No
ENSG00000066044	ELAVL1	protein_coding	0	No
ENSG00000066084	DIP2B	protein_coding	0	No
ENSG00000066117	SMARCD1	protein_coding	0	No
ENSG00000066135	KDM4A	protein_coding	0	No
ENSG00000066136	NFYC	protein_coding	0	No
ENSG00000066185	ZMYND12	protein_coding	0	No
ENSG00000066248	NGEF	protein_coding	0	No
ENSG00000066279	ASPM	protein_coding	0	No
ENSG00000066322	ELOVL1	protein_coding	0	No
ENSG00000066379	POLR1H	protein_coding	0	No
ENSG00000066382	MPPED2	protein_coding	0	No
ENSG00000066422	ZBTB11	protein_coding	0	No
ENSG00000066427	ATXN3	protein_coding	0	No
ENSG00000066455	GOLGA5	protein_coding	0	No
ENSG00000066468	FGFR2	protein_coding	0	No
ENSG00000066557	LRRC40	protein_coding	0	No
ENSG00000066583	ISOC1	protein_coding	0	No
ENSG00000066629	EML1	protein_coding	0	No
ENSG00000066651	TRMT11	protein_coding	0	No
ENSG00000066654	THUMPD1	protein_coding	0	No
ENSG00000066697	MSANTD3	protein_coding	0	No
ENSG00000066739	ATG2B	protein_coding	0	No
ENSG00000066777	ARFGEF1	protein_coding	0	No
ENSG00000066813	ACSM2B	protein_coding	0	No
ENSG00000066827	ZFAT	protein_coding	0	No
ENSG00000066855	MTFR1	protein_coding	0	No
ENSG00000066926	FECH	protein_coding	0	No
ENSG00000066933	MYO9A	protein_coding	0	No
ENSG00000067057	PFKP	protein_coding	0	No
ENSG00000067064	IDI1	protein_coding	0	No
ENSG00000067066	SP100	protein_coding	0	No
ENSG00000067082	KLF6	protein_coding	0	No
ENSG00000067113	PLPP1	protein_coding	0	No
ENSG00000067141	NEO1	protein_coding	0	No
ENSG00000067167	TRAM1	protein_coding	0	No
ENSG00000067177	PHKA1	protein_coding	0	No
ENSG00000067182	TNFRSF1A	protein_coding	0	No
ENSG00000067191	CACNB1	protein_coding	0	No
ENSG00000067208	EVI5	protein_coding	0	No
ENSG00000067221	STOML1	protein_coding	0	No
ENSG00000067225	PKM	protein_coding	0	No
ENSG00000067248	DHX29	protein_coding	0	No
ENSG00000067334	DNTTIP2	protein_coding	0	No
ENSG00000067365	METTL22	protein_coding	0	No
ENSG00000067369	TP53BP1	protein_coding	0	No
ENSG00000067533	RRP15	protein_coding	0	No
ENSG00000067560	RHOA	protein_coding	0	No
ENSG00000067596	DHX8	protein_coding	0	No
ENSG00000067606	PRKCZ	protein_coding	0	No
ENSG00000067704	IARS2	protein_coding	0	No
ENSG00000067715	SYT1	protein_coding	0	No
ENSG00000067798	NAV3	protein_coding	0	No
ENSG00000067829	IDH3G	protein_coding	0	No
ENSG00000067900	ROCK1	protein_coding	0	No
ENSG00000067955	CBFB	protein_coding	0	No
ENSG00000067992	PDK3	protein_coding	0	No
ENSG00000068001	HYAL2	protein_coding	0	No
ENSG00000068024	HDAC4	protein_coding	0	No
ENSG00000068028	RASSF1	protein_coding	0	No
ENSG00000068078	FGFR3	protein_coding	0	No
ENSG00000068079	IFI35	protein_coding	0	No
ENSG00000068097	HEATR6	protein_coding	0	No
ENSG00000068120	COASY	protein_coding	0	No
ENSG00000068137	PLEKHH3	protein_coding	0	No
ENSG00000068305	MEF2A	protein_coding	0	No
ENSG00000068308	OTUD5	protein_coding	0	No
ENSG00000068323	TFE3	protein_coding	0	No
ENSG00000068354	TBC1D25	protein_coding	0	No
ENSG00000068366	ACSL4	protein_coding	0	No
ENSG00000068383	INPP5A	protein_coding	0	No
ENSG00000068394	GPKOW	protein_coding	0	No
ENSG00000068400	GRIPAP1	protein_coding	0	No
ENSG00000068438	FTSJ1	protein_coding	0	No
ENSG00000068489	PRR11	protein_coding	0	No
ENSG00000068650	ATP11A	protein_coding	0	No
ENSG00000068654	POLR1A	protein_coding	0	No
ENSG00000068697	LAPTM4A	protein_coding	0	No
ENSG00000068724	TTC7A	protein_coding	0	No
ENSG00000068745	IP6K2	protein_coding	0	No
ENSG00000068784	SRBD1	protein_coding	0	No
ENSG00000068796	KIF2A	protein_coding	0	No
ENSG00000068878	PSME4	protein_coding	0	No
ENSG00000068885	IFT80	protein_coding	0	No
ENSG00000068903	SIRT2	protein_coding	0	No
ENSG00000068912	ERLEC1	protein_coding	0	No
ENSG00000068971	PPP2R5B	protein_coding	0	No
ENSG00000069020	MAST4	protein_coding	0	No
ENSG00000069248	NUP133	protein_coding	0	No
ENSG00000069275	NUCKS1	protein_coding	39.3585	Yes
ENSG00000069329	VPS35	protein_coding	0	No
ENSG00000069345	DNAJA2	protein_coding	0	No
ENSG00000069399	BCL3	protein_coding	0	No
ENSG00000069424	KCNAB2	protein_coding	0	No
ENSG00000069493	CLEC2D	protein_coding	0	No
ENSG00000069509	FUNDC1	protein_coding	0	No
ENSG00000069535	MAOB	protein_coding	0	No
ENSG00000069667	RORA	protein_coding	0	No
ENSG00000069702	TGFBR3	protein_coding	0	Yes
ENSG00000069849	ATP1B3	protein_coding	0	No
ENSG00000069869	NEDD4	protein_coding	0	No
ENSG00000069943	PIGB	protein_coding	0	No
ENSG00000069956	MAPK6	protein_coding	0	No
ENSG00000069966	GNB5	protein_coding	0	No
ENSG00000069974	RAB27A	protein_coding	0	No
ENSG00000069998	HDHD5	protein_coding	0	No
ENSG00000070010	UFD1	protein_coding	0	No
ENSG00000070018	LRP6	protein_coding	0	No
ENSG00000070019	GUCY2C	protein_coding	0	No
ENSG00000070047	PHRF1	protein_coding	0	No
ENSG00000070061	ELP1	protein_coding	0	No
ENSG00000070081	NUCB2	protein_coding	0	No
ENSG00000070087	PFN2	protein_coding	0	No
ENSG00000070159	PTPN3	protein_coding	0	No
ENSG00000070190	DAPP1	protein_coding	0	No
ENSG00000070214	SLC44A1	protein_coding	0	No
ENSG00000070269	TMEM260	protein_coding	0	No
ENSG00000070366	SMG6	protein_coding	0	No
ENSG00000070367	EXOC5	protein_coding	0	No
ENSG00000070371	CLTCL1	protein_coding	0	No
ENSG00000070404	FSTL3	protein_coding	0	No
ENSG00000070413	DGCR2	protein_coding	0	No
ENSG00000070423	RNF126	protein_coding	0	No
ENSG00000070444	MNT	protein_coding	0	No
ENSG00000070476	ZXDC	protein_coding	0	No
ENSG00000070495	JMJD6	protein_coding	0	No
ENSG00000070501	POLB	protein_coding	0	No
ENSG00000070526	ST6GALNAC1	protein_coding	0	No
ENSG00000070540	WIPI1	protein_coding	0	No
ENSG00000070610	GBA2	protein_coding	0	No
ENSG00000070614	NDST1	protein_coding	0	No
ENSG00000070669	ASNS	protein_coding	0	No
ENSG00000070718	AP3M2	protein_coding	0	No
ENSG00000070756	PABPC1	protein_coding	0	No
ENSG00000070761	CFAP20	protein_coding	0	No
ENSG00000070770	CSNK2A2	protein_coding	0	No
ENSG00000070778	PTPN21	protein_coding	0	No
ENSG00000070785	EIF2B3	protein_coding	0	No
ENSG00000070814	TCOF1	protein_coding	0	No
ENSG00000070831	CDC42	protein_coding	0	No
ENSG00000070882	OSBPL3	protein_coding	0	No
ENSG00000070950	RAD18	protein_coding	0	No
ENSG00000070961	ATP2B1	protein_coding	0	No
ENSG00000071051	NCK2	protein_coding	0	No
ENSG00000071054	MAP4K4	protein_coding	0	No
ENSG00000071073	MGAT4A	protein_coding	0	No
ENSG00000071082	RPL31	protein_coding	0	No
ENSG00000071127	WDR1	protein_coding	0	No
ENSG00000071189	SNX13	protein_coding	0	No
ENSG00000071205	ARHGAP10	protein_coding	0	No
ENSG00000071242	RPS6KA2	protein_coding	0	No
ENSG00000071243	ING3	protein_coding	0	No
ENSG00000071282	LMCD1	protein_coding	0	No
ENSG00000071462	BUD23	protein_coding	0	No
ENSG00000071537	SEL1L	protein_coding	0	No
ENSG00000071539	TRIP13	protein_coding	0	No
ENSG00000071553	ATP6AP1	protein_coding	0	No
ENSG00000071564	TCF3	protein_coding	0	No
ENSG00000071626	DAZAP1	protein_coding	39.3585	Yes
ENSG00000071655	MBD3	protein_coding	0	No
ENSG00000071794	HLTF	protein_coding	0	No
ENSG00000071859	FAM50A	protein_coding	0	No
ENSG00000071889	FAM3A	protein_coding	0	No
ENSG00000071894	CPSF1	protein_coding	0	No
ENSG00000071909	MYO3B	protein_coding	0	No
ENSG00000071967	CYBRD1	protein_coding	0	No
ENSG00000071991	CDH19	protein_coding	0	No
ENSG00000071994	PDCD2	protein_coding	0	No
ENSG00000072042	RDH11	protein_coding	0	No
ENSG00000072062	PRKACA	protein_coding	0	No
ENSG00000072071	ADGRL1	protein_coding	0	No
ENSG00000072110	ACTN1	protein_coding	0	No
ENSG00000072121	ZFYVE26	protein_coding	0	No
ENSG00000072133	RPS6KA6	protein_coding	0	No
ENSG00000072134	EPN2	protein_coding	0	No
ENSG00000072135	PTPN18	protein_coding	0	No
ENSG00000072201	LNX1	protein_coding	0	No
ENSG00000072210	ALDH3A2	protein_coding	0	No
ENSG00000072274	TFRC	protein_coding	0	No
ENSG00000072310	SREBF1	protein_coding	0	No
ENSG00000072364	AFF4	protein_coding	0	No
ENSG00000072401	UBE2D1	protein_coding	0	No
ENSG00000072415	MPP5	protein_coding	0	No
ENSG00000072422	RHOBTB1	protein_coding	0	No
ENSG00000072501	SMC1A	protein_coding	0	Yes
ENSG00000072506	HSD17B10	protein_coding	0	No
ENSG00000072518	MARK2	protein_coding	0	No
ENSG00000072571	HMMR	protein_coding	0	No
ENSG00000072609	CHFR	protein_coding	0	No
ENSG00000072657	TRHDE	protein_coding	0	No
ENSG00000072682	P4HA2	protein_coding	0	No
ENSG00000072694	FCGR2B	protein_coding	0	No
ENSG00000072736	NFATC3	protein_coding	0	No
ENSG00000072756	TRNT1	protein_coding	0	No
ENSG00000072778	ACADVL	protein_coding	0	Yes
ENSG00000072786	STK10	protein_coding	0	No
ENSG00000072803	FBXW11	protein_coding	0	No
ENSG00000072818	ACAP1	protein_coding	0	No
ENSG00000072849	DERL2	protein_coding	0	No
ENSG00000072864	NDE1	protein_coding	0	No
ENSG00000072954	TMEM38A	protein_coding	0	No
ENSG00000072958	AP1M1	protein_coding	0	No
ENSG00000073008	PVR	protein_coding	0	No
ENSG00000073050	XRCC1	protein_coding	0	No
ENSG00000073060	SCARB1	protein_coding	0	No
ENSG00000073111	MCM2	protein_coding	0	No
ENSG00000073150	PANX2	protein_coding	0	No
ENSG00000073169	SELENOO	protein_coding	0	No
ENSG00000073282	TP63	protein_coding	0	No
ENSG00000073331	ALPK1	protein_coding	19.6792	Yes
ENSG00000073350	LLGL2	protein_coding	0	No
ENSG00000073417	PDE8A	protein_coding	0	No
ENSG00000073464	CLCN4	protein_coding	0	No
ENSG00000073536	NLE1	protein_coding	0	No
ENSG00000073578	SDHA	protein_coding	0	No
ENSG00000073584	SMARCE1	protein_coding	0	No
ENSG00000073605	GSDMB	protein_coding	0	No
ENSG00000073614	KDM5A	protein_coding	0	No
ENSG00000073711	PPP2R3A	protein_coding	0	No
ENSG00000073712	FERMT2	protein_coding	0	No
ENSG00000073737	DHRS9	protein_coding	0	No
ENSG00000073756	PTGS2	protein_coding	0	No
ENSG00000073792	IGF2BP2	protein_coding	0	No
ENSG00000073803	MAP3K13	protein_coding	0	No
ENSG00000073849	ST6GAL1	protein_coding	0	No
ENSG00000073910	FRY	protein_coding	0	No
ENSG00000073921	PICALM	protein_coding	0	No
ENSG00000073969	NSF	protein_coding	0	No
ENSG00000074054	CLASP1	protein_coding	0	No
ENSG00000074071	MRPS34	protein_coding	0	No
ENSG00000074181	NOTCH3	protein_coding	0	No
ENSG00000074201	CLNS1A	protein_coding	0	No
ENSG00000074219	TEAD2	protein_coding	0	No
ENSG00000074266	EED	protein_coding	0	No
ENSG00000074319	TSG101	protein_coding	0	No
ENSG00000074356	NCBP3	protein_coding	0	No
ENSG00000074410	CA12	protein_coding	0	No
ENSG00000074416	MGLL	protein_coding	0	No
ENSG00000074527	NTN4	protein_coding	0	No
ENSG00000074582	BCS1L	protein_coding	0	No
ENSG00000074590	NUAK1	protein_coding	0	No
ENSG00000074603	DPP8	protein_coding	0	No
ENSG00000074621	SLC24A1	protein_coding	0	No
ENSG00000074657	ZNF532	protein_coding	0	No
ENSG00000074695	LMAN1	protein_coding	0	No
ENSG00000074696	HACD3	protein_coding	0	No
ENSG00000074755	ZZEF1	protein_coding	0	No
ENSG00000074800	ENO1	protein_coding	19.6792	Yes
ENSG00000074842	MYDGF	protein_coding	0	No
ENSG00000074855	ANO8	protein_coding	0	No
ENSG00000074935	TUBE1	protein_coding	0	No
ENSG00000074964	ARHGEF10L	protein_coding	0	No
ENSG00000074966	TXK	protein_coding	0	No
ENSG00000075089	ACTR6	protein_coding	0	No
ENSG00000075131	TIPIN	protein_coding	0	No
ENSG00000075142	SRI	protein_coding	0	No
ENSG00000075151	EIF4G3	protein_coding	0	No
ENSG00000075188	NUP37	protein_coding	0	No
ENSG00000075213	SEMA3A	protein_coding	0	No
ENSG00000075218	GTSE1	protein_coding	0	No
ENSG00000075223	SEMA3C	protein_coding	0	No
ENSG00000075234	TTC38	protein_coding	0	No
ENSG00000075239	ACAT1	protein_coding	0	No
ENSG00000075240	GRAMD4	protein_coding	0	No
ENSG00000075275	CELSR1	protein_coding	0	No
ENSG00000075290	WNT8B	protein_coding	0	No
ENSG00000075292	ZNF638	protein_coding	0	No
ENSG00000075303	SLC25A40	protein_coding	0	No
ENSG00000075336	TIMM21	protein_coding	0	No
ENSG00000075391	RASAL2	protein_coding	0	No
ENSG00000075399	VPS9D1	protein_coding	0	No
ENSG00000075407	ZNF37A	protein_coding	0	No
ENSG00000075413	MARK3	protein_coding	0	No
ENSG00000075415	SLC25A3	protein_coding	0	No
ENSG00000075420	FNDC3B	protein_coding	0	No
ENSG00000075426	FOSL2	protein_coding	0	No
ENSG00000075461	CACNG4	protein_coding	0	No
ENSG00000075539	FRYL	protein_coding	0	No
ENSG00000075568	TMEM131	protein_coding	0	No
ENSG00000075618	FSCN1	protein_coding	0	No
ENSG00000075624	ACTB	protein_coding	0	No
ENSG00000075643	MOCOS	protein_coding	0	No
ENSG00000075651	PLD1	protein_coding	0	No
ENSG00000075702	WDR62	protein_coding	19.6792	Yes
ENSG00000075711	DLG1	protein_coding	0	No
ENSG00000075785	RAB7A	protein_coding	0	No
ENSG00000075790	BCAP29	protein_coding	0	No
ENSG00000075826	SEC31B	protein_coding	0	No
ENSG00000075856	SART3	protein_coding	0	No
ENSG00000075914	EXOSC7	protein_coding	0	No
ENSG00000075945	KIFAP3	protein_coding	0	No
ENSG00000075975	MKRN2	protein_coding	0	No
ENSG00000076003	MCM6	protein_coding	0	No
ENSG00000076043	REXO2	protein_coding	0	No
ENSG00000076053	RBM7	protein_coding	0	No
ENSG00000076067	RBMS2	protein_coding	0	No
ENSG00000076108	BAZ2A	protein_coding	0	No
ENSG00000076201	PTPN23	protein_coding	0	No
ENSG00000076242	MLH1	protein_coding	0	No
ENSG00000076248	UNG	protein_coding	0	No
ENSG00000076258	FMO4	protein_coding	0	No
ENSG00000076321	KLHL20	protein_coding	0	No
ENSG00000076351	SLC46A1	protein_coding	0	No
ENSG00000076356	PLXNA2	protein_coding	0	No
ENSG00000076382	SPAG5	protein_coding	0	No
ENSG00000076513	ANKRD13A	protein_coding	0	No
ENSG00000076554	TPD52	protein_coding	0	No
ENSG00000076555	ACACB	protein_coding	0	No
ENSG00000076604	TRAF4	protein_coding	0	No
ENSG00000076641	PAG1	protein_coding	19.6792	Yes
ENSG00000076650	GPATCH1	protein_coding	0	No
ENSG00000076662	ICAM3	protein_coding	0	No
ENSG00000076685	NT5C2	protein_coding	0	No
ENSG00000076706	MCAM	protein_coding	0	No
ENSG00000076770	MBNL3	protein_coding	0	No
ENSG00000076826	CAMSAP3	protein_coding	0	No
ENSG00000076864	RAP1GAP	protein_coding	0	No
ENSG00000076924	XAB2	protein_coding	0	No
ENSG00000076928	ARHGEF1	protein_coding	0	No
ENSG00000076944	STXBP2	protein_coding	0	No
ENSG00000076984	MAP2K7	protein_coding	0	No
ENSG00000077044	DGKD	protein_coding	0	No
ENSG00000077063	CTTNBP2	protein_coding	0	No
ENSG00000077092	RARB	protein_coding	0	No
ENSG00000077097	TOP2B	protein_coding	0	No
ENSG00000077147	TM9SF3	protein_coding	0	No
ENSG00000077150	NFKB2	protein_coding	0	No
ENSG00000077152	UBE2T	protein_coding	0	No
ENSG00000077157	PPP1R12B	protein_coding	0	No
ENSG00000077232	DNAJC10	protein_coding	0	Yes
ENSG00000077235	GTF3C1	protein_coding	0	No
ENSG00000077238	IL4R	protein_coding	0	No
ENSG00000077254	USP33	protein_coding	0	No
ENSG00000077312	SNRPA	protein_coding	0	No
ENSG00000077327	SPAG6	protein_coding	0	No
ENSG00000077348	EXOSC5	protein_coding	0	No
ENSG00000077380	DYNC1I2	protein_coding	0	No
ENSG00000077420	APBB1IP	protein_coding	0	No
ENSG00000077454	LRCH4	protein_coding	0	No
ENSG00000077458	FAM76B	protein_coding	0	No
ENSG00000077514	POLD3	protein_coding	0	No
ENSG00000077522	ACTN2	protein_coding	0	No
ENSG00000077549	CAPZB	protein_coding	0	No
ENSG00000077616	NAALAD2	protein_coding	0	No
ENSG00000077684	JADE1	protein_coding	0	No
ENSG00000077713	SLC25A43	protein_coding	0	No
ENSG00000077721	UBE2A	protein_coding	0	No
ENSG00000077782	FGFR1	protein_coding	0	No
ENSG00000077942	FBLN1	protein_coding	0	No
ENSG00000078018	MAP2	protein_coding	0	No
ENSG00000078043	PIAS2	protein_coding	0	No
ENSG00000078061	ARAF	protein_coding	0	No
ENSG00000078070	MCCC1	protein_coding	0	No
ENSG00000078081	LAMP3	protein_coding	0	No
ENSG00000078098	FAP	protein_coding	0	No
ENSG00000078114	NEBL	protein_coding	0	No
ENSG00000078124	ACER3	protein_coding	0	No
ENSG00000078140	UBE2K	protein_coding	0	No
ENSG00000078142	PIK3C3	protein_coding	0	No
ENSG00000078177	N4BP2	protein_coding	0	No
ENSG00000078246	TULP3	protein_coding	0	No
ENSG00000078269	SYNJ2	protein_coding	0	No
ENSG00000078304	PPP2R5C	protein_coding	0	No
ENSG00000078319	PMS2P1	transcribed_unprocessed_pseudogene	0	No
ENSG00000078369	GNB1	protein_coding	0	No
ENSG00000078399	HOXA9	protein_coding	0	No
ENSG00000078401	EDN1	protein_coding	0	No
ENSG00000078403	MLLT10	protein_coding	0	No
ENSG00000078487	ZCWPW1	protein_coding	0	No
ENSG00000078618	NRDC	protein_coding	0	No
ENSG00000078668	VDAC3	protein_coding	0	No
ENSG00000078674	PCM1	protein_coding	0	No
ENSG00000078687	TNRC6C	protein_coding	0	No
ENSG00000078699	CBFA2T2	protein_coding	0	No
ENSG00000078747	ITCH	protein_coding	0	No
ENSG00000078804	TP53INP2	protein_coding	0	No
ENSG00000078808	SDF4	protein_coding	0	No
ENSG00000078900	TP73	protein_coding	0	No
ENSG00000078902	TOLLIP	protein_coding	0	No
ENSG00000078967	UBE2D4	protein_coding	0	No
ENSG00000079112	CDH17	protein_coding	0	No
ENSG00000079134	THOC1	protein_coding	0	No
ENSG00000079156	OSBPL6	protein_coding	0	No
ENSG00000079215	SLC1A3	protein_coding	0	No
ENSG00000079246	XRCC5	protein_coding	0	No
ENSG00000079257	LXN	protein_coding	0	No
ENSG00000079263	SP140	protein_coding	0	No
ENSG00000079277	MKNK1	protein_coding	0	No
ENSG00000079308	TNS1	protein_coding	0	No
ENSG00000079313	REXO1	protein_coding	0	No
ENSG00000079332	SAR1A	protein_coding	0	No
ENSG00000079335	CDC14A	protein_coding	0	No
ENSG00000079337	RAPGEF3	protein_coding	0	No
ENSG00000079385	CEACAM1	protein_coding	0	No
ENSG00000079387	SENP1	protein_coding	0	No
ENSG00000079432	CIC	protein_coding	0	No
ENSG00000079459	FDFT1	protein_coding	0	No
ENSG00000079462	PAFAH1B3	protein_coding	0	No
ENSG00000079482	OPHN1	protein_coding	0	No
ENSG00000079616	KIF22	protein_coding	0	No
ENSG00000079689	SCGN	protein_coding	0	No
ENSG00000079691	CARMIL1	protein_coding	0	No
ENSG00000079739	PGM1	protein_coding	0	No
ENSG00000079785	DDX1	protein_coding	0	No
ENSG00000079805	DNM2	protein_coding	0	No
ENSG00000079819	EPB41L2	protein_coding	0	No
ENSG00000079950	STX7	protein_coding	0	No
ENSG00000079974	RABL2B	protein_coding	0	No
ENSG00000079999	KEAP1	protein_coding	0	No
ENSG00000080007	DDX43	protein_coding	0	No
ENSG00000080031	PTPRH	protein_coding	0	No
ENSG00000080189	SLC35C2	protein_coding	0	No
ENSG00000080200	CRYBG3	protein_coding	0	No
ENSG00000080224	EPHA6	protein_coding	0	No
ENSG00000080298	RFX3	protein_coding	0	No
ENSG00000080345	RIF1	protein_coding	0	No
ENSG00000080371	RAB21	protein_coding	0	No
ENSG00000080493	SLC4A4	protein_coding	0	No
ENSG00000080503	SMARCA2	protein_coding	0	No
ENSG00000080546	SESN1	protein_coding	0	No
ENSG00000080603	SRCAP	protein_coding	0	No
ENSG00000080608	PUM3	protein_coding	0	No
ENSG00000080618	CPB2	protein_coding	0	No
ENSG00000080802	CNOT4	protein_coding	0	No
ENSG00000080815	PSEN1	protein_coding	0	No
ENSG00000080819	CPOX	protein_coding	0	No
ENSG00000080822	CLDND1	protein_coding	0	No
ENSG00000080823	MOK	protein_coding	0	No
ENSG00000080824	HSP90AA1	protein_coding	0	No
ENSG00000080839	RBL1	protein_coding	0	No
ENSG00000080845	DLGAP4	protein_coding	0	No
ENSG00000080910	CFHR2	protein_coding	0	No
ENSG00000080986	NDC80	protein_coding	0	No
ENSG00000081014	AP4E1	protein_coding	0	No
ENSG00000081019	RSBN1	protein_coding	0	No
ENSG00000081026	MAGI3	protein_coding	0	No
ENSG00000081041	CXCL2	protein_coding	0	No
ENSG00000081051	AFP	protein_coding	0	No
ENSG00000081052	COL4A4	protein_coding	0	No
ENSG00000081059	TCF7	protein_coding	0	No
ENSG00000081087	OSTM1	protein_coding	0	No
ENSG00000081148	IMPG2	protein_coding	0	No
ENSG00000081154	PCNP	protein_coding	0	No
ENSG00000081177	EXD2	protein_coding	0	No
ENSG00000081189	MEF2C	protein_coding	0	No
ENSG00000081307	UBA5	protein_coding	0	No
ENSG00000081320	STK17B	protein_coding	0	No
ENSG00000081377	CDC14B	protein_coding	0	No
ENSG00000081386	ZNF510	protein_coding	0	No
ENSG00000081479	LRP2	protein_coding	0	No
ENSG00000081692	JMJD4	protein_coding	0	No
ENSG00000081721	DUSP12	protein_coding	0	No
ENSG00000081760	AACS	protein_coding	0	No
ENSG00000081791	DELE1	protein_coding	0	No
ENSG00000081803	CADPS2	protein_coding	0	No
ENSG00000081818	PCDHB4	protein_coding	0	No
ENSG00000081870	HSPB11	protein_coding	0	No
ENSG00000081913	PHLPP1	protein_coding	0	No
ENSG00000081923	ATP8B1	protein_coding	0	No
ENSG00000082014	SMARCD3	protein_coding	0	No
ENSG00000082068	WDR70	protein_coding	0	No
ENSG00000082074	FYB1	protein_coding	0	No
ENSG00000082126	MPP4	protein_coding	0	No
ENSG00000082146	STRADB	protein_coding	0	No
ENSG00000082153	BZW1	protein_coding	0	No
ENSG00000082175	PGR	protein_coding	0	No
ENSG00000082196	C1QTNF3	protein_coding	0	No
ENSG00000082212	ME2	protein_coding	0	No
ENSG00000082213	C5orf22	protein_coding	19.6792	Yes
ENSG00000082258	CCNT2	protein_coding	0	No
ENSG00000082269	FAM135A	protein_coding	0	No
ENSG00000082438	COBLL1	protein_coding	0	No
ENSG00000082512	TRAF5	protein_coding	0	No
ENSG00000082515	MRPL22	protein_coding	0	No
ENSG00000082516	GEMIN5	protein_coding	0	No
ENSG00000082641	NFE2L1	protein_coding	0	Yes
ENSG00000082701	GSK3B	protein_coding	0	No
ENSG00000082781	ITGB5	protein_coding	0	No
ENSG00000082805	ERC1	protein_coding	0	No
ENSG00000082898	XPO1	protein_coding	0	No
ENSG00000082996	RNF13	protein_coding	0	No
ENSG00000083067	TRPM3	protein_coding	0	No
ENSG00000083093	PALB2	protein_coding	0	No
ENSG00000083097	DOP1A	protein_coding	0	No
ENSG00000083099	LYRM2	protein_coding	0	No
ENSG00000083123	BCKDHB	protein_coding	0	No
ENSG00000083168	KAT6A	protein_coding	0	No
ENSG00000083223	TUT7	protein_coding	0	No
ENSG00000083307	GRHL2	protein_coding	0	No
ENSG00000083312	TNPO1	protein_coding	0	No
ENSG00000083444	PLOD1	protein_coding	0	No
ENSG00000083520	DIS3	protein_coding	0	No
ENSG00000083535	PIBF1	protein_coding	0	No
ENSG00000083544	TDRD3	protein_coding	0	No
ENSG00000083635	NUFIP1	protein_coding	0	No
ENSG00000083642	PDS5B	protein_coding	0	No
ENSG00000083720	OXCT1	protein_coding	0	No
ENSG00000083799	CYLD	protein_coding	0	No
ENSG00000083812	ZNF324	protein_coding	0	No
ENSG00000083814	ZNF671	protein_coding	0	No
ENSG00000083817	ZNF416	protein_coding	0	No
ENSG00000083828	ZNF586	protein_coding	0	No
ENSG00000083844	ZNF264	protein_coding	0	No
ENSG00000083845	RPS5	protein_coding	19.6792	Yes
ENSG00000083857	FAT1	protein_coding	0	No
ENSG00000083896	YTHDC1	protein_coding	0	No
ENSG00000083937	CHMP2B	protein_coding	0	No
ENSG00000084070	SMAP2	protein_coding	0	No
ENSG00000084072	PPIE	protein_coding	0	No
ENSG00000084073	ZMPSTE24	protein_coding	0	No
ENSG00000084090	STARD7	protein_coding	0	No
ENSG00000084092	NOA1	protein_coding	0	No
ENSG00000084093	REST	protein_coding	0	No
ENSG00000084110	HAL	protein_coding	0	No
ENSG00000084112	SSH1	protein_coding	0	No
ENSG00000084207	GSTP1	protein_coding	0	No
ENSG00000084234	APLP2	protein_coding	0	No
ENSG00000084444	FAM234B	protein_coding	0	No
ENSG00000084453	SLCO1A2	protein_coding	0	No
ENSG00000084463	WBP11	protein_coding	0	No
ENSG00000084623	EIF3I	protein_coding	19.6792	Yes
ENSG00000084628	NKAIN1	protein_coding	0	No
ENSG00000084636	COL16A1	protein_coding	0	No
ENSG00000084652	TXLNA	protein_coding	0	Yes
ENSG00000084674	APOB	protein_coding	0	No
ENSG00000084676	NCOA1	protein_coding	0	No
ENSG00000084693	AGBL5	protein_coding	0	No
ENSG00000084710	EFR3B	protein_coding	0	No
ENSG00000084731	KIF3C	protein_coding	0	No
ENSG00000084733	RAB10	protein_coding	0	No
ENSG00000084734	GCKR	protein_coding	0	No
ENSG00000084754	HADHA	protein_coding	0	No
ENSG00000084764	MAPRE3	protein_coding	0	No
ENSG00000084774	CAD	protein_coding	0	No
ENSG00000085063	CD59	protein_coding	0	No
ENSG00000085117	CD82	protein_coding	0	No
ENSG00000085185	BCORL1	protein_coding	0	No
ENSG00000085224	ATRX	protein_coding	0	No
ENSG00000085231	AK6	protein_coding	0	No
ENSG00000085274	MYNN	protein_coding	0	No
ENSG00000085276	MECOM	protein_coding	0	No
ENSG00000085365	SCAMP1	protein_coding	0	No
ENSG00000085377	PREP	protein_coding	0	No
ENSG00000085382	HACE1	protein_coding	0	No
ENSG00000085415	SEH1L	protein_coding	0	No
ENSG00000085433	WDR47	protein_coding	0	No
ENSG00000085465	OVGP1	protein_coding	0	No
ENSG00000085491	SLC25A24	protein_coding	0	No
ENSG00000085511	MAP3K4	protein_coding	0	No
ENSG00000085514	PILRA	protein_coding	0	No
ENSG00000085563	ABCB1	protein_coding	0	No
ENSG00000085644	ZNF213	protein_coding	0	No
ENSG00000085719	CPNE3	protein_coding	0	No
ENSG00000085721	RRN3	protein_coding	0	No
ENSG00000085733	CTTN	protein_coding	0	No
ENSG00000085760	MTIF2	protein_coding	0	No
ENSG00000085788	DDHD2	protein_coding	0	No
ENSG00000085831	TTC39A	protein_coding	0	No
ENSG00000085832	EPS15	protein_coding	0	No
ENSG00000085840	ORC1	protein_coding	0	No
ENSG00000085871	MGST2	protein_coding	0	No
ENSG00000085872	CHERP	protein_coding	0	No
ENSG00000085978	ATG16L1	protein_coding	0	No
ENSG00000085982	USP40	protein_coding	0	No
ENSG00000085998	POMGNT1	protein_coding	0	No
ENSG00000085999	RAD54L	protein_coding	0	No
ENSG00000086015	MAST2	protein_coding	0	No
ENSG00000086061	DNAJA1	protein_coding	0	No
ENSG00000086062	B4GALT1	protein_coding	0	No
ENSG00000086065	CHMP5	protein_coding	0	No
ENSG00000086102	NFX1	protein_coding	0	No
ENSG00000086159	AQP6	protein_coding	0	No
ENSG00000086189	DIMT1	protein_coding	0	No
ENSG00000086200	IPO11	protein_coding	0	No
ENSG00000086205	FOLH1	protein_coding	0	No
ENSG00000086232	EIF2AK1	protein_coding	0	No
ENSG00000086289	EPDR1	protein_coding	0	No
ENSG00000086300	SNX10	protein_coding	0	No
ENSG00000086475	SEPHS1	protein_coding	0	No
ENSG00000086544	ITPKC	protein_coding	0	No
ENSG00000086548	CEACAM6	protein_coding	0	No
ENSG00000086589	RBM22	protein_coding	0	No
ENSG00000086598	TMED2	protein_coding	0	No
ENSG00000086619	ERO1B	protein_coding	0	No
ENSG00000086666	ZFAND6	protein_coding	0	No
ENSG00000086696	HSD17B2	protein_coding	0	No
ENSG00000086712	TXLNG	protein_coding	0	No
ENSG00000086730	LAT2	protein_coding	0	No
ENSG00000086758	HUWE1	protein_coding	0	No
ENSG00000086827	ZW10	protein_coding	0	No
ENSG00000086848	ALG9	protein_coding	0	No
ENSG00000086991	NOX4	protein_coding	0	No
ENSG00000087008	ACOX3	protein_coding	0	No
ENSG00000087053	MTMR2	protein_coding	0	No
ENSG00000087074	PPP1R15A	protein_coding	0	No
ENSG00000087076	HSD17B14	protein_coding	0	No
ENSG00000087077	TRIP6	protein_coding	0	No
ENSG00000087085	ACHE	protein_coding	0	No
ENSG00000087086	FTL	protein_coding	39.3585	Yes
ENSG00000087087	SRRT	protein_coding	0	No
ENSG00000087088	BAX	protein_coding	0	No
ENSG00000087095	NLK	protein_coding	0	No
ENSG00000087111	PIGS	protein_coding	0	No
ENSG00000087152	ATXN7L3	protein_coding	0	No
ENSG00000087157	PGS1	protein_coding	0	No
ENSG00000087191	PSMC5	protein_coding	0	No
ENSG00000087206	UIMC1	protein_coding	0	No
ENSG00000087237	CETP	protein_coding	0	No
ENSG00000087263	OGFOD1	protein_coding	0	No
ENSG00000087266	SH3BP2	protein_coding	0	No
ENSG00000087269	NOP14	protein_coding	0	No
ENSG00000087274	ADD1	protein_coding	0	No
ENSG00000087299	L2HGDH	protein_coding	19.6792	Yes
ENSG00000087301	TXNDC16	protein_coding	0	No
ENSG00000087302	RTRAF	protein_coding	0	No
ENSG00000087338	GMCL1	protein_coding	0	No
ENSG00000087365	SF3B2	protein_coding	0	No
ENSG00000087448	KLHL42	protein_coding	0	No
ENSG00000087460	GNAS	protein_coding	19.6792	Yes
ENSG00000087470	DNM1L	protein_coding	0	No
ENSG00000087502	ERGIC2	protein_coding	0	No
ENSG00000087586	AURKA	protein_coding	0	No
ENSG00000087589	CASS4	protein_coding	0	No
ENSG00000087842	PIR	protein_coding	0	No
ENSG00000087884	AAMDC	protein_coding	0	No
ENSG00000087903	RFX2	protein_coding	0	No
ENSG00000087995	METTL2A	protein_coding	0	No
ENSG00000088035	ALG6	protein_coding	0	No
ENSG00000088038	CNOT3	protein_coding	0	No
ENSG00000088179	PTPN4	protein_coding	0	No
ENSG00000088205	DDX18	protein_coding	0	No
ENSG00000088247	KHSRP	protein_coding	0	Yes
ENSG00000088256	GNA11	protein_coding	0	No
ENSG00000088280	ASAP3	protein_coding	0	No
ENSG00000088298	EDEM2	protein_coding	0	No
ENSG00000088305	DNMT3B	protein_coding	0	No
ENSG00000088325	TPX2	protein_coding	0	No
ENSG00000088340	FER1L4	transcribed_unitary_pseudogene	0	No
ENSG00000088356	PDRG1	protein_coding	0	No
ENSG00000088367	EPB41L1	protein_coding	0	No
ENSG00000088387	DOCK9	protein_coding	0	No
ENSG00000088448	ANKRD10	protein_coding	0	No
ENSG00000088451	TGDS	protein_coding	0	No
ENSG00000088682	COQ9	protein_coding	0	No
ENSG00000088726	TMEM40	protein_coding	0	No
ENSG00000088727	KIF9	protein_coding	0	No
ENSG00000088808	PPP1R13B	protein_coding	0	No
ENSG00000088812	ATRN	protein_coding	0	No
ENSG00000088826	SMOX	protein_coding	0	No
ENSG00000088833	NSFL1C	protein_coding	0	No
ENSG00000088854	C20orf194	protein_coding	0	No
ENSG00000088881	EBF4	protein_coding	0	No
ENSG00000088888	MAVS	protein_coding	0	No
ENSG00000088899	LZTS3	protein_coding	0	No
ENSG00000088926	F11	protein_coding	0	No
ENSG00000088930	XRN2	protein_coding	0	No
ENSG00000088970	KIZ	protein_coding	0	No
ENSG00000088986	DYNLL1	protein_coding	0	No
ENSG00000088992	TESC	protein_coding	0	No
ENSG00000089006	SNX5	protein_coding	0	No
ENSG00000089009	RPL6	protein_coding	0	No
ENSG00000089022	MAPKAPK5	protein_coding	0	No
ENSG00000089048	ESF1	protein_coding	0	No
ENSG00000089050	RBBP9	protein_coding	0	No
ENSG00000089053	ANAPC5	protein_coding	0	No
ENSG00000089057	SLC23A2	protein_coding	0	No
ENSG00000089060	SLC8B1	protein_coding	0	No
ENSG00000089063	TMEM230	protein_coding	0	No
ENSG00000089094	KDM2B	protein_coding	0	No
ENSG00000089123	TASP1	protein_coding	0	No
ENSG00000089127	OAS1	protein_coding	0	No
ENSG00000089154	GCN1	protein_coding	0	No
ENSG00000089157	RPLP0	protein_coding	0	Yes
ENSG00000089159	PXN	protein_coding	0	No
ENSG00000089163	SIRT4	protein_coding	0	No
ENSG00000089177	KIF16B	protein_coding	0	No
ENSG00000089195	TRMT6	protein_coding	0	No
ENSG00000089220	PEBP1	protein_coding	59.0377	Yes
ENSG00000089234	BRAP	protein_coding	0	No
ENSG00000089248	ERP29	protein_coding	0	No
ENSG00000089280	FUS	protein_coding	0	No
ENSG00000089289	IGBP1	protein_coding	0	No
ENSG00000089327	FXYD5	protein_coding	0	No
ENSG00000089335	ZNF302	protein_coding	0	No
ENSG00000089351	GRAMD1A	protein_coding	0	No
ENSG00000089472	HEPH	protein_coding	0	No
ENSG00000089486	CDIP1	protein_coding	0	No
ENSG00000089597	GANAB	protein_coding	0	Yes
ENSG00000089639	GMIP	protein_coding	0	No
ENSG00000089682	RBM41	protein_coding	0	No
ENSG00000089685	BIRC5	protein_coding	0	No
ENSG00000089692	LAG3	protein_coding	0	No
ENSG00000089693	MLF2	protein_coding	0	No
ENSG00000089723	OTUB2	protein_coding	0	No
ENSG00000089737	DDX24	protein_coding	0	No
ENSG00000089775	ZBTB25	protein_coding	0	No
ENSG00000089818	NECAP1	protein_coding	0	No
ENSG00000089876	DHX32	protein_coding	0	No
ENSG00000089902	RCOR1	protein_coding	0	No
ENSG00000089916	GPATCH2L	protein_coding	0	No
ENSG00000090013	BLVRB	protein_coding	0	No
ENSG00000090020	SLC9A1	protein_coding	0	No
ENSG00000090054	SPTLC1	protein_coding	0	No
ENSG00000090060	PAPOLA	protein_coding	0	No
ENSG00000090061	CCNK	protein_coding	0	No
ENSG00000090097	PCBP4	protein_coding	0	No
ENSG00000090263	MRPS33	protein_coding	0	No
ENSG00000090266	NDUFB2	protein_coding	0	No
ENSG00000090273	NUDC	protein_coding	0	No
ENSG00000090316	MAEA	protein_coding	0	No
ENSG00000090339	ICAM1	protein_coding	0	No
ENSG00000090372	STRN4	protein_coding	0	No
ENSG00000090376	IRAK3	protein_coding	0	No
ENSG00000090382	LYZ	protein_coding	0	No
ENSG00000090402	SI	protein_coding	0	No
ENSG00000090432	MUL1	protein_coding	0	No
ENSG00000090447	TFAP4	protein_coding	0	No
ENSG00000090470	PDCD7	protein_coding	0	No
ENSG00000090487	SPG21	protein_coding	0	No
ENSG00000090520	DNAJB11	protein_coding	0	No
ENSG00000090530	P3H2	protein_coding	0	No
ENSG00000090534	THPO	protein_coding	0	No
ENSG00000090539	CHRD	protein_coding	0	No
ENSG00000090565	RAB11FIP3	protein_coding	0	No
ENSG00000090581	GNPTG	protein_coding	0	No
ENSG00000090612	ZNF268	protein_coding	0	No
ENSG00000090615	GOLGA3	protein_coding	0	No
ENSG00000090621	PABPC4	protein_coding	0	No
ENSG00000090661	CERS4	protein_coding	0	No
ENSG00000090674	MCOLN1	protein_coding	0	No
ENSG00000090686	USP48	protein_coding	0	No
ENSG00000090857	PDPR	protein_coding	0	No
ENSG00000090861	AARS1	protein_coding	0	No
ENSG00000090863	GLG1	protein_coding	0	No
ENSG00000090889	KIF4A	protein_coding	0	No
ENSG00000090905	TNRC6A	protein_coding	0	No
ENSG00000090924	PLEKHG2	protein_coding	0	No
ENSG00000090971	NAT14	protein_coding	0	No
ENSG00000090975	PITPNM2	protein_coding	0	No
ENSG00000090989	EXOC1	protein_coding	0	No
ENSG00000091039	OSBPL8	protein_coding	0	No
ENSG00000091073	DTX2	protein_coding	0	No
ENSG00000091127	PUS7	protein_coding	0	No
ENSG00000091128	LAMB4	protein_coding	0	No
ENSG00000091129	NRCAM	protein_coding	0	No
ENSG00000091136	LAMB1	protein_coding	0	No
ENSG00000091138	SLC26A3	protein_coding	0	No
ENSG00000091140	DLD	protein_coding	0	No
ENSG00000091157	WDR7	protein_coding	0	No
ENSG00000091164	TXNL1	protein_coding	0	No
ENSG00000091262	ABCC6	protein_coding	0	No
ENSG00000091317	CMTM6	protein_coding	0	No
ENSG00000091409	ITGA6	protein_coding	0	No
ENSG00000091428	RAPGEF4	protein_coding	0	No
ENSG00000091436	MAP3K20	protein_coding	0	No
ENSG00000091483	FH	protein_coding	0	No
ENSG00000091490	SEL1L3	protein_coding	0	No
ENSG00000091513	TF	protein_coding	0	No
ENSG00000091527	CDV3	protein_coding	0	No
ENSG00000091542	ALKBH5	protein_coding	0	No
ENSG00000091583	APOH	protein_coding	0	No
ENSG00000091592	NLRP1	protein_coding	0	No
ENSG00000091622	PITPNM3	protein_coding	0	No
ENSG00000091640	SPAG7	protein_coding	0	No
ENSG00000091651	ORC6	protein_coding	0	No
ENSG00000091656	ZFHX4	protein_coding	0	No
ENSG00000091732	ZC3HC1	protein_coding	0	No
ENSG00000091831	ESR1	protein_coding	0	No
ENSG00000091947	TMEM101	protein_coding	0	No
ENSG00000092010	PSME1	protein_coding	0	No
ENSG00000092020	PPP2R3C	protein_coding	0	No
ENSG00000092036	HAUS4	protein_coding	0	No
ENSG00000092094	OSGEP	protein_coding	0	No
ENSG00000092098	RNF31	protein_coding	0	No
ENSG00000092108	SCFD1	protein_coding	0	No
ENSG00000092140	G2E3	protein_coding	0	No
ENSG00000092148	HECTD1	protein_coding	0	No
ENSG00000092199	HNRNPC	protein_coding	0	Yes
ENSG00000092201	SUPT16H	protein_coding	0	Yes
ENSG00000092203	TOX4	protein_coding	0	No
ENSG00000092208	GEMIN2	protein_coding	0	No
ENSG00000092330	TINF2	protein_coding	0	No
ENSG00000092421	SEMA6A	protein_coding	0	No
ENSG00000092439	TRPM7	protein_coding	0	No
ENSG00000092445	TYRO3	protein_coding	0	No
ENSG00000092470	WDR76	protein_coding	0	No
ENSG00000092531	SNAP23	protein_coding	0	No
ENSG00000092607	TBX15	protein_coding	0	No
ENSG00000092621	PHGDH	protein_coding	0	No
ENSG00000092820	EZR	protein_coding	0	No
ENSG00000092841	MYL6	protein_coding	0	No
ENSG00000092847	AGO1	protein_coding	0	No
ENSG00000092853	CLSPN	protein_coding	0	No
ENSG00000092871	RFFL	protein_coding	0	No
ENSG00000092929	UNC13D	protein_coding	0	No
ENSG00000092931	MFSD11	protein_coding	0	No
ENSG00000092964	DPYSL2	protein_coding	0	No
ENSG00000092969	TGFB2	protein_coding	0	No
ENSG00000092978	GPATCH2	protein_coding	0	No
ENSG00000093000	NUP50	protein_coding	0	No
ENSG00000093009	CDC45	protein_coding	0	No
ENSG00000093010	COMT	protein_coding	0	No
ENSG00000093100	AC016026.1	lncRNA	0	No
ENSG00000093134	VNN3	protein_coding	0	No
ENSG00000093144	ECHDC1	protein_coding	0	No
ENSG00000093167	LRRFIP2	protein_coding	0	No
ENSG00000093183	SEC22C	protein_coding	0	No
ENSG00000093217	XYLB	protein_coding	0	No
ENSG00000094631	HDAC6	protein_coding	0	No
ENSG00000094755	GABRP	protein_coding	0	No
ENSG00000094804	CDC6	protein_coding	0	No
ENSG00000094880	CDC23	protein_coding	0	No
ENSG00000094914	AAAS	protein_coding	0	No
ENSG00000094916	CBX5	protein_coding	0	No
ENSG00000094975	SUCO	protein_coding	0	No
ENSG00000095002	MSH2	protein_coding	0	No
ENSG00000095015	MAP3K1	protein_coding	0	No
ENSG00000095066	HOOK2	protein_coding	0	No
ENSG00000095139	ARCN1	protein_coding	0	No
ENSG00000095203	EPB41L4B	protein_coding	0	No
ENSG00000095209	TMEM38B	protein_coding	0	No
ENSG00000095261	PSMD5	protein_coding	0	No
ENSG00000095319	NUP188	protein_coding	0	No
ENSG00000095321	CRAT	protein_coding	0	No
ENSG00000095370	SH2D3C	protein_coding	0	No
ENSG00000095380	NANS	protein_coding	0	No
ENSG00000095397	WHRN	protein_coding	0	No
ENSG00000095485	CWF19L1	protein_coding	0	No
ENSG00000095539	SEMA4G	protein_coding	0	No
ENSG00000095564	BTAF1	protein_coding	0	No
ENSG00000095574	IKZF5	protein_coding	0	No
ENSG00000095585	BLNK	protein_coding	0	No
ENSG00000095587	TLL2	protein_coding	0	No
ENSG00000095637	SORBS1	protein_coding	0	No
ENSG00000095739	BAMBI	protein_coding	0	No
ENSG00000095787	WAC	protein_coding	0	No
ENSG00000095794	CREM	protein_coding	0	No
ENSG00000095906	NUBP2	protein_coding	0	No
ENSG00000095951	HIVEP1	protein_coding	0	No
ENSG00000096060	FKBP5	protein_coding	0	No
ENSG00000096063	SRPK1	protein_coding	0	No
ENSG00000096070	BRPF3	protein_coding	0	No
ENSG00000096080	MRPS18A	protein_coding	0	No
ENSG00000096092	TMEM14A	protein_coding	0	No
ENSG00000096093	EFHC1	protein_coding	0	No
ENSG00000096384	HSP90AB1	protein_coding	0	No
ENSG00000096401	CDC5L	protein_coding	0	No
ENSG00000096433	ITPR3	protein_coding	0	No
ENSG00000096654	ZNF184	protein_coding	0	No
ENSG00000096696	DSP	protein_coding	0	No
ENSG00000096717	SIRT1	protein_coding	0	No
ENSG00000096746	HNRNPH3	protein_coding	0	No
ENSG00000096872	IFT74	protein_coding	0	No
ENSG00000096968	JAK2	protein_coding	0	No
ENSG00000097007	ABL1	protein_coding	0	No
ENSG00000097021	ACOT7	protein_coding	0	No
ENSG00000097033	SH3GLB1	protein_coding	0	No
ENSG00000097046	CDC7	protein_coding	0	No
ENSG00000097096	SYDE2	protein_coding	0	No
ENSG00000099139	PCSK5	protein_coding	0	No
ENSG00000099194	SCD	protein_coding	0	No
ENSG00000099203	TMED1	protein_coding	0	No
ENSG00000099204	ABLIM1	protein_coding	0	No
ENSG00000099219	ERMP1	protein_coding	0	No
ENSG00000099246	RAB18	protein_coding	0	No
ENSG00000099250	NRP1	protein_coding	0	No
ENSG00000099251	HSD17B7P2	transcribed_unprocessed_pseudogene	0	No
ENSG00000099256	PRTFDC1	protein_coding	0	No
ENSG00000099260	PALMD	protein_coding	0	No
ENSG00000099282	TSPAN15	protein_coding	0	No
ENSG00000099284	MACROH2A2	protein_coding	0	No
ENSG00000099290	WASHC2A	protein_coding	0	No
ENSG00000099308	MAST3	protein_coding	0	No
ENSG00000099326	MZF1	protein_coding	0	No
ENSG00000099330	OCEL1	protein_coding	0	No
ENSG00000099331	MYO9B	protein_coding	0	No
ENSG00000099341	PSMD8	protein_coding	0	No
ENSG00000099364	FBXL19	protein_coding	0	No
ENSG00000099365	STX1B	protein_coding	0	No
ENSG00000099377	HSD3B7	protein_coding	0	No
ENSG00000099381	SETD1A	protein_coding	0	No
ENSG00000099385	BCL7C	protein_coding	0	No
ENSG00000099399	MAGEB2	protein_coding	0	No
ENSG00000099617	EFNA2	protein_coding	0	No
ENSG00000099622	CIRBP	protein_coding	0	No
ENSG00000099624	ATP5F1D	protein_coding	0	No
ENSG00000099783	HNRNPM	protein_coding	0	No
ENSG00000099785	MARCHF2	protein_coding	0	No
ENSG00000099797	TECR	protein_coding	0	No
ENSG00000099800	TIMM13	protein_coding	0	No
ENSG00000099804	CDC34	protein_coding	0	No
ENSG00000099810	MTAP	protein_coding	0	No
ENSG00000099812	MISP	protein_coding	0	No
ENSG00000099814	CEP170B	protein_coding	0	No
ENSG00000099817	POLR2E	protein_coding	0	No
ENSG00000099821	POLRMT	protein_coding	0	No
ENSG00000099849	RASSF7	protein_coding	0	No
ENSG00000099864	PALM	protein_coding	0	No
ENSG00000099869	IGF2-AS	lncRNA	0	No
ENSG00000099875	MKNK2	protein_coding	0	No
ENSG00000099889	ARVCF	protein_coding	0	No
ENSG00000099899	TRMT2A	protein_coding	0	No
ENSG00000099901	RANBP1	protein_coding	0	No
ENSG00000099904	ZDHHC8	protein_coding	0	Yes
ENSG00000099910	KLHL22	protein_coding	0	No
ENSG00000099917	MED15	protein_coding	0	No
ENSG00000099937	SERPIND1	protein_coding	0	No
ENSG00000099940	SNAP29	protein_coding	0	No
ENSG00000099942	CRKL	protein_coding	0	No
ENSG00000099949	LZTR1	protein_coding	0	No
ENSG00000099954	CECR2	protein_coding	0	No
ENSG00000099956	SMARCB1	protein_coding	0	No
ENSG00000099958	DERL3	protein_coding	0	Yes
ENSG00000099968	BCL2L13	protein_coding	0	No
ENSG00000099974	DDTL	protein_coding	0	No
ENSG00000099977	DDT	protein_coding	0	No
ENSG00000099991	CABIN1	protein_coding	0	No
ENSG00000099992	TBC1D10A	protein_coding	0	No
ENSG00000099994	SUSD2	protein_coding	0	No
ENSG00000099995	SF3A1	protein_coding	0	No
ENSG00000099999	RNF215	protein_coding	0	No
ENSG00000100003	SEC14L2	protein_coding	0	No
ENSG00000100014	SPECC1L	protein_coding	0	No
ENSG00000100023	PPIL2	protein_coding	0	No
ENSG00000100024	UPB1	protein_coding	0	No
ENSG00000100027	YPEL1	protein_coding	0	No
ENSG00000100028	SNRPD3	protein_coding	0	No
ENSG00000100029	PES1	protein_coding	0	No
ENSG00000100030	MAPK1	protein_coding	0	No
ENSG00000100034	PPM1F	protein_coding	0	No
ENSG00000100038	TOP3B	protein_coding	0	No
ENSG00000100056	ESS2	protein_coding	0	No
ENSG00000100058	CRYBB2P1	transcribed_unprocessed_pseudogene	0	No
ENSG00000100060	MFNG	protein_coding	0	No
ENSG00000100065	CARD10	protein_coding	0	No
ENSG00000100068	LRP5L	protein_coding	0	No
ENSG00000100075	SLC25A1	protein_coding	19.6792	Yes
ENSG00000100077	GRK3	protein_coding	0	No
ENSG00000100079	LGALS2	protein_coding	0	No
ENSG00000100083	GGA1	protein_coding	0	No
ENSG00000100084	HIRA	protein_coding	0	No
ENSG00000100092	SH3BP1	protein_coding	0	No
ENSG00000100097	LGALS1	protein_coding	0	No
ENSG00000100099	HPS4	protein_coding	0	No
ENSG00000100100	PIK3IP1	protein_coding	0	No
ENSG00000100101	Z83844.1	protein_coding	0	No
ENSG00000100104	SRRD	protein_coding	0	No
ENSG00000100105	PATZ1	protein_coding	0	No
ENSG00000100106	TRIOBP	protein_coding	0	No
ENSG00000100109	TFIP11	protein_coding	0	No
ENSG00000100116	GCAT	protein_coding	0	No
ENSG00000100124	ANKRD54	protein_coding	0	No
ENSG00000100129	EIF3L	protein_coding	0	No
ENSG00000100138	SNU13	protein_coding	0	No
ENSG00000100139	MICALL1	protein_coding	0	No
ENSG00000100142	POLR2F	protein_coding	0	No
ENSG00000100147	CCDC134	protein_coding	0	No
ENSG00000100150	DEPDC5	protein_coding	0	No
ENSG00000100151	PICK1	protein_coding	0	No
ENSG00000100154	TTC28	protein_coding	0	No
ENSG00000100162	CENPM	protein_coding	0	No
ENSG00000100170	SLC5A1	protein_coding	0	No
ENSG00000100196	KDELR3	protein_coding	0	No
ENSG00000100201	DDX17	protein_coding	0	No
ENSG00000100206	DMC1	protein_coding	0	No
ENSG00000100207	TCF20	protein_coding	0	No
ENSG00000100209	HSCB	protein_coding	0	No
ENSG00000100211	CBY1	protein_coding	0	No
ENSG00000100216	TOMM22	protein_coding	0	No
ENSG00000100219	XBP1	protein_coding	0	No
ENSG00000100220	RTCB	protein_coding	0	No
ENSG00000100221	JOSD1	protein_coding	0	No
ENSG00000100225	FBXO7	protein_coding	0	No
ENSG00000100226	GTPBP1	protein_coding	0	No
ENSG00000100227	POLDIP3	protein_coding	0	No
ENSG00000100234	TIMP3	protein_coding	0	No
ENSG00000100239	PPP6R2	protein_coding	0	No
ENSG00000100241	SBF1	protein_coding	0	No
ENSG00000100242	SUN2	protein_coding	0	No
ENSG00000100243	CYB5R3	protein_coding	0	No
ENSG00000100258	LMF2	protein_coding	0	No
ENSG00000100263	RHBDD3	protein_coding	0	No
ENSG00000100266	PACSIN2	protein_coding	0	No
ENSG00000100271	TTLL1	protein_coding	0	No
ENSG00000100280	AP1B1	protein_coding	0	No
ENSG00000100281	HMGXB4	protein_coding	0	No
ENSG00000100284	TOM1	protein_coding	0	No
ENSG00000100290	BIK	protein_coding	0	No
ENSG00000100292	HMOX1	protein_coding	0	No
ENSG00000100296	THOC5	protein_coding	0	No
ENSG00000100297	MCM5	protein_coding	0	No
ENSG00000100300	TSPO	protein_coding	0	No
ENSG00000100304	TTLL12	protein_coding	0	No
ENSG00000100307	CBX7	protein_coding	0	No
ENSG00000100316	RPL3	protein_coding	39.3585	Yes
ENSG00000100319	ZMAT5	protein_coding	0	No
ENSG00000100320	RBFOX2	protein_coding	0	No
ENSG00000100324	TAB1	protein_coding	0	No
ENSG00000100325	ASCC2	protein_coding	0	No
ENSG00000100330	MTMR3	protein_coding	0	No
ENSG00000100335	MIEF1	protein_coding	0	No
ENSG00000100342	APOL1	protein_coding	0	No
ENSG00000100344	PNPLA3	protein_coding	0	No
ENSG00000100345	MYH9	protein_coding	0	No
ENSG00000100347	SAMM50	protein_coding	0	No
ENSG00000100348	TXN2	protein_coding	0	No
ENSG00000100350	FOXRED2	protein_coding	0	No
ENSG00000100353	EIF3D	protein_coding	0	No
ENSG00000100354	TNRC6B	protein_coding	0	Yes
ENSG00000100359	SGSM3	protein_coding	0	No
ENSG00000100360	IFT27	protein_coding	0	No
ENSG00000100364	KIAA0930	protein_coding	0	No
ENSG00000100372	SLC25A17	protein_coding	0	No
ENSG00000100376	FAM118A	protein_coding	0	No
ENSG00000100380	ST13	protein_coding	0	No
ENSG00000100387	RBX1	protein_coding	0	No
ENSG00000100393	EP300	protein_coding	0	No
ENSG00000100395	L3MBTL2	protein_coding	0	No
ENSG00000100401	RANGAP1	protein_coding	0	No
ENSG00000100403	ZC3H7B	protein_coding	0	No
ENSG00000100410	PHF5A	protein_coding	0	No
ENSG00000100412	ACO2	protein_coding	0	No
ENSG00000100413	POLR3H	protein_coding	0	No
ENSG00000100416	TRMU	protein_coding	0	No
ENSG00000100417	PMM1	protein_coding	0	No
ENSG00000100418	DESI1	protein_coding	0	No
ENSG00000100422	CERK	protein_coding	0	No
ENSG00000100425	BRD1	protein_coding	0	No
ENSG00000100426	ZBED4	protein_coding	0	No
ENSG00000100429	HDAC10	protein_coding	0	No
ENSG00000100439	ABHD4	protein_coding	0	No
ENSG00000100441	KHNYN	protein_coding	0	No
ENSG00000100442	FKBP3	protein_coding	0	No
ENSG00000100445	SDR39U1	protein_coding	0	No
ENSG00000100461	RBM23	protein_coding	0	No
ENSG00000100462	PRMT5	protein_coding	0	No
ENSG00000100473	COCH	protein_coding	0	No
ENSG00000100478	AP4S1	protein_coding	0	No
ENSG00000100479	POLE2	protein_coding	0	No
ENSG00000100483	VCPKMT	protein_coding	0	No
ENSG00000100485	SOS2	protein_coding	0	No
ENSG00000100490	CDKL1	protein_coding	0	No
ENSG00000100503	NIN	protein_coding	0	No
ENSG00000100504	PYGL	protein_coding	0	No
ENSG00000100505	TRIM9	protein_coding	0	No
ENSG00000100519	PSMC6	protein_coding	0	No
ENSG00000100522	GNPNAT1	protein_coding	0	No
ENSG00000100523	DDHD1	protein_coding	0	No
ENSG00000100526	CDKN3	protein_coding	0	No
ENSG00000100528	CNIH1	protein_coding	0	Yes
ENSG00000100532	CGRRF1	protein_coding	0	No
ENSG00000100554	ATP6V1D	protein_coding	0	No
ENSG00000100557	CCDC198	protein_coding	0	No
ENSG00000100567	PSMA3	protein_coding	0	No
ENSG00000100568	VTI1B	protein_coding	0	No
ENSG00000100575	TIMM9	protein_coding	0	No
ENSG00000100577	GSTZ1	protein_coding	0	No
ENSG00000100578	KIAA0586	protein_coding	0	No
ENSG00000100580	TMED8	protein_coding	0	No
ENSG00000100591	AHSA1	protein_coding	0	No
ENSG00000100592	DAAM1	protein_coding	0	No
ENSG00000100596	SPTLC2	protein_coding	0	No
ENSG00000100599	RIN3	protein_coding	0	No
ENSG00000100600	LGMN	protein_coding	0	No
ENSG00000100601	ALKBH1	protein_coding	0	No
ENSG00000100603	SNW1	protein_coding	0	No
ENSG00000100605	ITPK1	protein_coding	0	No
ENSG00000100612	DHRS7	protein_coding	0	No
ENSG00000100614	PPM1A	protein_coding	0	No
ENSG00000100625	SIX4	protein_coding	0	No
ENSG00000100626	GALNT16	protein_coding	0	No
ENSG00000100629	CEP128	protein_coding	0	No
ENSG00000100632	ERH	protein_coding	0	No
ENSG00000100644	HIF1A	protein_coding	0	No
ENSG00000100647	SUSD6	protein_coding	0	No
ENSG00000100650	SRSF5	protein_coding	0	No
ENSG00000100664	EIF5	protein_coding	0	No
ENSG00000100665	SERPINA4	protein_coding	0	No
ENSG00000100697	DICER1	protein_coding	0	No
ENSG00000100711	ZFYVE21	protein_coding	0	No
ENSG00000100714	MTHFD1	protein_coding	0	Yes
ENSG00000100722	ZC3H14	protein_coding	0	No
ENSG00000100726	TELO2	protein_coding	0	No
ENSG00000100731	PCNX1	protein_coding	0	No
ENSG00000100749	VRK1	protein_coding	0	No
ENSG00000100764	PSMC1	protein_coding	0	No
ENSG00000100767	PAPLN	protein_coding	0	No
ENSG00000100784	RPS6KA5	protein_coding	0	No
ENSG00000100796	PPP4R3A	protein_coding	0	No
ENSG00000100802	C14orf93	protein_coding	0	No
ENSG00000100804	PSMB5	protein_coding	0	No
ENSG00000100811	YY1	protein_coding	0	No
ENSG00000100813	ACIN1	protein_coding	0	No
ENSG00000100814	CCNB1IP1	protein_coding	0	No
ENSG00000100815	TRIP11	protein_coding	0	No
ENSG00000100823	APEX1	protein_coding	0	No
ENSG00000100836	PABPN1	protein_coding	0	No
ENSG00000100852	ARHGAP5	protein_coding	0	No
ENSG00000100865	CINP	protein_coding	0	No
ENSG00000100883	SRP54	protein_coding	0	No
ENSG00000100888	CHD8	protein_coding	0	No
ENSG00000100889	PCK2	protein_coding	0	No
ENSG00000100890	PRORP	protein_coding	0	No
ENSG00000100897	DCAF11	protein_coding	0	No
ENSG00000100902	PSMA6	protein_coding	0	No
ENSG00000100906	NFKBIA	protein_coding	0	No
ENSG00000100911	PSME2	protein_coding	0	No
ENSG00000100916	BRMS1L	protein_coding	0	No
ENSG00000100918	REC8	protein_coding	0	No
ENSG00000100926	TM9SF1	protein_coding	0	No
ENSG00000100934	SEC23A	protein_coding	0	No
ENSG00000100938	GMPR2	protein_coding	0	Yes
ENSG00000100941	PNN	protein_coding	0	No
ENSG00000100949	RABGGTA	protein_coding	0	No
ENSG00000100979	PLTP	protein_coding	0	No
ENSG00000100982	PCIF1	protein_coding	0	No
ENSG00000100983	GSS	protein_coding	0	No
ENSG00000100991	TRPC4AP	protein_coding	0	No
ENSG00000100994	PYGB	protein_coding	0	No
ENSG00000100997	ABHD12	protein_coding	0	No
ENSG00000101003	GINS1	protein_coding	0	No
ENSG00000101004	NINL	protein_coding	0	No
ENSG00000101017	CD40	protein_coding	0	No
ENSG00000101019	UQCC1	protein_coding	0	No
ENSG00000101040	ZMYND8	protein_coding	0	No
ENSG00000101049	SGK2	protein_coding	0	No
ENSG00000101052	IFT52	protein_coding	0	No
ENSG00000101057	MYBL2	protein_coding	0	No
ENSG00000101076	HNF4A	protein_coding	0	No
ENSG00000101079	NDRG3	protein_coding	0	No
ENSG00000101084	RAB5IF	protein_coding	0	No
ENSG00000101096	NFATC2	protein_coding	0	No
ENSG00000101098	RIMS4	protein_coding	0	No
ENSG00000101104	PABPC1L	protein_coding	0	No
ENSG00000101109	STK4	protein_coding	0	No
ENSG00000101115	SALL4	protein_coding	0	No
ENSG00000101126	ADNP	protein_coding	0	No
ENSG00000101132	PFDN4	protein_coding	0	No
ENSG00000101138	CSTF1	protein_coding	0	No
ENSG00000101146	RAE1	protein_coding	0	No
ENSG00000101150	TPD52L2	protein_coding	0	No
ENSG00000101152	DNAJC5	protein_coding	0	No
ENSG00000101158	NELFCD	protein_coding	0	No
ENSG00000101160	CTSZ	protein_coding	0	No
ENSG00000101161	PRPF6	protein_coding	0	No
ENSG00000101166	PRELID3B	protein_coding	0	No
ENSG00000101181	MTG2	protein_coding	0	No
ENSG00000101182	PSMA7	protein_coding	0	No
ENSG00000101187	SLCO4A1	protein_coding	0	No
ENSG00000101189	MRGBP	protein_coding	0	No
ENSG00000101191	DIDO1	protein_coding	0	No
ENSG00000101193	GID8	protein_coding	0	No
ENSG00000101194	SLC17A9	protein_coding	0	No
ENSG00000101199	ARFGAP1	protein_coding	0	No
ENSG00000101210	EEF1A2	protein_coding	0	No
ENSG00000101216	GMEB2	protein_coding	0	No
ENSG00000101220	C20orf27	protein_coding	0	No
ENSG00000101224	CDC25B	protein_coding	0	No
ENSG00000101230	ISM1	protein_coding	0	No
ENSG00000101236	RNF24	protein_coding	0	No
ENSG00000101246	ARFRP1	protein_coding	0	No
ENSG00000101247	NDUFAF5	protein_coding	0	No
ENSG00000101255	TRIB3	protein_coding	0	No
ENSG00000101266	CSNK2A1	protein_coding	0	No
ENSG00000101290	CDS2	protein_coding	0	No
ENSG00000101294	HM13	protein_coding	0	No
ENSG00000101298	SNPH	protein_coding	0	No
ENSG00000101310	SEC23B	protein_coding	0	No
ENSG00000101311	FERMT1	protein_coding	0	No
ENSG00000101333	PLCB4	protein_coding	0	No
ENSG00000101335	MYL9	protein_coding	0	No
ENSG00000101337	TM9SF4	protein_coding	0	No
ENSG00000101343	CRNKL1	protein_coding	0	No
ENSG00000101346	POFUT1	protein_coding	0	No
ENSG00000101347	SAMHD1	protein_coding	0	No
ENSG00000101349	PAK5	protein_coding	0	No
ENSG00000101350	KIF3B	protein_coding	0	No
ENSG00000101361	NOP56	protein_coding	0	No
ENSG00000101363	MANBAL	protein_coding	0	No
ENSG00000101365	IDH3B	protein_coding	0	No
ENSG00000101367	MAPRE1	protein_coding	0	No
ENSG00000101384	JAG1	protein_coding	0	No
ENSG00000101391	CDK5RAP1	protein_coding	0	No
ENSG00000101400	SNTA1	protein_coding	0	No
ENSG00000101407	TTI1	protein_coding	0	No
ENSG00000101412	E2F1	protein_coding	0	No
ENSG00000101413	RPRD1B	protein_coding	0	No
ENSG00000101417	PXMP4	protein_coding	0	No
ENSG00000101421	CHMP4B	protein_coding	0	No
ENSG00000101439	CST3	protein_coding	0	No
ENSG00000101442	ACTR5	protein_coding	0	No
ENSG00000101443	WFDC2	protein_coding	0	No
ENSG00000101444	AHCY	protein_coding	0	No
ENSG00000101447	FAM83D	protein_coding	0	No
ENSG00000101452	DHX35	protein_coding	0	No
ENSG00000101457	DNTTIP1	protein_coding	0	No
ENSG00000101464	PIGU	protein_coding	0	No
ENSG00000101473	ACOT8	protein_coding	0	No
ENSG00000101474	APMAP	protein_coding	0	No
ENSG00000101493	ZNF516	protein_coding	0	No
ENSG00000101544	ADNP2	protein_coding	0	No
ENSG00000101546	RBFA	protein_coding	0	No
ENSG00000101557	USP14	protein_coding	0	No
ENSG00000101558	VAPA	protein_coding	0	No
ENSG00000101574	METTL4	protein_coding	0	No
ENSG00000101577	LPIN2	protein_coding	0	No
ENSG00000101596	SMCHD1	protein_coding	0	No
ENSG00000101605	MYOM1	protein_coding	0	No
ENSG00000101608	MYL12A	protein_coding	0	No
ENSG00000101624	CEP76	protein_coding	0	No
ENSG00000101638	ST8SIA5	protein_coding	0	No
ENSG00000101639	CEP192	protein_coding	0	No
ENSG00000101654	RNMT	protein_coding	0	No
ENSG00000101665	SMAD7	protein_coding	19.6792	Yes
ENSG00000101670	LIPG	protein_coding	0	No
ENSG00000101680	LAMA1	protein_coding	19.6792	Yes
ENSG00000101745	ANKRD12	protein_coding	0	No
ENSG00000101751	POLI	protein_coding	0	No
ENSG00000101752	MIB1	protein_coding	0	No
ENSG00000101773	RBBP8	protein_coding	0	No
ENSG00000101782	RIOK3	protein_coding	0	No
ENSG00000101811	CSTF2	protein_coding	0	No
ENSG00000101825	MXRA5	protein_coding	0	No
ENSG00000101843	PSMD10	protein_coding	0	No
ENSG00000101844	ATG4A	protein_coding	0	No
ENSG00000101846	STS	protein_coding	0	No
ENSG00000101849	TBL1X	protein_coding	0	No
ENSG00000101850	GPR143	protein_coding	0	No
ENSG00000101856	PGRMC1	protein_coding	0	Yes
ENSG00000101868	POLA1	protein_coding	0	No
ENSG00000101871	MID1	protein_coding	0	No
ENSG00000101882	NKAP	protein_coding	0	No
ENSG00000101888	NXT2	protein_coding	0	No
ENSG00000101898	MCTS2P	protein_coding	0	No
ENSG00000101901	ALG13	protein_coding	0	No
ENSG00000101928	MOSPD1	protein_coding	0	No
ENSG00000101935	AMMECR1	protein_coding	0	No
ENSG00000101940	WDR13	protein_coding	0	No
ENSG00000101945	SUV39H1	protein_coding	0	No
ENSG00000101955	SRPX	protein_coding	0	No
ENSG00000101966	XIAP	protein_coding	0	No
ENSG00000101972	STAG2	protein_coding	0	No
ENSG00000101974	ATP11C	protein_coding	0	No
ENSG00000101986	ABCD1	protein_coding	0	No
ENSG00000101997	CCDC22	protein_coding	0	No
ENSG00000102003	SYP	protein_coding	0	No
ENSG00000102007	PLP2	protein_coding	0	No
ENSG00000102024	PLS3	protein_coding	0	No
ENSG00000102030	NAA10	protein_coding	0	No
ENSG00000102034	ELF4	protein_coding	0	No
ENSG00000102038	SMARCA1	protein_coding	0	No
ENSG00000102048	ASB9	protein_coding	0	No
ENSG00000102054	RBBP7	protein_coding	0	No
ENSG00000102081	FMR1	protein_coding	0	No
ENSG00000102096	PIM2	protein_coding	0	No
ENSG00000102098	SCML2	protein_coding	0	No
ENSG00000102100	SLC35A2	protein_coding	0	No
ENSG00000102103	PQBP1	protein_coding	0	No
ENSG00000102109	PCSK1N	protein_coding	0	No
ENSG00000102119	EMD	protein_coding	0	No
ENSG00000102144	PGK1	protein_coding	19.6792	Yes
ENSG00000102158	MAGT1	protein_coding	0	No
ENSG00000102172	SMS	protein_coding	0	No
ENSG00000102178	UBL4A	protein_coding	0	No
ENSG00000102181	CD99L2	protein_coding	0	No
ENSG00000102189	EEA1	protein_coding	0	No
ENSG00000102218	RP2	protein_coding	0	No
ENSG00000102221	JADE3	protein_coding	0	No
ENSG00000102225	CDK16	protein_coding	0	No
ENSG00000102226	USP11	protein_coding	0	Yes
ENSG00000102241	HTATSF1	protein_coding	0	No
ENSG00000102287	GABRE	protein_coding	0	No
ENSG00000102290	PCDH11X	protein_coding	0	No
ENSG00000102309	PIN4	protein_coding	0	No
ENSG00000102312	PORCN	protein_coding	0	No
ENSG00000102316	MAGED2	protein_coding	0	No
ENSG00000102317	RBM3	protein_coding	0	No
ENSG00000102359	SRPX2	protein_coding	0	No
[truncated: 13,356 more rows]

## Sheet: Chimeric Reads in Huh-7-rep1
# Table S3. Chimeric level of genes in infected human cell lines
# Chimeric level is estimated by CPM with normalization of viral depth
# Chimeric genes are determined by CPM >= 1 in any replicates for one cell line
GeneID	GeneName	GeneType	Huh-7-rep1_CPM	ChimericGene_in_Huh-7
ENSG00000000003	TSPAN6	protein_coding	0.379869	No
ENSG00000000419	DPM1	protein_coding	0.664771	No
ENSG00000000457	SCYL3	protein_coding	0.474837	No
ENSG00000000460	C1orf112	protein_coding	0.854706	No
ENSG00000000971	CFH	protein_coding	0.0949673	No
ENSG00000001036	FUCA2	protein_coding	0.759739	No
ENSG00000001084	GCLC	protein_coding	0.284902	No
ENSG00000001167	NFYA	protein_coding	0.759739	No
ENSG00000001460	STPG1	protein_coding	0	No
ENSG00000001461	NIPAL3	protein_coding	0.284902	No
ENSG00000001497	LAS1L	protein_coding	0.759739	No
ENSG00000001561	ENPP4	protein_coding	0.284902	No
ENSG00000001617	SEMA3F	protein_coding	0.569804	No
ENSG00000001626	CFTR	protein_coding	0.189935	No
ENSG00000001629	ANKIB1	protein_coding	0.759739	No
ENSG00000001630	CYP51A1	protein_coding	2.46915	Yes
ENSG00000001631	KRIT1	protein_coding	0.759739	No
ENSG00000002016	RAD52	protein_coding	0.664771	No
ENSG00000002330	BAD	protein_coding	0.0949673	No
ENSG00000002549	LAP3	protein_coding	0.759739	No
ENSG00000002586	CD99	protein_coding	0.569804	No
ENSG00000002587	HS3ST1	protein_coding	0	No
ENSG00000002746	HECW1	protein_coding	0.379869	No
ENSG00000002822	MAD1L1	protein_coding	0.854706	Yes
ENSG00000002834	LASP1	protein_coding	1.89935	Yes
ENSG00000002919	SNX11	protein_coding	0.379869	No
ENSG00000003056	M6PR	protein_coding	0.759739	No
ENSG00000003096	KLHL13	protein_coding	0.664771	No
ENSG00000003137	CYP26B1	protein_coding	0.284902	No
ENSG00000003147	ICA1	protein_coding	1.32954	Yes
ENSG00000003249	DBNDD1	protein_coding	0.189935	No
ENSG00000003393	ALS2	protein_coding	1.23458	Yes
ENSG00000003400	CASP10	protein_coding	0.189935	No
ENSG00000003402	CFLAR	protein_coding	0.759739	No
ENSG00000003436	TFPI	protein_coding	2.46915	Yes
ENSG00000003509	NDUFAF7	protein_coding	0	No
ENSG00000003756	RBM5	protein_coding	0.664771	No
ENSG00000003987	MTMR7	protein_coding	0	No
ENSG00000003989	SLC7A2	protein_coding	4.6534	Yes
ENSG00000004059	ARF5	protein_coding	0.569804	No
ENSG00000004139	SARM1	protein_coding	0.284902	No
ENSG00000004142	POLDIP2	protein_coding	1.04464	Yes
ENSG00000004399	PLXND1	protein_coding	0.379869	No
ENSG00000004455	AK2	protein_coding	0.949673	No
ENSG00000004468	CD38	protein_coding	0	No
ENSG00000004478	FKBP4	protein_coding	0.189935	No
ENSG00000004487	KDM1A	protein_coding	0.854706	No
ENSG00000004534	RBM6	protein_coding	0.949673	Yes
ENSG00000004700	RECQL	protein_coding	0.379869	No
ENSG00000004766	VPS50	protein_coding	0.474837	No
ENSG00000004779	NDUFAB1	protein_coding	0.379869	No
ENSG00000004864	SLC25A13	protein_coding	1.51948	Yes
ENSG00000004866	ST7	protein_coding	1.23458	Yes
ENSG00000004897	CDC27	protein_coding	1.42451	Yes
ENSG00000004939	SLC4A1	protein_coding	0	No
ENSG00000004961	HCCS	protein_coding	0.189935	No
ENSG00000004975	DVL2	protein_coding	0.284902	No
ENSG00000005001	PRSS22	protein_coding	0	No
ENSG00000005007	UPF1	protein_coding	1.32954	Yes
ENSG00000005020	SKAP2	protein_coding	0.949673	No
ENSG00000005022	SLC25A5	protein_coding	2.08928	Yes
ENSG00000005059	MCUB	protein_coding	0.284902	No
ENSG00000005075	POLR2J	protein_coding	0.284902	No
ENSG00000005100	DHX33	protein_coding	0.284902	No
ENSG00000005108	THSD7A	protein_coding	1.61444	Yes
ENSG00000005156	LIG3	protein_coding	1.42451	Yes
ENSG00000005175	RPAP3	protein_coding	1.13961	Yes
ENSG00000005187	ACSM3	protein_coding	1.13961	Yes
ENSG00000005189	REXO5	protein_coding	0	No
ENSG00000005194	CIAPIN1	protein_coding	0.0949673	No
ENSG00000005206	SPPL2B	protein_coding	0	No
ENSG00000005238	FAM214B	protein_coding	0.0949673	No
ENSG00000005249	PRKAR2B	protein_coding	0.0949673	No
ENSG00000005302	MSL3	protein_coding	0	No
ENSG00000005339	CREBBP	protein_coding	1.23458	Yes
ENSG00000005421	PON1	protein_coding	0.0949673	No
ENSG00000005436	GCFC2	protein_coding	0.284902	No
ENSG00000005448	WDR54	protein_coding	0.0949673	No
ENSG00000005469	CROT	protein_coding	0.0949673	No
ENSG00000005471	ABCB4	protein_coding	0.189935	No
ENSG00000005483	KMT2E	protein_coding	0.854706	Yes
ENSG00000005486	RHBDD2	protein_coding	0.379869	No
ENSG00000005700	IBTK	protein_coding	1.89935	Yes
ENSG00000005801	ZNF195	protein_coding	0.379869	No
ENSG00000005810	MYCBP2	protein_coding	1.32954	Yes
ENSG00000005812	FBXL3	protein_coding	0.0949673	No
ENSG00000005844	ITGAL	protein_coding	0	No
ENSG00000005884	ITGA3	protein_coding	0	No
ENSG00000005889	ZFX	protein_coding	0.949673	No
ENSG00000005893	LAMP2	protein_coding	2.18425	Yes
ENSG00000005961	ITGA2B	protein_coding	0.189935	No
ENSG00000006007	GDE1	protein_coding	0.284902	No
ENSG00000006015	REX1BD	protein_coding	0.284902	No
ENSG00000006025	OSBPL7	protein_coding	0	No
ENSG00000006042	TMEM98	protein_coding	0.474837	No
ENSG00000006062	MAP3K14	protein_coding	0.284902	No
ENSG00000006118	TMEM132A	protein_coding	0.569804	No
ENSG00000006125	AP2B1	protein_coding	1.99431	Yes
ENSG00000006194	ZNF263	protein_coding	0.284902	No
ENSG00000006210	CX3CL1	protein_coding	0.0949673	No
ENSG00000006282	SPATA20	protein_coding	0.569804	No
ENSG00000006327	TNFRSF12A	protein_coding	0.569804	No
ENSG00000006432	MAP3K9	protein_coding	0.189935	No
ENSG00000006451	RALA	protein_coding	0.949673	No
ENSG00000006453	BAIAP2L1	protein_coding	2.75405	Yes
ENSG00000006459	KDM7A	protein_coding	1.13961	Yes
ENSG00000006468	ETV1	protein_coding	0.284902	No
ENSG00000006530	AGK	protein_coding	0.759739	No
ENSG00000006534	ALDH3B1	protein_coding	0.379869	No
ENSG00000006555	TTC22	protein_coding	0.0949673	No
ENSG00000006576	PHTF2	protein_coding	0.189935	No
ENSG00000006607	FARP2	protein_coding	0.569804	No
ENSG00000006611	USH1C	protein_coding	0.854706	No
ENSG00000006625	GGCT	protein_coding	0.0949673	No
ENSG00000006634	DBF4	protein_coding	0.0949673	No
ENSG00000006652	IFRD1	protein_coding	0.854706	Yes
ENSG00000006695	COX10	protein_coding	1.04464	Yes
ENSG00000006704	GTF2IRD1	protein_coding	1.04464	Yes
ENSG00000006712	PAF1	protein_coding	0.474837	No
ENSG00000006715	VPS41	protein_coding	1.32954	Yes
ENSG00000006740	ARHGAP44	protein_coding	0	No
ENSG00000006744	ELAC2	protein_coding	0.284902	No
ENSG00000006747	SCIN	protein_coding	0	No
ENSG00000006756	ARSD	protein_coding	0.0949673	No
ENSG00000006757	PNPLA4	protein_coding	0	No
ENSG00000006831	ADIPOR2	protein_coding	1.70941	Yes
ENSG00000006837	CDKL3	protein_coding	0.284902	No
ENSG00000007047	MARK4	protein_coding	0.569804	No
ENSG00000007062	PROM1	protein_coding	1.80438	Yes
ENSG00000007168	PAFAH1B1	protein_coding	1.70941	Yes
ENSG00000007202	KIAA0100	protein_coding	1.80438	Yes
ENSG00000007255	TRAPPC6A	protein_coding	0.379869	No
ENSG00000007314	SCN4A	protein_coding	0.0949673	No
ENSG00000007341	ST7L	protein_coding	0.759739	No
ENSG00000007372	PAX6	protein_coding	0.189935	No
ENSG00000007376	RPUSD1	protein_coding	0.284902	No
ENSG00000007384	RHBDF1	protein_coding	0.0949673	No
ENSG00000007392	LUC7L	protein_coding	0.569804	No
ENSG00000007516	BAIAP3	protein_coding	0	No
ENSG00000007520	TSR3	protein_coding	0	No
ENSG00000007541	PIGQ	protein_coding	0.0949673	No
ENSG00000007545	CRAMP1	protein_coding	0.474837	No
ENSG00000007866	TEAD3	protein_coding	0.189935	No
ENSG00000007908	SELE	protein_coding	0.0949673	No
ENSG00000007923	DNAJC11	protein_coding	0.949673	No
ENSG00000007968	E2F2	protein_coding	0.0949673	No
ENSG00000008018	PSMB1	protein_coding	1.80438	Yes
ENSG00000008083	JARID2	protein_coding	0.759739	No
ENSG00000008086	CDKL5	protein_coding	0.284902	No
ENSG00000008128	CDK11A	protein_coding	0.189935	No
ENSG00000008130	NADK	protein_coding	0.759739	No
ENSG00000008256	CYTH3	protein_coding	0.284902	No
ENSG00000008277	ADAM22	protein_coding	0	No
ENSG00000008282	SYPL1	protein_coding	0.474837	No
ENSG00000008294	SPAG9	protein_coding	2.08928	Yes
ENSG00000008300	CELSR3	protein_coding	0.569804	No
ENSG00000008311	AASS	protein_coding	0.664771	No
ENSG00000008323	PLEKHG6	protein_coding	0.189935	No
ENSG00000008324	SS18L2	protein_coding	0.189935	No
ENSG00000008382	MPND	protein_coding	0.0949673	No
ENSG00000008394	MGST1	protein_coding	6.17288	Yes
ENSG00000008405	CRY1	protein_coding	1.04464	Yes
ENSG00000008441	NFIX	protein_coding	0.0949673	No
ENSG00000008513	ST3GAL1	protein_coding	0.0949673	No
ENSG00000008517	IL32	protein_coding	0.474837	No
ENSG00000008710	PKD1	protein_coding	0.854706	No
ENSG00000008838	MED24	protein_coding	0.189935	No
ENSG00000008869	HEATR5B	protein_coding	0.569804	No
ENSG00000008952	SEC62	protein_coding	0.569804	No
ENSG00000008988	RPS20	protein_coding	2.37418	Yes
ENSG00000009307	CSDE1	protein_coding	6.83765	Yes
ENSG00000009335	UBE3C	protein_coding	1.89935	Yes
ENSG00000009413	REV3L	protein_coding	0.759739	Yes
ENSG00000009830	POMT2	protein_coding	0.189935	No
ENSG00000009844	VTA1	protein_coding	0.854706	No
ENSG00000009950	MLXIPL	protein_coding	0.0949673	No
ENSG00000009954	BAZ1B	protein_coding	1.99431	Yes
ENSG00000010017	RANBP9	protein_coding	0.379869	No
ENSG00000010072	SPRTN	protein_coding	0.189935	No
ENSG00000010165	EEF1AKNMT	protein_coding	0.0949673	No
ENSG00000010244	ZNF207	protein_coding	1.13961	Yes
ENSG00000010256	UQCRC1	protein_coding	2.27922	Yes
ENSG00000010270	STARD3NL	protein_coding	0.379869	No
ENSG00000010292	NCAPD2	protein_coding	1.04464	Yes
ENSG00000010295	IFFO1	protein_coding	0.284902	No
ENSG00000010310	GIPR	protein_coding	0	No
ENSG00000010322	NISCH	protein_coding	0.284902	No
ENSG00000010379	SLC6A13	protein_coding	0.0949673	No
ENSG00000010404	IDS	protein_coding	0.474837	No
ENSG00000010539	ZNF200	protein_coding	0.189935	No
ENSG00000010626	LRRC23	protein_coding	0	No
ENSG00000010704	HFE	protein_coding	0	No
ENSG00000010803	SCMH1	protein_coding	2.37418	Yes
ENSG00000010810	FYN	protein_coding	1.04464	Yes
ENSG00000010818	HIVEP2	protein_coding	2.46915	Yes
ENSG00000010932	FMO1	protein_coding	0.0949673	No
ENSG00000011007	ELOA	protein_coding	0.379869	No
ENSG00000011009	LYPLA2	protein_coding	0.854706	No
ENSG00000011021	CLCN6	protein_coding	0.569804	No
ENSG00000011052	NME1-NME2	protein_coding	3.79869	Yes
ENSG00000011105	TSPAN9	protein_coding	1.04464	Yes
ENSG00000011114	BTBD7	protein_coding	0.569804	No
ENSG00000011132	APBA3	protein_coding	0.474837	No
ENSG00000011143	MKS1	protein_coding	0	No
ENSG00000011198	ABHD5	protein_coding	0.189935	No
ENSG00000011243	AKAP8L	protein_coding	0.949673	No
ENSG00000011258	MBTD1	protein_coding	0.854706	No
ENSG00000011260	UTP18	protein_coding	0.759739	No
ENSG00000011275	RNF216	protein_coding	0.854706	No
ENSG00000011295	TTC19	protein_coding	0.569804	No
ENSG00000011304	PTBP1	protein_coding	3.41882	Yes
ENSG00000011347	SYT7	protein_coding	0.284902	No
ENSG00000011376	LARS2	protein_coding	0.379869	No
ENSG00000011405	PIK3C2A	protein_coding	1.04464	Yes
ENSG00000011422	PLAUR	protein_coding	0.0949673	No
ENSG00000011426	ANLN	protein_coding	1.32954	Yes
ENSG00000011451	WIZ	protein_coding	0.189935	No
ENSG00000011454	RABGAP1	protein_coding	1.04464	Yes
ENSG00000011478	QPCTL	protein_coding	0.0949673	No
ENSG00000011485	PPP5C	protein_coding	0.569804	No
ENSG00000011523	CEP68	protein_coding	0.0949673	No
ENSG00000011566	MAP4K3	protein_coding	1.70941	Yes
ENSG00000011638	TMEM159	protein_coding	0	No
ENSG00000012048	BRCA1	protein_coding	0.759739	No
ENSG00000012061	ERCC1	protein_coding	0.379869	No
ENSG00000012171	SEMA3B	protein_coding	0.284902	No
ENSG00000012174	MBTPS2	protein_coding	0.284902	No
ENSG00000012211	PRICKLE3	protein_coding	0.189935	No
ENSG00000012232	EXTL3	protein_coding	0.664771	No
ENSG00000012504	NR1H4	protein_coding	2.08928	Yes
ENSG00000012660	ELOVL5	protein_coding	1.32954	Yes
ENSG00000012779	ALOX5	protein_coding	0	No
ENSG00000012822	CALCOCO1	protein_coding	0.189935	No
ENSG00000012963	UBR7	protein_coding	0.284902	No
ENSG00000012983	MAP4K5	protein_coding	0.189935	No
ENSG00000013275	PSMC4	protein_coding	0.569804	No
ENSG00000013288	MAN2B2	protein_coding	0.474837	No
ENSG00000013297	CLDN11	protein_coding	0	No
ENSG00000013306	SLC25A39	protein_coding	0.474837	No
ENSG00000013364	MVP	protein_coding	0.189935	No
ENSG00000013374	NUB1	protein_coding	0.284902	No
ENSG00000013375	PGM3	protein_coding	0.664771	Yes
ENSG00000013392	RWDD2A	protein_coding	0	No
ENSG00000013441	CLK1	protein_coding	1.13961	Yes
ENSG00000013503	POLR3B	protein_coding	0.664771	No
ENSG00000013523	ANGEL1	protein_coding	0.189935	No
ENSG00000013561	RNF14	protein_coding	0.189935	No
ENSG00000013573	DDX11	protein_coding	0.189935	No
ENSG00000013583	HEBP1	protein_coding	0.0949673	No
ENSG00000013588	GPRC5A	protein_coding	0	No
ENSG00000013619	MAMLD1	protein_coding	0.0949673	No
ENSG00000013810	TACC3	protein_coding	0.379869	No
ENSG00000014123	UFL1	protein_coding	1.23458	Yes
ENSG00000014138	POLA2	protein_coding	0.189935	No
ENSG00000014164	ZC3H3	protein_coding	0.0949673	No
ENSG00000014216	CAPN1	protein_coding	0.284902	No
ENSG00000014641	MDH1	protein_coding	0.949673	No
ENSG00000014824	SLC30A9	protein_coding	0.664771	Yes
ENSG00000015133	CCDC88C	protein_coding	0.664771	No
ENSG00000015153	YAF2	protein_coding	0.759739	No
ENSG00000015171	ZMYND11	protein_coding	1.04464	Yes
ENSG00000015285	WAS	protein_coding	0.189935	No
ENSG00000015475	BID	protein_coding	0.0949673	No
ENSG00000015520	NPC1L1	protein_coding	0.0949673	No
ENSG00000015532	XYLT2	protein_coding	0.0949673	No
ENSG00000015568	RGPD5	protein_coding	0.379869	No
ENSG00000015676	NUDCD3	protein_coding	1.51948	Yes
ENSG00000016082	ISL1	protein_coding	0.0949673	No
ENSG00000016391	CHDH	protein_coding	0.474837	No
ENSG00000017260	ATP2C1	protein_coding	1.61444	Yes
ENSG00000017427	IGF1	protein_coding	0.0949673	No
ENSG00000017797	RALBP1	protein_coding	0.854706	No
ENSG00000018189	RUFY3	protein_coding	0.474837	No
ENSG00000018408	WWTR1	protein_coding	0.759739	No
ENSG00000018510	AGPS	protein_coding	4.55843	Yes
ENSG00000018625	ATP1A2	protein_coding	0	No
ENSG00000018699	TTC27	protein_coding	0.284902	No
ENSG00000018869	ZNF582	protein_coding	0.189935	No
ENSG00000019144	PHLDB1	protein_coding	0.569804	No
ENSG00000019186	CYP24A1	protein_coding	0	No
ENSG00000019485	PRDM11	protein_coding	0	No
ENSG00000019582	CD74	protein_coding	0	No
ENSG00000019995	ZRANB1	protein_coding	0.664771	No
ENSG00000020129	NCDN	protein_coding	0.379869	No
ENSG00000020256	ZFP64	protein_coding	0.0949673	No
ENSG00000020426	MNAT1	protein_coding	0.664771	No
ENSG00000020577	SAMD4A	protein_coding	2.94399	Yes
ENSG00000020922	MRE11	protein_coding	0.474837	No
ENSG00000021355	SERPINB1	protein_coding	0.474837	No
ENSG00000021574	SPAST	protein_coding	0.0949673	No
ENSG00000021645	NRXN3	protein_coding	1.51948	Yes
ENSG00000021776	AQR	protein_coding	0.569804	No
ENSG00000021826	CPS1	protein_coding	0.0949673	No
ENSG00000021852	C8B	protein_coding	0	No
ENSG00000022277	RTF2	protein_coding	0.189935	No
ENSG00000022556	NLRP2	protein_coding	0	No
ENSG00000022567	SLC45A4	protein_coding	0.379869	No
ENSG00000022840	RNF10	protein_coding	0.379869	Yes
ENSG00000022976	ZNF839	protein_coding	0.474837	No
ENSG00000023041	ZDHHC6	protein_coding	0.189935	No
ENSG00000023191	RNH1	protein_coding	0.284902	No
ENSG00000023228	NDUFS1	protein_coding	1.51948	Yes
ENSG00000023287	RB1CC1	protein_coding	1.13961	Yes
ENSG00000023318	ERP44	protein_coding	0.664771	No
ENSG00000023330	ALAS1	protein_coding	0.474837	No
ENSG00000023445	BIRC3	protein_coding	0.189935	No
ENSG00000023516	AKAP11	protein_coding	0.379869	No
ENSG00000023572	GLRX2	protein_coding	0.284902	No
ENSG00000023608	SNAPC1	protein_coding	0	No
ENSG00000023697	DERA	protein_coding	1.80438	Yes
ENSG00000023734	STRAP	protein_coding	1.51948	Yes
ENSG00000023839	ABCC2	protein_coding	1.04464	Yes
ENSG00000023892	DEF6	protein_coding	0	No
ENSG00000023902	PLEKHO1	protein_coding	0.189935	No
ENSG00000023909	GCLM	protein_coding	0.284902	No
ENSG00000024048	UBR2	protein_coding	1.04464	Yes
ENSG00000024422	EHD2	protein_coding	0	No
ENSG00000024526	DEPDC1	protein_coding	0.854706	No
ENSG00000024862	CCDC28A	protein_coding	0.189935	No
ENSG00000025039	RRAGD	protein_coding	0.759739	No
ENSG00000025156	HSF2	protein_coding	0.284902	No
ENSG00000025293	PHF20	protein_coding	0.949673	No
ENSG00000025434	NR1H3	protein_coding	0.189935	No
ENSG00000025708	TYMP	protein_coding	0	No
ENSG00000025770	NCAPH2	protein_coding	0.189935	No
ENSG00000025772	TOMM34	protein_coding	0.379869	No
ENSG00000025796	SEC63	protein_coding	3.41882	Yes
ENSG00000025800	KPNA6	protein_coding	1.04464	Yes
ENSG00000026025	VIM	protein_coding	3.79869	Yes
ENSG00000026297	RNASET2	protein_coding	0	No
ENSG00000026508	CD44	protein_coding	0	No
ENSG00000026950	BTN3A1	protein_coding	0.284902	No
ENSG00000027001	MIPEP	protein_coding	0.284902	No
ENSG00000027075	PRKCH	protein_coding	0	No
ENSG00000027697	IFNGR1	protein_coding	0.474837	No
ENSG00000027847	B4GALT7	protein_coding	0.189935	No
ENSG00000028116	VRK2	protein_coding	0.854706	No
ENSG00000028203	VEZT	protein_coding	0.854706	Yes
ENSG00000028277	POU2F2	protein_coding	0	No
ENSG00000028310	BRD9	protein_coding	0.379869	No
ENSG00000028528	SNX1	protein_coding	0.854706	Yes
ENSG00000028839	TBPL1	protein_coding	0.189935	No
ENSG00000029153	ARNTL2	protein_coding	0.569804	No
ENSG00000029363	BCLAF1	protein_coding	1.32954	Yes
ENSG00000029364	SLC39A9	protein_coding	0.949673	No
ENSG00000029639	TFB1M	protein_coding	0.379869	No
ENSG00000029725	RABEP1	protein_coding	0.759739	No
ENSG00000029993	HMGB3	protein_coding	0.474837	No
ENSG00000030066	NUP160	protein_coding	1.13961	Yes
ENSG00000030110	BAK1	protein_coding	0.189935	No
ENSG00000030419	IKZF2	protein_coding	0	No
ENSG00000030582	GRN	protein_coding	0.854706	No
ENSG00000031003	FAM13B	protein_coding	0.474837	No
ENSG00000031691	CENPQ	protein_coding	0	No
ENSG00000031698	SARS1	protein_coding	1.80438	Yes
ENSG00000031823	RANBP3	protein_coding	0.664771	Yes
ENSG00000032219	ARID4A	protein_coding	0.0949673	No
ENSG00000032389	EIPR1	protein_coding	0.379869	No
ENSG00000032444	PNPLA6	protein_coding	0.474837	No
ENSG00000032742	IFT88	protein_coding	0.284902	No
ENSG00000033011	ALG1	protein_coding	0	No
ENSG00000033030	ZCCHC8	protein_coding	0.474837	No
ENSG00000033100	CHPF2	protein_coding	0.379869	No
ENSG00000033170	FUT8	protein_coding	0.854706	No
ENSG00000033178	UBA6	protein_coding	1.04464	Yes
ENSG00000033327	GAB2	protein_coding	0.759739	No
ENSG00000033627	ATP6V0A1	protein_coding	1.61444	Yes
ENSG00000033800	PIAS1	protein_coding	1.99431	Yes
ENSG00000033867	SLC4A7	protein_coding	1.80438	Yes
ENSG00000034053	APBA2	protein_coding	0.0949673	No
ENSG00000034152	MAP2K3	protein_coding	0.189935	No
ENSG00000034510	TMSB10	protein_coding	1.42451	Yes
ENSG00000034677	RNF19A	protein_coding	1.51948	Yes
ENSG00000034693	PEX3	protein_coding	0.189935	No
ENSG00000034713	GABARAPL2	protein_coding	0.474837	No
ENSG00000035115	SH3YL1	protein_coding	0.189935	No
ENSG00000035141	FAM136A	protein_coding	0.949673	No
ENSG00000035403	VCL	protein_coding	1.42451	Yes
ENSG00000035499	DEPDC1B	protein_coding	1.42451	Yes
ENSG00000035664	DAPK2	protein_coding	0.284902	No
ENSG00000035681	NSMAF	protein_coding	0.0949673	No
ENSG00000035687	ADSS2	protein_coding	0.664771	No
ENSG00000035862	TIMP2	protein_coding	0	No
ENSG00000035928	RFC1	protein_coding	1.32954	Yes
ENSG00000036054	TBC1D23	protein_coding	0.949673	No
ENSG00000036257	CUL3	protein_coding	2.65909	Yes
ENSG00000036473	OTC	protein_coding	0.189935	No
ENSG00000036530	CYP46A1	protein_coding	0.0949673	No
ENSG00000036549	ZZZ3	protein_coding	2.08928	Yes
ENSG00000036672	USP2	protein_coding	0.0949673	No
ENSG00000037474	NSUN2	protein_coding	0.474837	No
ENSG00000037637	FBXO42	protein_coding	0.759739	No
ENSG00000037749	MFAP3	protein_coding	0.854706	No
ENSG00000037757	MRI1	protein_coding	0.0949673	No
ENSG00000037897	METTL1	protein_coding	0.0949673	No
ENSG00000037965	HOXC8	protein_coding	0.0949673	No
ENSG00000038002	AGA	protein_coding	0.474837	No
ENSG00000038210	PI4K2B	protein_coding	1.32954	Yes
ENSG00000038219	BOD1L1	protein_coding	2.46915	Yes
ENSG00000038274	MAT2B	protein_coding	0.474837	No
ENSG00000038358	EDC4	protein_coding	0.189935	No
ENSG00000038382	TRIO	protein_coding	2.84902	Yes
ENSG00000038427	VCAN	protein_coding	3.32386	Yes
ENSG00000038532	CLEC16A	protein_coding	0.759739	No
ENSG00000038945	MSR1	protein_coding	1.23458	Yes
ENSG00000039068	CDH1	protein_coding	1.13961	Yes
ENSG00000039123	MTREX	protein_coding	1.23458	Yes
ENSG00000039319	ZFYVE16	protein_coding	1.32954	Yes
ENSG00000039523	RIPOR1	protein_coding	0.379869	No
ENSG00000039560	RAI14	protein_coding	2.08928	Yes
ENSG00000039650	PNKP	protein_coding	1.13961	Yes
ENSG00000040199	PHLPP2	protein_coding	0.569804	No
ENSG00000040275	SPDL1	protein_coding	0.0949673	No
ENSG00000040341	STAU2	protein_coding	1.80438	Yes
ENSG00000040487	SLC66A1	protein_coding	0.0949673	No
ENSG00000040608	RTN4R	protein_coding	0.0949673	No
ENSG00000040633	PHF23	protein_coding	0.189935	No
ENSG00000040933	INPP4A	protein_coding	0.664771	No
ENSG00000041353	RAB27B	protein_coding	0.0949673	No
ENSG00000041357	PSMA4	protein_coding	0.854706	No
ENSG00000041802	LSG1	protein_coding	0.189935	No
ENSG00000041880	PARP3	protein_coding	0.284902	No
ENSG00000041988	THAP3	protein_coding	0.0949673	No
ENSG00000042062	RIPOR3	protein_coding	0	No
ENSG00000042088	TDP1	protein_coding	0.189935	No
ENSG00000042286	AIFM2	protein_coding	0.189935	No
ENSG00000042317	SPATA7	protein_coding	0.189935	No
ENSG00000042445	RETSAT	protein_coding	0.379869	No
ENSG00000042493	CAPG	protein_coding	0.189935	No
ENSG00000042753	AP2S1	protein_coding	0.189935	No
ENSG00000042781	USH2A	protein_coding	0.0949673	No
ENSG00000042832	TG	protein_coding	0.0949673	No
ENSG00000042980	ADAM28	protein_coding	0	No
ENSG00000043093	DCUN1D1	protein_coding	1.13961	Yes
ENSG00000043143	JADE2	protein_coding	0.664771	No
ENSG00000043355	ZIC2	protein_coding	0	No
ENSG00000043514	TRIT1	protein_coding	0.189935	No
ENSG00000044090	CUL7	protein_coding	0.569804	No
ENSG00000044115	CTNNA1	protein_coding	3.13392	Yes
ENSG00000044446	PHKA2	protein_coding	0.474837	No
ENSG00000044459	CNTLN	protein_coding	0.949673	No
ENSG00000044524	EPHA3	protein_coding	0	No
ENSG00000044574	HSPA5	protein_coding	2.27922	Yes
ENSG00000046604	DSG2	protein_coding	0.284902	No
ENSG00000046647	GEMIN8	protein_coding	0.284902	No
ENSG00000046651	OFD1	protein_coding	0.379869	No
ENSG00000047056	WDR37	protein_coding	0.284902	No
ENSG00000047188	YTHDC2	protein_coding	0.664771	No
ENSG00000047230	CTPS2	protein_coding	0.474837	No
ENSG00000047249	ATP6V1H	protein_coding	0.759739	No
ENSG00000047315	POLR2B	protein_coding	1.32954	Yes
ENSG00000047346	FAM214A	protein_coding	0.664771	No
ENSG00000047365	ARAP2	protein_coding	0	No
ENSG00000047410	TPR	protein_coding	1.70941	Yes
ENSG00000047457	CP	protein_coding	0.664771	No
ENSG00000047578	KATNIP	protein_coding	0.379869	No
ENSG00000047621	C12orf4	protein_coding	0.474837	No
ENSG00000047644	WWC3	protein_coding	0	No
ENSG00000047662	FAM184B	protein_coding	0.284902	No
ENSG00000047849	MAP4	protein_coding	4.9383	Yes
ENSG00000047932	GOPC	protein_coding	0.854706	No
ENSG00000047936	ROS1	protein_coding	0.664771	No
ENSG00000048028	USP28	protein_coding	0.0949673	No
ENSG00000048052	HDAC9	protein_coding	2.37418	Yes
ENSG00000048140	TSPAN17	protein_coding	0	No
ENSG00000048342	CC2D2A	protein_coding	0.284902	No
ENSG00000048392	RRM2B	protein_coding	0.379869	No
ENSG00000048405	ZNF800	protein_coding	0.474837	No
ENSG00000048471	SNX29	protein_coding	0.664771	No
ENSG00000048544	MRPS10	protein_coding	0.379869	No
ENSG00000048649	RSF1	protein_coding	0.949673	Yes
ENSG00000048707	VPS13D	protein_coding	1.32954	Yes
ENSG00000048740	CELF2	protein_coding	0	No
ENSG00000048828	FAM120A	protein_coding	1.80438	Yes
ENSG00000048991	R3HDM1	protein_coding	1.61444	Yes
ENSG00000049089	COL9A2	protein_coding	0.0949673	No
ENSG00000049130	KITLG	protein_coding	1.89935	Yes
ENSG00000049167	ERCC8	protein_coding	0.569804	No
ENSG00000049192	ADAMTS6	protein_coding	0.759739	No
ENSG00000049239	H6PD	protein_coding	0.854706	No
ENSG00000049245	VAMP3	protein_coding	0.474837	No
ENSG00000049246	PER3	protein_coding	0	No
ENSG00000049249	TNFRSF9	protein_coding	0.284902	No
ENSG00000049283	EPN3	protein_coding	0	No
ENSG00000049323	LTBP1	protein_coding	0.379869	No
ENSG00000049449	RCN1	protein_coding	0.0949673	No
ENSG00000049541	RFC2	protein_coding	0.664771	No
ENSG00000049618	ARID1B	protein_coding	2.75405	Yes
ENSG00000049656	CLPTM1L	protein_coding	0.189935	No
ENSG00000049759	NEDD4L	protein_coding	2.84902	Yes
ENSG00000049769	PPP1R3F	protein_coding	0.474837	No
ENSG00000049860	HEXB	protein_coding	0.189935	No
ENSG00000049883	PTCD2	protein_coding	0.189935	No
ENSG00000050130	JKAMP	protein_coding	0	No
ENSG00000050165	DKK3	protein_coding	0.379869	No
ENSG00000050327	ARHGEF5	protein_coding	0.379869	No
ENSG00000050344	NFE2L3	protein_coding	0	No
ENSG00000050393	MCUR1	protein_coding	0.379869	No
ENSG00000050405	LIMA1	protein_coding	0.189935	No
ENSG00000050426	LETMD1	protein_coding	0.474837	No
ENSG00000050628	PTGER3	protein_coding	0.284902	No
ENSG00000050748	MAPK9	protein_coding	0.569804	No
ENSG00000050820	BCAR1	protein_coding	0.854706	No
ENSG00000051009	FAM160A2	protein_coding	0.664771	No
ENSG00000051108	HERPUD1	protein_coding	0.854706	No
ENSG00000051180	RAD51	protein_coding	0.284902	No
ENSG00000051341	POLQ	protein_coding	1.04464	Yes
ENSG00000051382	PIK3CB	protein_coding	1.04464	Yes
ENSG00000051523	CYBA	protein_coding	0.854706	No
ENSG00000051596	THOC3	protein_coding	0	No
ENSG00000051620	HEBP2	protein_coding	0.569804	No
ENSG00000051825	MPHOSPH9	protein_coding	0.569804	No
ENSG00000052126	PLEKHA5	protein_coding	5.41314	Yes
ENSG00000052344	PRSS8	protein_coding	0	No
ENSG00000052723	SIKE1	protein_coding	0.664771	No
ENSG00000052749	RRP12	protein_coding	0.854706	No
ENSG00000052795	FNIP2	protein_coding	0.854706	No
ENSG00000052802	MSMO1	protein_coding	1.42451	Yes
ENSG00000052841	TTC17	protein_coding	1.13961	Yes
ENSG00000053254	FOXN3	protein_coding	1.89935	Yes
ENSG00000053328	METTL24	protein_coding	0.379869	No
ENSG00000053371	AKR7A2	protein_coding	0.284902	No
ENSG00000053372	MRTO4	protein_coding	0.569804	No
ENSG00000053501	USE1	protein_coding	0.0949673	No
ENSG00000053747	LAMA3	protein_coding	0.379869	No
ENSG00000053770	AP5M1	protein_coding	0.664771	No
ENSG00000053900	ANAPC4	protein_coding	0.474837	No
ENSG00000053918	KCNQ1	protein_coding	0	No
ENSG00000054116	TRAPPC3	protein_coding	0.569804	No
ENSG00000054118	THRAP3	protein_coding	3.03895	Yes
ENSG00000054148	PHPT1	protein_coding	0.664771	No
ENSG00000054219	LY75	protein_coding	0.284902	No
ENSG00000054267	ARID4B	protein_coding	1.61444	Yes
ENSG00000054277	OPN3	protein_coding	1.70941	Yes
ENSG00000054282	SDCCAG8	protein_coding	0.949673	No
ENSG00000054392	HHAT	protein_coding	0	No
ENSG00000054523	KIF1B	protein_coding	1.80438	Yes
ENSG00000054611	TBC1D22A	protein_coding	1.32954	Yes
ENSG00000054654	SYNE2	protein_coding	0.284902	No
ENSG00000054690	PLEKHH1	protein_coding	0.189935	No
ENSG00000054793	ATP9A	protein_coding	0.474837	Yes
ENSG00000054965	FAM168A	protein_coding	0.949673	No
ENSG00000054967	RELT	protein_coding	0	No
ENSG00000054983	GALC	protein_coding	0.0949673	No
ENSG00000055044	NOP58	protein_coding	1.70941	Yes
ENSG00000055070	SZRD1	protein_coding	0.759739	Yes
ENSG00000055118	KCNH2	protein_coding	0	No
ENSG00000055130	CUL1	protein_coding	0.759739	No
ENSG00000055147	FAM114A2	protein_coding	0.0949673	No
ENSG00000055208	TAB2	protein_coding	1.04464	Yes
ENSG00000055211	GINM1	protein_coding	0.189935	No
ENSG00000055332	EIF2AK2	protein_coding	0.284902	No
ENSG00000055483	USP36	protein_coding	0.474837	No
ENSG00000055609	KMT2C	protein_coding	2.65909	Yes
ENSG00000055732	MCOLN3	protein_coding	0.0949673	No
ENSG00000055917	PUM2	protein_coding	2.65909	Yes
ENSG00000055950	MRPL43	protein_coding	0.189935	No
ENSG00000056050	HPF1	protein_coding	0	No
ENSG00000056097	ZFR	protein_coding	2.37418	Yes
ENSG00000056277	ZNF280C	protein_coding	0.0949673	No
ENSG00000056558	TRAF1	protein_coding	0.0949673	No
ENSG00000056586	RC3H2	protein_coding	0.569804	No
ENSG00000056736	IL17RB	protein_coding	0.284902	No
ENSG00000056972	TRAF3IP2	protein_coding	0	No
ENSG00000056998	GYG2	protein_coding	0.284902	No
ENSG00000057019	DCBLD2	protein_coding	1.13961	Yes
ENSG00000057252	SOAT1	protein_coding	1.32954	Yes
ENSG00000057294	PKP2	protein_coding	1.23458	Yes
ENSG00000057593	F7	protein_coding	0.664771	No
ENSG00000057608	GDI2	protein_coding	3.32386	Yes
ENSG00000057657	PRDM1	protein_coding	0.664771	No
ENSG00000057663	ATG5	protein_coding	0.569804	No
ENSG00000057704	TMCC3	protein_coding	0.189935	No
ENSG00000057757	PITHD1	protein_coding	0.189935	No
ENSG00000057935	MTA3	protein_coding	0.569804	No
ENSG00000058056	USP13	protein_coding	0.284902	No
ENSG00000058063	ATP11B	protein_coding	0.759739	Yes
ENSG00000058085	LAMC2	protein_coding	0.189935	No
ENSG00000058091	CDK14	protein_coding	3.13392	Yes
ENSG00000058262	SEC61A1	protein_coding	2.75405	Yes
ENSG00000058272	PPP1R12A	protein_coding	1.51948	Yes
ENSG00000058453	CROCC	protein_coding	0.379869	No
ENSG00000058600	POLR3E	protein_coding	0.759739	No
ENSG00000058668	ATP2B4	protein_coding	0.474837	No
ENSG00000058673	ZC3H11A	protein_coding	2.18425	Yes
ENSG00000058729	RIOK2	protein_coding	0.284902	No
ENSG00000058799	YIPF1	protein_coding	0.0949673	No
ENSG00000058804	NDC1	protein_coding	0.854706	Yes
ENSG00000058866	DGKG	protein_coding	0	No
ENSG00000059122	FLYWCH1	protein_coding	0.0949673	No
ENSG00000059145	UNKL	protein_coding	0.284902	No
ENSG00000059377	TBXAS1	protein_coding	0	No
ENSG00000059378	PARP12	protein_coding	0.569804	No
ENSG00000059573	ALDH18A1	protein_coding	2.56412	Yes
ENSG00000059588	TARBP1	protein_coding	0.189935	No
ENSG00000059691	GATB	protein_coding	0.284902	No
ENSG00000059728	MXD1	protein_coding	0.379869	No
ENSG00000059758	CDK17	protein_coding	1.61444	Yes
ENSG00000059769	DNAJC25	protein_coding	0.0949673	No
ENSG00000059804	SLC2A3	protein_coding	0.0949673	No
ENSG00000060069	CTDP1	protein_coding	0.189935	No
ENSG00000060138	YBX3	protein_coding	0.569804	No
ENSG00000060140	STYK1	protein_coding	0	No
ENSG00000060237	WNK1	protein_coding	4.9383	Yes
ENSG00000060339	CCAR1	protein_coding	0.949673	Yes
ENSG00000060491	OGFR	protein_coding	0.474837	No
ENSG00000060566	CREB3L3	protein_coding	0.379869	No
ENSG00000060642	PIGV	protein_coding	0.0949673	No
ENSG00000060656	PTPRU	protein_coding	0.379869	No
ENSG00000060688	SNRNP40	protein_coding	0.664771	No
ENSG00000060718	COL11A1	protein_coding	0	No
ENSG00000060749	QSER1	protein_coding	0.949673	Yes
ENSG00000060762	MPC1	protein_coding	0.474837	No
ENSG00000060971	ACAA1	protein_coding	1.23458	Yes
ENSG00000060982	BCAT1	protein_coding	4.3685	Yes
ENSG00000061273	HDAC7	protein_coding	0.0949673	No
ENSG00000061455	PRDM6	protein_coding	0.0949673	No
ENSG00000061656	SPAG4	protein_coding	0.0949673	No
ENSG00000061676	NCKAP1	protein_coding	2.84902	Yes
ENSG00000061794	MRPS35	protein_coding	0.759739	No
ENSG00000061918	GUCY1B1	protein_coding	0	No
ENSG00000061936	SFSWAP	protein_coding	0.284902	No
ENSG00000061938	TNK2	protein_coding	0.284902	No
ENSG00000061987	MON2	protein_coding	1.42451	Yes
ENSG00000062038	CDH3	protein_coding	0	No
ENSG00000062194	GPBP1	protein_coding	0.664771	No
ENSG00000062282	DGAT2	protein_coding	0.379869	Yes
ENSG00000062370	ZNF112	protein_coding	0.189935	No
ENSG00000062485	CS	protein_coding	1.80438	Yes
ENSG00000062582	MRPS24	protein_coding	0.189935	No
ENSG00000062598	ELMO2	protein_coding	0.0949673	No
ENSG00000062650	WAPL	protein_coding	1.42451	Yes
ENSG00000062716	VMP1	protein_coding	1.70941	Yes
ENSG00000062725	APPBP2	protein_coding	0.569804	No
ENSG00000062822	POLD1	protein_coding	0.189935	No
ENSG00000063046	EIF4B	protein_coding	5.79301	Yes
ENSG00000063127	SLC6A16	protein_coding	0.474837	No
ENSG00000063169	BICRA	protein_coding	0.569804	No
ENSG00000063176	SPHK2	protein_coding	0.379869	No
ENSG00000063177	RPL18	protein_coding	3.41882	Yes
ENSG00000063241	ISOC2	protein_coding	0.379869	No
ENSG00000063244	U2AF2	protein_coding	1.13961	Yes
ENSG00000063245	EPN1	protein_coding	0.949673	No
ENSG00000063322	MED29	protein_coding	0.284902	No
ENSG00000063587	ZNF275	protein_coding	0.189935	No
ENSG00000063601	MTMR1	protein_coding	0.189935	No
ENSG00000063660	GPC1	protein_coding	0	No
ENSG00000063761	ADCK1	protein_coding	0.189935	No
ENSG00000063854	HAGH	protein_coding	0.0949673	No
ENSG00000063978	RNF4	protein_coding	1.42451	Yes
ENSG00000064012	CASP8	protein_coding	0.474837	No
ENSG00000064042	LIMCH1	protein_coding	0.0949673	No
ENSG00000064102	INTS13	protein_coding	0	No
ENSG00000064115	TM7SF3	protein_coding	0.569804	No
ENSG00000064199	SPA17	protein_coding	0	No
ENSG00000064225	ST3GAL6	protein_coding	1.42451	Yes
ENSG00000064270	ATP2C2	protein_coding	0	No
ENSG00000064309	CDON	protein_coding	0.379869	No
ENSG00000064313	TAF2	protein_coding	0.569804	No
ENSG00000064393	HIPK2	protein_coding	3.03895	Yes
ENSG00000064419	TNPO3	protein_coding	1.42451	Yes
ENSG00000064490	RFXANK	protein_coding	0.379869	No
ENSG00000064545	TMEM161A	protein_coding	0.474837	No
ENSG00000064601	CTSA	protein_coding	0.949673	No
ENSG00000064607	SUGP2	protein_coding	2.18425	Yes
ENSG00000064651	SLC12A2	protein_coding	1.42451	Yes
ENSG00000064652	SNX24	protein_coding	0.569804	No
ENSG00000064666	CNN2	protein_coding	1.42451	Yes
ENSG00000064687	ABCA7	protein_coding	0.189935	No
ENSG00000064692	SNCAIP	protein_coding	2.18425	Yes
ENSG00000064703	DDX20	protein_coding	0.474837	No
ENSG00000064726	BTBD1	protein_coding	0.664771	No
ENSG00000064763	FAR2	protein_coding	0	No
ENSG00000064932	SBNO2	protein_coding	0.379869	No
ENSG00000064933	PMS1	protein_coding	0.854706	No
ENSG00000064961	HMG20B	protein_coding	0.189935	No
ENSG00000064995	TAF11	protein_coding	0.0949673	No
ENSG00000064999	ANKS1A	protein_coding	0.569804	Yes
ENSG00000065000	AP3D1	protein_coding	0.664771	Yes
ENSG00000065029	ZNF76	protein_coding	0.189935	No
ENSG00000065054	SLC9A3R2	protein_coding	0.474837	No
ENSG00000065057	NTHL1	protein_coding	0.0949673	No
ENSG00000065060	UHRF1BP1	protein_coding	1.61444	Yes
ENSG00000065135	GNAI3	protein_coding	1.70941	Yes
ENSG00000065150	IPO5	protein_coding	3.32386	Yes
ENSG00000065154	OAT	protein_coding	0.854706	No
ENSG00000065183	WDR3	protein_coding	0.949673	No
ENSG00000065243	PKN2	protein_coding	1.51948	Yes
ENSG00000065268	WDR18	protein_coding	0.474837	No
ENSG00000065308	TRAM2	protein_coding	0.379869	No
ENSG00000065328	MCM10	protein_coding	0.379869	No
ENSG00000065357	DGKA	protein_coding	0.189935	No
ENSG00000065361	ERBB3	protein_coding	1.80438	Yes
ENSG00000065413	ANKRD44	protein_coding	0.0949673	No
ENSG00000065427	KARS1	protein_coding	0.569804	No
ENSG00000065457	ADAT1	protein_coding	0.284902	No
ENSG00000065485	PDIA5	protein_coding	1.13961	Yes
ENSG00000065491	TBC1D22B	protein_coding	0.759739	No
ENSG00000065518	NDUFB4	protein_coding	0.569804	No
ENSG00000065526	SPEN	protein_coding	1.51948	Yes
ENSG00000065534	MYLK	protein_coding	1.04464	Yes
ENSG00000065548	ZC3H15	protein_coding	0.854706	No
ENSG00000065559	MAP2K4	protein_coding	0.474837	No
ENSG00000065600	PACC1	protein_coding	0.0949673	No
ENSG00000065613	SLK	protein_coding	0.474837	No
ENSG00000065615	CYB5R4	protein_coding	0.379869	No
ENSG00000065621	GSTO2	protein_coding	0.284902	No
ENSG00000065665	SEC61A2	protein_coding	0.0949673	No
ENSG00000065717	TLE2	protein_coding	0.189935	No
ENSG00000065802	ASB1	protein_coding	0.189935	No
ENSG00000065809	FAM107B	protein_coding	0.949673	Yes
ENSG00000065833	ME1	protein_coding	1.23458	Yes
ENSG00000065882	TBC1D1	protein_coding	0.759739	No
ENSG00000065883	CDK13	protein_coding	1.04464	Yes
ENSG00000065911	MTHFD2	protein_coding	2.46915	Yes
ENSG00000065923	SLC9A7	protein_coding	0.0949673	No
ENSG00000065978	YBX1	protein_coding	1.89935	Yes
ENSG00000065989	PDE4A	protein_coding	0	No
ENSG00000066027	PPP2R5A	protein_coding	0.379869	No
ENSG00000066044	ELAVL1	protein_coding	0.949673	Yes
ENSG00000066084	DIP2B	protein_coding	2.37418	Yes
ENSG00000066117	SMARCD1	protein_coding	1.32954	Yes
ENSG00000066135	KDM4A	protein_coding	1.23458	Yes
ENSG00000066136	NFYC	protein_coding	0.854706	No
ENSG00000066185	ZMYND12	protein_coding	0	No
ENSG00000066248	NGEF	protein_coding	0.474837	No
ENSG00000066279	ASPM	protein_coding	1.89935	Yes
ENSG00000066322	ELOVL1	protein_coding	0.474837	No
ENSG00000066379	POLR1H	protein_coding	0.0949673	No
ENSG00000066382	MPPED2	protein_coding	0.949673	No
ENSG00000066422	ZBTB11	protein_coding	0.759739	No
ENSG00000066427	ATXN3	protein_coding	0.284902	No
ENSG00000066455	GOLGA5	protein_coding	0.284902	No
ENSG00000066468	FGFR2	protein_coding	0	No
ENSG00000066557	LRRC40	protein_coding	0.569804	No
ENSG00000066583	ISOC1	protein_coding	0.474837	No
ENSG00000066629	EML1	protein_coding	0	No
ENSG00000066651	TRMT11	protein_coding	3.60876	Yes
ENSG00000066654	THUMPD1	protein_coding	0.379869	No
ENSG00000066697	MSANTD3	protein_coding	0.189935	No
ENSG00000066739	ATG2B	protein_coding	0.569804	No
ENSG00000066777	ARFGEF1	protein_coding	1.89935	Yes
ENSG00000066813	ACSM2B	protein_coding	0.0949673	No
ENSG00000066827	ZFAT	protein_coding	0.379869	No
ENSG00000066855	MTFR1	protein_coding	0.474837	No
ENSG00000066926	FECH	protein_coding	0.0949673	No
ENSG00000066933	MYO9A	protein_coding	1.42451	Yes
ENSG00000067057	PFKP	protein_coding	0	No
ENSG00000067064	IDI1	protein_coding	0.569804	Yes
ENSG00000067066	SP100	protein_coding	0.189935	No
ENSG00000067082	KLF6	protein_coding	1.23458	Yes
ENSG00000067113	PLPP1	protein_coding	0.379869	No
ENSG00000067141	NEO1	protein_coding	0.949673	No
ENSG00000067167	TRAM1	protein_coding	1.80438	Yes
ENSG00000067177	PHKA1	protein_coding	0	No
ENSG00000067182	TNFRSF1A	protein_coding	0.284902	No
ENSG00000067191	CACNB1	protein_coding	0	No
ENSG00000067208	EVI5	protein_coding	1.70941	Yes
ENSG00000067221	STOML1	protein_coding	0	No
ENSG00000067225	PKM	protein_coding	4.6534	Yes
ENSG00000067248	DHX29	protein_coding	0.474837	No
ENSG00000067334	DNTTIP2	protein_coding	0.189935	No
ENSG00000067365	METTL22	protein_coding	0	No
ENSG00000067369	TP53BP1	protein_coding	0.474837	No
ENSG00000067533	RRP15	protein_coding	0.284902	No
ENSG00000067560	RHOA	protein_coding	2.46915	Yes
ENSG00000067596	DHX8	protein_coding	1.04464	Yes
ENSG00000067606	PRKCZ	protein_coding	0	No
ENSG00000067704	IARS2	protein_coding	1.32954	Yes
ENSG00000067715	SYT1	protein_coding	2.56412	Yes
ENSG00000067798	NAV3	protein_coding	0.474837	No
ENSG00000067829	IDH3G	protein_coding	0.284902	No
ENSG00000067900	ROCK1	protein_coding	1.42451	Yes
ENSG00000067955	CBFB	protein_coding	0.284902	No
ENSG00000067992	PDK3	protein_coding	0.284902	No
ENSG00000068001	HYAL2	protein_coding	0.569804	No
ENSG00000068024	HDAC4	protein_coding	1.70941	Yes
ENSG00000068028	RASSF1	protein_coding	0.189935	No
ENSG00000068078	FGFR3	protein_coding	1.32954	Yes
ENSG00000068079	IFI35	protein_coding	0	No
ENSG00000068097	HEATR6	protein_coding	0.0949673	No
ENSG00000068120	COASY	protein_coding	0.284902	No
ENSG00000068137	PLEKHH3	protein_coding	0.0949673	No
ENSG00000068305	MEF2A	protein_coding	2.46915	Yes
ENSG00000068308	OTUD5	protein_coding	0.664771	No
ENSG00000068323	TFE3	protein_coding	0.0949673	No
ENSG00000068354	TBC1D25	protein_coding	0.0949673	No
ENSG00000068366	ACSL4	protein_coding	4.3685	Yes
ENSG00000068383	INPP5A	protein_coding	0.379869	No
ENSG00000068394	GPKOW	protein_coding	0	No
ENSG00000068400	GRIPAP1	protein_coding	0.569804	No
ENSG00000068438	FTSJ1	protein_coding	0.284902	No
ENSG00000068489	PRR11	protein_coding	0.569804	No
ENSG00000068650	ATP11A	protein_coding	1.99431	Yes
ENSG00000068654	POLR1A	protein_coding	2.18425	Yes
ENSG00000068697	LAPTM4A	protein_coding	0.664771	No
ENSG00000068724	TTC7A	protein_coding	0.0949673	No
ENSG00000068745	IP6K2	protein_coding	0.949673	Yes
ENSG00000068784	SRBD1	protein_coding	0.949673	Yes
ENSG00000068796	KIF2A	protein_coding	1.80438	Yes
ENSG00000068878	PSME4	protein_coding	1.89935	Yes
ENSG00000068885	IFT80	protein_coding	0.284902	No
ENSG00000068903	SIRT2	protein_coding	0.189935	No
ENSG00000068912	ERLEC1	protein_coding	1.42451	Yes
ENSG00000068971	PPP2R5B	protein_coding	0.0949673	No
ENSG00000069020	MAST4	protein_coding	0.854706	Yes
ENSG00000069248	NUP133	protein_coding	1.23458	Yes
ENSG00000069275	NUCKS1	protein_coding	5.41314	Yes
ENSG00000069329	VPS35	protein_coding	1.13961	Yes
ENSG00000069345	DNAJA2	protein_coding	0.569804	No
ENSG00000069399	BCL3	protein_coding	0.379869	No
ENSG00000069424	KCNAB2	protein_coding	0.189935	No
ENSG00000069493	CLEC2D	protein_coding	0.0949673	No
ENSG00000069509	FUNDC1	protein_coding	0.284902	No
ENSG00000069535	MAOB	protein_coding	1.42451	Yes
ENSG00000069667	RORA	protein_coding	1.80438	Yes
ENSG00000069702	TGFBR3	protein_coding	1.51948	Yes
ENSG00000069849	ATP1B3	protein_coding	1.51948	Yes
ENSG00000069869	NEDD4	protein_coding	1.13961	Yes
ENSG00000069943	PIGB	protein_coding	0.0949673	No
ENSG00000069956	MAPK6	protein_coding	1.89935	Yes
ENSG00000069966	GNB5	protein_coding	0.379869	No
ENSG00000069974	RAB27A	protein_coding	0.189935	No
ENSG00000069998	HDHD5	protein_coding	0.854706	No
ENSG00000070010	UFD1	protein_coding	0.664771	No
ENSG00000070018	LRP6	protein_coding	2.27922	Yes
ENSG00000070019	GUCY2C	protein_coding	1.04464	Yes
ENSG00000070047	PHRF1	protein_coding	0.0949673	No
ENSG00000070061	ELP1	protein_coding	1.80438	Yes
ENSG00000070081	NUCB2	protein_coding	0.284902	No
ENSG00000070087	PFN2	protein_coding	0.0949673	No
ENSG00000070159	PTPN3	protein_coding	1.04464	Yes
ENSG00000070190	DAPP1	protein_coding	0	No
ENSG00000070214	SLC44A1	protein_coding	1.04464	Yes
ENSG00000070269	TMEM260	protein_coding	0.284902	No
ENSG00000070366	SMG6	protein_coding	1.04464	Yes
ENSG00000070367	EXOC5	protein_coding	1.13961	Yes
ENSG00000070371	CLTCL1	protein_coding	0.189935	No
ENSG00000070404	FSTL3	protein_coding	0.474837	No
ENSG00000070413	DGCR2	protein_coding	1.61444	Yes
ENSG00000070423	RNF126	protein_coding	0.284902	No
ENSG00000070444	MNT	protein_coding	0.474837	No
ENSG00000070476	ZXDC	protein_coding	0.569804	Yes
ENSG00000070495	JMJD6	protein_coding	0.284902	No
ENSG00000070501	POLB	protein_coding	0	No
ENSG00000070526	ST6GALNAC1	protein_coding	0	No
ENSG00000070540	WIPI1	protein_coding	0.189935	No
ENSG00000070610	GBA2	protein_coding	0.664771	Yes
ENSG00000070614	NDST1	protein_coding	1.13961	Yes
ENSG00000070669	ASNS	protein_coding	5.50811	Yes
ENSG00000070718	AP3M2	protein_coding	0.664771	No
ENSG00000070756	PABPC1	protein_coding	5.69804	Yes
ENSG00000070761	CFAP20	protein_coding	0.0949673	No
ENSG00000070770	CSNK2A2	protein_coding	0.949673	No
ENSG00000070778	PTPN21	protein_coding	0.189935	No
ENSG00000070785	EIF2B3	protein_coding	0.189935	No
ENSG00000070814	TCOF1	protein_coding	0.379869	No
ENSG00000070831	CDC42	protein_coding	1.70941	Yes
ENSG00000070882	OSBPL3	protein_coding	0.854706	Yes
ENSG00000070950	RAD18	protein_coding	2.27922	Yes
ENSG00000070961	ATP2B1	protein_coding	4.84333	Yes
ENSG00000071051	NCK2	protein_coding	0.664771	No
ENSG00000071054	MAP4K4	protein_coding	4.6534	Yes
ENSG00000071073	MGAT4A	protein_coding	1.70941	Yes
ENSG00000071082	RPL31	protein_coding	2.65909	Yes
ENSG00000071127	WDR1	protein_coding	1.32954	Yes
ENSG00000071189	SNX13	protein_coding	0.949673	No
ENSG00000071205	ARHGAP10	protein_coding	0	No
ENSG00000071242	RPS6KA2	protein_coding	0.189935	No
ENSG00000071243	ING3	protein_coding	0.189935	No
ENSG00000071282	LMCD1	protein_coding	1.32954	Yes
ENSG00000071462	BUD23	protein_coding	0.569804	No
ENSG00000071537	SEL1L	protein_coding	0.949673	Yes
ENSG00000071539	TRIP13	protein_coding	0.0949673	No
ENSG00000071553	ATP6AP1	protein_coding	1.04464	Yes
ENSG00000071564	TCF3	protein_coding	0.569804	Yes
ENSG00000071626	DAZAP1	protein_coding	1.23458	Yes
ENSG00000071655	MBD3	protein_coding	1.51948	Yes
ENSG00000071794	HLTF	protein_coding	0.569804	No
ENSG00000071859	FAM50A	protein_coding	0.0949673	No
ENSG00000071889	FAM3A	protein_coding	0.474837	No
ENSG00000071894	CPSF1	protein_coding	0.379869	No
ENSG00000071909	MYO3B	protein_coding	0.284902	No
ENSG00000071967	CYBRD1	protein_coding	0	No
ENSG00000071991	CDH19	protein_coding	0.189935	No
ENSG00000071994	PDCD2	protein_coding	0.664771	No
ENSG00000072042	RDH11	protein_coding	0.189935	No
ENSG00000072062	PRKACA	protein_coding	0.474837	No
ENSG00000072071	ADGRL1	protein_coding	0.0949673	No
ENSG00000072110	ACTN1	protein_coding	1.13961	Yes
ENSG00000072121	ZFYVE26	protein_coding	0.854706	Yes
ENSG00000072133	RPS6KA6	protein_coding	0	No
ENSG00000072134	EPN2	protein_coding	0.189935	No
ENSG00000072135	PTPN18	protein_coding	0.474837	No
ENSG00000072201	LNX1	protein_coding	0	No
ENSG00000072210	ALDH3A2	protein_coding	0.569804	No
ENSG00000072274	TFRC	protein_coding	3.13392	Yes
ENSG00000072310	SREBF1	protein_coding	0.664771	Yes
ENSG00000072364	AFF4	protein_coding	1.70941	Yes
ENSG00000072401	UBE2D1	protein_coding	0.379869	No
ENSG00000072415	MPP5	protein_coding	0.379869	No
ENSG00000072422	RHOBTB1	protein_coding	0.189935	No
ENSG00000072501	SMC1A	protein_coding	2.37418	Yes
ENSG00000072506	HSD17B10	protein_coding	0.664771	No
ENSG00000072518	MARK2	protein_coding	0.474837	Yes
ENSG00000072571	HMMR	protein_coding	0.569804	No
ENSG00000072609	CHFR	protein_coding	0.0949673	No
ENSG00000072657	TRHDE	protein_coding	0.569804	No
ENSG00000072682	P4HA2	protein_coding	0.189935	No
ENSG00000072694	FCGR2B	protein_coding	0.0949673	No
ENSG00000072736	NFATC3	protein_coding	1.32954	Yes
ENSG00000072756	TRNT1	protein_coding	0.854706	No
ENSG00000072778	ACADVL	protein_coding	0.949673	No
ENSG00000072786	STK10	protein_coding	0	No
ENSG00000072803	FBXW11	protein_coding	1.61444	Yes
ENSG00000072818	ACAP1	protein_coding	0.189935	No
ENSG00000072849	DERL2	protein_coding	0.189935	No
ENSG00000072864	NDE1	protein_coding	0.189935	No
ENSG00000072954	TMEM38A	protein_coding	0.0949673	No
ENSG00000072958	AP1M1	protein_coding	0.379869	No
ENSG00000073008	PVR	protein_coding	1.70941	Yes
ENSG00000073050	XRCC1	protein_coding	0.0949673	No
ENSG00000073060	SCARB1	protein_coding	1.80438	Yes
ENSG00000073111	MCM2	protein_coding	1.80438	Yes
ENSG00000073150	PANX2	protein_coding	0.0949673	No
ENSG00000073169	SELENOO	protein_coding	0.379869	No
ENSG00000073282	TP63	protein_coding	0.0949673	No
ENSG00000073331	ALPK1	protein_coding	0.569804	No
ENSG00000073350	LLGL2	protein_coding	0.569804	No
ENSG00000073417	PDE8A	protein_coding	3.89366	Yes
ENSG00000073464	CLCN4	protein_coding	0.379869	No
ENSG00000073536	NLE1	protein_coding	0.759739	No
ENSG00000073578	SDHA	protein_coding	0.474837	No
ENSG00000073584	SMARCE1	protein_coding	0.854706	No
ENSG00000073605	GSDMB	protein_coding	0.189935	No
ENSG00000073614	KDM5A	protein_coding	1.32954	Yes
ENSG00000073711	PPP2R3A	protein_coding	0.474837	No
ENSG00000073712	FERMT2	protein_coding	1.32954	Yes
ENSG00000073737	DHRS9	protein_coding	0	No
ENSG00000073756	PTGS2	protein_coding	0	No
ENSG00000073792	IGF2BP2	protein_coding	3.89366	Yes
ENSG00000073803	MAP3K13	protein_coding	0.379869	No
ENSG00000073849	ST6GAL1	protein_coding	1.70941	Yes
ENSG00000073910	FRY	protein_coding	0.949673	No
ENSG00000073921	PICALM	protein_coding	2.46915	Yes
ENSG00000073969	NSF	protein_coding	1.04464	Yes
ENSG00000074054	CLASP1	protein_coding	1.61444	Yes
ENSG00000074071	MRPS34	protein_coding	0.474837	No
ENSG00000074181	NOTCH3	protein_coding	0.189935	No
ENSG00000074201	CLNS1A	protein_coding	0.189935	No
ENSG00000074219	TEAD2	protein_coding	0.569804	No
ENSG00000074266	EED	protein_coding	0.0949673	No
ENSG00000074319	TSG101	protein_coding	0.379869	No
ENSG00000074356	NCBP3	protein_coding	0.284902	No
ENSG00000074410	CA12	protein_coding	0.664771	No
ENSG00000074416	MGLL	protein_coding	0.949673	No
ENSG00000074527	NTN4	protein_coding	0.189935	No
ENSG00000074582	BCS1L	protein_coding	0.189935	No
ENSG00000074590	NUAK1	protein_coding	1.51948	Yes
ENSG00000074603	DPP8	protein_coding	0.569804	No
ENSG00000074621	SLC24A1	protein_coding	0	No
ENSG00000074657	ZNF532	protein_coding	0.284902	No
ENSG00000074695	LMAN1	protein_coding	1.99431	Yes
ENSG00000074696	HACD3	protein_coding	2.56412	Yes
ENSG00000074755	ZZEF1	protein_coding	0.379869	No
ENSG00000074800	ENO1	protein_coding	9.11686	Yes
ENSG00000074842	MYDGF	protein_coding	0.949673	No
ENSG00000074855	ANO8	protein_coding	0.189935	No
ENSG00000074935	TUBE1	protein_coding	0.284902	No
ENSG00000074964	ARHGEF10L	protein_coding	1.23458	Yes
ENSG00000074966	TXK	protein_coding	0.0949673	No
ENSG00000075089	ACTR6	protein_coding	0.284902	No
ENSG00000075131	TIPIN	protein_coding	0	No
ENSG00000075142	SRI	protein_coding	0.284902	No
ENSG00000075151	EIF4G3	protein_coding	6.45778	Yes
ENSG00000075188	NUP37	protein_coding	0.284902	No
ENSG00000075213	SEMA3A	protein_coding	1.23458	Yes
ENSG00000075218	GTSE1	protein_coding	0.379869	No
ENSG00000075223	SEMA3C	protein_coding	0.0949673	No
ENSG00000075234	TTC38	protein_coding	0.569804	No
ENSG00000075239	ACAT1	protein_coding	0.379869	No
ENSG00000075240	GRAMD4	protein_coding	0.379869	No
ENSG00000075275	CELSR1	protein_coding	1.42451	Yes
ENSG00000075290	WNT8B	protein_coding	0	No
ENSG00000075292	ZNF638	protein_coding	2.56412	Yes
ENSG00000075303	SLC25A40	protein_coding	0.189935	No
ENSG00000075336	TIMM21	protein_coding	0.189935	No
ENSG00000075391	RASAL2	protein_coding	2.08928	Yes
ENSG00000075399	VPS9D1	protein_coding	0.284902	No
ENSG00000075407	ZNF37A	protein_coding	1.61444	Yes
ENSG00000075413	MARK3	protein_coding	1.23458	Yes
ENSG00000075415	SLC25A3	protein_coding	3.89366	Yes
ENSG00000075420	FNDC3B	protein_coding	8.26216	Yes
ENSG00000075426	FOSL2	protein_coding	0.189935	No
ENSG00000075461	CACNG4	protein_coding	0.189935	No
ENSG00000075539	FRYL	protein_coding	0.664771	No
ENSG00000075568	TMEM131	protein_coding	0.854706	No
ENSG00000075618	FSCN1	protein_coding	0.189935	No
ENSG00000075624	ACTB	protein_coding	15.6696	Yes
ENSG00000075643	MOCOS	protein_coding	0.379869	No
ENSG00000075651	PLD1	protein_coding	3.41882	Yes
ENSG00000075702	WDR62	protein_coding	0.569804	No
ENSG00000075711	DLG1	protein_coding	2.18425	Yes
ENSG00000075785	RAB7A	protein_coding	2.46915	Yes
ENSG00000075790	BCAP29	protein_coding	0	No
ENSG00000075826	SEC31B	protein_coding	0	No
ENSG00000075856	SART3	protein_coding	0.759739	No
ENSG00000075914	EXOSC7	protein_coding	0.759739	No
ENSG00000075945	KIFAP3	protein_coding	0.379869	No
ENSG00000075975	MKRN2	protein_coding	0.474837	Yes
ENSG00000076003	MCM6	protein_coding	1.32954	Yes
ENSG00000076043	REXO2	protein_coding	0	No
ENSG00000076053	RBM7	protein_coding	0.189935	No
ENSG00000076067	RBMS2	protein_coding	1.13961	Yes
ENSG00000076108	BAZ2A	protein_coding	1.13961	Yes
ENSG00000076201	PTPN23	protein_coding	0.949673	No
ENSG00000076242	MLH1	protein_coding	0.854706	No
ENSG00000076248	UNG	protein_coding	0.949673	No
ENSG00000076258	FMO4	protein_coding	0	No
ENSG00000076321	KLHL20	protein_coding	0.474837	No
ENSG00000076351	SLC46A1	protein_coding	1.04464	Yes
ENSG00000076356	PLXNA2	protein_coding	0.0949673	No
ENSG00000076382	SPAG5	protein_coding	1.42451	Yes
ENSG00000076513	ANKRD13A	protein_coding	0.474837	No
ENSG00000076554	TPD52	protein_coding	0.474837	No
ENSG00000076555	ACACB	protein_coding	0.379869	No
ENSG00000076604	TRAF4	protein_coding	1.42451	Yes
ENSG00000076641	PAG1	protein_coding	1.04464	Yes
ENSG00000076650	GPATCH1	protein_coding	0.0949673	No
ENSG00000076662	ICAM3	protein_coding	0.0949673	No
ENSG00000076685	NT5C2	protein_coding	2.27922	Yes
ENSG00000076706	MCAM	protein_coding	0.189935	No
ENSG00000076770	MBNL3	protein_coding	3.13392	Yes
ENSG00000076826	CAMSAP3	protein_coding	0.0949673	No
ENSG00000076864	RAP1GAP	protein_coding	0.284902	No
ENSG00000076924	XAB2	protein_coding	0.379869	No
ENSG00000076928	ARHGEF1	protein_coding	0.569804	No
ENSG00000076944	STXBP2	protein_coding	0.379869	No
ENSG00000076984	MAP2K7	protein_coding	0	No
ENSG00000077044	DGKD	protein_coding	0.379869	Yes
ENSG00000077063	CTTNBP2	protein_coding	0.0949673	No
ENSG00000077092	RARB	protein_coding	0.569804	No
ENSG00000077097	TOP2B	protein_coding	3.03895	Yes
ENSG00000077147	TM9SF3	protein_coding	3.32386	Yes
ENSG00000077150	NFKB2	protein_coding	0.474837	No
ENSG00000077152	UBE2T	protein_coding	0.379869	No
ENSG00000077157	PPP1R12B	protein_coding	0.664771	No
ENSG00000077232	DNAJC10	protein_coding	1.42451	Yes
ENSG00000077235	GTF3C1	protein_coding	0.854706	No
ENSG00000077238	IL4R	protein_coding	0.569804	No
ENSG00000077254	USP33	protein_coding	1.04464	Yes
ENSG00000077312	SNRPA	protein_coding	0.379869	No
ENSG00000077327	SPAG6	protein_coding	0.189935	No
ENSG00000077348	EXOSC5	protein_coding	0.189935	No
ENSG00000077380	DYNC1I2	protein_coding	1.32954	Yes
ENSG00000077420	APBB1IP	protein_coding	0	No
ENSG00000077454	LRCH4	protein_coding	0.189935	No
ENSG00000077458	FAM76B	protein_coding	0.0949673	No
ENSG00000077514	POLD3	protein_coding	0.379869	No
ENSG00000077522	ACTN2	protein_coding	0	No
ENSG00000077549	CAPZB	protein_coding	2.08928	Yes
ENSG00000077616	NAALAD2	protein_coding	0.0949673	No
ENSG00000077684	JADE1	protein_coding	0.284902	No
ENSG00000077713	SLC25A43	protein_coding	0.284902	No
ENSG00000077721	UBE2A	protein_coding	0.474837	No
ENSG00000077782	FGFR1	protein_coding	0.284902	No
ENSG00000077942	FBLN1	protein_coding	1.04464	Yes
ENSG00000078018	MAP2	protein_coding	0.0949673	No
ENSG00000078043	PIAS2	protein_coding	0.854706	No
ENSG00000078061	ARAF	protein_coding	0.189935	No
ENSG00000078070	MCCC1	protein_coding	0.854706	No
ENSG00000078081	LAMP3	protein_coding	0	No
ENSG00000078098	FAP	protein_coding	0	No
ENSG00000078114	NEBL	protein_coding	0	No
ENSG00000078124	ACER3	protein_coding	0.664771	No
ENSG00000078140	UBE2K	protein_coding	1.04464	Yes
ENSG00000078142	PIK3C3	protein_coding	0.854706	No
ENSG00000078177	N4BP2	protein_coding	0.759739	Yes
ENSG00000078246	TULP3	protein_coding	0.759739	No
ENSG00000078269	SYNJ2	protein_coding	1.70941	Yes
ENSG00000078304	PPP2R5C	protein_coding	0.664771	No
ENSG00000078319	PMS2P1	transcribed_unprocessed_pseudogene	0.0949673	No
ENSG00000078369	GNB1	protein_coding	3.03895	Yes
ENSG00000078399	HOXA9	protein_coding	0.0949673	No
ENSG00000078401	EDN1	protein_coding	0.0949673	No
ENSG00000078403	MLLT10	protein_coding	2.46915	Yes
ENSG00000078487	ZCWPW1	protein_coding	0	No
ENSG00000078618	NRDC	protein_coding	2.46915	Yes
ENSG00000078668	VDAC3	protein_coding	0.284902	No
ENSG00000078674	PCM1	protein_coding	1.70941	Yes
ENSG00000078687	TNRC6C	protein_coding	0.474837	Yes
ENSG00000078699	CBFA2T2	protein_coding	1.42451	Yes
ENSG00000078747	ITCH	protein_coding	1.51948	Yes
ENSG00000078804	TP53INP2	protein_coding	0.379869	No
ENSG00000078808	SDF4	protein_coding	1.42451	Yes
ENSG00000078900	TP73	protein_coding	0.0949673	No
ENSG00000078902	TOLLIP	protein_coding	0.474837	No
ENSG00000078967	UBE2D4	protein_coding	0.0949673	No
ENSG00000079112	CDH17	protein_coding	0.759739	No
ENSG00000079134	THOC1	protein_coding	0.854706	No
ENSG00000079156	OSBPL6	protein_coding	0.854706	Yes
ENSG00000079215	SLC1A3	protein_coding	1.04464	Yes
ENSG00000079246	XRCC5	protein_coding	4.74837	Yes
ENSG00000079257	LXN	protein_coding	0	No
ENSG00000079263	SP140	protein_coding	0	No
ENSG00000079277	MKNK1	protein_coding	0.189935	No
ENSG00000079308	TNS1	protein_coding	0.664771	No
ENSG00000079313	REXO1	protein_coding	0.474837	No
ENSG00000079332	SAR1A	protein_coding	1.23458	Yes
ENSG00000079335	CDC14A	protein_coding	0.569804	No
ENSG00000079337	RAPGEF3	protein_coding	0.0949673	No
ENSG00000079385	CEACAM1	protein_coding	0.0949673	No
ENSG00000079387	SENP1	protein_coding	0.379869	No
ENSG00000079432	CIC	protein_coding	0.379869	No
ENSG00000079459	FDFT1	protein_coding	1.61444	Yes
ENSG00000079462	PAFAH1B3	protein_coding	0.189935	No
ENSG00000079482	OPHN1	protein_coding	0	No
ENSG00000079616	KIF22	protein_coding	0.189935	No
ENSG00000079689	SCGN	protein_coding	1.04464	Yes
ENSG00000079691	CARMIL1	protein_coding	1.04464	Yes
ENSG00000079739	PGM1	protein_coding	0.854706	Yes
ENSG00000079785	DDX1	protein_coding	0.949673	No
ENSG00000079805	DNM2	protein_coding	0.854706	No
ENSG00000079819	EPB41L2	protein_coding	5.50811	Yes
ENSG00000079950	STX7	protein_coding	1.23458	Yes
ENSG00000079974	RABL2B	protein_coding	0.189935	No
ENSG00000079999	KEAP1	protein_coding	0.379869	No
ENSG00000080007	DDX43	protein_coding	0.284902	No
ENSG00000080031	PTPRH	protein_coding	0.189935	No
ENSG00000080189	SLC35C2	protein_coding	1.32954	Yes
ENSG00000080200	CRYBG3	protein_coding	0.474837	Yes
ENSG00000080224	EPHA6	protein_coding	1.04464	Yes
ENSG00000080298	RFX3	protein_coding	1.70941	Yes
ENSG00000080345	RIF1	protein_coding	3.03895	Yes
ENSG00000080371	RAB21	protein_coding	0.759739	No
ENSG00000080493	SLC4A4	protein_coding	0.759739	No
ENSG00000080503	SMARCA2	protein_coding	0	No
ENSG00000080546	SESN1	protein_coding	0.569804	No
ENSG00000080603	SRCAP	protein_coding	1.13961	Yes
ENSG00000080608	PUM3	protein_coding	1.70941	Yes
ENSG00000080618	CPB2	protein_coding	0.0949673	No
ENSG00000080802	CNOT4	protein_coding	1.61444	Yes
ENSG00000080815	PSEN1	protein_coding	0.569804	No
ENSG00000080819	CPOX	protein_coding	0.284902	No
ENSG00000080822	CLDND1	protein_coding	0.569804	No
ENSG00000080823	MOK	protein_coding	0.189935	No
ENSG00000080824	HSP90AA1	protein_coding	2.46915	Yes
ENSG00000080839	RBL1	protein_coding	0.474837	No
ENSG00000080845	DLGAP4	protein_coding	0.664771	No
ENSG00000080910	CFHR2	protein_coding	0.0949673	No
ENSG00000080986	NDC80	protein_coding	0.759739	No
ENSG00000081014	AP4E1	protein_coding	0.0949673	No
ENSG00000081019	RSBN1	protein_coding	0.569804	No
ENSG00000081026	MAGI3	protein_coding	1.23458	Yes
ENSG00000081041	CXCL2	protein_coding	0.474837	No
ENSG00000081051	AFP	protein_coding	149.004	Yes
ENSG00000081052	COL4A4	protein_coding	0	No
ENSG00000081059	TCF7	protein_coding	0.0949673	No
ENSG00000081087	OSTM1	protein_coding	0.759739	No
ENSG00000081148	IMPG2	protein_coding	0	No
ENSG00000081154	PCNP	protein_coding	0.379869	No
ENSG00000081177	EXD2	protein_coding	0.379869	No
ENSG00000081189	MEF2C	protein_coding	0.0949673	No
ENSG00000081307	UBA5	protein_coding	0.569804	No
ENSG00000081320	STK17B	protein_coding	0.284902	No
ENSG00000081377	CDC14B	protein_coding	0.759739	No
ENSG00000081386	ZNF510	protein_coding	0.0949673	No
ENSG00000081479	LRP2	protein_coding	0.759739	No
ENSG00000081692	JMJD4	protein_coding	0.189935	No
ENSG00000081721	DUSP12	protein_coding	0	No
ENSG00000081760	AACS	protein_coding	0.854706	No
ENSG00000081791	DELE1	protein_coding	0.759739	No
ENSG00000081803	CADPS2	protein_coding	2.94399	Yes
ENSG00000081818	PCDHB4	protein_coding	0.0949673	No
ENSG00000081870	HSPB11	protein_coding	0.284902	No
ENSG00000081913	PHLPP1	protein_coding	0.854706	No
ENSG00000081923	ATP8B1	protein_coding	0.0949673	No
ENSG00000082014	SMARCD3	protein_coding	0.0949673	No
ENSG00000082068	WDR70	protein_coding	2.27922	Yes
ENSG00000082074	FYB1	protein_coding	0	No
ENSG00000082126	MPP4	protein_coding	0	No
ENSG00000082146	STRADB	protein_coding	0.189935	No
ENSG00000082153	BZW1	protein_coding	1.42451	Yes
ENSG00000082175	PGR	protein_coding	0.0949673	No
ENSG00000082196	C1QTNF3	protein_coding	0.379869	No
ENSG00000082212	ME2	protein_coding	1.04464	Yes
ENSG00000082213	C5orf22	protein_coding	0.569804	No
ENSG00000082258	CCNT2	protein_coding	1.13961	Yes
ENSG00000082269	FAM135A	protein_coding	1.04464	Yes
ENSG00000082438	COBLL1	protein_coding	2.18425	Yes
ENSG00000082512	TRAF5	protein_coding	0.189935	No
ENSG00000082515	MRPL22	protein_coding	0.569804	No
ENSG00000082516	GEMIN5	protein_coding	0.189935	No
ENSG00000082641	NFE2L1	protein_coding	1.70941	Yes
ENSG00000082701	GSK3B	protein_coding	2.75405	Yes
ENSG00000082781	ITGB5	protein_coding	0.854706	No
ENSG00000082805	ERC1	protein_coding	2.37418	Yes
ENSG00000082898	XPO1	protein_coding	3.60876	Yes
ENSG00000082996	RNF13	protein_coding	0.284902	No
ENSG00000083067	TRPM3	protein_coding	0.0949673	No
ENSG00000083093	PALB2	protein_coding	0	No
ENSG00000083097	DOP1A	protein_coding	0.569804	No
ENSG00000083099	LYRM2	protein_coding	0.0949673	No
ENSG00000083123	BCKDHB	protein_coding	0.854706	No
ENSG00000083168	KAT6A	protein_coding	1.23458	Yes
ENSG00000083223	TUT7	protein_coding	0.284902	No
ENSG00000083307	GRHL2	protein_coding	0	No
ENSG00000083312	TNPO1	protein_coding	1.99431	Yes
ENSG00000083444	PLOD1	protein_coding	0.759739	No
ENSG00000083520	DIS3	protein_coding	0.759739	No
ENSG00000083535	PIBF1	protein_coding	0.759739	No
ENSG00000083544	TDRD3	protein_coding	0.284902	No
ENSG00000083635	NUFIP1	protein_coding	0.569804	No
ENSG00000083642	PDS5B	protein_coding	1.04464	Yes
ENSG00000083720	OXCT1	protein_coding	0.379869	No
ENSG00000083799	CYLD	protein_coding	0	No
ENSG00000083812	ZNF324	protein_coding	0	No
ENSG00000083814	ZNF671	protein_coding	0.0949673	No
ENSG00000083817	ZNF416	protein_coding	0	No
ENSG00000083828	ZNF586	protein_coding	0.569804	No
ENSG00000083844	ZNF264	protein_coding	0.379869	No
ENSG00000083845	RPS5	protein_coding	2.18425	Yes
ENSG00000083857	FAT1	protein_coding	1.70941	Yes
ENSG00000083896	YTHDC1	protein_coding	2.27922	Yes
ENSG00000083937	CHMP2B	protein_coding	0.284902	No
ENSG00000084070	SMAP2	protein_coding	0.664771	Yes
ENSG00000084072	PPIE	protein_coding	0.189935	No
ENSG00000084073	ZMPSTE24	protein_coding	0.854706	No
ENSG00000084090	STARD7	protein_coding	1.51948	Yes
ENSG00000084092	NOA1	protein_coding	0.379869	No
ENSG00000084093	REST	protein_coding	0.854706	No
ENSG00000084110	HAL	protein_coding	0.759739	No
ENSG00000084112	SSH1	protein_coding	0.189935	No
ENSG00000084207	GSTP1	protein_coding	3.41882	Yes
ENSG00000084234	APLP2	protein_coding	2.27922	Yes
ENSG00000084444	FAM234B	protein_coding	0	No
ENSG00000084453	SLCO1A2	protein_coding	1.70941	Yes
ENSG00000084463	WBP11	protein_coding	1.13961	Yes
ENSG00000084623	EIF3I	protein_coding	0.759739	No
ENSG00000084628	NKAIN1	protein_coding	0.189935	No
ENSG00000084636	COL16A1	protein_coding	0.189935	No
ENSG00000084652	TXLNA	protein_coding	1.42451	Yes
ENSG00000084674	APOB	protein_coding	68.8513	Yes
ENSG00000084676	NCOA1	protein_coding	1.13961	Yes
ENSG00000084693	AGBL5	protein_coding	0.0949673	No
ENSG00000084710	EFR3B	protein_coding	0.0949673	No
ENSG00000084731	KIF3C	protein_coding	0.0949673	No
ENSG00000084733	RAB10	protein_coding	2.18425	Yes
ENSG00000084734	GCKR	protein_coding	0.0949673	No
ENSG00000084754	HADHA	protein_coding	1.23458	Yes
ENSG00000084764	MAPRE3	protein_coding	0.0949673	No
ENSG00000084774	CAD	protein_coding	0.854706	No
ENSG00000085063	CD59	protein_coding	0.189935	No
ENSG00000085117	CD82	protein_coding	0	No
ENSG00000085185	BCORL1	protein_coding	0.474837	No
ENSG00000085224	ATRX	protein_coding	1.99431	Yes
ENSG00000085231	AK6	protein_coding	1.23458	Yes
ENSG00000085274	MYNN	protein_coding	0.284902	No
ENSG00000085276	MECOM	protein_coding	4.55843	Yes
ENSG00000085365	SCAMP1	protein_coding	0.379869	No
ENSG00000085377	PREP	protein_coding	1.13961	Yes
ENSG00000085382	HACE1	protein_coding	0.474837	No
ENSG00000085415	SEH1L	protein_coding	0.949673	Yes
ENSG00000085433	WDR47	protein_coding	0	No
ENSG00000085465	OVGP1	protein_coding	0.0949673	No
ENSG00000085491	SLC25A24	protein_coding	0.949673	No
ENSG00000085511	MAP3K4	protein_coding	0.759739	No
ENSG00000085514	PILRA	protein_coding	0.0949673	No
ENSG00000085563	ABCB1	protein_coding	1.04464	Yes
ENSG00000085644	ZNF213	protein_coding	0	No
ENSG00000085719	CPNE3	protein_coding	0.284902	No
ENSG00000085721	RRN3	protein_coding	0.379869	No
ENSG00000085733	CTTN	protein_coding	1.13961	Yes
ENSG00000085760	MTIF2	protein_coding	0.379869	No
ENSG00000085788	DDHD2	protein_coding	0.569804	No
ENSG00000085831	TTC39A	protein_coding	0.0949673	No
ENSG00000085832	EPS15	protein_coding	1.13961	Yes
ENSG00000085840	ORC1	protein_coding	0.379869	No
ENSG00000085871	MGST2	protein_coding	1.13961	Yes
ENSG00000085872	CHERP	protein_coding	0.569804	No
ENSG00000085978	ATG16L1	protein_coding	0.664771	No
ENSG00000085982	USP40	protein_coding	0.664771	No
ENSG00000085998	POMGNT1	protein_coding	0.759739	No
ENSG00000085999	RAD54L	protein_coding	0.379869	No
ENSG00000086015	MAST2	protein_coding	2.56412	Yes
ENSG00000086061	DNAJA1	protein_coding	1.23458	Yes
ENSG00000086062	B4GALT1	protein_coding	1.51948	Yes
ENSG00000086065	CHMP5	protein_coding	0.284902	No
ENSG00000086102	NFX1	protein_coding	0.854706	No
ENSG00000086159	AQP6	protein_coding	0.0949673	No
ENSG00000086189	DIMT1	protein_coding	0.189935	No
ENSG00000086200	IPO11	protein_coding	0.189935	No
ENSG00000086205	FOLH1	protein_coding	0.189935	No
ENSG00000086232	EIF2AK1	protein_coding	1.13961	Yes
ENSG00000086289	EPDR1	protein_coding	0	No
ENSG00000086300	SNX10	protein_coding	0.0949673	No
ENSG00000086475	SEPHS1	protein_coding	0.949673	No
ENSG00000086544	ITPKC	protein_coding	0.379869	No
ENSG00000086548	CEACAM6	protein_coding	0	No
ENSG00000086589	RBM22	protein_coding	0.474837	No
ENSG00000086598	TMED2	protein_coding	1.04464	Yes
ENSG00000086619	ERO1B	protein_coding	0	No
ENSG00000086666	ZFAND6	protein_coding	1.51948	Yes
ENSG00000086696	HSD17B2	protein_coding	0.854706	No
ENSG00000086712	TXLNG	protein_coding	0.379869	No
ENSG00000086730	LAT2	protein_coding	0.0949673	No
ENSG00000086758	HUWE1	protein_coding	6.74268	Yes
ENSG00000086827	ZW10	protein_coding	0.189935	No
ENSG00000086848	ALG9	protein_coding	0.189935	No
ENSG00000086991	NOX4	protein_coding	0	No
ENSG00000087008	ACOX3	protein_coding	0.284902	No
ENSG00000087053	MTMR2	protein_coding	0.0949673	No
ENSG00000087074	PPP1R15A	protein_coding	0.759739	No
ENSG00000087076	HSD17B14	protein_coding	0.379869	No
ENSG00000087077	TRIP6	protein_coding	0.189935	No
ENSG00000087085	ACHE	protein_coding	0	No
ENSG00000087086	FTL	protein_coding	6.64771	Yes
ENSG00000087087	SRRT	protein_coding	0.569804	No
ENSG00000087088	BAX	protein_coding	0.379869	No
ENSG00000087095	NLK	protein_coding	1.80438	Yes
ENSG00000087111	PIGS	protein_coding	0.474837	No
ENSG00000087152	ATXN7L3	protein_coding	0.189935	No
ENSG00000087157	PGS1	protein_coding	0.189935	No
ENSG00000087191	PSMC5	protein_coding	0.569804	No
ENSG00000087206	UIMC1	protein_coding	0.759739	No
ENSG00000087237	CETP	protein_coding	0	No
ENSG00000087263	OGFOD1	protein_coding	0.189935	No
ENSG00000087266	SH3BP2	protein_coding	0.949673	No
ENSG00000087269	NOP14	protein_coding	1.04464	Yes
ENSG00000087274	ADD1	protein_coding	0.949673	Yes
ENSG00000087299	L2HGDH	protein_coding	0.0949673	No
ENSG00000087301	TXNDC16	protein_coding	0.379869	No
ENSG00000087302	RTRAF	protein_coding	0.569804	No
ENSG00000087338	GMCL1	protein_coding	0.474837	No
ENSG00000087365	SF3B2	protein_coding	0.949673	No
ENSG00000087448	KLHL42	protein_coding	0	No
ENSG00000087460	GNAS	protein_coding	4.84333	Yes
ENSG00000087470	DNM1L	protein_coding	0.379869	No
ENSG00000087502	ERGIC2	protein_coding	0.664771	No
ENSG00000087586	AURKA	protein_coding	0.474837	No
ENSG00000087589	CASS4	protein_coding	0.0949673	No
ENSG00000087842	PIR	protein_coding	0.474837	No
ENSG00000087884	AAMDC	protein_coding	0.189935	No
ENSG00000087903	RFX2	protein_coding	0.379869	No
ENSG00000087995	METTL2A	protein_coding	0.0949673	No
ENSG00000088035	ALG6	protein_coding	0.379869	No
ENSG00000088038	CNOT3	protein_coding	1.23458	Yes
ENSG00000088179	PTPN4	protein_coding	1.70941	Yes
ENSG00000088205	DDX18	protein_coding	0.379869	Yes
ENSG00000088247	KHSRP	protein_coding	2.37418	Yes
ENSG00000088256	GNA11	protein_coding	0.474837	No
ENSG00000088280	ASAP3	protein_coding	0.664771	No
ENSG00000088298	EDEM2	protein_coding	0.0949673	No
ENSG00000088305	DNMT3B	protein_coding	0	No
ENSG00000088325	TPX2	protein_coding	2.27922	Yes
ENSG00000088340	FER1L4	transcribed_unitary_pseudogene	0.0949673	No
ENSG00000088356	PDRG1	protein_coding	0.189935	No
ENSG00000088367	EPB41L1	protein_coding	0.284902	No
ENSG00000088387	DOCK9	protein_coding	0.284902	No
ENSG00000088448	ANKRD10	protein_coding	0.474837	No
ENSG00000088451	TGDS	protein_coding	0.189935	No
ENSG00000088682	COQ9	protein_coding	0	No
ENSG00000088726	TMEM40	protein_coding	0	No
ENSG00000088727	KIF9	protein_coding	0.189935	No
ENSG00000088808	PPP1R13B	protein_coding	0.189935	No
ENSG00000088812	ATRN	protein_coding	1.80438	Yes
ENSG00000088826	SMOX	protein_coding	0.189935	No
ENSG00000088833	NSFL1C	protein_coding	1.04464	Yes
ENSG00000088854	C20orf194	protein_coding	0.759739	No
ENSG00000088881	EBF4	protein_coding	0.284902	No
ENSG00000088888	MAVS	protein_coding	1.13961	Yes
ENSG00000088899	LZTS3	protein_coding	0.379869	No
ENSG00000088926	F11	protein_coding	0.0949673	No
ENSG00000088930	XRN2	protein_coding	2.27922	Yes
ENSG00000088970	KIZ	protein_coding	0.379869	No
ENSG00000088986	DYNLL1	protein_coding	0.664771	No
ENSG00000088992	TESC	protein_coding	0.0949673	No
ENSG00000089006	SNX5	protein_coding	2.56412	Yes
ENSG00000089009	RPL6	protein_coding	2.56412	Yes
ENSG00000089022	MAPKAPK5	protein_coding	0.949673	No
ENSG00000089048	ESF1	protein_coding	1.13961	Yes
ENSG00000089050	RBBP9	protein_coding	0.0949673	No
ENSG00000089053	ANAPC5	protein_coding	0.0949673	No
ENSG00000089057	SLC23A2	protein_coding	1.51948	Yes
ENSG00000089060	SLC8B1	protein_coding	0.189935	No
ENSG00000089063	TMEM230	protein_coding	0.759739	No
ENSG00000089094	KDM2B	protein_coding	0.189935	No
ENSG00000089123	TASP1	protein_coding	1.61444	Yes
ENSG00000089127	OAS1	protein_coding	0	No
ENSG00000089154	GCN1	protein_coding	1.42451	Yes
ENSG00000089157	RPLP0	protein_coding	15.2897	Yes
ENSG00000089159	PXN	protein_coding	0.284902	No
ENSG00000089163	SIRT4	protein_coding	0	No
ENSG00000089177	KIF16B	protein_coding	0.379869	No
ENSG00000089195	TRMT6	protein_coding	0.189935	No
ENSG00000089220	PEBP1	protein_coding	1.13961	Yes
ENSG00000089234	BRAP	protein_coding	0.284902	No
ENSG00000089248	ERP29	protein_coding	1.80438	Yes
ENSG00000089280	FUS	protein_coding	2.56412	Yes
ENSG00000089289	IGBP1	protein_coding	0.284902	Yes
ENSG00000089327	FXYD5	protein_coding	0	No
ENSG00000089335	ZNF302	protein_coding	0.189935	No
ENSG00000089351	GRAMD1A	protein_coding	0.569804	No
ENSG00000089472	HEPH	protein_coding	0.189935	No
ENSG00000089486	CDIP1	protein_coding	0.474837	No
ENSG00000089597	GANAB	protein_coding	5.98294	Yes
ENSG00000089639	GMIP	protein_coding	0	No
ENSG00000089682	RBM41	protein_coding	0.569804	No
ENSG00000089685	BIRC5	protein_coding	0.379869	No
ENSG00000089692	LAG3	protein_coding	0.0949673	No
ENSG00000089693	MLF2	protein_coding	0.569804	No
ENSG00000089723	OTUB2	protein_coding	0	No
ENSG00000089737	DDX24	protein_coding	0.759739	No
ENSG00000089775	ZBTB25	protein_coding	0	No
ENSG00000089818	NECAP1	protein_coding	0.0949673	No
ENSG00000089876	DHX32	protein_coding	0.379869	No
ENSG00000089902	RCOR1	protein_coding	0.189935	No
ENSG00000089916	GPATCH2L	protein_coding	0.949673	No
ENSG00000090013	BLVRB	protein_coding	0.189935	No
ENSG00000090020	SLC9A1	protein_coding	0.379869	No
ENSG00000090054	SPTLC1	protein_coding	1.61444	Yes
ENSG00000090060	PAPOLA	protein_coding	2.46915	Yes
ENSG00000090061	CCNK	protein_coding	0.379869	No
ENSG00000090097	PCBP4	protein_coding	0.569804	Yes
ENSG00000090263	MRPS33	protein_coding	0.0949673	No
ENSG00000090266	NDUFB2	protein_coding	0.474837	No
ENSG00000090273	NUDC	protein_coding	1.13961	Yes
ENSG00000090316	MAEA	protein_coding	0.759739	Yes
ENSG00000090339	ICAM1	protein_coding	1.23458	Yes
ENSG00000090372	STRN4	protein_coding	0.569804	No
ENSG00000090376	IRAK3	protein_coding	0	No
ENSG00000090382	LYZ	protein_coding	1.13961	Yes
ENSG00000090402	SI	protein_coding	0.379869	No
ENSG00000090432	MUL1	protein_coding	0.284902	No
ENSG00000090447	TFAP4	protein_coding	0.189935	No
ENSG00000090470	PDCD7	protein_coding	0.379869	No
ENSG00000090487	SPG21	protein_coding	0.284902	No
ENSG00000090520	DNAJB11	protein_coding	0	No
ENSG00000090530	P3H2	protein_coding	0.0949673	No
ENSG00000090534	THPO	protein_coding	0.284902	No
ENSG00000090539	CHRD	protein_coding	0.0949673	No
ENSG00000090565	RAB11FIP3	protein_coding	0.569804	No
ENSG00000090581	GNPTG	protein_coding	0.284902	No
ENSG00000090612	ZNF268	protein_coding	0.0949673	No
ENSG00000090615	GOLGA3	protein_coding	0.569804	No
ENSG00000090621	PABPC4	protein_coding	1.61444	Yes
ENSG00000090661	CERS4	protein_coding	0.379869	No
ENSG00000090674	MCOLN1	protein_coding	0.0949673	No
ENSG00000090686	USP48	protein_coding	1.61444	Yes
ENSG00000090857	PDPR	protein_coding	0.759739	No
ENSG00000090861	AARS1	protein_coding	4.27353	Yes
ENSG00000090863	GLG1	protein_coding	2.65909	Yes
ENSG00000090889	KIF4A	protein_coding	0.379869	No
ENSG00000090905	TNRC6A	protein_coding	1.89935	Yes
ENSG00000090924	PLEKHG2	protein_coding	0.284902	No
ENSG00000090971	NAT14	protein_coding	0.379869	No
ENSG00000090975	PITPNM2	protein_coding	0	No
ENSG00000090989	EXOC1	protein_coding	0.474837	No
ENSG00000091039	OSBPL8	protein_coding	2.18425	Yes
ENSG00000091073	DTX2	protein_coding	0.0949673	No
ENSG00000091127	PUS7	protein_coding	0	Yes
ENSG00000091128	LAMB4	protein_coding	0.189935	No
ENSG00000091129	NRCAM	protein_coding	2.08928	Yes
ENSG00000091136	LAMB1	protein_coding	7.31248	Yes
ENSG00000091138	SLC26A3	protein_coding	0.379869	No
ENSG00000091140	DLD	protein_coding	1.42451	Yes
ENSG00000091157	WDR7	protein_coding	0.284902	No
ENSG00000091164	TXNL1	protein_coding	0.474837	No
ENSG00000091262	ABCC6	protein_coding	0.474837	No
ENSG00000091317	CMTM6	protein_coding	1.89935	Yes
ENSG00000091409	ITGA6	protein_coding	4.17856	Yes
ENSG00000091428	RAPGEF4	protein_coding	0.284902	No
ENSG00000091436	MAP3K20	protein_coding	1.32954	Yes
ENSG00000091483	FH	protein_coding	0.379869	No
ENSG00000091490	SEL1L3	protein_coding	0.379869	Yes
ENSG00000091513	TF	protein_coding	23.9318	Yes
ENSG00000091527	CDV3	protein_coding	2.75405	Yes
ENSG00000091542	ALKBH5	protein_coding	0.379869	Yes
ENSG00000091583	APOH	protein_coding	0.854706	No
ENSG00000091592	NLRP1	protein_coding	1.70941	Yes
ENSG00000091622	PITPNM3	protein_coding	0	No
ENSG00000091640	SPAG7	protein_coding	0.0949673	No
ENSG00000091651	ORC6	protein_coding	0.284902	No
ENSG00000091656	ZFHX4	protein_coding	0.379869	No
ENSG00000091732	ZC3HC1	protein_coding	0.284902	No
ENSG00000091831	ESR1	protein_coding	0	No
ENSG00000091947	TMEM101	protein_coding	0.0949673	No
ENSG00000092010	PSME1	protein_coding	0.0949673	No
ENSG00000092020	PPP2R3C	protein_coding	0.284902	No
ENSG00000092036	HAUS4	protein_coding	0.284902	No
ENSG00000092094	OSGEP	protein_coding	0.284902	No
ENSG00000092098	RNF31	protein_coding	0.189935	No
ENSG00000092108	SCFD1	protein_coding	7.59739	Yes
ENSG00000092140	G2E3	protein_coding	2.56412	Yes
ENSG00000092148	HECTD1	protein_coding	8.26216	Yes
ENSG00000092199	HNRNPC	protein_coding	6.17288	Yes
ENSG00000092201	SUPT16H	protein_coding	0.664771	No
ENSG00000092203	TOX4	protein_coding	0.474837	No
ENSG00000092208	GEMIN2	protein_coding	0	No
ENSG00000092330	TINF2	protein_coding	0.0949673	No
ENSG00000092421	SEMA6A	protein_coding	1.23458	Yes
ENSG00000092439	TRPM7	protein_coding	0.0949673	No
ENSG00000092445	TYRO3	protein_coding	1.42451	Yes
ENSG00000092470	WDR76	protein_coding	0.284902	No
ENSG00000092531	SNAP23	protein_coding	0.284902	No
ENSG00000092607	TBX15	protein_coding	0	No
ENSG00000092621	PHGDH	protein_coding	5.60307	Yes
ENSG00000092820	EZR	protein_coding	2.37418	Yes
ENSG00000092841	MYL6	protein_coding	1.23458	Yes
ENSG00000092847	AGO1	protein_coding	2.18425	Yes
ENSG00000092853	CLSPN	protein_coding	0.569804	No
ENSG00000092871	RFFL	protein_coding	2.94399	Yes
ENSG00000092929	UNC13D	protein_coding	0.0949673	No
ENSG00000092931	MFSD11	protein_coding	0.474837	No
ENSG00000092964	DPYSL2	protein_coding	0.569804	No
ENSG00000092969	TGFB2	protein_coding	0.0949673	No
ENSG00000092978	GPATCH2	protein_coding	1.99431	Yes
ENSG00000093000	NUP50	protein_coding	1.61444	Yes
ENSG00000093009	CDC45	protein_coding	0.949673	No
ENSG00000093010	COMT	protein_coding	0.379869	No
ENSG00000093100	AC016026.1	lncRNA	0.189935	No
ENSG00000093134	VNN3	protein_coding	0.0949673	No
ENSG00000093144	ECHDC1	protein_coding	1.23458	Yes
ENSG00000093167	LRRFIP2	protein_coding	1.61444	Yes
ENSG00000093183	SEC22C	protein_coding	0.189935	No
ENSG00000093217	XYLB	protein_coding	1.80438	Yes
ENSG00000094631	HDAC6	protein_coding	1.04464	Yes
ENSG00000094755	GABRP	protein_coding	0	No
ENSG00000094804	CDC6	protein_coding	1.04464	Yes
ENSG00000094880	CDC23	protein_coding	0.189935	No
ENSG00000094914	AAAS	protein_coding	0.474837	No
ENSG00000094916	CBX5	protein_coding	5.31817	Yes
ENSG00000094975	SUCO	protein_coding	0.854706	Yes
ENSG00000095002	MSH2	protein_coding	0.949673	No
ENSG00000095015	MAP3K1	protein_coding	0.854706	No
ENSG00000095066	HOOK2	protein_coding	0.0949673	No
ENSG00000095139	ARCN1	protein_coding	1.13961	Yes
ENSG00000095203	EPB41L4B	protein_coding	0.379869	No
ENSG00000095209	TMEM38B	protein_coding	0.569804	No
ENSG00000095261	PSMD5	protein_coding	1.04464	Yes
ENSG00000095319	NUP188	protein_coding	1.23458	Yes
ENSG00000095321	CRAT	protein_coding	0.569804	No
ENSG00000095370	SH2D3C	protein_coding	0.284902	No
ENSG00000095380	NANS	protein_coding	0.569804	No
ENSG00000095397	WHRN	protein_coding	0.189935	No
ENSG00000095485	CWF19L1	protein_coding	0.379869	No
ENSG00000095539	SEMA4G	protein_coding	0.854706	Yes
ENSG00000095564	BTAF1	protein_coding	1.13961	Yes
ENSG00000095574	IKZF5	protein_coding	0.284902	No
ENSG00000095585	BLNK	protein_coding	0	No
ENSG00000095587	TLL2	protein_coding	0.0949673	No
ENSG00000095637	SORBS1	protein_coding	2.65909	Yes
ENSG00000095739	BAMBI	protein_coding	1.23458	Yes
ENSG00000095787	WAC	protein_coding	3.22889	Yes
ENSG00000095794	CREM	protein_coding	0.569804	No
ENSG00000095906	NUBP2	protein_coding	0.189935	No
ENSG00000095951	HIVEP1	protein_coding	1.04464	Yes
ENSG00000096060	FKBP5	protein_coding	0.284902	No
ENSG00000096063	SRPK1	protein_coding	0.474837	Yes
ENSG00000096070	BRPF3	protein_coding	1.04464	Yes
ENSG00000096080	MRPS18A	protein_coding	0.189935	No
ENSG00000096092	TMEM14A	protein_coding	0	No
ENSG00000096093	EFHC1	protein_coding	0.0949673	No
ENSG00000096384	HSP90AB1	protein_coding	6.26784	Yes
ENSG00000096401	CDC5L	protein_coding	0.854706	No
ENSG00000096433	ITPR3	protein_coding	0.379869	No
ENSG00000096654	ZNF184	protein_coding	0.189935	No
ENSG00000096696	DSP	protein_coding	2.75405	Yes
ENSG00000096717	SIRT1	protein_coding	0.0949673	No
ENSG00000096746	HNRNPH3	protein_coding	1.70941	Yes
ENSG00000096872	IFT74	protein_coding	0.0949673	No
ENSG00000096968	JAK2	protein_coding	0.284902	No
ENSG00000097007	ABL1	protein_coding	1.80438	Yes
ENSG00000097021	ACOT7	protein_coding	0.379869	No
ENSG00000097033	SH3GLB1	protein_coding	1.04464	Yes
ENSG00000097046	CDC7	protein_coding	0.569804	No
ENSG00000097096	SYDE2	protein_coding	0.284902	No
ENSG00000099139	PCSK5	protein_coding	0.854706	No
ENSG00000099194	SCD	protein_coding	15.2897	Yes
ENSG00000099203	TMED1	protein_coding	0.284902	No
ENSG00000099204	ABLIM1	protein_coding	2.94399	Yes
ENSG00000099219	ERMP1	protein_coding	0.284902	No
ENSG00000099246	RAB18	protein_coding	0.474837	No
ENSG00000099250	NRP1	protein_coding	1.99431	Yes
ENSG00000099251	HSD17B7P2	transcribed_unprocessed_pseudogene	0.0949673	No
ENSG00000099256	PRTFDC1	protein_coding	0.569804	No
ENSG00000099260	PALMD	protein_coding	0.0949673	No
ENSG00000099282	TSPAN15	protein_coding	0.0949673	No
ENSG00000099284	MACROH2A2	protein_coding	0.284902	No
ENSG00000099290	WASHC2A	protein_coding	0.189935	No
ENSG00000099308	MAST3	protein_coding	0.189935	No
ENSG00000099326	MZF1	protein_coding	0.379869	No
ENSG00000099330	OCEL1	protein_coding	0.0949673	No
ENSG00000099331	MYO9B	protein_coding	0.284902	Yes
ENSG00000099341	PSMD8	protein_coding	1.13961	Yes
ENSG00000099364	FBXL19	protein_coding	0.284902	No
ENSG00000099365	STX1B	protein_coding	0.0949673	No
ENSG00000099377	HSD3B7	protein_coding	0	No
ENSG00000099381	SETD1A	protein_coding	0.379869	No
ENSG00000099385	BCL7C	protein_coding	0.379869	No
ENSG00000099399	MAGEB2	protein_coding	0.189935	No
ENSG00000099617	EFNA2	protein_coding	0.189935	No
ENSG00000099622	CIRBP	protein_coding	0.569804	No
ENSG00000099624	ATP5F1D	protein_coding	0.569804	No
ENSG00000099783	HNRNPM	protein_coding	1.32954	Yes
ENSG00000099785	MARCHF2	protein_coding	0.0949673	No
ENSG00000099797	TECR	protein_coding	0.474837	No
ENSG00000099800	TIMM13	protein_coding	0.189935	No
ENSG00000099804	CDC34	protein_coding	1.51948	Yes
ENSG00000099810	MTAP	protein_coding	0.569804	No
ENSG00000099812	MISP	protein_coding	0	No
ENSG00000099814	CEP170B	protein_coding	0.474837	No
ENSG00000099817	POLR2E	protein_coding	0.759739	No
ENSG00000099821	POLRMT	protein_coding	0.474837	No
ENSG00000099849	RASSF7	protein_coding	0.189935	No
ENSG00000099864	PALM	protein_coding	0.474837	No
ENSG00000099869	IGF2-AS	lncRNA	0	No
ENSG00000099875	MKNK2	protein_coding	0.949673	No
ENSG00000099889	ARVCF	protein_coding	0	No
ENSG00000099899	TRMT2A	protein_coding	0.0949673	No
ENSG00000099901	RANBP1	protein_coding	0.949673	No
ENSG00000099904	ZDHHC8	protein_coding	0	No
ENSG00000099910	KLHL22	protein_coding	0.284902	No
ENSG00000099917	MED15	protein_coding	0.284902	No
ENSG00000099937	SERPIND1	protein_coding	0.569804	No
ENSG00000099940	SNAP29	protein_coding	0.189935	No
ENSG00000099942	CRKL	protein_coding	1.70941	Yes
ENSG00000099949	LZTR1	protein_coding	0.0949673	No
ENSG00000099954	CECR2	protein_coding	1.80438	Yes
ENSG00000099956	SMARCB1	protein_coding	1.80438	Yes
ENSG00000099958	DERL3	protein_coding	0	No
ENSG00000099968	BCL2L13	protein_coding	0.759739	Yes
ENSG00000099974	DDTL	protein_coding	0.0949673	No
ENSG00000099977	DDT	protein_coding	0.379869	No
ENSG00000099991	CABIN1	protein_coding	1.04464	Yes
ENSG00000099992	TBC1D10A	protein_coding	0	No
ENSG00000099994	SUSD2	protein_coding	0.0949673	No
ENSG00000099995	SF3A1	protein_coding	1.80438	Yes
ENSG00000099999	RNF215	protein_coding	0.284902	No
ENSG00000100003	SEC14L2	protein_coding	0	No
ENSG00000100014	SPECC1L	protein_coding	1.61444	Yes
ENSG00000100023	PPIL2	protein_coding	0.189935	No
ENSG00000100024	UPB1	protein_coding	0.189935	No
ENSG00000100027	YPEL1	protein_coding	0	No
ENSG00000100028	SNRPD3	protein_coding	1.42451	Yes
ENSG00000100029	PES1	protein_coding	0.474837	No
ENSG00000100030	MAPK1	protein_coding	1.70941	Yes
ENSG00000100034	PPM1F	protein_coding	0.189935	No
ENSG00000100038	TOP3B	protein_coding	0.664771	No
ENSG00000100056	ESS2	protein_coding	0.189935	No
ENSG00000100058	CRYBB2P1	transcribed_unprocessed_pseudogene	0.284902	No
ENSG00000100060	MFNG	protein_coding	0	No
ENSG00000100065	CARD10	protein_coding	0.569804	No
ENSG00000100068	LRP5L	protein_coding	0.189935	No
ENSG00000100075	SLC25A1	protein_coding	0.949673	No
ENSG00000100077	GRK3	protein_coding	1.32954	Yes
ENSG00000100079	LGALS2	protein_coding	0	No
ENSG00000100083	GGA1	protein_coding	0.284902	No
ENSG00000100084	HIRA	protein_coding	1.32954	Yes
ENSG00000100092	SH3BP1	protein_coding	0.759739	No
ENSG00000100097	LGALS1	protein_coding	0	No
ENSG00000100099	HPS4	protein_coding	0.284902	No
ENSG00000100100	PIK3IP1	protein_coding	0	No
ENSG00000100101	Z83844.1	protein_coding	0.0949673	No
ENSG00000100104	SRRD	protein_coding	0.189935	No
ENSG00000100105	PATZ1	protein_coding	0.949673	No
ENSG00000100106	TRIOBP	protein_coding	0.569804	No
ENSG00000100109	TFIP11	protein_coding	0.474837	No
ENSG00000100116	GCAT	protein_coding	0	No
ENSG00000100124	ANKRD54	protein_coding	0	No
ENSG00000100129	EIF3L	protein_coding	2.75405	Yes
ENSG00000100138	SNU13	protein_coding	0.664771	No
ENSG00000100139	MICALL1	protein_coding	0.189935	No
ENSG00000100142	POLR2F	protein_coding	0.0949673	No
ENSG00000100147	CCDC134	protein_coding	0.379869	No
ENSG00000100150	DEPDC5	protein_coding	0.854706	No
ENSG00000100151	PICK1	protein_coding	0.0949673	No
ENSG00000100154	TTC28	protein_coding	3.79869	Yes
ENSG00000100162	CENPM	protein_coding	0	No
ENSG00000100170	SLC5A1	protein_coding	0	No
ENSG00000100196	KDELR3	protein_coding	0.379869	No
ENSG00000100201	DDX17	protein_coding	6.26784	Yes
ENSG00000100206	DMC1	protein_coding	0	No
ENSG00000100207	TCF20	protein_coding	1.51948	Yes
ENSG00000100209	HSCB	protein_coding	0.0949673	No
ENSG00000100211	CBY1	protein_coding	0.0949673	No
ENSG00000100216	TOMM22	protein_coding	0.664771	No
ENSG00000100219	XBP1	protein_coding	5.98294	Yes
ENSG00000100220	RTCB	protein_coding	0.759739	Yes
ENSG00000100221	JOSD1	protein_coding	1.32954	Yes
ENSG00000100225	FBXO7	protein_coding	0.949673	No
ENSG00000100226	GTPBP1	protein_coding	0.379869	Yes
ENSG00000100227	POLDIP3	protein_coding	0.759739	No
ENSG00000100234	TIMP3	protein_coding	0.949673	Yes
ENSG00000100239	PPP6R2	protein_coding	2.37418	Yes
ENSG00000100241	SBF1	protein_coding	1.42451	Yes
ENSG00000100242	SUN2	protein_coding	0.664771	No
ENSG00000100243	CYB5R3	protein_coding	0.854706	No
ENSG00000100258	LMF2	protein_coding	0.664771	No
ENSG00000100263	RHBDD3	protein_coding	0.284902	No
ENSG00000100266	PACSIN2	protein_coding	1.42451	Yes
ENSG00000100271	TTLL1	protein_coding	0	No
ENSG00000100280	AP1B1	protein_coding	2.46915	Yes
ENSG00000100281	HMGXB4	protein_coding	0.664771	No
ENSG00000100284	TOM1	protein_coding	0.854706	No
ENSG00000100290	BIK	protein_coding	0	No
ENSG00000100292	HMOX1	protein_coding	0.664771	No
ENSG00000100296	THOC5	protein_coding	2.75405	Yes
ENSG00000100297	MCM5	protein_coding	0.949673	No
ENSG00000100300	TSPO	protein_coding	0	No
ENSG00000100304	TTLL12	protein_coding	0.474837	No
ENSG00000100307	CBX7	protein_coding	0.189935	No
ENSG00000100316	RPL3	protein_coding	10.2565	Yes
ENSG00000100319	ZMAT5	protein_coding	0.0949673	No
ENSG00000100320	RBFOX2	protein_coding	2.94399	Yes
ENSG00000100324	TAB1	protein_coding	0.474837	No
ENSG00000100325	ASCC2	protein_coding	0.284902	No
ENSG00000100330	MTMR3	protein_coding	1.61444	Yes
ENSG00000100335	MIEF1	protein_coding	0.664771	No
ENSG00000100342	APOL1	protein_coding	0	No
ENSG00000100344	PNPLA3	protein_coding	0.759739	No
ENSG00000100345	MYH9	protein_coding	1.80438	Yes
ENSG00000100347	SAMM50	protein_coding	0.569804	No
ENSG00000100348	TXN2	protein_coding	0.664771	No
ENSG00000100350	FOXRED2	protein_coding	0.569804	No
ENSG00000100353	EIF3D	protein_coding	2.08928	Yes
ENSG00000100354	TNRC6B	protein_coding	3.51379	Yes
ENSG00000100359	SGSM3	protein_coding	0.474837	No
ENSG00000100360	IFT27	protein_coding	0	No
ENSG00000100364	KIAA0930	protein_coding	0.189935	No
ENSG00000100372	SLC25A17	protein_coding	0.0949673	No
ENSG00000100376	FAM118A	protein_coding	0.284902	No
ENSG00000100380	ST13	protein_coding	0.759739	Yes
ENSG00000100387	RBX1	protein_coding	0.474837	No
ENSG00000100393	EP300	protein_coding	2.27922	Yes
ENSG00000100395	L3MBTL2	protein_coding	0	No
ENSG00000100401	RANGAP1	protein_coding	1.32954	Yes
ENSG00000100403	ZC3H7B	protein_coding	0.949673	Yes
ENSG00000100410	PHF5A	protein_coding	0.379869	No
ENSG00000100412	ACO2	protein_coding	1.13961	Yes
ENSG00000100413	POLR3H	protein_coding	0.664771	No
ENSG00000100416	TRMU	protein_coding	0.189935	No
ENSG00000100417	PMM1	protein_coding	0.0949673	No
ENSG00000100418	DESI1	protein_coding	0.949673	No
ENSG00000100422	CERK	protein_coding	0.0949673	No
ENSG00000100425	BRD1	protein_coding	0.854706	Yes
ENSG00000100426	ZBED4	protein_coding	1.23458	Yes
ENSG00000100429	HDAC10	protein_coding	0.189935	No
ENSG00000100439	ABHD4	protein_coding	0.0949673	No
ENSG00000100441	KHNYN	protein_coding	0.189935	No
ENSG00000100442	FKBP3	protein_coding	0.474837	No
ENSG00000100445	SDR39U1	protein_coding	0.284902	No
ENSG00000100461	RBM23	protein_coding	0	No
ENSG00000100462	PRMT5	protein_coding	0.474837	No
ENSG00000100473	COCH	protein_coding	1.32954	Yes
ENSG00000100478	AP4S1	protein_coding	1.13961	Yes
ENSG00000100479	POLE2	protein_coding	0.189935	No
ENSG00000100483	VCPKMT	protein_coding	0	No
ENSG00000100485	SOS2	protein_coding	0.759739	No
ENSG00000100490	CDKL1	protein_coding	0.379869	No
ENSG00000100503	NIN	protein_coding	0.949673	No
ENSG00000100504	PYGL	protein_coding	1.80438	Yes
ENSG00000100505	TRIM9	protein_coding	0.189935	No
ENSG00000100519	PSMC6	protein_coding	0.569804	No
ENSG00000100522	GNPNAT1	protein_coding	0.569804	No
ENSG00000100523	DDHD1	protein_coding	0.664771	No
ENSG00000100526	CDKN3	protein_coding	0.284902	No
ENSG00000100528	CNIH1	protein_coding	1.80438	Yes
ENSG00000100532	CGRRF1	protein_coding	0.0949673	No
ENSG00000100554	ATP6V1D	protein_coding	0.284902	No
ENSG00000100557	CCDC198	protein_coding	0.189935	No
ENSG00000100567	PSMA3	protein_coding	0.0949673	No
ENSG00000100568	VTI1B	protein_coding	0.284902	No
ENSG00000100575	TIMM9	protein_coding	0.759739	No
ENSG00000100577	GSTZ1	protein_coding	0.0949673	No
ENSG00000100578	KIAA0586	protein_coding	1.04464	Yes
ENSG00000100580	TMED8	protein_coding	0	No
ENSG00000100591	AHSA1	protein_coding	0	No
ENSG00000100592	DAAM1	protein_coding	1.23458	Yes
ENSG00000100596	SPTLC2	protein_coding	0.379869	No
ENSG00000100599	RIN3	protein_coding	0.0949673	No
ENSG00000100600	LGMN	protein_coding	0.189935	No
ENSG00000100601	ALKBH1	protein_coding	0.0949673	No
ENSG00000100603	SNW1	protein_coding	0.569804	No
ENSG00000100605	ITPK1	protein_coding	0.474837	No
ENSG00000100612	DHRS7	protein_coding	0.284902	No
ENSG00000100614	PPM1A	protein_coding	1.51948	Yes
ENSG00000100625	SIX4	protein_coding	0.0949673	No
ENSG00000100626	GALNT16	protein_coding	0	No
ENSG00000100629	CEP128	protein_coding	1.32954	Yes
ENSG00000100632	ERH	protein_coding	1.13961	Yes
ENSG00000100644	HIF1A	protein_coding	2.18425	Yes
ENSG00000100647	SUSD6	protein_coding	0.0949673	No
ENSG00000100650	SRSF5	protein_coding	0.379869	No
ENSG00000100664	EIF5	protein_coding	2.08928	Yes
ENSG00000100665	SERPINA4	protein_coding	0.0949673	No
ENSG00000100697	DICER1	protein_coding	0.379869	No
ENSG00000100711	ZFYVE21	protein_coding	0	No
ENSG00000100714	MTHFD1	protein_coding	0.569804	No
ENSG00000100722	ZC3H14	protein_coding	1.13961	Yes
ENSG00000100726	TELO2	protein_coding	0.379869	No
ENSG00000100731	PCNX1	protein_coding	1.70941	Yes
ENSG00000100749	VRK1	protein_coding	0.664771	No
ENSG00000100764	PSMC1	protein_coding	0.474837	No
ENSG00000100767	PAPLN	protein_coding	0.189935	No
ENSG00000100784	RPS6KA5	protein_coding	0	No
ENSG00000100796	PPP4R3A	protein_coding	1.13961	Yes
ENSG00000100802	C14orf93	protein_coding	0	No
ENSG00000100804	PSMB5	protein_coding	0.854706	Yes
ENSG00000100811	YY1	protein_coding	0.474837	No
ENSG00000100813	ACIN1	protein_coding	1.80438	Yes
ENSG00000100814	CCNB1IP1	protein_coding	0.664771	No
ENSG00000100815	TRIP11	protein_coding	1.13961	Yes
ENSG00000100823	APEX1	protein_coding	1.32954	Yes
ENSG00000100836	PABPN1	protein_coding	0.569804	No
ENSG00000100852	ARHGAP5	protein_coding	32.6688	Yes
ENSG00000100865	CINP	protein_coding	0	No
ENSG00000100883	SRP54	protein_coding	0.759739	No
ENSG00000100888	CHD8	protein_coding	0.284902	No
ENSG00000100889	PCK2	protein_coding	1.80438	Yes
ENSG00000100890	PRORP	protein_coding	0.284902	No
ENSG00000100897	DCAF11	protein_coding	0.379869	No
ENSG00000100902	PSMA6	protein_coding	0.759739	No
ENSG00000100906	NFKBIA	protein_coding	0.759739	No
ENSG00000100911	PSME2	protein_coding	0.189935	No
ENSG00000100916	BRMS1L	protein_coding	0.0949673	No
ENSG00000100918	REC8	protein_coding	0.0949673	No
ENSG00000100926	TM9SF1	protein_coding	0.474837	No
ENSG00000100934	SEC23A	protein_coding	1.42451	Yes
ENSG00000100938	GMPR2	protein_coding	0.474837	No
ENSG00000100941	PNN	protein_coding	0.474837	Yes
ENSG00000100949	RABGGTA	protein_coding	0	No
ENSG00000100979	PLTP	protein_coding	0.569804	No
ENSG00000100982	PCIF1	protein_coding	0.284902	No
ENSG00000100983	GSS	protein_coding	0.284902	No
ENSG00000100991	TRPC4AP	protein_coding	1.89935	Yes
ENSG00000100994	PYGB	protein_coding	1.13961	Yes
ENSG00000100997	ABHD12	protein_coding	1.13961	Yes
ENSG00000101003	GINS1	protein_coding	0.759739	No
ENSG00000101004	NINL	protein_coding	1.70941	Yes
ENSG00000101017	CD40	protein_coding	0	No
ENSG00000101019	UQCC1	protein_coding	1.61444	Yes
ENSG00000101040	ZMYND8	protein_coding	2.56412	Yes
ENSG00000101049	SGK2	protein_coding	0	No
ENSG00000101052	IFT52	protein_coding	0.0949673	No
ENSG00000101057	MYBL2	protein_coding	1.42451	Yes
ENSG00000101076	HNF4A	protein_coding	2.75405	Yes
ENSG00000101079	NDRG3	protein_coding	0.474837	No
ENSG00000101084	RAB5IF	protein_coding	0.284902	No
ENSG00000101096	NFATC2	protein_coding	1.42451	Yes
ENSG00000101098	RIMS4	protein_coding	0	No
ENSG00000101104	PABPC1L	protein_coding	0.474837	No
ENSG00000101109	STK4	protein_coding	1.04464	Yes
ENSG00000101115	SALL4	protein_coding	0.189935	No
ENSG00000101126	ADNP	protein_coding	1.42451	Yes
ENSG00000101132	PFDN4	protein_coding	0.379869	No
ENSG00000101138	CSTF1	protein_coding	0.189935	No
ENSG00000101146	RAE1	protein_coding	0.379869	No
ENSG00000101150	TPD52L2	protein_coding	0.949673	No
ENSG00000101152	DNAJC5	protein_coding	0.569804	No
ENSG00000101158	NELFCD	protein_coding	0.854706	No
ENSG00000101160	CTSZ	protein_coding	0.664771	No
ENSG00000101161	PRPF6	protein_coding	0.569804	No
ENSG00000101166	PRELID3B	protein_coding	0.0949673	No
ENSG00000101181	MTG2	protein_coding	0.0949673	No
ENSG00000101182	PSMA7	protein_coding	1.13961	Yes
ENSG00000101187	SLCO4A1	protein_coding	0	No
ENSG00000101189	MRGBP	protein_coding	0.189935	No
ENSG00000101191	DIDO1	protein_coding	1.42451	Yes
ENSG00000101193	GID8	protein_coding	0.379869	No
ENSG00000101194	SLC17A9	protein_coding	0.664771	No
ENSG00000101199	ARFGAP1	protein_coding	0.664771	No
ENSG00000101210	EEF1A2	protein_coding	0	No
ENSG00000101216	GMEB2	protein_coding	0.284902	No
ENSG00000101220	C20orf27	protein_coding	0	No
ENSG00000101224	CDC25B	protein_coding	0.284902	No
ENSG00000101230	ISM1	protein_coding	0	No
ENSG00000101236	RNF24	protein_coding	0.569804	No
ENSG00000101246	ARFRP1	protein_coding	0.0949673	No
ENSG00000101247	NDUFAF5	protein_coding	0.284902	No
ENSG00000101255	TRIB3	protein_coding	1.04464	Yes
ENSG00000101266	CSNK2A1	protein_coding	1.61444	Yes
ENSG00000101290	CDS2	protein_coding	1.70941	Yes
ENSG00000101294	HM13	protein_coding	1.13961	Yes
ENSG00000101298	SNPH	protein_coding	0	No
ENSG00000101310	SEC23B	protein_coding	0.664771	Yes
ENSG00000101311	FERMT1	protein_coding	0	No
ENSG00000101333	PLCB4	protein_coding	0	No
ENSG00000101335	MYL9	protein_coding	0.0949673	No
ENSG00000101337	TM9SF4	protein_coding	1.61444	Yes
ENSG00000101343	CRNKL1	protein_coding	0.189935	No
ENSG00000101346	POFUT1	protein_coding	1.61444	Yes
ENSG00000101347	SAMHD1	protein_coding	0	No
ENSG00000101349	PAK5	protein_coding	0.664771	No
ENSG00000101350	KIF3B	protein_coding	1.23458	Yes
ENSG00000101361	NOP56	protein_coding	1.89935	Yes
ENSG00000101363	MANBAL	protein_coding	0.379869	No
ENSG00000101365	IDH3B	protein_coding	0.854706	No
ENSG00000101367	MAPRE1	protein_coding	1.61444	Yes
ENSG00000101384	JAG1	protein_coding	1.61444	Yes
ENSG00000101391	CDK5RAP1	protein_coding	0.474837	No
ENSG00000101400	SNTA1	protein_coding	0.189935	No
ENSG00000101407	TTI1	protein_coding	0.569804	No
ENSG00000101412	E2F1	protein_coding	0.474837	No
ENSG00000101413	RPRD1B	protein_coding	1.04464	Yes
ENSG00000101417	PXMP4	protein_coding	0.474837	No
ENSG00000101421	CHMP4B	protein_coding	0.664771	No
ENSG00000101439	CST3	protein_coding	1.61444	Yes
ENSG00000101442	ACTR5	protein_coding	0.189935	No
ENSG00000101443	WFDC2	protein_coding	0	No
ENSG00000101444	AHCY	protein_coding	2.37418	Yes
ENSG00000101447	FAM83D	protein_coding	0.474837	No
ENSG00000101452	DHX35	protein_coding	0.0949673	No
ENSG00000101457	DNTTIP1	protein_coding	0.474837	No
ENSG00000101464	PIGU	protein_coding	0.949673	No
ENSG00000101473	ACOT8	protein_coding	0.0949673	No
ENSG00000101474	APMAP	protein_coding	0.569804	No
ENSG00000101493	ZNF516	protein_coding	2.08928	Yes
ENSG00000101544	ADNP2	protein_coding	1.13961	Yes
ENSG00000101546	RBFA	protein_coding	0.189935	No
ENSG00000101557	USP14	protein_coding	2.08928	Yes
ENSG00000101558	VAPA	protein_coding	2.08928	Yes
ENSG00000101574	METTL4	protein_coding	0.0949673	No
ENSG00000101577	LPIN2	protein_coding	2.37418	Yes
ENSG00000101596	SMCHD1	protein_coding	2.37418	Yes
ENSG00000101605	MYOM1	protein_coding	0.759739	No
ENSG00000101608	MYL12A	protein_coding	2.37418	Yes
ENSG00000101624	CEP76	protein_coding	0.379869	No
ENSG00000101638	ST8SIA5	protein_coding	0.189935	No
ENSG00000101639	CEP192	protein_coding	3.89366	Yes
ENSG00000101654	RNMT	protein_coding	1.42451	Yes
ENSG00000101665	SMAD7	protein_coding	0.189935	No
ENSG00000101670	LIPG	protein_coding	0	No
ENSG00000101680	LAMA1	protein_coding	0	No
ENSG00000101745	ANKRD12	protein_coding	0.854706	No
ENSG00000101751	POLI	protein_coding	0.0949673	No
ENSG00000101752	MIB1	protein_coding	2.37418	Yes
ENSG00000101773	RBBP8	protein_coding	0.949673	No
ENSG00000101782	RIOK3	protein_coding	0.284902	No
ENSG00000101811	CSTF2	protein_coding	0.0949673	No
ENSG00000101825	MXRA5	protein_coding	0	No
ENSG00000101843	PSMD10	protein_coding	0	No
ENSG00000101844	ATG4A	protein_coding	0.189935	No
ENSG00000101846	STS	protein_coding	1.13961	Yes
ENSG00000101849	TBL1X	protein_coding	3.22889	Yes
ENSG00000101850	GPR143	protein_coding	0.0949673	No
ENSG00000101856	PGRMC1	protein_coding	0.379869	No
ENSG00000101868	POLA1	protein_coding	1.42451	Yes
ENSG00000101871	MID1	protein_coding	1.23458	Yes
ENSG00000101882	NKAP	protein_coding	0	No
ENSG00000101888	NXT2	protein_coding	0.0949673	No
ENSG00000101898	MCTS2P	protein_coding	0	No
ENSG00000101901	ALG13	protein_coding	0.474837	No
ENSG00000101928	MOSPD1	protein_coding	0	No
ENSG00000101935	AMMECR1	protein_coding	0.474837	No
ENSG00000101940	WDR13	protein_coding	0.0949673	No
ENSG00000101945	SUV39H1	protein_coding	0.189935	No
ENSG00000101955	SRPX	protein_coding	0	No
ENSG00000101966	XIAP	protein_coding	0.759739	No
ENSG00000101972	STAG2	protein_coding	1.04464	Yes
ENSG00000101974	ATP11C	protein_coding	0	No
ENSG00000101986	ABCD1	protein_coding	0	No
ENSG00000101997	CCDC22	protein_coding	0.189935	No
ENSG00000102003	SYP	protein_coding	0.0949673	No
ENSG00000102007	PLP2	protein_coding	0	No
ENSG00000102024	PLS3	protein_coding	1.13961	Yes
ENSG00000102030	NAA10	protein_coding	0	No
ENSG00000102034	ELF4	protein_coding	0.379869	No
ENSG00000102038	SMARCA1	protein_coding	2.84902	Yes
ENSG00000102048	ASB9	protein_coding	0.189935	No
ENSG00000102054	RBBP7	protein_coding	0.284902	No
ENSG00000102081	FMR1	protein_coding	0.854706	No
ENSG00000102096	PIM2	protein_coding	0	No
ENSG00000102098	SCML2	protein_coding	0.949673	No
ENSG00000102100	SLC35A2	protein_coding	0.0949673	No
ENSG00000102103	PQBP1	protein_coding	0.0949673	No
ENSG00000102109	PCSK1N	protein_coding	0	No
ENSG00000102119	EMD	protein_coding	0	No
ENSG00000102144	PGK1	protein_coding	1.80438	Yes
ENSG00000102158	MAGT1	protein_coding	0.0949673	No
ENSG00000102172	SMS	protein_coding	0.759739	No
ENSG00000102178	UBL4A	protein_coding	0.474837	No
ENSG00000102181	CD99L2	protein_coding	0.474837	No
ENSG00000102189	EEA1	protein_coding	0.854706	Yes
ENSG00000102218	RP2	protein_coding	0.189935	No
ENSG00000102221	JADE3	protein_coding	0.854706	No
ENSG00000102225	CDK16	protein_coding	0.664771	No
ENSG00000102226	USP11	protein_coding	0.0949673	No
ENSG00000102241	HTATSF1	protein_coding	0.284902	No
ENSG00000102287	GABRE	protein_coding	0	No
ENSG00000102290	PCDH11X	protein_coding	0	No
ENSG00000102309	PIN4	protein_coding	0.379869	No
ENSG00000102312	PORCN	protein_coding	0	No
ENSG00000102316	MAGED2	protein_coding	0.474837	No
ENSG00000102317	RBM3	protein_coding	3.98863	Yes
ENSG00000102359	SRPX2	protein_coding	0	No
[truncated: 13,356 more rows]

## Sheet: Chimeric Reads in Huh-7-rep2
# Table S3. Chimeric level of genes in infected human cell lines
# Chimeric level is estimated by CPM with normalization of viral depth
# Chimeric genes are determined by CPM >= 1 in any replicates for one cell line
GeneID	GeneName	GeneType	Huh-7-rep2_CPM	ChimericGene_in_Huh-7
ENSG00000000003	TSPAN6	protein_coding	0.140981	No
ENSG00000000419	DPM1	protein_coding	0.704906	No
ENSG00000000457	SCYL3	protein_coding	0.422943	No
ENSG00000000460	C1orf112	protein_coding	0.563925	No
ENSG00000000971	CFH	protein_coding	0	No
ENSG00000001036	FUCA2	protein_coding	0.563925	No
ENSG00000001084	GCLC	protein_coding	0	No
ENSG00000001167	NFYA	protein_coding	0.845887	No
ENSG00000001460	STPG1	protein_coding	0.281962	No
ENSG00000001461	NIPAL3	protein_coding	0	No
ENSG00000001497	LAS1L	protein_coding	0.563925	No
ENSG00000001561	ENPP4	protein_coding	0.140981	No
ENSG00000001617	SEMA3F	protein_coding	0	No
ENSG00000001626	CFTR	protein_coding	0	No
ENSG00000001629	ANKIB1	protein_coding	0.986868	No
ENSG00000001630	CYP51A1	protein_coding	2.11472	Yes
ENSG00000001631	KRIT1	protein_coding	0.563925	No
ENSG00000002016	RAD52	protein_coding	0.281962	No
ENSG00000002330	BAD	protein_coding	0.140981	No
ENSG00000002549	LAP3	protein_coding	0.422943	No
ENSG00000002586	CD99	protein_coding	0.140981	No
ENSG00000002587	HS3ST1	protein_coding	0	No
ENSG00000002746	HECW1	protein_coding	0.140981	No
ENSG00000002822	MAD1L1	protein_coding	1.55079	Yes
ENSG00000002834	LASP1	protein_coding	1.55079	Yes
ENSG00000002919	SNX11	protein_coding	0.140981	No
ENSG00000003056	M6PR	protein_coding	0.704906	No
ENSG00000003096	KLHL13	protein_coding	0.281962	No
ENSG00000003137	CYP26B1	protein_coding	0.422943	No
ENSG00000003147	ICA1	protein_coding	0.704906	Yes
ENSG00000003249	DBNDD1	protein_coding	0.140981	No
ENSG00000003393	ALS2	protein_coding	0.986868	Yes
ENSG00000003400	CASP10	protein_coding	0.422943	No
ENSG00000003402	CFLAR	protein_coding	0.986868	No
ENSG00000003436	TFPI	protein_coding	2.11472	Yes
ENSG00000003509	NDUFAF7	protein_coding	0	No
ENSG00000003756	RBM5	protein_coding	0.704906	No
ENSG00000003987	MTMR7	protein_coding	0.140981	No
ENSG00000003989	SLC7A2	protein_coding	6.06219	Yes
ENSG00000004059	ARF5	protein_coding	0.140981	No
ENSG00000004139	SARM1	protein_coding	0	No
ENSG00000004142	POLDIP2	protein_coding	0.845887	Yes
ENSG00000004399	PLXND1	protein_coding	0.140981	No
ENSG00000004455	AK2	protein_coding	0	No
ENSG00000004468	CD38	protein_coding	0.281962	No
ENSG00000004478	FKBP4	protein_coding	0.422943	No
ENSG00000004487	KDM1A	protein_coding	0.845887	No
ENSG00000004534	RBM6	protein_coding	1.55079	Yes
ENSG00000004700	RECQL	protein_coding	0.563925	No
ENSG00000004766	VPS50	protein_coding	0.140981	No
ENSG00000004779	NDUFAB1	protein_coding	0.422943	No
ENSG00000004864	SLC25A13	protein_coding	1.83275	Yes
ENSG00000004866	ST7	protein_coding	1.83275	Yes
ENSG00000004897	CDC27	protein_coding	0.986868	Yes
ENSG00000004939	SLC4A1	protein_coding	0.281962	No
ENSG00000004961	HCCS	protein_coding	0.140981	No
ENSG00000004975	DVL2	protein_coding	0.422943	No
ENSG00000005001	PRSS22	protein_coding	0	No
ENSG00000005007	UPF1	protein_coding	1.12785	Yes
ENSG00000005020	SKAP2	protein_coding	0.704906	No
ENSG00000005022	SLC25A5	protein_coding	1.40981	Yes
ENSG00000005059	MCUB	protein_coding	0	No
ENSG00000005075	POLR2J	protein_coding	0	No
ENSG00000005100	DHX33	protein_coding	0	No
ENSG00000005108	THSD7A	protein_coding	1.12785	Yes
ENSG00000005156	LIG3	protein_coding	1.40981	Yes
ENSG00000005175	RPAP3	protein_coding	1.12785	Yes
ENSG00000005187	ACSM3	protein_coding	1.12785	Yes
ENSG00000005189	REXO5	protein_coding	0.281962	No
ENSG00000005194	CIAPIN1	protein_coding	0.563925	No
ENSG00000005206	SPPL2B	protein_coding	0.140981	No
ENSG00000005238	FAM214B	protein_coding	0.140981	No
ENSG00000005249	PRKAR2B	protein_coding	0	No
ENSG00000005302	MSL3	protein_coding	0	No
ENSG00000005339	CREBBP	protein_coding	1.26883	Yes
ENSG00000005421	PON1	protein_coding	0	No
ENSG00000005436	GCFC2	protein_coding	0.140981	No
ENSG00000005448	WDR54	protein_coding	0	No
ENSG00000005469	CROT	protein_coding	0	No
ENSG00000005471	ABCB4	protein_coding	0.845887	No
ENSG00000005483	KMT2E	protein_coding	1.12785	Yes
ENSG00000005486	RHBDD2	protein_coding	0.281962	No
ENSG00000005700	IBTK	protein_coding	1.83275	Yes
ENSG00000005801	ZNF195	protein_coding	0.140981	No
ENSG00000005810	MYCBP2	protein_coding	0.845887	Yes
ENSG00000005812	FBXL3	protein_coding	0.422943	No
ENSG00000005844	ITGAL	protein_coding	0.140981	No
ENSG00000005884	ITGA3	protein_coding	0	No
ENSG00000005889	ZFX	protein_coding	0.704906	No
ENSG00000005893	LAMP2	protein_coding	0.986868	Yes
ENSG00000005961	ITGA2B	protein_coding	0	No
ENSG00000006007	GDE1	protein_coding	0.140981	No
ENSG00000006015	REX1BD	protein_coding	0	No
ENSG00000006025	OSBPL7	protein_coding	0	No
ENSG00000006042	TMEM98	protein_coding	0.422943	No
ENSG00000006062	MAP3K14	protein_coding	0	No
ENSG00000006118	TMEM132A	protein_coding	0.281962	No
ENSG00000006125	AP2B1	protein_coding	2.53766	Yes
ENSG00000006194	ZNF263	protein_coding	0.140981	No
ENSG00000006210	CX3CL1	protein_coding	0.140981	No
ENSG00000006282	SPATA20	protein_coding	0.140981	No
ENSG00000006327	TNFRSF12A	protein_coding	0	No
ENSG00000006432	MAP3K9	protein_coding	0.140981	No
ENSG00000006451	RALA	protein_coding	0.845887	No
ENSG00000006453	BAIAP2L1	protein_coding	1.83275	Yes
ENSG00000006459	KDM7A	protein_coding	0.986868	Yes
ENSG00000006468	ETV1	protein_coding	0.140981	No
ENSG00000006530	AGK	protein_coding	0.845887	No
ENSG00000006534	ALDH3B1	protein_coding	0	No
ENSG00000006555	TTC22	protein_coding	0	No
ENSG00000006576	PHTF2	protein_coding	0.140981	No
ENSG00000006607	FARP2	protein_coding	0.281962	No
ENSG00000006611	USH1C	protein_coding	0.986868	No
ENSG00000006625	GGCT	protein_coding	0.281962	No
ENSG00000006634	DBF4	protein_coding	0.281962	No
ENSG00000006652	IFRD1	protein_coding	1.26883	Yes
ENSG00000006695	COX10	protein_coding	0.281962	Yes
ENSG00000006704	GTF2IRD1	protein_coding	0.140981	Yes
ENSG00000006712	PAF1	protein_coding	0.563925	No
ENSG00000006715	VPS41	protein_coding	0.563925	Yes
ENSG00000006740	ARHGAP44	protein_coding	0	No
ENSG00000006744	ELAC2	protein_coding	0.563925	No
ENSG00000006747	SCIN	protein_coding	0	No
ENSG00000006756	ARSD	protein_coding	0	No
ENSG00000006757	PNPLA4	protein_coding	0.281962	No
ENSG00000006831	ADIPOR2	protein_coding	1.40981	Yes
ENSG00000006837	CDKL3	protein_coding	0.281962	No
ENSG00000007047	MARK4	protein_coding	0.140981	No
ENSG00000007062	PROM1	protein_coding	1.55079	Yes
ENSG00000007168	PAFAH1B1	protein_coding	0.563925	Yes
ENSG00000007202	KIAA0100	protein_coding	1.83275	Yes
ENSG00000007255	TRAPPC6A	protein_coding	0.140981	No
ENSG00000007314	SCN4A	protein_coding	0	No
ENSG00000007341	ST7L	protein_coding	0.563925	No
ENSG00000007372	PAX6	protein_coding	0	No
ENSG00000007376	RPUSD1	protein_coding	0	No
ENSG00000007384	RHBDF1	protein_coding	0	No
ENSG00000007392	LUC7L	protein_coding	0.281962	No
ENSG00000007516	BAIAP3	protein_coding	0	No
ENSG00000007520	TSR3	protein_coding	0.140981	No
ENSG00000007541	PIGQ	protein_coding	0	No
ENSG00000007545	CRAMP1	protein_coding	0.140981	No
ENSG00000007866	TEAD3	protein_coding	0.140981	No
ENSG00000007908	SELE	protein_coding	0	No
ENSG00000007923	DNAJC11	protein_coding	0.281962	No
ENSG00000007968	E2F2	protein_coding	0	No
ENSG00000008018	PSMB1	protein_coding	0.422943	Yes
ENSG00000008083	JARID2	protein_coding	0.986868	No
ENSG00000008086	CDKL5	protein_coding	0.140981	No
ENSG00000008128	CDK11A	protein_coding	0.281962	No
ENSG00000008130	NADK	protein_coding	0.422943	No
ENSG00000008256	CYTH3	protein_coding	0	No
ENSG00000008277	ADAM22	protein_coding	0.281962	No
ENSG00000008282	SYPL1	protein_coding	0.281962	No
ENSG00000008294	SPAG9	protein_coding	1.69177	Yes
ENSG00000008300	CELSR3	protein_coding	0.281962	No
ENSG00000008311	AASS	protein_coding	0.704906	No
ENSG00000008323	PLEKHG6	protein_coding	0.140981	No
ENSG00000008324	SS18L2	protein_coding	0	No
ENSG00000008382	MPND	protein_coding	0.140981	No
ENSG00000008394	MGST1	protein_coding	5.2163	Yes
ENSG00000008405	CRY1	protein_coding	0.563925	Yes
ENSG00000008441	NFIX	protein_coding	0.140981	No
ENSG00000008513	ST3GAL1	protein_coding	0.704906	No
ENSG00000008517	IL32	protein_coding	0.140981	No
ENSG00000008710	PKD1	protein_coding	0.704906	No
ENSG00000008838	MED24	protein_coding	0.422943	No
ENSG00000008869	HEATR5B	protein_coding	0	No
ENSG00000008952	SEC62	protein_coding	0.422943	No
ENSG00000008988	RPS20	protein_coding	0.845887	Yes
ENSG00000009307	CSDE1	protein_coding	5.63925	Yes
ENSG00000009335	UBE3C	protein_coding	0.986868	Yes
ENSG00000009413	REV3L	protein_coding	1.69177	Yes
ENSG00000009830	POMT2	protein_coding	0.140981	No
ENSG00000009844	VTA1	protein_coding	0.281962	No
ENSG00000009950	MLXIPL	protein_coding	0	No
ENSG00000009954	BAZ1B	protein_coding	1.55079	Yes
ENSG00000010017	RANBP9	protein_coding	0.281962	No
ENSG00000010072	SPRTN	protein_coding	0.140981	No
ENSG00000010165	EEF1AKNMT	protein_coding	0.140981	No
ENSG00000010244	ZNF207	protein_coding	1.12785	Yes
ENSG00000010256	UQCRC1	protein_coding	1.69177	Yes
ENSG00000010270	STARD3NL	protein_coding	0.563925	No
ENSG00000010292	NCAPD2	protein_coding	0.845887	Yes
ENSG00000010295	IFFO1	protein_coding	0	No
ENSG00000010310	GIPR	protein_coding	0.140981	No
ENSG00000010322	NISCH	protein_coding	0	No
ENSG00000010379	SLC6A13	protein_coding	0	No
ENSG00000010404	IDS	protein_coding	0	No
ENSG00000010539	ZNF200	protein_coding	0.140981	No
ENSG00000010626	LRRC23	protein_coding	0.140981	No
ENSG00000010704	HFE	protein_coding	0	No
ENSG00000010803	SCMH1	protein_coding	2.2557	Yes
ENSG00000010810	FYN	protein_coding	1.26883	Yes
ENSG00000010818	HIVEP2	protein_coding	1.97374	Yes
ENSG00000010932	FMO1	protein_coding	0	No
ENSG00000011007	ELOA	protein_coding	0	No
ENSG00000011009	LYPLA2	protein_coding	0.563925	No
ENSG00000011021	CLCN6	protein_coding	0.140981	No
ENSG00000011052	NME1-NME2	protein_coding	1.83275	Yes
ENSG00000011105	TSPAN9	protein_coding	0.422943	Yes
ENSG00000011114	BTBD7	protein_coding	0.281962	No
ENSG00000011132	APBA3	protein_coding	0.281962	No
ENSG00000011143	MKS1	protein_coding	0.140981	No
ENSG00000011198	ABHD5	protein_coding	0.563925	No
ENSG00000011243	AKAP8L	protein_coding	0.422943	No
ENSG00000011258	MBTD1	protein_coding	0.563925	No
ENSG00000011260	UTP18	protein_coding	0.422943	No
ENSG00000011275	RNF216	protein_coding	0.563925	No
ENSG00000011295	TTC19	protein_coding	0.422943	No
ENSG00000011304	PTBP1	protein_coding	2.39668	Yes
ENSG00000011347	SYT7	protein_coding	0.140981	No
ENSG00000011376	LARS2	protein_coding	0.845887	No
ENSG00000011405	PIK3C2A	protein_coding	0.281962	Yes
ENSG00000011422	PLAUR	protein_coding	0	No
ENSG00000011426	ANLN	protein_coding	1.97374	Yes
ENSG00000011451	WIZ	protein_coding	0.281962	No
ENSG00000011454	RABGAP1	protein_coding	2.53766	Yes
ENSG00000011478	QPCTL	protein_coding	0.140981	No
ENSG00000011485	PPP5C	protein_coding	0.140981	No
ENSG00000011523	CEP68	protein_coding	0.140981	No
ENSG00000011566	MAP4K3	protein_coding	0.986868	Yes
ENSG00000011638	TMEM159	protein_coding	0	No
ENSG00000012048	BRCA1	protein_coding	0.140981	No
ENSG00000012061	ERCC1	protein_coding	0.140981	No
ENSG00000012171	SEMA3B	protein_coding	0.140981	No
ENSG00000012174	MBTPS2	protein_coding	0.563925	No
ENSG00000012211	PRICKLE3	protein_coding	0	No
ENSG00000012232	EXTL3	protein_coding	0.563925	No
ENSG00000012504	NR1H4	protein_coding	3.38355	Yes
ENSG00000012660	ELOVL5	protein_coding	1.26883	Yes
ENSG00000012779	ALOX5	protein_coding	0	No
ENSG00000012822	CALCOCO1	protein_coding	0.281962	No
ENSG00000012963	UBR7	protein_coding	0	No
ENSG00000012983	MAP4K5	protein_coding	0.281962	No
ENSG00000013275	PSMC4	protein_coding	0.986868	No
ENSG00000013288	MAN2B2	protein_coding	0.563925	No
ENSG00000013297	CLDN11	protein_coding	0	No
ENSG00000013306	SLC25A39	protein_coding	0.422943	No
ENSG00000013364	MVP	protein_coding	0	No
ENSG00000013374	NUB1	protein_coding	0.563925	No
ENSG00000013375	PGM3	protein_coding	1.12785	Yes
ENSG00000013392	RWDD2A	protein_coding	0	No
ENSG00000013441	CLK1	protein_coding	0.281962	Yes
ENSG00000013503	POLR3B	protein_coding	0.422943	No
ENSG00000013523	ANGEL1	protein_coding	0	No
ENSG00000013561	RNF14	protein_coding	0.140981	No
ENSG00000013573	DDX11	protein_coding	0.281962	No
ENSG00000013583	HEBP1	protein_coding	0	No
ENSG00000013588	GPRC5A	protein_coding	0	No
ENSG00000013619	MAMLD1	protein_coding	0	No
ENSG00000013810	TACC3	protein_coding	0.422943	No
ENSG00000014123	UFL1	protein_coding	0.422943	Yes
ENSG00000014138	POLA2	protein_coding	0	No
ENSG00000014164	ZC3H3	protein_coding	0.140981	No
ENSG00000014216	CAPN1	protein_coding	0.281962	No
ENSG00000014641	MDH1	protein_coding	0.422943	No
ENSG00000014824	SLC30A9	protein_coding	1.12785	Yes
ENSG00000015133	CCDC88C	protein_coding	0.422943	No
ENSG00000015153	YAF2	protein_coding	0.845887	No
ENSG00000015171	ZMYND11	protein_coding	0.140981	Yes
ENSG00000015285	WAS	protein_coding	0	No
ENSG00000015475	BID	protein_coding	0	No
ENSG00000015520	NPC1L1	protein_coding	0.281962	No
ENSG00000015532	XYLT2	protein_coding	0.422943	No
ENSG00000015568	RGPD5	protein_coding	0	No
ENSG00000015676	NUDCD3	protein_coding	0.563925	Yes
ENSG00000016082	ISL1	protein_coding	0	No
ENSG00000016391	CHDH	protein_coding	0.140981	No
ENSG00000017260	ATP2C1	protein_coding	0.986868	Yes
ENSG00000017427	IGF1	protein_coding	0	No
ENSG00000017797	RALBP1	protein_coding	0.704906	No
ENSG00000018189	RUFY3	protein_coding	0.281962	No
ENSG00000018408	WWTR1	protein_coding	0.563925	No
ENSG00000018510	AGPS	protein_coding	2.2557	Yes
ENSG00000018625	ATP1A2	protein_coding	0.140981	No
ENSG00000018699	TTC27	protein_coding	0.140981	No
ENSG00000018869	ZNF582	protein_coding	0	No
ENSG00000019144	PHLDB1	protein_coding	0.281962	No
ENSG00000019186	CYP24A1	protein_coding	0	No
ENSG00000019485	PRDM11	protein_coding	0	No
ENSG00000019582	CD74	protein_coding	0	No
ENSG00000019995	ZRANB1	protein_coding	0.986868	No
ENSG00000020129	NCDN	protein_coding	0.281962	No
ENSG00000020256	ZFP64	protein_coding	0.422943	No
ENSG00000020426	MNAT1	protein_coding	0.281962	No
ENSG00000020577	SAMD4A	protein_coding	2.2557	Yes
ENSG00000020922	MRE11	protein_coding	0.140981	No
ENSG00000021355	SERPINB1	protein_coding	0.704906	No
ENSG00000021574	SPAST	protein_coding	0.986868	No
ENSG00000021645	NRXN3	protein_coding	1.26883	Yes
ENSG00000021776	AQR	protein_coding	0.563925	No
ENSG00000021826	CPS1	protein_coding	0	No
ENSG00000021852	C8B	protein_coding	0.140981	No
ENSG00000022277	RTF2	protein_coding	0.422943	No
ENSG00000022556	NLRP2	protein_coding	0	No
ENSG00000022567	SLC45A4	protein_coding	0	No
ENSG00000022840	RNF10	protein_coding	1.55079	Yes
ENSG00000022976	ZNF839	protein_coding	0.140981	No
ENSG00000023041	ZDHHC6	protein_coding	0.140981	No
ENSG00000023191	RNH1	protein_coding	0.140981	No
ENSG00000023228	NDUFS1	protein_coding	0.986868	Yes
ENSG00000023287	RB1CC1	protein_coding	0.563925	Yes
ENSG00000023318	ERP44	protein_coding	0.140981	No
ENSG00000023330	ALAS1	protein_coding	0.140981	No
ENSG00000023445	BIRC3	protein_coding	0	No
ENSG00000023516	AKAP11	protein_coding	0.140981	No
ENSG00000023572	GLRX2	protein_coding	0	No
ENSG00000023608	SNAPC1	protein_coding	0.140981	No
ENSG00000023697	DERA	protein_coding	0.422943	Yes
ENSG00000023734	STRAP	protein_coding	0.986868	Yes
ENSG00000023839	ABCC2	protein_coding	1.55079	Yes
ENSG00000023892	DEF6	protein_coding	0	No
ENSG00000023902	PLEKHO1	protein_coding	0.281962	No
ENSG00000023909	GCLM	protein_coding	0.140981	No
ENSG00000024048	UBR2	protein_coding	0.704906	Yes
ENSG00000024422	EHD2	protein_coding	0	No
ENSG00000024526	DEPDC1	protein_coding	0.140981	No
ENSG00000024862	CCDC28A	protein_coding	0	No
ENSG00000025039	RRAGD	protein_coding	0.563925	No
ENSG00000025156	HSF2	protein_coding	0	No
ENSG00000025293	PHF20	protein_coding	0.845887	No
ENSG00000025434	NR1H3	protein_coding	0.422943	No
ENSG00000025708	TYMP	protein_coding	0	No
ENSG00000025770	NCAPH2	protein_coding	0.422943	No
ENSG00000025772	TOMM34	protein_coding	0.140981	No
ENSG00000025796	SEC63	protein_coding	1.83275	Yes
ENSG00000025800	KPNA6	protein_coding	0.140981	Yes
ENSG00000026025	VIM	protein_coding	2.81962	Yes
ENSG00000026297	RNASET2	protein_coding	0	No
ENSG00000026508	CD44	protein_coding	0	No
ENSG00000026950	BTN3A1	protein_coding	0.140981	No
ENSG00000027001	MIPEP	protein_coding	0.140981	No
ENSG00000027075	PRKCH	protein_coding	0	No
ENSG00000027697	IFNGR1	protein_coding	0.281962	No
ENSG00000027847	B4GALT7	protein_coding	0.140981	No
ENSG00000028116	VRK2	protein_coding	0.563925	No
ENSG00000028203	VEZT	protein_coding	1.26883	Yes
ENSG00000028277	POU2F2	protein_coding	0.140981	No
ENSG00000028310	BRD9	protein_coding	0.281962	No
ENSG00000028528	SNX1	protein_coding	1.55079	Yes
ENSG00000028839	TBPL1	protein_coding	0.281962	No
ENSG00000029153	ARNTL2	protein_coding	0.140981	No
ENSG00000029363	BCLAF1	protein_coding	0.845887	Yes
ENSG00000029364	SLC39A9	protein_coding	0.563925	No
ENSG00000029639	TFB1M	protein_coding	0.422943	No
ENSG00000029725	RABEP1	protein_coding	0.563925	No
ENSG00000029993	HMGB3	protein_coding	0	No
ENSG00000030066	NUP160	protein_coding	0.704906	Yes
ENSG00000030110	BAK1	protein_coding	0.422943	No
ENSG00000030419	IKZF2	protein_coding	0	No
ENSG00000030582	GRN	protein_coding	0.281962	No
ENSG00000031003	FAM13B	protein_coding	0.986868	No
ENSG00000031691	CENPQ	protein_coding	0	No
ENSG00000031698	SARS1	protein_coding	1.55079	Yes
ENSG00000031823	RANBP3	protein_coding	1.12785	Yes
ENSG00000032219	ARID4A	protein_coding	0.140981	No
ENSG00000032389	EIPR1	protein_coding	0.845887	No
ENSG00000032444	PNPLA6	protein_coding	0.281962	No
ENSG00000032742	IFT88	protein_coding	0.563925	No
ENSG00000033011	ALG1	protein_coding	0.281962	No
ENSG00000033030	ZCCHC8	protein_coding	0	No
ENSG00000033100	CHPF2	protein_coding	0.281962	No
ENSG00000033170	FUT8	protein_coding	0	No
ENSG00000033178	UBA6	protein_coding	0.845887	Yes
ENSG00000033327	GAB2	protein_coding	0.845887	No
ENSG00000033627	ATP6V0A1	protein_coding	1.12785	Yes
ENSG00000033800	PIAS1	protein_coding	1.26883	Yes
ENSG00000033867	SLC4A7	protein_coding	1.97374	Yes
ENSG00000034053	APBA2	protein_coding	0	No
ENSG00000034152	MAP2K3	protein_coding	0.140981	No
ENSG00000034510	TMSB10	protein_coding	1.40981	Yes
ENSG00000034677	RNF19A	protein_coding	0.986868	Yes
ENSG00000034693	PEX3	protein_coding	0.140981	No
ENSG00000034713	GABARAPL2	protein_coding	0.563925	No
ENSG00000035115	SH3YL1	protein_coding	0	No
ENSG00000035141	FAM136A	protein_coding	0.563925	No
ENSG00000035403	VCL	protein_coding	1.55079	Yes
ENSG00000035499	DEPDC1B	protein_coding	0.986868	Yes
ENSG00000035664	DAPK2	protein_coding	0.281962	No
ENSG00000035681	NSMAF	protein_coding	0.140981	No
ENSG00000035687	ADSS2	protein_coding	0.281962	No
ENSG00000035862	TIMP2	protein_coding	0	No
ENSG00000035928	RFC1	protein_coding	0.281962	Yes
ENSG00000036054	TBC1D23	protein_coding	0.140981	No
ENSG00000036257	CUL3	protein_coding	0.986868	Yes
ENSG00000036473	OTC	protein_coding	0	No
ENSG00000036530	CYP46A1	protein_coding	0	No
ENSG00000036549	ZZZ3	protein_coding	2.11472	Yes
ENSG00000036672	USP2	protein_coding	0	No
ENSG00000037474	NSUN2	protein_coding	0.281962	No
ENSG00000037637	FBXO42	protein_coding	0.563925	No
ENSG00000037749	MFAP3	protein_coding	0.422943	No
ENSG00000037757	MRI1	protein_coding	0.281962	No
ENSG00000037897	METTL1	protein_coding	0	No
ENSG00000037965	HOXC8	protein_coding	0	No
ENSG00000038002	AGA	protein_coding	0	No
ENSG00000038210	PI4K2B	protein_coding	0.845887	Yes
ENSG00000038219	BOD1L1	protein_coding	0.422943	Yes
ENSG00000038274	MAT2B	protein_coding	0.140981	No
ENSG00000038358	EDC4	protein_coding	0.281962	No
ENSG00000038382	TRIO	protein_coding	1.69177	Yes
ENSG00000038427	VCAN	protein_coding	3.38355	Yes
ENSG00000038532	CLEC16A	protein_coding	0.845887	No
ENSG00000038945	MSR1	protein_coding	0.563925	Yes
ENSG00000039068	CDH1	protein_coding	1.26883	Yes
ENSG00000039123	MTREX	protein_coding	0.845887	Yes
ENSG00000039319	ZFYVE16	protein_coding	1.69177	Yes
ENSG00000039523	RIPOR1	protein_coding	0.422943	No
ENSG00000039560	RAI14	protein_coding	1.97374	Yes
ENSG00000039650	PNKP	protein_coding	0.140981	Yes
ENSG00000040199	PHLPP2	protein_coding	0.422943	No
ENSG00000040275	SPDL1	protein_coding	0	No
ENSG00000040341	STAU2	protein_coding	1.40981	Yes
ENSG00000040487	SLC66A1	protein_coding	0.140981	No
ENSG00000040608	RTN4R	protein_coding	0	No
ENSG00000040633	PHF23	protein_coding	0.281962	No
ENSG00000040933	INPP4A	protein_coding	0.140981	No
ENSG00000041353	RAB27B	protein_coding	0	No
ENSG00000041357	PSMA4	protein_coding	0.704906	No
ENSG00000041802	LSG1	protein_coding	0	No
ENSG00000041880	PARP3	protein_coding	0	No
ENSG00000041988	THAP3	protein_coding	0.281962	No
ENSG00000042062	RIPOR3	protein_coding	0	No
ENSG00000042088	TDP1	protein_coding	0.422943	No
ENSG00000042286	AIFM2	protein_coding	0	No
ENSG00000042317	SPATA7	protein_coding	0	No
ENSG00000042445	RETSAT	protein_coding	0.281962	No
ENSG00000042493	CAPG	protein_coding	0.281962	No
ENSG00000042753	AP2S1	protein_coding	0.140981	No
ENSG00000042781	USH2A	protein_coding	0.140981	No
ENSG00000042832	TG	protein_coding	0.422943	No
ENSG00000042980	ADAM28	protein_coding	0	No
ENSG00000043093	DCUN1D1	protein_coding	0.422943	Yes
ENSG00000043143	JADE2	protein_coding	0.281962	No
ENSG00000043355	ZIC2	protein_coding	0.140981	No
ENSG00000043514	TRIT1	protein_coding	0.845887	No
ENSG00000044090	CUL7	protein_coding	0.563925	No
ENSG00000044115	CTNNA1	protein_coding	1.55079	Yes
ENSG00000044446	PHKA2	protein_coding	0.563925	No
ENSG00000044459	CNTLN	protein_coding	0.986868	No
ENSG00000044524	EPHA3	protein_coding	0	No
ENSG00000044574	HSPA5	protein_coding	2.53766	Yes
ENSG00000046604	DSG2	protein_coding	0.563925	No
ENSG00000046647	GEMIN8	protein_coding	0	No
ENSG00000046651	OFD1	protein_coding	0.422943	No
ENSG00000047056	WDR37	protein_coding	0.563925	No
ENSG00000047188	YTHDC2	protein_coding	0.563925	No
ENSG00000047230	CTPS2	protein_coding	0	No
ENSG00000047249	ATP6V1H	protein_coding	0.422943	No
ENSG00000047315	POLR2B	protein_coding	0.986868	Yes
ENSG00000047346	FAM214A	protein_coding	0.563925	No
ENSG00000047365	ARAP2	protein_coding	0	No
ENSG00000047410	TPR	protein_coding	2.67864	Yes
ENSG00000047457	CP	protein_coding	0.845887	No
ENSG00000047578	KATNIP	protein_coding	0.704906	No
ENSG00000047621	C12orf4	protein_coding	0.140981	No
ENSG00000047644	WWC3	protein_coding	0	No
ENSG00000047662	FAM184B	protein_coding	0	No
ENSG00000047849	MAP4	protein_coding	3.66551	Yes
ENSG00000047932	GOPC	protein_coding	0.422943	No
ENSG00000047936	ROS1	protein_coding	0.281962	No
ENSG00000048028	USP28	protein_coding	0.140981	No
ENSG00000048052	HDAC9	protein_coding	0.422943	Yes
ENSG00000048140	TSPAN17	protein_coding	0	No
ENSG00000048342	CC2D2A	protein_coding	0.281962	No
ENSG00000048392	RRM2B	protein_coding	0.281962	No
ENSG00000048405	ZNF800	protein_coding	0.563925	No
ENSG00000048471	SNX29	protein_coding	0.422943	No
ENSG00000048544	MRPS10	protein_coding	0.140981	No
ENSG00000048649	RSF1	protein_coding	1.12785	Yes
ENSG00000048707	VPS13D	protein_coding	0.704906	Yes
ENSG00000048740	CELF2	protein_coding	0	No
ENSG00000048828	FAM120A	protein_coding	0.422943	Yes
ENSG00000048991	R3HDM1	protein_coding	0.704906	Yes
ENSG00000049089	COL9A2	protein_coding	0.140981	No
ENSG00000049130	KITLG	protein_coding	0.704906	Yes
ENSG00000049167	ERCC8	protein_coding	0.140981	No
ENSG00000049192	ADAMTS6	protein_coding	0.281962	No
ENSG00000049239	H6PD	protein_coding	0.422943	No
ENSG00000049245	VAMP3	protein_coding	0.281962	No
ENSG00000049246	PER3	protein_coding	0	No
ENSG00000049249	TNFRSF9	protein_coding	0	No
ENSG00000049283	EPN3	protein_coding	0	No
ENSG00000049323	LTBP1	protein_coding	0.422943	No
ENSG00000049449	RCN1	protein_coding	0.281962	No
ENSG00000049541	RFC2	protein_coding	0	No
ENSG00000049618	ARID1B	protein_coding	3.52453	Yes
ENSG00000049656	CLPTM1L	protein_coding	0.281962	No
ENSG00000049759	NEDD4L	protein_coding	3.10158	Yes
ENSG00000049769	PPP1R3F	protein_coding	0.422943	No
ENSG00000049860	HEXB	protein_coding	0	No
ENSG00000049883	PTCD2	protein_coding	0.281962	No
ENSG00000050130	JKAMP	protein_coding	0.140981	No
ENSG00000050165	DKK3	protein_coding	0.422943	No
ENSG00000050327	ARHGEF5	protein_coding	0.422943	No
ENSG00000050344	NFE2L3	protein_coding	0.140981	No
ENSG00000050393	MCUR1	protein_coding	0.140981	No
ENSG00000050405	LIMA1	protein_coding	0	No
ENSG00000050426	LETMD1	protein_coding	0.281962	No
ENSG00000050628	PTGER3	protein_coding	0	No
ENSG00000050748	MAPK9	protein_coding	0.704906	No
ENSG00000050820	BCAR1	protein_coding	0.140981	No
ENSG00000051009	FAM160A2	protein_coding	0.422943	No
ENSG00000051108	HERPUD1	protein_coding	0.281962	No
ENSG00000051180	RAD51	protein_coding	0.281962	No
ENSG00000051341	POLQ	protein_coding	0.704906	Yes
ENSG00000051382	PIK3CB	protein_coding	0.422943	Yes
ENSG00000051523	CYBA	protein_coding	0.845887	No
ENSG00000051596	THOC3	protein_coding	0.140981	No
ENSG00000051620	HEBP2	protein_coding	0.281962	No
ENSG00000051825	MPHOSPH9	protein_coding	0.422943	No
ENSG00000052126	PLEKHA5	protein_coding	1.69177	Yes
ENSG00000052344	PRSS8	protein_coding	0	No
ENSG00000052723	SIKE1	protein_coding	0.563925	No
ENSG00000052749	RRP12	protein_coding	0.140981	No
ENSG00000052795	FNIP2	protein_coding	0.281962	No
ENSG00000052802	MSMO1	protein_coding	0.845887	Yes
ENSG00000052841	TTC17	protein_coding	0.986868	Yes
ENSG00000053254	FOXN3	protein_coding	1.40981	Yes
ENSG00000053328	METTL24	protein_coding	0	No
ENSG00000053371	AKR7A2	protein_coding	0.140981	No
ENSG00000053372	MRTO4	protein_coding	0.422943	No
ENSG00000053501	USE1	protein_coding	0.281962	No
ENSG00000053747	LAMA3	protein_coding	0.140981	No
ENSG00000053770	AP5M1	protein_coding	0.422943	No
ENSG00000053900	ANAPC4	protein_coding	0.845887	No
ENSG00000053918	KCNQ1	protein_coding	0	No
ENSG00000054116	TRAPPC3	protein_coding	0	No
ENSG00000054118	THRAP3	protein_coding	2.11472	Yes
ENSG00000054148	PHPT1	protein_coding	0.140981	No
ENSG00000054219	LY75	protein_coding	0	No
ENSG00000054267	ARID4B	protein_coding	0.704906	Yes
ENSG00000054277	OPN3	protein_coding	1.40981	Yes
ENSG00000054282	SDCCAG8	protein_coding	0.281962	No
ENSG00000054392	HHAT	protein_coding	0	No
ENSG00000054523	KIF1B	protein_coding	0.986868	Yes
ENSG00000054611	TBC1D22A	protein_coding	2.2557	Yes
ENSG00000054654	SYNE2	protein_coding	0.563925	No
ENSG00000054690	PLEKHH1	protein_coding	0	No
ENSG00000054793	ATP9A	protein_coding	1.55079	Yes
ENSG00000054965	FAM168A	protein_coding	0.422943	No
ENSG00000054967	RELT	protein_coding	0.140981	No
ENSG00000054983	GALC	protein_coding	0.140981	No
ENSG00000055044	NOP58	protein_coding	0.986868	Yes
ENSG00000055070	SZRD1	protein_coding	1.12785	Yes
ENSG00000055118	KCNH2	protein_coding	0	No
ENSG00000055130	CUL1	protein_coding	0.281962	No
ENSG00000055147	FAM114A2	protein_coding	0.422943	No
ENSG00000055208	TAB2	protein_coding	1.26883	Yes
ENSG00000055211	GINM1	protein_coding	0.140981	No
ENSG00000055332	EIF2AK2	protein_coding	0	No
ENSG00000055483	USP36	protein_coding	0.281962	No
ENSG00000055609	KMT2C	protein_coding	3.52453	Yes
ENSG00000055732	MCOLN3	protein_coding	0.281962	No
ENSG00000055917	PUM2	protein_coding	1.69177	Yes
ENSG00000055950	MRPL43	protein_coding	0.140981	No
ENSG00000056050	HPF1	protein_coding	0.140981	No
ENSG00000056097	ZFR	protein_coding	0.986868	Yes
ENSG00000056277	ZNF280C	protein_coding	0.422943	No
ENSG00000056558	TRAF1	protein_coding	0	No
ENSG00000056586	RC3H2	protein_coding	0.140981	No
ENSG00000056736	IL17RB	protein_coding	0.140981	No
ENSG00000056972	TRAF3IP2	protein_coding	0.140981	No
ENSG00000056998	GYG2	protein_coding	0.422943	No
ENSG00000057019	DCBLD2	protein_coding	0.986868	Yes
ENSG00000057252	SOAT1	protein_coding	0.422943	Yes
ENSG00000057294	PKP2	protein_coding	0.422943	Yes
ENSG00000057593	F7	protein_coding	0.281962	No
ENSG00000057608	GDI2	protein_coding	1.97374	Yes
ENSG00000057657	PRDM1	protein_coding	0.140981	No
ENSG00000057663	ATG5	protein_coding	0.422943	No
ENSG00000057704	TMCC3	protein_coding	0.281962	No
ENSG00000057757	PITHD1	protein_coding	0.140981	No
ENSG00000057935	MTA3	protein_coding	0.281962	No
ENSG00000058056	USP13	protein_coding	0	No
ENSG00000058063	ATP11B	protein_coding	1.26883	Yes
ENSG00000058085	LAMC2	protein_coding	0.281962	No
ENSG00000058091	CDK14	protein_coding	2.39668	Yes
ENSG00000058262	SEC61A1	protein_coding	1.97374	Yes
ENSG00000058272	PPP1R12A	protein_coding	1.12785	Yes
ENSG00000058453	CROCC	protein_coding	0.140981	No
ENSG00000058600	POLR3E	protein_coding	0.422943	No
ENSG00000058668	ATP2B4	protein_coding	0.563925	No
ENSG00000058673	ZC3H11A	protein_coding	1.69177	Yes
ENSG00000058729	RIOK2	protein_coding	0	No
ENSG00000058799	YIPF1	protein_coding	0	No
ENSG00000058804	NDC1	protein_coding	2.2557	Yes
ENSG00000058866	DGKG	protein_coding	0	No
ENSG00000059122	FLYWCH1	protein_coding	0	No
ENSG00000059145	UNKL	protein_coding	0	No
ENSG00000059377	TBXAS1	protein_coding	0	No
ENSG00000059378	PARP12	protein_coding	0.140981	No
ENSG00000059573	ALDH18A1	protein_coding	1.69177	Yes
ENSG00000059588	TARBP1	protein_coding	0.422943	No
ENSG00000059691	GATB	protein_coding	0	No
ENSG00000059728	MXD1	protein_coding	0	No
ENSG00000059758	CDK17	protein_coding	1.40981	Yes
ENSG00000059769	DNAJC25	protein_coding	0.563925	No
ENSG00000059804	SLC2A3	protein_coding	0	No
ENSG00000060069	CTDP1	protein_coding	0.845887	No
ENSG00000060138	YBX3	protein_coding	0.140981	No
ENSG00000060140	STYK1	protein_coding	0	No
ENSG00000060237	WNK1	protein_coding	3.10158	Yes
[truncated: 14,748 more rows]

## Sheet: Chimeric Reads in Calu-3-rep1
# Table S3. Chimeric level of genes in infected human cell lines
[truncated: 15,355 more rows]

[truncated: 1 more sheets: Chimeric Reads in Calu-3-rep2]
