# Supplementary material for: Comprehensive analysis of RNA-seq and whole genome sequencing data reveals no evidence for SARS-CoV-2 integrating into host genome
Source: Protein Cell. 2021 Aug 2;13(5):379–85. doi: 10.1007/s13238-021-00861-8 (PMC8327898; doi:10.1007/s13238-021-00861-8)
Supplement: Supplementary file 5 — (XLSX 3677 kb) [file 13238_2021_861_MOESM5_ESM.xlsx]

## Sheet: Cos-7-rep1
# Table S4. Expression level of genes in infected monkey cell lines
GeneName	ReadsCount	RPKM
LOC119627848	443	17.3354
LOC103224085	442	21.0563
LOC119620227	78	1.40531
LOC119618265	26	0.837881
LOC119621367	47	0.407393
LOC119623896	0	0
LOC119626510	0	0
LOC119626444	0	0
LOC103225515	0	0
TRNAN-GUU	0	0
LOC119626482	0	0
LOC119626500	0	0
TRNAN-GUU_1	0	0
TRNAN-GUU_2	1	0.399779
TRNAE-UUC	0	0
TRNAG-CCC	1	0.410884
LOC119626362	156	28.1405
TRNAN-GUU_3	0	0
TRNAG-CCC_1	1	0.416671
LOC103225513	2	0.0297922
TRNAE-UUC_1	0	0
TRNAN-GUU_4	0	0
TRNAN-GUU_5	0	0
LOC119626459	13	2.35943
LOC119626416	173	31.2071
CROCC	379	1.73725
MFAP2	506	7.62574
LOC119625289	4	0.0551676
ATP13A2	3176	23.1366
SDHB	2751	70.1591
PADI2	1945	13.1731
PADI1	71	0.469267
PADI3	50	0.459373
PADI4	49	0.639435
PADI6	0	0
RCC2	4380	31.3213
LOC119627179	82	1.47289
ARHGEF10L	1586	10.147
ACTL8	10	0.153761
IGSF21	10	0.151246
KLHDC7A	1512	8.28649
PAX7	166	0.788517
TAS1R2	3	0.0343996
ALDH4A1	2566	23.243
IFFO2	2372	19.778
UBR4	22678	41.764
EMC1	4125	28.144
MRTO4	1303	31.3649
LOC103225481	13	0.271601
LOC103225480	3135	68.2951
LOC119626546	5	1.38241
SLC66A1	822	12.522
CAPZB	8888	63.3131
LOC119625860	46	0.928906
LOC119626534	0	0
LOC119626489	0	0
MICOS10	3359	179.371
LOC103225474	149	2.22512
LOC103225472	126	4.12338
NBL1	5508	75.7539
HTR6	90	0.689595
TMCO4	409	3.96582
RNF186	12	0.238098
OTUD3	2524	11.447
PLA2G2E	1	0.0220116
PLA2G2A	0	0
PLA2G5	2	0.0458306
PLA2G2D	0	0
PLA2G2F	8	0.0916257
PLA2G2C	0	0
UBXN10	15	0.101546
VWA5B1	10	0.0322684
CAMK2N1	342	4.37045
MUL1	905	9.76767
FAM43B	99	0.672201
LOC103225452	1	0.0408614
CDA	44	1.37453
PINK1	2097	25.1875
DDOST	11160	186.633
KIF17	266	1.74407
SH2D5	770	5.67923
HP1BP3	5804	39.5175
EIF4G3	6131	27.9817
LOC119626411	0	0
ECE1	8465	49.4423
LOC103225441	482	16.4467
LOC103225438	0	0
ALPL	435	4.67619
LOC119624876	0	0
LOC103225433	745	6.14607
USP48	4379	30.41
LDLRAD2	6	0.0688792
HSPG2	71644	147.823
CELA3B	1	0.0348453
LOC103225425	130	3.71582
CDC42	4365	59.0185
WNT4	1033	8.04208
LOC103225418	42	1.48626
LOC103225416	0	0
LOC119625339	142	1.90257
LOC103225415	152	3.90001
ZBTB40	3227	11.2353
EPHA8	43	0.204287
C1QA	0	0
C1QC	0	0
C1QB	1	0.0220609
LOC119625952	4	0.147549
EPHB2	2726	8.35786
LACTBL1	1	0.0145089
TEX46	5	0.26134
KDM1A	7713	73.6297
LUZP1	6506	24.1071
LOC119626289	0	0
HTR1D	80	0.699377
LOC103225400	693	4.12172
HNRNPR	6640	71.1722
LOC119626554	21	5.91673
ZNF436	1170	6.95736
TCEA3	89	2.07155
ASAP3	2194	15.5093
E2F2	999	5.56155
ID3	1765	40.4768
RPL11	6152	290.732
ELOA	2750	14.2929
LOC103225391	51	4.88274
PITHD1	1503	27.532
LYPLA2	2605	46.0642
GALE	3490	66.9131
HMGCL	1969	33.7291
FUCA1	0	0
CNR2	1	0.0132841
LOC119626505	0	0
LOC103225385	0	0
PNRC2	2434	29.7179
SRSF10	7459	41.5564
LOC119626611	2	0.0762465
LOC119626012	0	0
MYOM3	150	0.77417
LOC103225379	43	1.02671
IL22RA1	140	1.28385
IFNLR1	766	4.8849
LOC103225371	667	3.98391
GRHL3	15	0.14417
STPG1	92	0.953642
NIPAL3	3865	20.6615
LOC119626847	110	1.84374
RCAN3	786	8.24565
LOC103225369	8	0.0574579
SRRM1	5601	42.1623
CLIC4	92242	599.616
LOC119626303	0	0
RUNX3	21	0.14046
LOC119627228	1	0.0447559
LOC103225363	0	0
SYF2	324	4.26194
RSRP1	4182	52.0483
TMEM50A	3554	81.7576
LOC119626490	0	0
LOC103225358	457	3.92673
LOC119627329	0	0
MACO1	1082	12.2501
LDLRAP1	3259	30.2046
MAN1C1	939	9.53296
SELENON	3967	27.1663
MTFR1L	1522	18.5982
LOC103225349	628	12.7687
PAQR7	603	6.0287
LOC119627691	0	0
STMN1	10392	278.977
PAFAH2	912	14.0595
LOC103225340	1	0.0747061
LOC119626301	0	0
LOC103225341	83	0.992098
LOC119626453	0	0
EXTL1	26	0.192198
SLC30A2	4	0.0343098
TRIM63	608	6.79518
LOC103225320	3	0.064829
PDIK1L	200	5.01418
FAM110D	1	0.0184322
CUNH1orf232	1	0.0306884
ZNF593	674	19.6061
CNKSR1	58	0.550128
CATSPER4	13	0.159447
CEP85	4938	30.3142
SH3BGRL3	1155	20.7211
UBXN11	387	5.80866
CD52	128	6.01064
CRYBG2	80	0.413902
ZNF683	8	0.130181
LIN28A	0	0
DHDDS	3507	16.6774
RPS6KA1	4091	35.7433
LOC119626488	0	0
LOC119625938	182	1.35214
ARID1A	6068	21.8572
PIGV	546	4.99773
ZDHHC18	2753	38.5259
SFN	535	6.19219
GPN2	1218	22.3252
GPATCH3	400	4.78313
NR0B2	0	0
NUDC	1861	40.3039
KDF1	3	0.0478958
LOC103225303	0	0
TRNP1	531	8.88513
TENT5B	2005	23.9078
SLC9A1	3885	21.3272
WDTC1	3850	25.7394
TMEM222	1727	31.3826
LOC103225292	92	1.26121
LOC119626551	0	0
SYTL1	1663	25.0242
LOC119619308	7	0.249501
MAP3K6	742	4.85428
FCN3	6	0.150937
CD164L2	6	0.116318
GPR3	174	2.24294
WASF2	7334	38.2387
AHDC1	4192	18.3372
FGR	17	0.194554
IFI6	1521	50.7864
FAM76A	848	6.95892
STX12	2884	29.0498
PPP1R8	1599	19.9933
LOC119626478	30	5.34644
THEMIS2	1	0.0129299
RPA2	2429	42.2201
SMPDL3B	85	1.32209
XKR8	42	0.45883
EYA3	2707	13.2128
LOC119626305	0	0
LOC119626404	0	0
PTAFR	16	0.190555
LOC119626407	0	0
DNAJC8	2907	53.4159
LOC119620086	0	0
ATP5IF1	177	9.75103
SESN2	1076	9.0099
MED18	345	5.20732
PHACTR4	3693	17.5647
LOC103225258	643	27.5286
LOC119626330	998	144.022
LOC119626340	807	117.029
RCC1	1977	23.3947
LOC103225257	800	17.2499
LOC103225256	23	0.887123
LOC103225254	287	7.80377
LOC119626483	24	9.59469
LOC119626467	16	3.64106
LOC119626461	22	4.93061
LOC119626446	63	13.8057
RAB42	141	1.74385
TAF12	880	22.0437
LOC103225253	10	0.336943
LOC119626476	1	0.220773
GMEB1	889	9.81338
LOC119626469	9	2.0481
YTHDF2	3110	25.3388
OPRD1	136	1.84558
EPB41	3309	14.7717
LOC119621182	17	0.921102
LOC119621185	0	0
TMEM200B	167	1.84829
SRSF4	2707	28.8068
MECR	1380	16.7868
PTPRU	2047	9.59254
LOC119621445	2	0.0237334
MATN1	53	0.824794
LAPTM5	1	0.0131658
LOC119621473	1	0.023648
SDC3	1110	6.29198
LOC103225235	0	0
PUM1	7212	37.8696
LOC119626440	17	5.84793
LOC119626439	78	26.8317
LOC119626441	17	6.88934
SELENOW	0	0
NKAIN1	388	3.17347
SNRNP40	2240	41.3912
LOC103225226	200	2.79091
ZCCHC17	1742	22.9963
FABP3	1325	31.2337
SERINC2	1023	14.7918
TINAGL1	6155	79.723
HCRTR1	2	0.0360337
PEF1	1525	27.3923
COL16A1	599	3.2944
ADGRB2	1095	5.12159
SPOCD1	18	0.135913
PTP4A2	9573	73.7319
KHDRBS1	9591	98.5539
TMEM39B	559	8.94389
KPNA6	8576	34.3407
TXLNA	4444	26.5542
CCDC28B	147	2.27566
IQCC	212	2.94033
DCDC2B	49	0.883901
TMEM234	336	4.64925
EIF3I	3493	69.5395
LOC103225203	0	0
LOC119622602	4	0.0873318
FAM167B	2	0.0588144
LCK	1	0.0136456
HDAC1	4377	61.1656
MARCKSL1	1984	37.7453
FAM229A	112	1.56512
TSSK3	11	0.345456
BSDC1	2676	27.308
LOC103225186	0	0
ZBTB8B	334	2.71753
ZBTB8A	679	7.15614
ZBTB8OS	2188	31.3914
RBBP4	12243	151.99
SYNC	622	4.69055
KIAA1522	7857	41.9337
YARS1	3475	36.7548
LOC119623831	14	0.462761
LOC103225175	1480	10.1258
FNDC5	1647	17.0364
HPCA	39	0.764587
TMEM54	483	13.255
RNF19B	1278	11.5833
AK2	7476	75.8982
AZIN2	938	13.3219
TRIM62	417	3.66391
LOC103225164	17	0.250834
LOC119626221	15	0.160142
ZNF362	993	9.16871
A3GALT2	129	3.22594
PHC2	3743	23.6606
ZSCAN20	1304	4.07748
CSMD2	306	0.64326
HMGB4	0	0
CUNH1orf94	16	0.154635
LOC119623860	12	0.0365606
GJB5	2	0.0401679
GJB4	21	0.4098
GJB3	520	7.08917
GJA4	3	0.0548861
LOC119626225	87	1.4574
TMEM35B	440	7.02851
ZMYM6	1424	9.56782
ZMYM1	2282	14.1471
SFPQ	13526	48.3621
ZMYM4	6947	29.5496
LOC119626429	3	0.583888
KIAA0319L	3310	21.6641
LOC103225134	250	4.23592
NCDN	1482	12.9407
TFAP2E	39	0.484774
PSMB2	3815	130.627
CUNH1orf216	616	5.72706
CLSPN	4003	18.7024
AGO4	2985	17.3457
AGO1	8717	20.1202
LOC103225123	1980	17.924
LOC103225120	63	1.15404
TEKT2	99	1.61722
ADPRS	1175	20.2215
COL8A2	1161	7.24765
TRAPPC3	2920	55.7677
MAP7D1	4351	32.6779
THRAP3	9250	59.9581
SH3D21	850	6.70741
EVA1B	518	15.6371
STK40	1953	15.2124
LSM10	884	24.2372
OSCP1	182	3.5516
LOC119626432	0	0
MRPS15	1560	27.4705
CSF3R	0	0
GRIK3	14	0.043712
LOC119623946	297	2.56386
LOC119623972	86	0.303712
ZC3H12A	570	5.88575
MEAF6	1465	22.7507
SNIP1	1051	12.4072
LOC119626149	0	0
DNALI1	1	0.0112229
GNL2	2038	25.1005
RSPO1	78	0.642406
CUNH1orf109	462	6.06104
CDCA8	1951	23.4054
EPHA10	242	1.1938
LOC119626496	0	0
MANEAL	193	2.09759
YRDC	399	10.1147
CUNH1orf122	1366	30.4302
MTF1	1906	6.89742
INPP5B	2185	14.8632
LOC119626281	0	0
SF3A3	3475	31.7
FHL3	482	7.90866
UTP11	1118	20.2538
POU3F1	31	0.416482
LOC103225076	22	0.205442
LOC119624191	0	0
LOC119626550	0	0
LOC119624192	0	0
LOC103225074	0	0
LOC103225072	14	0.176769
RRAGC	2298	25.2257
LOC103225069	1197	16.8226
GJA9	3	0.0386377
RHBDL2	10	0.166481
LOC119626280	1	0.273923
AKIRIN1	3917	45.2299
NDUFS5	3422	120.232
MACF1	33971	41.5868
LOC119626300	0	0
KIAA0754	4675	26.8916
BMP8A	442	4.05205
LOC103225047	72	1.34897
PABPC4	5420	50.935
LOC119626472	33	7.23156
HEYL	20	0.153641
LOC119624212	16	0.0791138
NT5C1A	257	0.811939
HPCAL4	1643	10.6219
LOC119626413	0	0
PPIE	1607	36.8534
BMP8B	663	3.62215
OXCT2	89	0.994314
TRIT1	967	13.3992
MYCL	530	4.16892
MFSD2A	469	6.46238
CAP1	10779	98.603
PPT1	4158	45.4242
RLF	3983	18.847
LOC119626555	7	1.93538
TMCO2	18	0.521553
ZMPSTE24	3403	32.2774
COL9A2	579	5.60685
SMAP2	2125	11.1641
ZFP69B	159	2.21043
ZFP69	347	3.50359
EXO5	836	11.8391
ZNF684	531	6.03029
LOC103225029	7	0.100235
RIMS3	3987	16.0804
LOC103225021	51	2.78885
NFYC	1104	13.282
KCNQ4	132	0.973583
CITED4	243	3.87538
LOC103225939	2	0.105845
CTPS1	6203	54.4532
SLFNL1	299	1.31924
SCMH1	1320	10.5828
LOC103225854	82	1.33362
LOC119624282	91	1.96792
FOXO6	644	6.83597
LOC119624284	9	0.0841507
EDN2	1627	37.8997
HIVEP3	1418	3.22144
GUCA2B	3	0.150171
GUCA2A	4	0.166434
FOXJ3	4219	20.685
LOC119626232	122	2.62297
RIMKLA	186	0.521668
ZMYND12	293	4.84788
PPCS	748	14.7819
CCDC30	139	1.13002
LOC119624292	8	0.139463
LOC119626557	0	0
LOC103225005	1	0.0230942
PPIH	755	13.1386
YBX1	8889	150.958
CLDN19	45	0.777153
P3H1	1517	16.1143
CUNH1orf50	431	6.82943
TMEM269	229	1.84797
LOC103224995	235	8.60415
LOC103224996	332	2.48841
LOC119624298	8	1.01141
ZNF691	786	7.56679
SLC2A1	3220	27.3028
LOC103224989	205	4.02432
LOC119626271	2	0.552965
LOC103224985	0	0
LOC103224983	0	0
LOC103224982	0	0
LOC103224981	0	0
LOC119624309	0	0
FAM183A	4	0.15632
EBNA1BP2	1674	32.1787
CFAP57	158	1.15498
LOC103224977	24	0.246274
TMEM125	5	0.0814079
CUNH1orf210	18	0.293553
TIE1	13	0.093756
LOC103224969	80	2.10935
MPL	5	0.0552758
CDC20	3044	46.5148
ELOVL1	2310	42.1841
MED8	836	12.6312
SZT2	5521	15.2475
HYI	407	8.98548
PTPRF	10695	40.7886
KDM4A	3973	25.6181
ST3GAL3	1573	10.9727
ARTN	32	0.286091
LOC103224959	26	0.961468
IPO13	2503	18.0034
DPH2	408	4.23513
ATP6V0B	2172	37.5325
B4GALT2	1857	25.0739
CCDC24	351	6.92719
SLC6A9	173	1.44331
LOC103224946	37	0.473236
LOC119624366	16	0.346768
KLF17	8	0.130468
KLF18	1	0.0141278
DMAP1	985	17.8992
ERI3	1890	29.9963
RNF220	1843	19.1914
LOC119624393	121	1.09435
TMEM53	283	3.2832
ARMH1	67	1.02434
LOC119626544	238	60.1787
LOC119626543	92	23.4629
KIF2C	4766	59.7946
RPS8	27960	967.437
LOC119626437	74	27.3649
LOC119626449	21	5.97362
LOC119626448	4	1.71499
LOC119626447	24	10.29
BEST4	5	0.0672661
PLK3	278	3.44832
DYNLT4	12	0.415209
BTBD19	171	1.45493
LOC119626545	31	7.8384
PTCH2	163	1.09197
EIF2B3	1500	23.1726
HECTD3	1803	14.9326
UROD	1125	25.3864
ZSWIM5	300	1.50937
LOC103224920	0	0
LOC119624415	0	0
HPDL	76	1.0989
MUTYH	379	6.14704
TOE1	849	9.76536
TESK2	531	5.07066
LOC119626508	1	0.292907
CCDC163	454	8.76123
MMACHC	275	6.80226
PRDX1	28218	801.913
AKR1A1	2141	49.3675
LOC119624434	32	1.05538
LOC103224908	5726	39.9236
CCDC17	189	1.62114
GPBP1L1	2830	22.8998
TMEM69	744	18.3266
LOC103224903	1416	17.1331
MAST2	5127	25.0455
PIK3R3	675	3.86695
LOC119624445	0	0
TSPAN1	50	0.785963
P3R3URF	0	0
POMGNT1	1887	22.3655
LURAP1	144	2.06098
RAD54L	3717	35.0422
LRRC41	1573	14.5559
UQCRH	781	33.1015
NSUN4	1865	17.2202
LOC119624446	65	0.91005
LOC103224888	1106	15.6403
LOC103224886	18	0.116369
LOC103224885	23	0.708775
LOC119624453	0	0
DMBX1	379	2.10281
TMEM275	2	0.065019
KNCN	0	0
MKNK1	1028	11.0268
MOB3C	459	4.76452
ATPAF1	1963	19.2804
TEX38	4	0.0977971
EFCAB14	5230	26.4845
CYP4B1	32	0.441753
CYP4A22	0	0
CYP4X1	6	0.0744867
LOC103225928	0	0
LOC119624464	0	0
LOC119626172	1	0.0595244
LOC103224869	249	2.94535
PDZK1IP1	21	0.604335
TAL1	43	0.213546
STIL	3328	18.4199
CMPK1	3569	35.9251
FOXE3	0	0
LOC103224860	769	8.29982
FOXD2	523	3.12381
TRABD2B	250	1.09116
LOC103224857	82	1.15627
LOC103224846	5	0.08204
SLC5A9	37	0.322699
SPATA6	592	3.56763
LOC119625888	286	5.17804
LOC119626553	0	0
AGBL4	2	0.0363882
BEND5	84	1.26207
LOC119626506	0	0
ELAVL4	0	0
LOC103224843	1	0.0324382
LOC103224842	3	0.0567461
DMRTA2	4	0.0363324
FAF1	3204	37.2001
LOC119626556	0	0
CDKN2C	3144	32.3404
LOC119624515	0	0
CUNH1orf185	8	0.350102
LOC103224831	0	0
RNF11	3721	38.3289
LOC103224829	138	3.187
TTC39A	160	1.50457
EPS15	4045	25.1928
LOC119626275	0	0
LOC103224824	0	0
LOC119626313	0	0
OSBPL9	4253	37.9088
LOC119626481	0	0
NRDC	9186	67.2162
RAB3B	2439	13.8865
TXNDC12	1818	22.4752
KTI12	586	6.5124
BTF3L4	1667	27.5047
ZFYVE9	2773	14.3444
CC2D1B	2111	14.3007
ORC1	2116	19.7598
PRPF38A	4682	29.8514
TUT4	4017	20.1967
GPX7	0	0
SHISAL2A	0	0
COA7	955	14.4958
ZYG11B	3757	20.5369
LOC119626294	0	0
ZYG11A	24	0.245422
ECHDC2	599	11.492
SCP2	3221	34.8405
PODN	20	0.184725
SLC1A7	4	0.0472017
CPT2	1561	14.8584
CZIB	535	8.17101
MAGOH	566	12.2579
LRP8	7028	45.3465
LOC103225919	1	0.0118382
DMRTB1	21	0.337823
GLIS1	129	1.30695
LOC119626410	13	6.00918
NDC1	4235	26.3373
LOC119626465	4	1.00284
LOC119626306	0	0
YIPF1	679	10.3277
DIO1	557	8.06563
HSPB11	475	14.1656
LRRC42	2536	36.9395
LOC103224783	2	0.0449258
LDLRAD1	47	1.39182
TMEM59	9387	160.614
TCEANC2	1317	7.17394
CDCP2	3	0.0396209
CYB5RL	426	4.07325
MRPL37	3922	77.5582
SSBP3	1157	10.7131
LOC103224771	0	0
ACOT11	327	2.13834
LOC119624916	1	0.021673
FAM151A	0	0
MROH7	85	0.56432
TTC4	889	12.8921
PARS2	516	5.50492
TTC22	1	0.00621374
LEXM	0	0
DHCR24	17949	113.826
LOC103224759	16	0.409108
TRNAK-CUU	0	0
TMEM61	70	2.01445
BSND	33	0.153043
PCSK9	27	0.212492
USP24	5300	13.0879
LOC119626288	0	0
LOC119626203	0	0
LOC103224743	262	7.05912
PLPP3	426	3.84344
PRKAA2	5884	19.3175
FYB2	10	0.0987767
LOC119624947	0	0
C8A	3	0.0375109
C8B	32	0.327797
DAB1	90	0.470411
OMA1	432	6.21602
LOC119626242	4	0.13808
TACSTD2	11	0.103046
MYSM1	4213	16.0283
LOC119625056	72	0.197976
JUN	3600	29.8573
LOC119625058	0	0
LOC119625059	0	0
LOC119625060	2	0.0548353
FGGY	528	7.79838
LOC119625072	0	0
HOOK1	1978	10.2986
LOC103224720	1	0.0254592
CYP2J2	115	2.00597
CUNH1orf87	7	0.101512
LOC119625076	0	0
LOC119625077	0	0
LOC103224710	8	0.0310834
NFIA	3230	10.0616
LOC103224711	36	0.364355
LOC119625086	474	24.6878
TM2D1	657	15.4626
PATJ	2688	9.43307
LOC119626276	3	0.829448
LOC119626310	1	0.281749
LOC119625112	14	0.27338
L1TD1	0	0
KANK4	112	0.497503
LOC119626278	1	0.281749
USP1	5056	37.6763
DOCK7	4327	17.7321
ANGPTL3	1	0.00995077
ATG4C	2985	30.1595
LOC119626206	0	0
LOC119625179	4	0.203674
LOC119626373	0	0
FOXD3	12	0.106161
LOC119626408	0	0
ALG6	1362	11.9955
LOC103224691	2756	48.8511
EFCAB7	762	7.58759
LOC119626395	0	0
PGM1	2106	24.6452
LOC119625190	13	0.113147
ROR1	969	4.86616
UBE2U	11	0.309924
LOC119626384	0	0
CACHD1	1291	6.16604
RAVER2	1220	8.45049
JAK1	9046	54.8164
LOC119626298	2	0.537884
LOC119626243	153	1.41314
AK4	29061	123.934
DNAJC6	19177	94.2714
LOC119626517	146	22.7327
LEPROT	4140	47.9359
LOC103224667	28	0.908269
LEPR	1107	6.79865
LOC119626495	0	0
PDE4B	104	0.674271
SGIP1	6	0.0264652
DYNLT5	0	0
INSL5	0	0
DNAI4	330	2.5827
MIER1	4224	23.1796
SLC35D1	1118	5.1687
LOC119626245	27	0.653114
LOC119626455	1	0.219138
LOC103224659	6	0.146575
IL23R	0	0
LOC119626484	0	0
LOC103224654	14	0.459169
IL12RB2	12	0.120381
LOC119625281	118	1.36362
SERBP1	13205	70.9116
LOC119626307	0	0
LOC119626549	0	0
GADD45A	1243	24.6134
GNG12	4583	28.0591
LOC119625288	7	0.407649
LOC119626400	18	8.7296
DIRAS3	41	0.466332
LOC103224646	7	0.0976358
WLS	5781	62.3489
LOC103224644	97	0.979724
RPE65	152	1.89895
DEPDC1	2743	14.8813
LOC103224638	2	0.0405255
LOC119625291	0	0
LRRC7	48	0.181564
LRRC40	2420	24.4176
SRSF11	7358	58.8792
ANKRD13C	2696	19.2558
CTH	544	6.71682
LOC103224623	5	0.214064
PTGER3	90	0.905621
ZRANB2	4688	43.9164
LOC119626458	4	0.903317
LOC119625308	0	0
NEGR1	67	0.39555
LOC119625894	0	0
LOC119626296	0	0
LOC119625310	0	0
LRRIQ3	183	2.03603
LOC103224612	1416	12.6366
LRRC53	1	0.0023582
ERICH3	48	0.166943
CRYZ	2247	22.4956
TYW3	322	8.39289
LHX8	0	0
LOC119626558	0	0
SLC44A5	412	1.78455
LOC119626328	1	0.284458
ACADM	1728	20.7638
RABGGTB	2254	32.7996
LOC119626451	97	36.3242
LOC119626450	196	69.0285
LOC119626452	76	30.7994
MSH4	27	0.189459
ASB17	0	0
ST6GALNAC3	637	2.74946
LOC119625333	0	0
LOC119626291	0	0
ST6GALNAC5	7	0.0363372
LOC103225849	0	0
PIGK	3323	21.1321
LOC119625337	169	0.936787
AK5	47	0.419436
LOC119626351	0	0
ZZZ3	3526	12.393
USP33	4468	30.4141
MIGA1	1256	12.9965
LOC103224577	47	0.58792
NEXN	64	0.326271
FUBP1	5725	64.8168
DNAJB4	3720	18.1573
GIPC2	40	0.441053
LOC119625905	0	0
PTGFR	28	0.152521
IFI44L	524	3.12222
LOC119625369	40	0.644173
IFI44	255	4.29114
LOC103224568	0	0
ADGRL4	0	0
LOC103224565	30	1.01546
LOC119626210	0	0
LOC103224548	0	0
ADGRL2	9581	43.0499
LOC103224552	3	0.0181458
LOC103224554	540	2.52932
LOC103224546	0	0
LOC119626213	0	0
LOC119626215	0	0
TTLL7	2720	22.8082
PRKACB	2630	16.2976
LOC119625383	647	2.21766
LOC119626462	2	0.431878
SAMD13	26	0.342007
LOC103224536	1	0.0203884
DNASE2B	3	0.0603748
RPF1	788	11.9426
GNG5	1678	53.1492
SPATA1	163	2.18394
CTBS	11	0.106381
LOC119625487	7	0.0632515
LOC119625508	2	0.0643122
LOC103224525	2342	11.7972
LPAR3	349	2.95244
MCOLN2	112	1.24516
MCOLN3	59	0.888714
DNAI3	136	1.27161
SYDE2	1925	12.2655
CUNH1orf52	762	6.90224
BCL10	1267	11.4906
DDAH1	4124	27.6713
LOC119625622	311	4.99485
CCN1	54866	790.617
LOC103224513	3	0.0661333
ZNHIT6	930	7.31723
COL24A1	36	0.151023
LOC119625633	7	0.294994
ODF2L	145	2.15127
CLCA2	3	0.0205585
CLCA1	0	0
CLCA4	1	0.0106955
LOC103224502	1	0.0259733
LOC103224501	0	0
LOC103224500	7	0.177756
LOC119625640	0	0
LOC119625641	17	0.426205
SH3GLB1	4193	19.2615
SELENOF	4117	80.6595
HS2ST1	3963	17.8801
LOC103225904	104	0.619428
LMO4	1627	13.2414
LOC103224490	15	0.183143
LOC119626217	0	0
LOC119625647	34	0.26887
LOC119625650	0	0
LOC103224485	6	0.129186
LOC103224484	4	0.105656
LOC119625673	106	0.941701
PKN2	6134	30.4014
LOC119626547	22	6.08262
LOC103224487	754	6.17896
GTF2B	1854	38.9823
LOC119625695	23	0.649879
KYAT3	2401	35.2858
RBMXL1	1249	9.53301
LOC103224480	36	0.347135
LOC103224476	363	4.92834
LOC103224473	0	0
LOC119625752	2	0.11953
LOC103224472	0	0
LOC103224471	8	0.111217
LOC119626261	0	0
LOC103224469	1	0.0106685
LRRC8B	1332	5.04099
LOC103225902	42	1.34181
LRRC8C	1447	5.95707
LOC119625760	0	0
LOC119625762	0	0
LOC119626502	0	0
LRRC8D	1036	8.97734
LOC103224461	110	1.86487
ZNF326	1253	13.5682
LOC119626287	0	0
LOC119625771	0	0
LOC119626524	0	0
BARHL2	1	0.0152572
LOC103224455	4	0.0991077
ZNF644	4156	18.5949
LOC119626262	0	0
LOC103225900	0	0
LOC119625783	7	0.136961
CDC7	3034	23.552
TGFBR3	2016	9.44278
LOC119625788	17	1.76464
BRDT	2	0.0172903
BTBD8	337	1.4965
LOC103225898	2	0.0600074
LOC103224437	2	0.0325453
LOC103224436	0	0
LOC119625790	2	0.0336178
CUNH1orf146	0	0
GLMN	2003	20.1551
RPAP2	1318	12.246
GFI1	61	0.494818
EVI5	3455	40.5601
LOC103224428	5	0.213446
RPL5	9330	254.158
LOC119626426	11	3.42547
LOC119626435	29	6.54905
DIPK1A	1392	15.7538
LOC119626308	0	0
LOC103224424	0	0
MTF2	2392	16.7449
TMED5	2257	16.6842
CCDC18	1341	7.8217
DR1	3668	33.6892
FNBP1L	2823	19.7341
BCAR3	1258	11.2063
LOC103224418	0	0
LOC119625817	24	0.368643
TRNAR-UCU	0	0
DNTTIP2	1492	12.1327
GCLM	2165	12.7995
ABCA4	151	0.617689
LOC103224410	1	0.0557131
LOC119626491	0	0
ARHGAP29	37537	194.89
LOC103224407	96	4.45844
ABCD3	3800	22.592
F3	212	2.77142
LOC103224403	6	0.108167
LOC103224400	103	0.657131
SLC44A3	163	2.15949
CNN3	7394	100.849
LOC103224398	0	0
ALG14	202	6.0669
TLCD4	695	13.9205
RWDD3	264	5.7639
LOC119626511	0	0
LOC119626220	0	0
PTBP2	1383	13.1388
LOC119628089	13	0.636734
LOC103247700	507	3.96587
FAM153B	31	1.67353
LOC119628087	14	0.831668
LOC119628084	36	0.409777
LOC103247717	387	3.20786
LOC119628090	46	4.91281
LOC119628092	50	3.86209
LOC119628093	14	0.672355
THOC3	2639	42.8022
LOC103245020	106	1.47431
CPLX2	0	0
HRH2	604	7.17323
LOC119618468	3	0.829448
SFXN1	3141	59.0732
LOC119618399	0	0
DRD1	140	1.09598
LOC103245010	33	0.73403
LOC103245009	0	0
LOC119628126	231	2.16534
MSX2	304	3.99885
NSG2	9	0.108763
CUNH5orf47	3	0.142686
CPEB4	2198	8.29504
LOC119628131	0	0
BOD1	1549	34.1978
LOC119628135	388	1.37565
LOC119618458	0	0
STC2	98	0.544552
NKX2-5	0	0
BNIP1	586	14.4829
CREBRF	1044	3.97239
ATP6V0E1	3710	125.578
LOC119618494	51	7.5063
RPL26L1	1152	48.2042
ERGIC1	3445	34.6888
LOC119628262	17	0.222335
LOC103244979	26	0.432121
DUSP1	5913	84.1405
NEURL1B	5161	23.7267
LOC119628022	0	0
LOC119628292	10	0.294658
SH3PXD2B	4862	18.3253
UBTD2	2602	23.4613
LOC119618330	41	8.36503
EFCAB9	0	0
STK10	1614	10.6795
LOC103244972	4	0.312228
FBXW11	5787	37.726
SMIM23	0	0
LOC103244969	0	0
FGF18	255	1.30291
NPM1	24371	480.655
LOC119618328	0	0
TLX3	4	0.0753723
LOC119628074	0	0
RANBP17	1819	8.35081
LOC103244961	1	0.00842359
KCNIP1	236	3.39249
KCNMB1	21	0.350398
LOC119628024	9	0.120313
LOC119618310	1	0.0315391
LCP2	0	0
CUNH5orf58	1	0.0199216
LOC119628025	0	0
FOXI1	0	0
DOCK2	180	0.871959
INSYN2B	301	1.35659
SPDL1	3694	40.9602
LOC119618454	0	0
SLIT3	2607	8.00047
PANK3	11588	174.283
LOC103245191	8009	45.5645
FBLL1	167	1.93138
RARS1	2984	40.5501
WWC1	10233	72.0098
LOC119618327	27	2.2692
TENM2	33	0.0943429
LOC119618453	0	0
LOC103244934	1	0.0267968
LOC103244935	0	0
LOC103244926	74	0.254705
LOC103244923	0	0
GABRG2	2	0.01441
GABRA1	546	15.3251
GABRA6	1	0.0137279
GABRB2	60	0.229005
LOC119628027	0	0
ATP10B	4	0.015505
PTTG1	2581	90.4684
SLU7	1859	16.8441
ZBED8	998	10.3631
C1QTNF2	352	2.34326
CCNJL	382	3.42661
FABP6	0	0
PWWP2A	1440	10.238
LOC119618470	11	3.19039
TTC1	1891	36.1387
ADRA1B	86	1.01808
LOC119626600	0	0
IL12B	0	0
LOC119618348	1	0.234791
UBLCP1	1427	19.1455
LOC119626604	126	0.997735
LOC119618332	0	0
RNF145	5122	45.2321
LOC119626612	23	0.598438
EBF1	761	1.96416
LOC103244887	1	0.0115742
LOC119618425	0	0
CLINT1	3805	32.3186
LOC119618462	0	0
LSM11	825	7.39367
THG1L	689	6.48731
CUNH5orf52	7	0.111636
SOX30	22	0.423448
ADAM19	1393	6.33026
NIPAL4	1	0.00898652
LOC103244868	4	0.0409746
CYFIP2	5353	23.9289
FNDC9	0	0
ITK	0	0
FAM71B	0	0
MED7	755	7.17957
HAVCR2	24	0.221808
HAVCR1	2387	30.2425
TIMD4	1	0.0217687
LOC119618455	0	0
SGCD	4	0.0107022
KIF4B	22	0.145309
MRPL22	1227	48.3988
GEMIN5	2904	16.0162
LOC119626728	34	0.957035
CNOT8	3484	38.8648
FAXDC2	485	4.43526
LARP1	9693	39.276
HAND1	2	0.0338873
SAP30L	2346	11.6742
GALNT10	6301	31.7342
LOC103244831	20	0.606844
MFAP3	3151	18.35
FAM114A2	2035	20.3594
LOC119626788	2	0.045973
GRIA1	7	0.0356675
NMUR2	0	0
GLRA1	0	0
G3BP1	15459	51.7931
LOC103244816	39	1.33075
ATOX1	1730	59.9996
SPARC	17388	218.151
FAT2	4	0.00797564
SLC36A1	1876	9.56218
SLC36A2	15	0.129036
SLC36A3	0	0
GM2A	2041	23.8751
LOC119618345	0	0
CCDC69	1831	17.2784
ANXA6	7280	75.7807
TNIP1	2536	21.8665
GPX3	143	2.36339
LOC119626815	108	3.34208
ZNF300	1965	11.8058
LOC103244804	125	3.86008
LOC119618346	0	0
IRGM	4	0.173766
SMIM3	1347	20.1768
DCTN4	4753	36.0911
RBM22	752	9.59745
MYOZ3	85	0.658792
SYNPO	8619	45.1294
LOC119626826	458	3.50836
NDST1	10231	37.2059
RPS14	21803	868.118
CD74	8	0.14283
TCOF1	3627	20.2912
ARSI	20	0.171004
CAMK2A	8	0.0476867
SLC6A7	3	0.0168632
CDX1	30	0.19553
PDGFRB	1362	7.01967
CSF1R	55	0.399779
HMGXB3	4427	24.2666
LOC119618408	0	0
TIGD6	233	2.83312
SLC26A2	5713	20.8811
PDE6A	6	0.0309398
PPARGC1B	4636	12.7132
LOC119618429	0	0
ARHGEF37	400	2.31529
LOC119618472	0	0
CSNK1A1	9394	49.8759
LOC119626850	0	0
LOC103244778	1	0.0345603
IL17B	0	0
PCYOX1L	1043	12.0624
GRPEL2	2533	18.5438
AFAP1L1	1593	7.49471
ABLIM3	1535	10.4249
LOC119626998	94	2.49405
SH3TC2	1220	4.90781
LOC119618448	7	1.93538
ADRB2	512	7.49101
HTR4	0	0
FBXO38	2265	12.5669
SPINK9	0	0
SPINK7	0	0
LOC103244766	57	0.572586
SPINK13	4	0.0977971
LOC119627077	71	0.346207
MARCOL	0	0
SPINK6	58	2.59977
SPINK14	0	0
SPINK5	0	0
CUNH5orf46	3	0.0589315
SCGB3A2	5	0.236669
LOC119628054	1	0.0155458
SPINK1	2	0.0660349
JAKMIP2	424	3.26228
DPYSL3	787	4.48513
LOC119627122	0	0
STK32A	86	0.472723
LOC119627144	3	0.21081
LOC119627149	0	0
PPP2R2B	100	0.751999
GPR151	0	0
TCERG1	3974	27.0576
POU4F3	5	0.0574663
RBM27	4581	19.6609
LOC119618490	0	0
LARS1	7696	56.7487
LOC103244737	0	0
PLAC8L1	192	2.12101
SH3RF2	343	1.65831
LOC103219359	35	0.763589
GRXCR2	0	0
PRELID2	78	1.70423
KCTD16	501	1.04901
LOC119627170	50	0.6153
LOC103244723	78	0.692119
YIPF5	2542	22.0597
HMHB1	0	0
LOC119627926	0	0
NR3C1	1568	14.251
LOC103244719	6055	137.474
LOC119627177	17	0.516347
ARHGAP26	5139	17.1379
LOC119627186	19	0.21052
LOC103244716	215	1.42516
LOC103244713	55	1.35141
FGF1	210	1.53814
LOC119618335	4	0.863756
LOC119627200	16	2.21186
SPRY4	468	2.45786
NDFIP1	3385	45.292
GNPDA1	1957	24.3769
RNF14	1884	17.7051
PCDH12	4	0.0179322
DELE1	2344	29.8254
PCDH1	446	3.59322
ARAP3	2138	12.0064
LOC103244702	37	1.5933
FCHSD1	1972	15.9048
RELL2	593	7.95605
HDAC3	4322	64.6413
DIAPH1	8126	42.5782
LOC103245184	11271	50.2619
LOC103245151	444	2.34556
LOC103244691	142	1.44608
PCDHGB3	438	2.02812
LOC119627236	0	0
LOC119627223	465	3.97124
LOC103244696	123	0.770114
LOC119627237	0	0
TAF7	3616	46.0898
SLC25A2	135	2.17172
PCDHB15	26	0.0933918
LOC103244680	56	0.136769
PCDHB14	191	0.758453
PCDHB13	86	0.637323
PCDHB12	72	0.331263
LOC119627247	51	0.262622
PCDHB10	63	0.46019
PCDHB16	45	0.303733
PCDHB8	49	0.329005
LOC103244686	37	0.0887101
LOC119627253	57	0.440739
PCDHB6	12	0.0475557
PCDHB5	10	0.043467
PCDHB4	4	0.0218652
PCDHB3	45	0.282646
LOC119627267	75	0.453459
PCDHB1	0	0
LOC103245175	103	0.300712
LOC119627278	1	0.0235914
LOC119628066	13	0.0752617
LOC119627273	17	0.0819358
ZMAT2	2775	49.8752
HARS2	1785	27.0665
HARS1	2373	33.9632
DND1	112	2.03399
WDR55	1802	13.1955
IK	1832	27.7224
NDUFA2	1793	73.9797
TMCO6	910	14.3045
CD14	1	0.015661
LOC119618342	0	0
SLC35A4	2451	26.4537
APBB3	279	3.83542
SRA1	825	11.8536
LOC103244656	10086	30.5969
LOC119618333	0	0
LOC103244655	154	15.9296
SLC4A9	122	1.11052
HBEGF	3038	23.2295
PFDN1	2913	60.4328
CYSTM1	1215	40.0715
LOC103244649	478	4.94267
PURA	2188	9.74394
NRG2	44	0.431448
PSD2	722	2.53554
LOC103244645	276	2.97236
CXXC5	2465	27.2612
UBE2D2	5487	45.8158
STING1	1360	18.2798
SMIM33	35	0.781454
ECSCR	298	6.50622
LOC119618444	0	0
DNAJC18	2915	16.8628
SPATA24	196	8.18982
PROB1	591	3.34621
MZB1	66	1.4118
SLC23A1	79	0.966146
PAIP2	4593	90.1045
MATR3	16552	117.907
LOC103244631	145	7.77106
LOC119618493	46	6.77038
SIL1	1138	18.5591
CTNNA1	21984	177.115
LRRTM2	131	0.729017
LOC119618377	0	0
LOC103244604	0	0
HSPA9	16693	130.232
LOC119618495	22	9.29771
LOC119618496	83	35.0777
LOC119627308	67	3.63023
ETF1	11038	87.2646
EGR1	5838	54.9504
REEP2	2081	27.7689
KDM3B	6336	27.565
FAM53C	3935	24.3234
CDC25C	1410	18.6468
GFRA3	44	0.620734
CDC23	3420	38.1077
KIF20A	4715	45.1414
BRD8	3430	29.1921
NME5	32	1.07945
LOC119618457	0	0
LOC119618414	2	0.57444
WNT8A	3	0.027266
FAM13B	3760	19.5046
PKD2L2	0	0
LOC103244627	27	0.432462
MYOT	2	0.0262732
LOC103244599	1	0.00915619
LOC103244598	4	0.100882
HNRNPA0	9188	96.6967
KLHL3	327	1.23659
SPOCK1	2514	15.4365
LOC103244593	3	0.0446658
TRPC7	12	0.095611
SMIM32	6	0.18337
SMAD5	10097	43.8951
TGFBI	2091	21.2138
LECT2	0	0
FBXL21P	66	0.437099
LOC103244582	8	0.219138
IL9	0	0
SLC25A48	695	5.20654
LOC103244579	48	0.125643
LOC103244576	0	0
CXCL14	841	11.5666
NEUROG1	0	0
TIFAB	0	0
DCANP1	0	0
H2AFY	7581	81.6431
LOC103244569	38	0.207566
LOC119627394	42	0.125077
PITX1	1766	19.7897
CATSPER3	48	0.735378
PCBD2	409	10.0579
TXNDC15	1385	24.0172
CUNH5orf24	5319	51.0728
DDX46	3819	19.7621
CAMLG	2181	35.9253
SEC24A	3991	16.1185
LOC119618469	0	0
LOC119618488	0	0
LOC119618463	2	0.580071
SAR1B	3992	18.0055
JADE2	297	1.25897
LOC119618485	0	0
LOC119627545	69	2.23824
LOC119618449	0	0
LOC103244551	0	0
CDKN2AIPNL	865	34.211
UBE2B	2010	28.6431
CDKL3	265	2.1217
LOC119618341	0	0
LOC119627567	6	0.253937
PPP2CA	7542	46.6387
SKP1	8917	172.079
TCF7	828	3.46174
LOC103244542	19	0.504568
LOC119627572	7	0.157719
LOC119627573	1	0.0409179
VDAC1	11002	166.741
CUNH5orf15	3611	37.1829
LOC119618411	0	0
FSTL4	12	0.0413805
LOC119627578	16	0.200822
HSPA4	9718	60.1703
ZCCHC10	599	7.35294
AFF4	18441	57.2097
LEAP2	69	0.545211
UQCRQ	1579	93.8003
GDF9	788	8.01096
LOC119618484	0	0
SHROOM1	662	5.49814
SOWAHA	253	2.10361
SEPTIN8	6106	36.5663
CCNI2	52	0.879559
KIF3A	3618	16.7083
IL4	0	0
IL13	2	0.0763449
RAD50	3189	15.3178
LOC103244510	7	0.575237
IL5	6	0.206158
LOC103244514	228	1.95283
IRF1	822	11.3475
SLC22A5	1453	12.816
LOC119627667	7	0.169464
SLC22A4	144	1.44018
PDLIM4	1692	42.384
P4HA2	3289	21.5362
CSF2	0	0
IL3	0	0
ACSL6	891	3.90562
MEIKIN	4	0.0948193
FNIP1	4100	18.2341
RAPGEF6	4039	13.5597
CDC42SE2	3790	30.3196
LYRM7	419	5.47265
HINT1	4288	141.421
LOC119618480	0	0
CHSY3	168	1.29496
MINAR2	0	0
ADAMTS19	4	0.0239786
ISOC1	1378	19.5615
SLC27A6	12	0.110387
FBN2	2109	5.64786
SLC12A2	2097	9.07768
CCDC192	0	0
CTXN3	0	0
PRRC1	3913	40.9918
LOC119628039	2	0.105656
LOC119618355	0	0
MEGF10	341	1.32181
LOC103244459	0	0
CUNH5orf63	495	3.77323
MARCHF3	442	3.31373
LMNB1	5333	46.3892
LOC119618464	1	0.290036
LOC103244453	0	0
TEX43	7	0.339484
PHAX	1550	11.6678
ALDH7A1	3766	31.7594
LOC119618450	2	0.552965
GRAMD2B	1070	10.5234
LOC119628044	0	0
LOC103244443	2	0.042082
LOC103244439	5	0.0684489
ZNF608	1573	6.95799
LOC103244433	70	3.12346
CSNK1G3	4066	21.1289
CEP120	2018	12.2185
LOC119627941	0	0
PRDM6	11	0.123734
PPIC	2315	46.6209
SNX24	1133	25.0136
LOC103244423	3	0.16558
LOC103244425	38	1.18086
SNX2	3192	55.9757
LOC103244419	0	0
LOC103244416	35	0.272266
LOC103244413	1	0.0204873
LOC103244415	2	0.0257361
LOC119627721	0	0
LOX	521	3.46128
SRFBP1	550	5.634
FTMT	0	0
LOC119628049	0	0
PRR16	125	1.45132
LOC119618436	0	0
LOC119627945	0	0
FAM170A	26	0.229673
LOC103244398	0	0
LOC119618366	0	0
HSD17B4	4984	55.0578
LOC119618420	0	0
TNFAIP8	1034	13.6499
DMXL1	12236	33.161
LOC119618451	20	5.47845
LOC103244390	22	0.500261
LOC119618388	2	0.580071
LOC119618465	0	0
DTWD2	811	18.176
LOC119618483	0	0
LOC119627739	25	0.248937
LOC103244385	17	0.126649
LOC119627950	0	0
SEMA6A	312	2.69492
LOC103244375	0	0
LOC119627815	291	0.829767
COMMD10	2141	20.9038
ARL14EPL	5	0.14182
LVRN	74	0.306223
AP3S1	3604	79.6857
ATG12	3774	192.498
CDO1	70	1.09107
LOC119618427	0	0
LOC119627846	0	0
TMED7	6210	44.896
TICAM2	152	1.40347
FEM1C	2253	11.3799
CCDC112	319	3.69651
PGGT1B	2224	52.9742
LOC103244357	435	3.05674
TRIM36	583	3.68531
LOC103244355	0	0
LOC119628052	0	0
KCNN2	1	0.00961757
LOC119627892	0	0
YTHDC2	3996	18.7883
LOC119618347	0	0
MCC	1466	8.55248
TSSK1B	60	0.631454
DCP2	5732	30.1625
LOC119627901	36	0.506665
REEP5	4099	37.6945
LOC103244341	140	1.88688
SRP19	845	24.1996
APC	4858	16.4493
LOC119618459	7	1.93538
EPB41L4A	494	3.11407
LOC119618338	19	4.22623
LOC103244328	817	11.0264
LOC103244331	1	0.0113391
LOC103244332	0	0
STARD4	5982	31.7206
CAMK4	236	1.05369
LOC119627925	459	24.6441
WDR36	3811	19.9299
LOC103244323	133	0.476231
LOC103244324	20	0.500569
LOC103244321	1	0.00959884
DPYD	310	2.0448
LOC119618552	0	0
SNX7	858	13.7353
PLPPR5	609	11.053
LOC119618562	1	0.0240909
TGFBR1	2997	13.5362
ALG2	604	9.22008
SEC61B	1145	53.1762
LOC103219136	91	1.02713
LOC119618566	1	0.0269187
LOC119618568	17	0.584114
NR4A3	31	0.160752
STX17	3475	8.81598
ERP44	1339	20.8816
LOC103219844	54	0.849291
INVS	981	5.34073
TEX10	1534	12.147
MSANTD3	588	2.7989
TMEFF1	339	3.7945
CAVIN4	37	0.568325
PLPPR1	34	0.311214
BAAT	104	0.518749
MRPL50	483	13.544
ZNF189	558	4.9057
ALDOB	2	0.0281347
LOC119618611	3	0.06083
PGAP4	440	5.32167
RNF20	1986	14.2639
LOC119618612	2	0.0443201
GRIN3A	0	0
PPP3R2	0	0
LOC119619225	0	0
LOC103219104	2	0.108167
CYLC2	0	0
SMC2	4861	23.5593
LOC103219094	0	0
LOC103219093	1	0.0120112
LOC103219090	0	0
LOC103219089	2	0.0234048
LOC103219088	0	0
LOC103219079	0	0
LOC119618502	0	0
LOC103219081	1	0.0115022
LOC103219082	2	0.0174124
LOC103219083	0	0
NIPSNAP3A	528	8.99261
LOC103219085	275	7.64615
LOC103219087	104	0.817401
ABCA1	1492	4.20931
SLC44A1	5655	22.2467
FSD1L	2442	8.35955
FKTN	2456	23.6284
TMEM38B	1089	11.312
LOC103219072	86	0.53148
LOC103219065	0	0
LOC103219064	0	0
LOC119618794	47	0.321859
ZNF462	3812	9.05806
RAD23B	8471	80.9441
LOC119619203	0	0
KLF4	230	2.25157
LOC119619236	0	0
LOC119618533	2	0.0425358
LOC103219051	29	0.287412
LOC119619260	0	0
LOC103219043	0	0
ACTL7B	187	2.2298
ACTL7A	0	0
ELP1	5783	32.9131
ABITRAM	885	12.5631
CTNNAL1	3912	45.4204
TMEM245	8808	61.4268
FRRS1L	0	0
EPB41L4B	2109	11.1994
LOC119619248	0	0
LOC119618806	0	0
PTPN3	4613	31.365
LOC119618810	0	0
PALM2AKAP2	7204	26.1145
LOC103219029	4	0.0949715
CUNH9orf152	16	0.132365
TXN	14831	667.816
LOC119618816	141	2.17595
TXNDC8	0	0
SVEP1	10957	23.315
LOC119619255	9	2.48834
LOC119619263	2	0.568916
MUSK	2	0.0171202
LPAR1	376	3.57322
LOC119619273	0	0
LOC119618878	2	0.0258147
LOC103219020	15	0.263044
ECPAS	6366	26.7134
ZNF483	1827	5.55263
PTGR1	0	0
LOC119618896	43	2.03862
LOC103219858	37	0.711237
LOC103219013	461	5.9659
GNG10	4198	84.7149
SHOC1	3	0.0196918
LOC119619253	0	0
UGCG	10227	75.1495
LOC119619251	1	0.276483
LOC119618902	148	0.870799
SUSD1	439	3.55912
LOC119618903	8	0.171499
LOC119619267	0	0
PTBP3	20260	83.9093
HSDL2	6811	125.542
KIAA1958	5055	19.143
LOC103219006	1882	13.2311
LOC103219005	58	1.17203
SNX30	5590	21.3825
SLC46A2	1	0.0113174
ZNF883	35	0.859989
ZFP37	621	2.38126
SLC31A2	524	10.3553
FKBP15	2203	15.0376
SLC31A1	3596	22.2418
CDC26	530	11.7624
PRPF4	2900	29.5938
RNF183	3	0.0637578
WDR31	336	5.08966
BSPRY	13	0.16303
HDHD3	1197	28.194
ALAD	761	15.2839
POLE3	1523	30.4637
CUNH9orf43	1236	17.6389
RGS3	1357	9.59947
LOC119619014	17	0.494515
LOC103218977	0	0
ZNF618	3081	24.9787
LOC103218974	11	0.233109
KIF12	236	3.06485
LOC119619025	2	0.0778517
COL27A1	1075	2.8625
LOC103218970	1	0.0207023
AKNA	1162	4.59206
WHRN	687	5.06327
LOC119618535	0	0
LOC119619278	0	0
ATP6V1G1	2230	37.655
TMEM268	1247	8.51195
TEX53	0	0
TEX48	3	0.0602927
TNFSF15	191	0.878767
LOC103218960	0	0
TNFSF8	0	0
LOC119619052	8	0.0375844
TNC	2262	8.15181
LOC119619054	25	0.287779
LOC119619056	3	0.0602927
LOC119619214	0	0
LOC119618537	0	0
LOC119618539	0	0
LOC103218948	20	0.713719
PAPPA	148	0.612446
LOC103218947	24	0.285029
ASTN2	312	1.69546
TRIM32	2302	20.5683
TLR4	4	0.0135131
LOC119619245	0	0
LOC103218935	0	0
LOC103218934	82	3.37393
LOC119619058	0	0
LOC119619059	0	0
LOC103218932	0	0
LOC119618546	0	0
BRINP1	52	0.478194
LOC103218927	289	15.8035
CDK5RAP2	4067	19.3156
MEGF9	2191	9.82236
FBXW2	6368	27.275
B3GALT9	137	2.03769
PSMD5	2505	29.222
LOC119619075	1045	7.22648
PHF19	1279	7.86805
TRAF1	72	0.488537
C5	229	1.25132
CNTRL	2330	8.97174
LOC103218912	27	0.960046
RAB14	6580	64.8004
GSN	10630	109.802
LOC103218906	1	0.0601293
STOM	6482	61.6199
LOC103218903	47	3.14577
LOC103218899	4256	22.2177
TTLL11	374	1.21585
NDUFA8	2723	96.0146
MORN5	45	1.81124
LHX6	266	1.95947
RBM18	1784	15.369
MRRF	1689	25.1215
PTGS1	15	0.0882216
LOC103218887	0	0
LOC103218889	0	0
SLC25A46	3068	19.2457
LOC119619316	89	2.05699
LOC119619617	3	0.6673
TMEM232	385	2.33779
LOC119619319	12	0.158625
LOC103244317	0	0
LOC119619287	7	0.234791
MAN2A1	2941	13.2509
LOC119619327	0	0
LOC119619330	2	0.0140607
PJA2	7072	42.4976
LOC103244309	0	0
FER	3547	9.64636
LOC119619335	40	0.639992
FBXL17	311	1.89233
EFNA5	121	0.665604
LOC119619613	0	0
LOC119619619	0	0
NUDT12	1421	11.7854
MACIR	1775	17.0379
PPIP5K2	3812	19.3635
GIN1	615	4.06932
LOC103244286	75	0.699046
PAM	8888	56.3643
LOC119619358	92	0.872618
SLCO6A1	0	0
SLCO4C1	355	1.94126
LOC103245155	15	0.480774
ST8SIA4	45	0.618042
FAM174A	201	4.40794
LOC103244271	0	0
LOC119619610	0	0
LOC119619366	2	0.0290891
LOC103244268	58	1.79859
LOC119619368	67	1.55581
LOC119619300	74	2.78523
CHD1	3952	17.4604
LOC119619612	0	0
RGMB	432	2.58864
LOC103228700	1	0.0288621
CARMIL3	36	0.199964
CPNE6	1	0.0114267
NRL	18	0.169264
PCK2	955	12.3319
LOC119619445	27	0.736862
DCAF11	2043	19.5597
FITM1	27	0.359639
PSME1	2452	68.6923
EMC9	875	24.513
PSME2	2943	79.6566
RNF31	1502	12.6956
IRF9	524	7.78204
REC8	69	0.732952
IPO4	2088	15.3965
TM9SF1	2088	22.3079
TSSK4	158	1.69356
LOC103228715	485	6.41111
CHMP4A	0	0
NEDD8	1659	76.4474
GMPR2	2602	39.2138
TINF2	1674	21.8935
TGM1	110	1.23687
RABGGTA	976	13.8682
DHRS1	1337	27.3915
NOP9	1670	8.15528
CIDEB	3	0.0627658
LTB4R2	135	1.45229
LTB4R	116	0.786727
ADCY4	11	0.0935653
RIPK3	1	0.0142847
NFATC4	245	2.1162
NYNRIN	126	0.474664
CBLN3	133	1.50925
KHNYN	3313	15.1344
SDR39U1	995	21.7238
CMA1	6	0.134573
CTSG	0	0
GZMH	0	0
GZMB	4	0.123009
STXBP6	720	13.7955
LOC103228752	2	0.070859
LOC119619618	0	0
LOC119619311	1	0.0247355
NOVA1	248	1.06007
LOC103217005	9	0.1952
LOC103247106	47	2.30586
LOC119620861	3	0.0686926
LOC119620864	60	2.67322
LOC103247122	24	0.390758
LOC103247121	4	0.0998604
GPR148	0	0
AMER3	0	0
LOC103247117	23	0.077198
LOC119619954	0	0
LOC119619959	20	0.588729
ARHGEF4	658	2.80774
LOC119624055	0	0
FAM168B	11919	64.1104
LOC119619962	34060	412.789
LOC119619963	362	5.60695
LOC119619960	5900	44.8007
LOC103235798	703	15.0487
MTHFD2L	544	9.5966
EPGN	34	0.212248
EREG	18	0.109569
AREG	12	0.27931
BTC	154	1.63293
LOC119620880	0	0
PARM1	517	3.05284
RCHY1	1140	9.0368
LOC119620881	58	1.64039
THAP6	860	6.29595
ODAPH	1	0.0299733
CDKL2	981	6.00736
G3BP2	8478	57.6575
USO1	4360	30.3708
PPEF2	11	0.0945439
NAAA	134	2.069
SDAD1	936	9.06392
CXCL9	2	0.0218652
CXCL10	265	6.42595
CXCL11	6	0.11025
LOC119620910	0	0
ART3	3	0.0551248
NUP54	1814	22.7972
LOC119620916	39	0.792419
SCARB2	6336	39.5948
LOC119620918	0	0
FAM47E	3	0.0479217
STBD1	374	3.6552
CCDC158	51	0.384987
LOC119623983	0	0
LOC119624042	0	0
SHROOM3	3393	10.1885
SOWAHB	2	0.0195853
SEPTIN11	8983	63.1835
LOC119620932	115	1.30851
LOC119620931	0	0
CCNI	12324	81.6548
LOC103235845	3	0.133661
CCNG2	2069	10.6283
CXCL13	0	0
CNOT6L	3656	11.5319
MRPL1	733	14.6717
FRAS1	710	1.3262
ANXA3	509	10.1469
LOC119624085	0	0
LOC119620944	18	0.0963288
LOC103235857	1	0.0187952
LOC119620953	0	0
BMP2K	6747	25.2212
LOC119624056	69	15.4642
LOC119620954	71	0.998307
PAQR3	2170	50.6681
LOC103235861	69	0.402538
NAA11	0	0
GK2	0	0
LOC119624028	0	0
ANTXR2	554	4.00815
PRDM8	99	0.645532
LOC103235868	2	0.123522
FGF5	36	1.18863
LOC119620973	1	0.049637
CFAP299	4	0.120259
LOC119620980	1	0.0309776
BMP3	20	0.0929426
PRKG2	3	0.0175017
LOC119623916	0	0
RASGEF1B	243	2.1125
LOC119624047	0	0
HNRNPD	6518	96.8489
LOC119624031	0	0
HNRNPDL	5286	50.5264
ENOPH1	1836	27.4876
TMEM150C	537	4.64923
SCD5	644	11.1676
SEC31A	6320	41.0379
LOC119621119	336	6.04261
THAP9	633	4.47894
LIN54	2404	13.7005
COPS4	1682	27.6289
PLAC8	52	1.12452
COQ2	1171	21.1751
HPSE	708	11.9278
HELQ	849	6.68882
MRPS18C	417	15.537
ABRAXAS1	1622	17.0582
GPAT3	873	13.4164
LOC119623927	0	0
NKX6-1	97	1.09485
CDS1	613	3.99005
WDFY3	7696	16.0493
LOC103235911	2	0.100114
ARHGAP24	1465	9.31443
MAPK10	2	0.0184379
LOC103235920	3	0.132464
ERV3-1	14	0.218329
LOC103235923	1	0.0369795
PTPN13	7478	25.283
SLC10A6	13	0.159514
CUNH4orf36	73	2.32967
AFF1	5334	17.0667
KLHL8	1668	8.33821
LOC103245600	604	26.7093
HSD17B13	26	0.356926
HSD17B11	1004	14.5527
NUDT9	921	16.1509
SPARCL1	7	0.0631743
LOC103235939	1	0.00759919
DMP1	0	0
LOC119624098	0	0
LOC103235942	0	0
MEPE	0	0
SPP1	426	6.73217
LOC119621176	66	4.43755
LOC119624103	0	0
PKD2	4360	25.2614
ABCG2	611	4.13062
LOC103235948	0	0
LOC119623971	0	0
LOC119624071	0	0
LOC103235947	1	0.0522679
LOC119623947	0	0
PPM1K	678	8.33654
LOC119623966	18	5.12024
HERC6	236	1.68154
HERC5	21	0.17735
PIGY	0	0
PYURF	0	0
LOC103235961	16	0.381724
HERC3	1090	8.84183
NAP1L5	492	6.30366
FAM13A	1349	7.09229
LOC103235964	0	0
LOC103235963	0	0
TIGD2	1311	22.9221
LOC119623988	9	2.61032
LOC119621181	17	0.943568
GPRIN3	269	0.545666
LOC103235970	0	0
SNCA	322	6.01005
MMRN1	2	0.0132871
CCSER1	205	1.7288
GRID2	2	0.0111805
ATOH1	0	0
SMARCAD1	2977	18.8024
LOC103236676	36	1.72053
HPGDS	0	0
PDLIM5	4577	21.7552
BMPR1B	227	1.18774
UNC5C	214	0.655508
PDHA2	0	0
STPG2	56	0.319145
LOC103235998	75	1.335
RAP1GDS1	3733	29.2313
LOC103236002	51	0.428383
TSPAN5	1649	15.3311
EIF4E	2520	30.8955
METAP1	3779	40.0417
ADH5	3122	61.4096
ADH4	11	0.233779
LOC103236017	84	0.605956
[truncated: 27,616 more rows]

## Sheet: Cos-7-rep2
# Table S4. Expression level of genes in infected monkey cell lines
GeneName	ReadsCount	RPKM
LOC119627848	413	15.5196
LOC103224085	487	22.2787
LOC119620227	69	1.19379
LOC119618265	15	0.464197
LOC119621367	49	0.407862
LOC119623896	0	0
LOC119626510	0	0
LOC119626444	0	0
LOC103225515	0	0
TRNAN-GUU	0	0
LOC119626482	0	0
LOC119626500	0	0
TRNAN-GUU_1	0	0
TRNAN-GUU_2	1	0.383903
TRNAE-UUC	0	0
TRNAG-CCC	1	0.394567
LOC119626362	121	20.9602
TRNAN-GUU_3	0	0
TRNAG-CCC_1	0	0
LOC103225513	1	0.0143045
TRNAE-UUC_1	2	0.789134
TRNAN-GUU_4	0	0
TRNAN-GUU_5	0	0
LOC119626459	25	4.35718
LOC119626416	177	30.6607
CROCC	365	1.60664
MFAP2	485	7.01899
LOC119625289	8	0.105954
ATP13A2	3049	21.3294
SDHB	2990	73.2262
PADI2	1817	11.8175
PADI1	44	0.279265
PADI3	42	0.37055
PADI4	33	0.413538
PADI6	1	0.0114
RCC2	4649	31.9247
LOC119627179	109	1.88012
ARHGEF10L	1550	9.52286
ACTL8	4	0.059062
IGSF21	10	0.145239
KLHDC7A	1527	8.03636
PAX7	190	0.866679
TAS1R2	2	0.0220223
ALDH4A1	2430	21.137
IFFO2	2585	20.6981
UBR4	23612	41.7573
EMC1	4094	26.8233
MRTO4	1384	31.9917
LOC103225481	12	0.240753
LOC103225480	2976	62.2568
LOC119626546	12	3.18604
SLC66A1	776	11.3518
CAPZB	9061	61.9823
LOC119625860	45	0.872626
LOC119626534	0	0
LOC119626489	0	0
MICOS10	3230	165.633
LOC103225474	181	2.59566
LOC103225472	173	5.43665
NBL1	5450	71.9796
HTR6	67	0.492979
TMCO4	385	3.58486
RNF186	5	0.0952677
OTUD3	2573	11.2059
PLA2G2E	0	0
PLA2G2A	0	0
PLA2G5	4	0.0880212
PLA2G2D	0	0
PLA2G2F	14	0.153977
PLA2G2C	0	0
UBXN10	12	0.0780105
VWA5B1	6	0.0185922
CAMK2N1	392	4.81048
MUL1	890	9.22432
FAM43B	73	0.47598
LOC103225452	0	0
CDA	30	0.899963
PINK1	1932	22.2841
DDOST	11868	190.591
KIF17	218	1.37259
SH2D5	707	5.00749
HP1BP3	6175	40.3739
EIF4G3	6578	28.8296
LOC119626411	0	0
ECE1	8449	47.3892
LOC103225441	465	15.2366
LOC103225438	0	0
ALPL	432	4.45953
LOC119624876	0	0
LOC103225433	682	5.40291
USP48	4638	30.9296
LDLRAD2	0	0
HSPG2	68820	136.358
CELA3B	8	0.267692
LOC103225425	103	2.82716
CDC42	4956	64.3483
WNT4	1082	8.08904
LOC103225418	43	1.46122
LOC103225416	0	0
LOC119625339	142	1.82702
LOC103225415	132	3.25236
ZBTB40	3220	10.7657
EPHA8	62	0.282856
C1QA	0	0
C1QC	0	0
C1QB	0	0
LOC119625952	0	0
EPHB2	2693	7.9288
LACTBL1	0	0
TEX46	3	0.150577
KDM1A	8022	73.5384
LUZP1	6910	24.5873
LOC119626289	0	0
HTR1D	90	0.755554
LOC103225400	689	3.9352
HNRNPR	7687	79.1227
LOC119626554	27	7.30513
ZNF436	1228	7.01227
TCEA3	86	1.92223
ASAP3	2084	14.1467
E2F2	954	5.10012
ID3	2020	44.4851
RPL11	6554	297.43
ELOA	2951	14.7285
LOC103225391	31	2.85008
PITHD1	1647	28.9717
LYPLA2	2875	48.8197
GALE	3456	63.6299
HMGCL	1954	32.1429
FUCA1	0	0
CNR2	0	0
LOC119626505	0	0
LOC103225385	2	0.026268
PNRC2	2811	32.958
SRSF10	8085	43.2553
LOC119626611	1	0.0366093
LOC119626012	0	0
MYOM3	133	0.659172
LOC103225379	34	0.77958
IL22RA1	114	1.00391
IFNLR1	825	5.05223
LOC103225371	615	3.52744
GRHL3	12	0.110756
STPG1	103	1.02527
NIPAL3	3676	18.8708
LOC119626847	106	1.70614
RCAN3	787	7.92828
LOC103225369	3	0.0206911
SRRM1	6246	45.1505
CLIC4	97718	609.988
LOC119626303	0	0
RUNX3	22	0.141306
LOC119627228	0	0
LOC103225363	0	0
SYF2	347	4.38322
RSRP1	4069	48.6308
TMEM50A	3863	85.3369
LOC119626490	0	0
LOC103225358	474	3.91106
LOC119627329	1	0.0222291
MACO1	1152	12.5247
LDLRAP1	3214	28.6046
MAN1C1	841	8.19898
SELENON	4134	27.1857
MTFR1L	1504	17.6484
LOC103225349	633	12.3593
PAQR7	605	5.8085
LOC119627691	1	0.03382
STMN1	10771	277.669
PAFAH2	998	14.7744
LOC103225340	1	0.0717395
LOC119626301	0	0
LOC103225341	89	1.02157
LOC119626453	0	0
EXTL1	25	0.177466
SLC30A2	2	0.0164737
TRIM63	572	6.13897
LOC103225320	0	0
PDIK1L	221	5.32064
FAM110D	2	0.0354004
CUNH1orf232	0	0
ZNF593	831	23.2131
CNKSR1	70	0.637582
CATSPER4	10	0.117781
CEP85	5030	29.6527
SH3BGRL3	1120	19.2953
UBXN11	374	5.39062
CD52	134	6.04251
CRYBG2	77	0.38256
ZNF683	2	0.0312528
LIN28A	0	0
DHDDS	4022	18.3669
RPS6KA1	4207	35.2971
LOC119626488	0	0
LOC119625938	208	1.48394
ARID1A	6616	22.8848
PIGV	547	4.80805
ZDHHC18	2811	37.7754
SFN	495	5.50171
GPN2	1323	23.2868
GPATCH3	454	5.21326
NR0B2	0	0
NUDC	2224	46.2527
KDF1	1	0.0153313
LOC103225303	2	0.136253
TRNP1	515	8.2752
TENT5B	1944	22.2599
SLC9A1	4068	21.445
WDTC1	3602	23.1251
TMEM222	1898	33.1204
LOC103225292	86	1.13214
LOC119626551	0	0
SYTL1	1597	23.0768
LOC119619308	13	0.444958
MAP3K6	767	4.81857
FCN3	8	0.193257
CD164L2	2	0.0372331
GPR3	152	1.88154
WASF2	7924	39.6742
AHDC1	4349	18.2685
FGR	11	0.120889
IFI6	1482	47.5191
FAM76A	811	6.391
STX12	2814	27.2191
PPP1R8	1736	20.8443
LOC119626478	36	6.16095
THEMIS2	3	0.0372493
RPA2	2630	43.8985
SMPDL3B	83	1.23971
XKR8	37	0.388156
EYA3	2806	13.1521
LOC119626305	0	0
LOC119626404	0	0
PTAFR	17	0.194424
LOC119626407	0	0
DNAJC8	3321	58.5998
LOC119620086	0	0
ATP5IF1	229	12.1148
SESN2	1064	8.55562
MED18	448	6.49345
PHACTR4	3765	17.196
LOC103225258	711	29.2311
LOC119626330	1012	140.243
LOC119626340	876	121.991
RCC1	2311	26.2611
LOC103225257	880	18.2214
LOC103225256	32	1.18524
LOC103225254	272	7.10221
LOC119626483	21	8.06197
LOC119626467	21	4.58912
LOC119626461	10	2.15218
LOC119626446	52	10.9427
RAB42	106	1.25892
TAF12	890	21.4089
LOC103225253	22	0.711839
LOC119626476	0	0
GMEB1	936	9.92189
LOC119626469	6	1.31118
YTHDF2	3288	25.7252
OPRD1	123	1.60288
EPB41	3901	16.7229
LOC119621182	15	0.780462
LOC119621185	0	0
TMEM200B	153	1.62609
SRSF4	2641	26.9884
MECR	1243	14.5198
PTPRU	1891	8.5096
LOC119621445	0	0
MATN1	49	0.732263
LAPTM5	2	0.025286
LOC119621473	2	0.0454178
SDC3	1183	6.43948
LOC103225235	0	0
PUM1	7678	38.7155
LOC119626440	9	2.97302
LOC119626439	88	29.0695
LOC119626441	20	7.78324
SELENOW	0	0
NKAIN1	442	3.47158
SNRNP40	2574	45.6742
LOC103225226	208	2.78728
ZCCHC17	1750	22.1845
FABP3	1340	30.3329
SERINC2	1086	15.0792
TINAGL1	5623	69.94
HCRTR1	0	0
PEF1	1804	31.1169
COL16A1	553	2.92063
ADGRB2	941	4.22652
SPOCD1	23	0.16677
PTP4A2	10501	77.6676
KHDRBS1	9959	98.2715
TMEM39B	617	9.47985
KPNA6	9114	35.0458
TXLNA	4528	25.9817
CCDC28B	119	1.76905
IQCC	196	2.61047
DCDC2B	48	0.831478
TMEM234	325	4.31846
EIF3I	3863	73.8515
LOC103225203	0	0
LOC119622602	2	0.0419319
FAM167B	0	0
LCK	0	0
HDAC1	4560	61.1924
MARCKSL1	1957	35.7531
FAM229A	117	1.57007
TSSK3	7	0.211106
BSDC1	2962	29.0262
LOC103225186	0	0
ZBTB8B	335	2.61743
ZBTB8A	751	7.60065
ZBTB8OS	2225	30.6545
RBBP4	12915	153.966
SYNC	690	4.99671
KIAA1522	7647	39.1922
YARS1	3724	37.8243
LOC119623831	5	0.158709
LOC103225175	1547	10.1638
FNDC5	1703	16.9162
HPCA	33	0.621267
TMEM54	558	14.7051
RNF19B	1393	12.1242
AK2	8475	82.6235
AZIN2	987	13.4611
TRIM62	367	3.09654
LOC103225164	21	0.297549
LOC119626221	16	0.164035
ZNF362	1061	9.40754
A3GALT2	127	3.04981
PHC2	3836	23.2855
ZSCAN20	1398	4.19782
CSMD2	285	0.575323
HMGB4	3	0.00568063
CUNH1orf94	19	0.176337
LOC119623860	5	0.0146286
GJB5	12	0.231436
GJB4	22	0.412265
GJB3	573	7.5015
GJA4	3	0.0527065
LOC119626225	105	1.68909
TMEM35B	457	7.01017
ZMYM6	1492	9.62661
ZMYM1	2332	13.8829
SFPQ	14281	49.0339
ZMYM4	7445	30.4103
LOC119626429	7	1.3083
KIAA0319L	3358	21.1055
LOC103225134	317	5.15785
NCDN	1488	12.4771
TFAP2E	50	0.596824
PSMB2	4454	146.45
CUNH1orf216	566	5.05324
CLSPN	4131	18.5339
AGO4	3187	17.7841
AGO1	8773	19.4453
LOC103225123	2064	17.9424
LOC103225120	71	1.24893
TEKT2	158	2.47852
ADPRS	1143	18.8896
COL8A2	930	5.57506
TRAPPC3	3156	57.8814
MAP7D1	4245	30.6158
THRAP3	10233	63.6958
SH3D21	767	5.8121
EVA1B	520	15.0741
STK40	1873	14.0099
LSM10	961	25.302
OSCP1	235	4.40374
LOC119626432	0	0
MRPS15	1603	27.1068
CSF3R	3	0.0247464
GRIK3	16	0.0479727
LOC119623946	303	2.51178
LOC119623972	93	0.31539
ZC3H12A	592	5.87017
MEAF6	1611	24.0245
SNIP1	1046	11.8578
LOC119626149	0	0
DNALI1	0	0
GNL2	2259	26.7175
RSPO1	96	0.759256
CUNH1orf109	441	5.55578
CDCA8	2304	26.5426
EPHA10	255	1.20798
LOC119626496	0	0
MANEAL	220	2.29608
YRDC	372	9.05577
CUNH1orf122	1200	25.6706
MTF1	1891	6.57139
INPP5B	2291	14.9654
LOC119626281	0	0
SF3A3	3784	33.148
FHL3	494	7.78367
UTP11	1173	20.4063
POU3F1	13	0.167718
LOC103225076	11	0.0986418
LOC119624191	0	0
LOC119626550	0	0
LOC119624192	0	0
LOC103225074	0	0
LOC103225072	33	0.400124
RRAGC	2440	25.7208
LOC103225069	1209	16.3165
GJA9	1	0.0123678
RHBDL2	23	0.3677
LOC119626280	2	0.526089
AKIRIN1	4092	45.3743
NDUFS5	3669	123.791
MACF1	35906	42.21
LOC119626300	0	0
KIAA0754	4699	25.9563
BMP8A	368	3.23968
LOC103225047	62	1.11548
PABPC4	5828	52.5942
LOC119626472	40	8.41743
HEYL	26	0.191802
LOC119624212	15	0.0712239
NT5C1A	230	0.697782
HPCAL4	1541	9.56687
LOC119626413	0	0
PPIE	1680	36.9975
BMP8B	618	3.24223
OXCT2	101	1.08357
TRIT1	1044	13.8917
MYCL	545	4.11667
MFSD2A	521	6.89381
CAP1	11630	102.163
PPT1	4539	47.6173
RLF	4167	18.9347
LOC119626555	15	3.98255
TMCO2	18	0.500841
ZMPSTE24	3929	35.7866
COL9A2	503	4.67746
SMAP2	2184	11.0184
ZFP69B	194	2.5899
ZFP69	406	3.93651
EXO5	900	12.2393
ZNF684	615	6.70688
LOC103225029	8	0.110005
RIMS3	3644	14.1134
LOC103225021	64	3.36075
NFYC	1117	12.9047
KCNQ4	126	0.892424
CITED4	263	4.02777
LOC103225939	0	0
CTPS1	6539	55.1232
SLFNL1	272	1.15245
SCMH1	1324	10.1933
LOC103225854	89	1.38999
LOC119624282	76	1.57827
FOXO6	625	6.37084
LOC119624284	5	0.0448939
EDN2	1390	31.0931
HIVEP3	1433	3.12624
GUCA2B	6	0.288415
GUCA2A	7	0.279693
FOXJ3	4426	20.8382
LOC119626232	134	2.76656
RIMKLA	197	0.530578
ZMYND12	290	4.6077
PPCS	881	16.7189
CCDC30	155	1.21005
LOC119624292	13	0.217628
LOC119626557	0	0
LOC103225005	3	0.0665312
PPIH	750	12.5333
YBX1	8966	146.219
CLDN19	58	0.961887
P3H1	1644	16.7699
CUNH1orf50	471	7.16688
TMEM269	216	1.67384
LOC103224995	219	7.69992
LOC103224996	343	2.46877
LOC119624298	15	1.82108
ZNF691	783	7.23857
SLC2A1	3680	29.964
LOC103224989	188	3.54403
LOC119626271	0	0
LOC103224985	0	0
LOC103224983	3	0.0882262
LOC103224982	0	0
LOC103224981	0	0
LOC119624309	0	0
FAM183A	2	0.0750564
EBNA1BP2	1909	35.2388
CFAP57	137	0.961702
LOC103224977	28	0.27591
TMEM125	2	0.03127
CUNH1orf210	7	0.109626
TIE1	14	0.0969585
LOC103224969	94	2.38006
MPL	5	0.0530808
CDC20	3549	52.078
ELOVL1	2408	42.2274
MED8	942	13.6676
SZT2	5620	14.9046
HYI	439	9.30707
PTPRF	10225	37.4475
KDM4A	4026	24.9289
ST3GAL3	1576	10.557
ARTN	33	0.283316
LOC103224959	21	0.745732
IPO13	2551	17.62
DPH2	421	4.19653
ATP6V0B	2063	34.2333
B4GALT2	1872	24.2726
CCDC24	315	5.96983
SLC6A9	163	1.30588
LOC103224946	33	0.405314
LOC119624366	15	0.312185
KLF17	5	0.0783044
KLF18	3	0.0407003
DMAP1	1045	18.2354
ERI3	2127	32.4172
RNF220	1911	19.1092
LOC119624393	133	1.15511
TMEM53	295	3.28651
ARMH1	62	0.910257
LOC119626544	242	58.7601
LOC119626543	121	29.6333
KIF2C	4868	58.6489
RPS8	29753	988.594
LOC119626437	77	27.3435
LOC119626449	4	1.09265
LOC119626448	0	0
LOC119626447	26	10.7048
BEST4	5	0.0645949
PLK3	293	3.49006
DYNLT4	10	0.332267
BTBD19	184	1.50337
LOC119626545	72	17.4824
PTCH2	146	0.939241
EIF2B3	1648	24.4479
HECTD3	1841	14.6418
UROD	1098	23.7932
ZSWIM5	276	1.33348
LOC103224920	0	0
LOC119624415	1	0.0393474
HPDL	73	1.01361
MUTYH	395	6.15213
TOE1	941	10.3937
TESK2	540	4.95183
LOC119626508	1	0.281276
CCDC163	486	9.00632
MMACHC	330	7.83856
PRDX1	31062	847.68
AKR1A1	2356	52.1677
LOC119624434	45	1.42519
LOC103224908	5817	38.9475
CCDC17	187	1.54029
GPBP1L1	3365	26.1476
TMEM69	848	20.0589
LOC103224903	1419	16.4876
MAST2	5259	24.6701
PIK3R3	644	3.54285
LOC119624445	0	0
TSPAN1	42	0.633991
P3R3URF	0	0
POMGNT1	1990	22.6497
LURAP1	107	1.47061
RAD54L	3646	33.0078
LRRC41	1618	14.3777
UQCRH	777	31.6242
NSUN4	1953	17.3166
LOC119624446	57	0.766353
LOC103224888	1143	15.5217
LOC103224886	7	0.0434576
LOC103224885	16	0.47348
LOC119624453	0	0
DMBX1	338	1.80086
TMEM275	0	0
KNCN	4	0.0445279
MKNK1	1046	10.7743
MOB3C	484	4.82452
ATPAF1	2143	20.2125
TEX38	6	0.14087
EFCAB14	5671	27.5773
CYP4B1	26	0.344671
CYP4A22	0	0
CYP4X1	7	0.0834502
LOC103225928	0	0
LOC119624464	0	0
LOC119626172	0	0
LOC103224869	230	2.61257
PDZK1IP1	22	0.607971
TAL1	36	0.171683
STIL	3506	18.6345
CMPK1	3949	38.1716
FOXE3	0	0
LOC103224860	848	8.78901
FOXD2	483	2.77033
TRABD2B	174	0.729291
LOC103224857	90	1.21868
LOC103224846	9	0.141808
SLC5A9	45	0.376886
SPATA6	612	3.5417
LOC119625888	315	5.47661
LOC119626553	0	0
AGBL4	3	0.0524148
BEND5	69	0.995535
LOC119626506	0	0
ELAVL4	0	0
LOC103224843	1	0.03115
LOC103224842	3	0.0544926
DMRTA2	2	0.0174448
FAF1	3520	39.2461
LOC119626556	0	0
CDKN2C	3642	35.9753
LOC119624515	0	0
CUNH1orf185	11	0.462274
LOC103224831	0	0
RNF11	3823	37.8158
LOC103224829	142	3.14914
TTC39A	182	1.64349
EPS15	4425	26.4651
LOC119626275	0	0
LOC103224824	0	0
LOC119626313	0	0
OSBPL9	4538	38.8428
LOC119626481	0	0
NRDC	9927	69.7538
RAB3B	2379	13.007
TXNDC12	1909	22.663
KTI12	659	7.03284
BTF3L4	1902	30.1359
ZFYVE9	2825	14.033
CC2D1B	2005	13.0432
ORC1	2223	19.9346
PRPF38A	5040	30.8579
TUT4	4385	21.1714
GPX7	0	0
SHISAL2A	0	0
COA7	1067	15.5527
ZYG11B	3884	20.388
LOC119626294	0	0
ZYG11A	28	0.274956
ECHDC2	616	11.3488
SCP2	3441	35.7422
PODN	15	0.133042
SLC1A7	4	0.0453272
CPT2	1656	15.1368
CZIB	546	8.00786
MAGOH	572	11.8959
LRP8	7934	49.1594
LOC103225919	1	0.0113681
DMRTB1	7	0.108136
GLIS1	139	1.35234
LOC119626410	8	3.5511
NDC1	4359	26.032
LOC119626465	4	0.963011
LOC119626306	0	0
YIPF1	793	11.5826
DIO1	539	7.49504
HSPB11	416	11.9134
LRRC42	2632	36.8154
LOC103224783	2	0.0431417
LDLRAD1	52	1.47874
TMEM59	9683	159.099
TCEANC2	1358	7.10352
CDCP2	1	0.0126825
CYB5RL	431	3.9574
MRPL37	4449	84.4859
SSBP3	1232	10.9545
LOC103224771	0	0
ACOT11	298	1.87132
LOC119624916	0	0
FAM151A	0	0
MROH7	87	0.554661
TTC4	1033	14.3855
PARS2	541	5.54244
TTC22	0	0
LEXM	0	0
DHCR24	18058	109.969
LOC103224759	14	0.343754
TRNAK-CUU	1	0.383903
TMEM61	50	1.38175
BSND	17	0.0757094
PCSK9	19	0.143593
USP24	5955	14.1214
LOC119626288	0	0
LOC119626203	0	0
LOC103224743	232	6.00259
PLPP3	413	3.57818
PRKAA2	6178	19.4773
FYB2	11	0.10434
LOC119624947	0	0
C8A	1	0.0120071
C8B	47	0.462332
DAB1	60	0.301154
OMA1	427	5.90008
LOC119626242	3	0.0994475
TACSTD2	4	0.0359833
MYSM1	4531	16.5536
LOC119625056	95	0.250845
JUN	3311	26.37
LOC119625058	0	0
LOC119625059	1	0.041352
LOC119625060	0	0
FGGY	464	6.58098
LOC119625072	0	0
HOOK1	2011	10.0546
LOC103224720	3	0.0733447
CYP2J2	108	1.80905
CUNH1orf87	3	0.0417777
LOC119625076	0	0
LOC119625077	3	0.0450934
LOC103224710	3	0.0111934
NFIA	3457	10.3411
LOC103224711	31	0.301291
LOC119625086	593	29.6592
TM2D1	605	13.6733
PATJ	2766	9.32133
LOC119626276	2	0.531006
LOC119626310	0	0
LOC119625112	6	0.11251
L1TD1	1	0.00939756
KANK4	124	0.528933
LOC119626278	0	0
USP1	5457	39.0496
DOCK7	4633	18.2322
ANGPTL3	1	0.00955561
ATG4C	3052	29.6119
LOC119626206	0	0
LOC119625179	3	0.146689
LOC119626373	0	0
FOXD3	9	0.0764592
LOC119626408	0	0
ALG6	1381	11.6798
LOC103224691	2879	49.0048
EFCAB7	795	7.60182
LOC119626395	0	0
PGM1	2060	23.1496
LOC119625190	16	0.133728
ROR1	1013	4.8851
UBE2U	10	0.27056
LOC119626384	0	0
CACHD1	1494	6.85224
RAVER2	1269	8.44083
JAK1	9871	57.4403
LOC119626298	3	0.774786
LOC119626243	140	1.24172
AK4	28890	118.312
DNAJC6	18665	88.1108
LOC119626517	176	26.3155
LEPROT	4224	46.9663
LOC103224667	48	1.4952
LEPR	1078	6.35763
LOC119626495	0	0
PDE4B	101	0.628817
SGIP1	6	0.0254142
DYNLT5	0	0
INSL5	0	0
DNAI4	311	2.33734
MIER1	4477	23.5923
SLC35D1	1198	5.31861
LOC119626245	27	0.627178
LOC119626455	1	0.210436
LOC103224659	2	0.046918
IL23R	1	0.0109223
LOC119626484	0	0
LOC103224654	11	0.346449
IL12RB2	11	0.105967
LOC119625281	127	1.40934
SERBP1	14136	72.8966
LOC119626307	0	0
LOC119626549	0	0
GADD45A	1236	23.5029
GNG12	5208	30.6195
LOC119625288	5	0.279614
LOC119626400	5	2.32859
DIRAS3	64	0.699025
LOC103224646	8	0.107153
WLS	6138	63.5703
LOC103224644	82	0.795331
RPE65	159	1.90752
DEPDC1	2981	15.5303
LOC103224638	6	0.116749
LOC119625291	0	0
LRRC7	37	0.134398
LRRC40	2783	26.9651
SRSF11	7710	59.2459
ANKRD13C	2820	19.3416
CTH	545	6.46194
LOC103224623	2	0.0822253
PTGER3	52	0.502469
ZRANB2	5203	46.8053
LOC119626458	0	0
LOC119625308	0	0
NEGR1	43	0.24378
LOC119625894	3	0.0555583
LOC119626296	0	0
LOC119625310	0	0
LRRIQ3	136	1.45303
LOC103224612	1503	12.8804
LRRC53	2	0.00452911
ERICH3	36	0.120235
CRYZ	2256	21.6888
TYW3	326	8.15972
LHX8	0	0
LOC119626558	0	0
SLC44A5	451	1.8759
LOC119626328	5	1.36581
ACADM	2158	24.901
RABGGTB	2167	30.2813
LOC119626451	89	32.0049
LOC119626450	184	62.2289
LOC119626452	77	29.9655
MSH4	41	0.276272
ASB17	0	0
ST6GALNAC3	615	2.54909
LOC119625333	0	0
LOC119626291	1	0.27056
ST6GALNAC5	6	0.0299093
LOC103225849	0	0
PIGK	3485	21.2822
LOC119625337	139	0.739896
AK5	40	0.342791
LOC119626351	3	1.37462
ZZZ3	3678	12.4139
USP33	4801	31.3831
MIGA1	1289	12.8083
LOC103224577	57	0.684695
NEXN	83	0.40633
FUBP1	6261	68.0703
DNAJB4	3795	17.7877
GIPC2	55	0.582365
LOC119625905	0	0
PTGFR	43	0.224927
IFI44L	553	3.16417
LOC119625369	58	0.896958
IFI44	266	4.29849
LOC103224568	0	0
ADGRL4	0	0
LOC103224565	29	0.942627
LOC119626210	0	0
LOC103224548	0	0
ADGRL2	10223	44.1105
LOC103224552	0	0
LOC103224554	637	2.86517
LOC103224546	0	0
LOC119626213	0	0
LOC119626215	0	0
TTLL7	2801	22.5547
PRKACB	3003	17.8701
LOC119625383	619	2.03743
LOC119626462	0	0
SAMD13	27	0.341058
LOC103224536	5	0.097894
DNASE2B	2	0.0386515
RPF1	857	12.4725
GNG5	1765	53.6848
SPATA1	115	1.47963
CTBS	12	0.111444
LOC119625487	7	0.0607397
LOC119625508	9	0.277912
LOC103224525	2545	12.3107
LPAR3	323	2.62398
MCOLN2	101	1.07828
MCOLN3	80	1.15718
DNAI3	116	1.04154
SYDE2	2061	12.6105
CUNH1orf52	729	6.3411
BCL10	1440	12.541
DDAH1	4412	28.4282
LOC119625622	358	5.52137
CCN1	56551	782.537
LOC103224513	4	0.0846761
ZNHIT6	940	7.10221
COL24A1	37	0.149054
LOC119625633	3	0.121405
ODF2L	179	2.55024
CLCA2	4	0.0263228
CLCA1	0	0
CLCA4	0	0
LOC103224502	0	0
LOC103224501	0	0
LOC103224500	4	0.097541
LOC119625640	1	0.0462685
LOC119625641	19	0.45743
SH3GLB1	4518	19.9303
SELENOF	4366	82.141
HS2ST1	4124	17.8676
LOC103225904	92	0.526195
LMO4	1391	10.8712
LOC103224490	11	0.128971
LOC119626217	1	0.0584544
LOC119625647	18	0.13669
LOC119625650	0	0
LOC103224485	6	0.124056
LOC103224484	2	0.0507301
LOC119625673	106	0.904305
PKN2	6692	31.8499
LOC119626547	19	5.04456
LOC103224487	798	6.27985
GTF2B	1829	36.9295
LOC119625695	43	1.16674
KYAT3	2570	36.2696
RBMXL1	1364	9.99733
LOC103224480	41	0.379649
LOC103224476	399	5.20198
LOC103224473	0	0
LOC119625752	0	0
LOC103224472	2	0.033921
LOC103224471	8	0.1068
LOC119626261	0	0
LOC103224469	2	0.0204896
LRRC8B	1426	5.18242
LOC103225902	44	1.34988
LRRC8C	1568	6.19887
LOC119625760	0	0
LOC119625762	0	0
LOC119626502	0	0
LRRC8D	1134	9.43632
LOC103224461	121	1.9699
ZNF326	1387	14.4228
LOC119626287	0	0
LOC119625771	0	0
LOC119626524	0	0
BARHL2	0	0
LOC103224455	5	0.118965
ZNF644	4902	21.0617
LOC119626262	0	0
LOC103225900	0	0
LOC119625783	5	0.0939445
CDC7	3077	22.9373
TGFBR3	2123	9.54907
LOC119625788	8	0.797441
BRDT	8	0.0664146
BTBD8	362	1.54368
LOC103225898	0	0
LOC103224437	1	0.0156264
LOC103224436	5	0.104752
LOC119625790	4	0.0645655
CUNH1orf146	0	0
GLMN	1978	19.1132
RPAP2	1560	13.9189
GFI1	59	0.459589
EVI5	3602	40.6066
LOC103224428	3	0.122982
RPL5	10184	266.405
LOC119626426	31	9.27025
LOC119626435	32	6.93956
DIPK1A	1506	16.3671
LOC119626308	0	0
LOC103224424	0	0
MTF2	2606	17.5186
TMED5	2499	17.7395
CCDC18	1456	8.15522
DR1	3705	32.6777
FNBP1L	3074	20.6353
BCAR3	1232	10.5389
LOC103224418	0	0
LOC119625817	7	0.103251
TRNAR-UCU	0	0
DNTTIP2	1548	12.0882
GCLM	2234	12.6829
ABCA4	132	0.518524
LOC103224410	0	0
LOC119626491	0	0
ARHGAP29	41888	208.843
LOC103224407	125	5.57473
ABCD3	4126	23.556
F3	141	1.77006
LOC103224403	0	0
LOC103224400	99	0.606529
SLC44A3	187	2.37906
CNN3	7736	101.324
LOC103224398	2	0.0216779
ALG14	223	6.43164
TLCD4	785	15.0988
RWDD3	295	6.18495
LOC119626511	0	0
LOC119626220	1	0.0476658
PTBP2	1351	12.3251
LOC119628089	10	0.470345
LOC103247700	556	4.17644
FAM153B	19	0.984978
LOC119628087	11	0.627504
LOC119628084	50	0.546534
LOC103247717	357	2.84168
LOC119628090	50	5.12795
LOC119628092	61	4.52464
LOC119628093	17	0.78401
THOC3	2914	45.3856
LOC103245020	108	1.44248
CPLX2	0	0
HRH2	650	7.41298
LOC119618468	3	0.796509
SFXN1	3415	61.6759
LOC119618399	0	0
DRD1	127	0.954729
LOC103245010	37	0.790321
LOC103245009	0	0
LOC119628126	231	2.07935
MSX2	277	3.499
NSG2	4	0.0464197
CUNH5orf47	4	0.182693
CPEB4	2360	8.55273
LOC119628131	1	0.0203065
BOD1	1664	35.2778
LOC119628135	398	1.35507
LOC119618458	0	0
STC2	65	0.34684
NKX2-5	0	0
BNIP1	668	15.8539
CREBRF	1032	3.77079
ATP6V0E1	4179	135.836
LOC119618494	39	5.51216
RPL26L1	1276	51.2725
ERGIC1	3431	33.1759
LOC119628262	9	0.113032
LOC103244979	23	0.36708
DUSP1	5744	78.4898
NEURL1B	5309	23.4378
LOC119628022	0	0
LOC119628292	2	0.0565913
SH3PXD2B	4733	17.1307
UBTD2	2729	23.6293
LOC119618330	37	7.24915
EFCAB9	0	0
STK10	1594	10.1283
LOC103244972	11	0.824531
FBXW11	5913	37.0166
SMIM23	0	0
LOC103244969	0	0
FGF18	235	1.15304
NPM1	26986	511.094
LOC119618328	0	0
TLX3	3	0.0542844
LOC119628074	0	0
RANBP17	1995	8.7951
LOC103244961	4	0.0323563
KCNIP1	274	3.78232
KCNMB1	12	0.192276
LOC119628024	14	0.179721
LOC119618310	1	0.0302866
LCP2	1	0.00850055
CUNH5orf58	0	0
LOC119628025	1	0.021169
FOXI1	0	0
DOCK2	176	0.818725
INSYN2B	302	1.30705
SPDL1	3806	40.5262
LOC119618454	0	0
SLIT3	2630	7.75054
PANK3	12467	180.057
LOC103245191	7990	43.6513
FBLL1	135	1.49929
RARS1	3358	43.8203
WWC1	10119	68.3799
LOC119618327	33	2.66333
TENM2	27	0.0741243
LOC119618453	0	0
LOC103244934	0	0
LOC103244935	0	0
LOC103244926	105	0.347054
LOC103244923	0	0
GABRG2	4	0.0276754
GABRA1	514	13.854
GABRA6	0	0
GABRB2	83	0.30421
LOC119628027	0	0
ATP10B	0	0
PTTG1	3137	105.591
SLU7	1945	16.9235
ZBED8	921	9.18376
C1QTNF2	428	2.73604
CCNJL	378	3.25608
FABP6	2	0.100562
PWWP2A	1621	11.0672
LOC119618470	7	1.94963
TTC1	2177	39.9522
ADRA1B	100	1.13681
LOC119626600	1	0.0321367
IL12B	1	0.0186287
LOC119618348	0	0
UBLCP1	1564	20.1503
LOC119626604	153	1.16342
LOC119618332	2	0.440447
RNF145	5535	46.9382
LOC119626612	52	1.29926
EBF1	808	2.00265
LOC103244887	3	0.0333437
LOC119618425	0	0
CLINT1	4023	32.8133
LOC119618462	0	0
LSM11	837	7.20333
THG1L	614	5.55157
CUNH5orf52	8	0.122518
SOX30	24	0.443599
ADAM19	1384	6.0396
NIPAL4	1	0.00862966
LOC103244868	10	0.0983685
CYFIP2	5713	24.524
FNDC9	3	0.0834735
ITK	0	0
FAM71B	0	0
MED7	735	6.71183
HAVCR2	33	0.292875
HAVCR1	2795	34.0054
TIMD4	0	0
LOC119618455	0	0
SGCD	1	0.00256931
KIF4B	20	0.126853
MRPL22	1371	51.9313
GEMIN5	3216	17.0326
LOC119626728	27	0.729818
CNOT8	3517	37.6749
FAXDC2	520	4.56649
LARP1	10579	41.1638
HAND1	1	0.0162708
SAP30L	2414	11.5356
GALNT10	6150	29.7437
LOC103244831	21	0.611882
MFAP3	3433	19.1983
FAM114A2	2276	21.8662
LOC119626788	3	0.066221
GRIA1	8	0.0391441
NMUR2	3	0.0625286
GLRA1	0	0
G3BP1	17154	55.1897
LOC103244816	24	0.786404
ATOX1	1787	59.5153
SPARC	18402	221.705
FAT2	4	0.00765891
SLC36A1	1927	9.43208
SLC36A2	22	0.181737
SLC36A3	0	0
GM2A	1925	21.624
LOC119618345	2	0.585749
CCDC69	1834	16.6194
ANXA6	7020	70.1724
TNIP1	2459	20.3606
GPX3	102	1.61883
LOC119626815	117	3.47681
ZNF300	2051	11.8332
LOC103244804	93	2.75785
LOC119618346	0	0
IRGM	2	0.0834327
SMIM3	1376	19.7927
DCTN4	5202	37.9319
RBM22	882	10.8096
MYOZ3	77	0.573089
SYNPO	8399	42.2311
LOC119626826	396	2.91297
NDST1	9947	34.7366
RPS14	23676	905.259
CD74	14	0.240026
TCOF1	3593	19.3027
ARSI	17	0.139581
CAMK2A	10	0.0572412
SLC6A7	4	0.0215914
CDX1	30	0.187765
PDGFRB	1334	6.60233
CSF1R	68	0.474644
HMGXB3	4690	24.6873
LOC119618408	0	0
TIGD6	305	3.56132
SLC26A2	5597	19.6447
PDE6A	5	0.0247593
PPARGC1B	4497	11.8423
LOC119618429	0	0
ARHGEF37	371	2.06216
LOC119618472	0	0
CSNK1A1	10081	51.398
LOC119626850	3	0.0265917
LOC103244778	0	0
IL17B	0	0
PCYOX1L	1064	11.8167
GRPEL2	2683	18.8619
AFAP1L1	1592	7.19257
ABLIM3	1462	9.53483
LOC119626998	128	3.26128
SH3TC2	1230	4.75154
LOC119618448	8	2.12402
ADRB2	524	7.36213
HTR4	1	0.00884184
FBXO38	2315	12.3343
SPINK9	0	0
SPINK7	0	0
LOC103244766	49	0.472677
SPINK13	7	0.164349
LOC119627077	57	0.266903
MARCOL	0	0
SPINK6	74	3.18523
SPINK14	0	0
SPINK5	2	0.0132504
CUNH5orf46	4	0.0754551
SCGB3A2	3	0.136362
LOC119628054	0	0
SPINK1	1	0.0317063
JAKMIP2	422	3.11795
DPYSL3	828	4.5314
LOC119627122	0	0
STK32A	62	0.327266
LOC119627144	3	0.202438
LOC119627149	0	0
PPP2R2B	87	0.628258
GPR151	0	0
TCERG1	4075	26.6435
POU4F3	1	0.0110368
RBM27	4810	19.8239
LOC119618490	0	0
LARS1	8963	63.4667
LOC103244737	0	0
PLAC8L1	253	2.68388
SH3RF2	370	1.71781
LOC103219359	56	1.17323
GRXCR2	0	0
PRELID2	79	1.65753
KCTD16	455	0.914857
LOC119627170	53	0.626318
LOC103244723	78	0.664634
YIPF5	2753	22.9421
HMHB1	0	0
LOC119627926	0	0
NR3C1	1703	14.8634
LOC103244719	6503	141.783
LOC119627177	26	0.758347
ARHGAP26	5116	16.3837
LOC119627186	23	0.24472
LOC103244716	163	1.03756
LOC103244713	34	0.802243
FGF1	174	1.22385
LOC119618335	3	0.622091
LOC119627200	14	1.85852
SPRY4	476	2.4006
NDFIP1	3432	44.0973
GNPDA1	1893	22.6433
RNF14	2107	19.0144
PCDH12	8	0.0344402
DELE1	2395	29.2641
PCDH1	456	3.52789
ARAP3	2224	11.9934
LOC103244702	47	1.94354
FCHSD1	2108	16.3266
RELL2	605	7.79471
HDAC3	4687	67.3166
DIAPH1	8556	43.051
LOC103245184	11850	50.7453
LOC103245151	467	2.36909
LOC103244691	135	1.3202
PCDHGB3	386	1.71636
LOC119627236	3	0.136145
LOC119627223	463	3.79714
LOC103244696	122	0.733519
LOC119627237	0	0
TAF7	3974	48.6414
SLC25A2	152	2.34809
PCDHB15	40	0.137974
LOC103244680	73	0.171208
PCDHB14	197	0.751213
PCDHB13	84	0.597781
PCDHB12	64	0.282763
LOC119627247	33	0.163184
PCDHB10	69	0.484002
PCDHB16	29	0.187966
PCDHB8	38	0.245015
LOC103244686	36	0.082885
LOC119627253	50	0.37126
PCDHB6	19	0.0723065
PCDHB5	4	0.0166963
PCDHB4	4	0.0209969
PCDHB3	32	0.193011
LOC119627267	67	0.389003
PCDHB1	0	0
LOC103245175	98	0.274752
LOC119627278	1	0.0226546
LOC119628066	19	0.10563
LOC119627273	15	0.0694253
ZMAT2	3061	52.8308
HARS2	1940	28.2487
HARS1	2412	33.1505
DND1	118	2.05785
WDR55	1704	11.9823
IK	1957	28.4379
NDUFA2	1743	69.0608
TMCO6	1060	16.0007
CD14	2	0.0300782
LOC119618342	0	0
SLC35A4	2950	30.575
APBB3	289	3.81513
SRA1	941	12.9833
LOC103244656	10463	30.4801
LOC119618333	1	0.368946
LOC103244655	133	13.2111
SLC4A9	142	1.24125
HBEGF	3339	24.5172
PFDN1	3379	67.3166
CYSTM1	1184	37.4984
LOC103244649	556	5.5209
PURA	2413	10.3192
NRG2	53	0.499061
PSD2	636	2.14483
LOC103244645	265	2.74057
CXXC5	2494	26.4866
UBE2D2	5697	45.6802
STING1	1381	17.8249
SMIM33	34	0.728981
ECSCR	321	6.73006
LOC119618444	0	0
DNAJC18	2694	14.9655
SPATA24	170	6.82133
PROB1	540	2.93603
MZB1	73	1.49953
SLC23A1	78	0.916035
PAIP2	4837	91.123
MATR3	18900	129.287
LOC103244631	117	6.02144
LOC119618493	18	2.54407
SIL1	1055	16.5222
CTNNA1	22377	173.122
LRRTM2	131	0.700067
LOC119618377	0	0
LOC103244604	0	0
HSPA9	18753	140.493
LOC119618495	35	14.2044
LOC119618496	110	44.6424
LOC119627308	76	3.95434
ETF1	11754	89.235
EGR1	6015	54.3682
REEP2	2169	27.7938
KDM3B	6510	27.1973
FAM53C	3739	22.194
CDC25C	1534	19.4811
GFRA3	64	0.867032
CDC23	3662	39.1839
KIF20A	5473	50.3176
BRD8	3582	29.2752
NME5	33	1.06898
LOC119618457	0	0
LOC119618414	3	0.827442
WNT8A	7	0.0610943
FAM13B	3829	19.0737
PKD2L2	0	0
LOC103244627	28	0.43067
MYOT	1	0.0126149
LOC103244599	1	0.00879258
LOC103244598	5	0.121095
HNRNPA0	8889	89.835
KLHL3	351	1.27464
SPOCK1	2607	15.3719
LOC103244593	4	0.0571894
TRPC7	25	0.191279
SMIM32	12	0.352176
SMAD5	10155	42.3941
TGFBI	1941	18.91
LECT2	0	0
FBXL21P	67	0.426101
LOC103244582	3	0.0789134
IL9	0	0
SLC25A48	591	4.25161
LOC103244579	39	0.0980308
LOC103244576	0	0
CXCL14	798	10.5394
NEUROG1	0	0
TIFAB	0	0
DCANP1	0	0
H2AFY	8113	83.9027
LOC103244569	39	0.204569
LOC119627394	47	0.134409
PITX1	1778	19.1329
CATSPER3	70	1.02984
PCBD2	409	9.65853
TXNDC15	1503	25.0284
CUNH5orf24	5509	50.7966
DDX46	4228	21.0097
CAMLG	2182	34.5145
SEC24A	4370	16.9483
LOC119618469	0	0
LOC119618488	0	0
LOC119618463	3	0.835554
SAR1B	4185	18.1264
JADE2	307	1.24968
LOC119618485	0	0
LOC119627545	56	1.7444
LOC119618449	0	0
LOC103244551	0	0
CDKN2AIPNL	983	37.3341
UBE2B	2131	29.1615
CDKL3	283	2.17583
LOC119618341	0	0
LOC119627567	5	0.203211
PPP2CA	8460	50.238
SKP1	9258	171.565
TCF7	803	3.2239
LOC103244542	19	0.484531
LOC119627572	6	0.129819
LOC119627573	1	0.039293
VDAC1	11431	166.363
CUNH5orf15	3841	37.9806
LOC119618411	1	0.281276
FSTL4	17	0.0562945
LOC119627578	20	0.241059
HSPA4	10921	64.9336
ZCCHC10	604	7.11989
AFF4	19542	58.2178
LEAP2	36	0.273162
UQCRQ	1522	86.8238
GDF9	759	7.40973
LOC119618484	0	0
SHROOM1	607	4.84115
SOWAHA	250	1.99612
SEPTIN8	6300	36.2299
CCNI2	22	0.357344
KIF3A	3570	15.832
IL4	1	0.0601882
IL13	1	0.0366566
RAD50	3302	15.2307
LOC103244510	2	0.157827
IL5	9	0.296956
LOC103244514	272	2.23717
IRF1	817	10.8306
SLC22A5	1407	11.9175
LOC119627667	5	0.116239
SLC22A4	175	1.68071
PDLIM4	1708	41.0858
P4HA2	3312	20.8256
CSF2	0	0
IL3	0	0
ACSL6	883	3.71685
MEIKIN	5	0.113817
FNIP1	4439	18.9577
RAPGEF6	4336	13.9787
CDC42SE2	4060	31.1898
LYRM7	422	5.29295
HINT1	4553	144.198
LOC119618480	0	0
CHSY3	170	1.25834
MINAR2	0	0
ADAMTS19	4	0.0230264
ISOC1	1573	21.4429
SLC27A6	17	0.150171
FBN2	1991	5.12012
SLC12A2	2216	9.21188
CCDC192	0	0
CTXN3	0	0
PRRC1	3847	38.7
LOC119628039	2	0.10146
LOC119618355	0	0
MEGF10	354	1.31771
LOC103244459	0	0
CUNH5orf63	524	3.83567
MARCHF3	445	3.20373
LMNB1	5744	47.9801
LOC119618464	0	0
LOC103244453	4	0.217276
TEX43	2	0.0931437
PHAX	1651	11.9346
ALDH7A1	3888	31.4862
LOC119618450	1	0.265503
GRAMD2B	1043	9.85053
LOC119628044	0	0
LOC103244443	2	0.0404109
LOC103244439	5	0.0657307
ZNF608	1576	6.69443
LOC103244433	80	3.42791
CSNK1G3	4322	21.5674
CEP120	2219	12.902
LOC119627941	0	0
PRDM6	13	0.140424
PPIC	2423	46.8581
SNX24	1090	23.1087
LOC103244423	0	0
LOC103244425	38	1.13397
SNX2	3214	54.1233
LOC103244419	0	0
LOC103244416	33	0.246514
LOC103244413	0	0
LOC103244415	0	0
LOC119627721	0	0
LOX	605	3.85972
SRFBP1	560	5.50864
FTMT	0	0
LOC119628049	0	0
PRR16	134	1.49403
LOC119618436	0	0
LOC119627945	0	0
FAM170A	27	0.229035
LOC103244398	0	0
LOC119618366	0	0
HSD17B4	4967	52.6911
LOC119618420	0	0
TNFAIP8	1134	14.3756
DMXL1	12648	32.9163
LOC119618451	18	4.7348
LOC103244390	19	0.414887
LOC119618388	4	1.11407
LOC119618465	0	0
DTWD2	920	19.8001
LOC119618483	0	0
LOC119627739	25	0.239051
LOC103244385	28	0.200314
LOC119627950	0	0
SEMA6A	299	2.48007
LOC103244375	0	0
LOC119627815	351	0.961108
COMMD10	2355	22.0801
ARL14EPL	0	0
LVRN	86	0.341748
AP3S1	4409	93.6133
ATG12	3724	182.404
CDO1	66	0.987873
LOC119618427	0	0
LOC119627846	2	0.0798001
TMED7	6911	47.9798
TICAM2	148	1.31227
FEM1C	2210	10.7194
CCDC112	355	3.95031
PGGT1B	2375	54.3245
LOC103244357	459	3.0973
TRIM36	656	3.98209
LOC103244355	0	0
LOC119628052	0	0
KCNN2	2	0.0184713
LOC119627892	0	0
YTHDC2	4143	18.7059
LOC119618347	0	0
MCC	1591	8.91312
TSSK1B	82	0.828717
DCP2	5685	28.7272
LOC119627901	27	0.364909
REEP5	4488	39.6328
LOC103244341	143	1.85078
SRP19	833	22.9086
APC	5359	17.4251
LOC119618459	6	1.59302
EPB41L4A	430	2.60298
LOC119618338	30	6.40801
LOC103244328	836	10.8348
LOC103244331	2	0.0217776
LOC103244332	1	0.0129661
STARD4	6182	31.4794
CAMK4	228	0.977545
LOC119627925	444	22.8921
WDR36	4164	20.9111
LOC103244323	132	0.453881
LOC103244324	15	0.360518
LOC103244321	1	0.00921766
DPYD	267	1.69123
LOC119618552	0	0
SNX7	916	14.0814
PLPPR5	576	10.0389
LOC119618562	5	0.115671
TGFBR1	3135	13.5972
ALG2	639	9.367
SEC61B	1027	45.802
LOC103219136	71	0.769564
LOC119618566	0	0
LOC119618568	8	0.263961
NR4A3	41	0.204165
STX17	3660	8.91659
ERP44	1638	24.5301
LOC103219844	47	0.709843
INVS	1011	5.28549
TEX10	1742	13.2463
MSANTD3	612	2.79746
TMEFF1	354	3.80504
CAVIN4	49	0.722758
PLPPR1	33	0.290065
BAAT	109	0.522098
MRPL50	512	13.787
ZNF189	656	5.53824
ALDOB	5	0.0675436
LOC119618611	5	0.0973572
PGAP4	498	5.78397
RNF20	2218	15.2976
LOC119618612	0	0
GRIN3A	0	0
PPP3R2	0	0
LOC119619225	0	0
LOC103219104	1	0.0519357
CYLC2	0	0
SMC2	5373	25.0067
LOC103219094	0	0
LOC103219093	1	0.0115342
LOC103219090	0	0
LOC103219089	0	0
LOC103219088	0	0
LOC103219079	0	0
LOC119618502	0	0
LOC103219081	5	0.0552271
LOC103219082	2	0.0167209
LOC103219083	0	0
NIPSNAP3A	576	9.42054
LOC103219085	226	6.03421
LOC103219087	81	0.611348
ABCA1	1556	4.21554
SLC44A1	5672	21.4275
FSD1L	2486	8.17222
FKTN	2693	24.8797
TMEM38B	1164	11.6109
LOC103219072	68	0.403551
LOC103219065	0	0
LOC103219064	0	0
LOC119618794	56	0.368263
ZNF462	4298	9.80732
RAD23B	9131	83.7859
LOC119619203	0	0
KLF4	217	2.03995
LOC119619236	0	0
LOC119618533	5	0.102117
LOC103219051	44	0.418757
LOC119619260	0	0
LOC103219043	0	0
ACTL7B	193	2.20996
ACTL7A	0	0
ELP1	5887	32.1744
ABITRAM	1040	14.1772
CTNNAL1	4653	51.8784
TMEM245	9200	61.6127
FRRS1L	1	0.0219204
EPB41L4B	2125	10.8363
LOC119619248	6	1.56379
LOC119618806	0	0
PTPN3	4846	31.6408
LOC119618810	0	0
PALM2AKAP2	7793	27.1278
LOC103219029	5	0.114
CUNH9orf152	21	0.16683
TXN	16026	692.968
LOC119618816	176	2.60822
TXNDC8	0	0
SVEP1	11596	23.6948
LOC119619255	4	1.06201
LOC119619263	6	1.63897
MUSK	3	0.0246604
LPAR1	401	3.65947
LOC119619273	0	0
LOC119618878	3	0.0371843
LOC103219020	11	0.185238
ECPAS	7206	29.0375
ZNF483	1916	5.59188
PTGR1	0	0
LOC119618896	29	1.32028
LOC103219858	36	0.664534
LOC103219013	548	6.81017
GNG10	4381	84.8971
SHOC1	4	0.0252131
LOC119619253	0	0
UGCG	10858	76.6178
LOC119619251	0	0
LOC119618902	100	0.565013
SUSD1	403	3.13751
LOC119618903	21	0.432308
LOC119619267	0	0
PTBP3	21303	84.7254
HSDL2	6999	123.884
KIAA1958	5278	19.1938
LOC103219006	1918	12.9487
LOC103219005	74	1.43597
SNX30	5579	20.493
SLC46A2	2	0.0217359
ZNF883	31	0.731457
ZFP37	622	2.29038
SLC31A2	507	9.62143
FKBP15	2307	15.1221
SLC31A1	3929	23.3365
CDC26	544	11.5937
PRPF4	3202	31.3781
RNF183	0	0
WDR31	311	4.52388
BSPRY	6	0.0722565
HDHD3	1190	26.916
ALAD	927	17.8785
POLE3	1593	30.5986
CUNH9orf43	1232	16.8836
RGS3	1347	9.15033
LOC119619014	25	0.698349
LOC103218977	0	0
ZNF618	3397	26.4469
LOC103218974	8	0.162801
KIF12	177	2.20736
LOC119619025	7	0.26166
COL27A1	1016	2.59796
LOC103218970	0	0
AKNA	1104	4.1896
WHRN	688	4.86928
LOC119618535	0	0
LOC119619278	0	0
ATP6V1G1	2414	39.1432
TMEM268	1225	8.02972
TEX53	0	0
TEX48	1	0.0192995
TNFSF15	156	0.689234
LOC103218960	0	0
TNFSF8	1	0.0180031
LOC119619052	3	0.0135345
TNC	1985	6.86948
LOC119619054	21	0.232134
LOC119619056	3	0.0578984
LOC119619214	0	0
LOC119618537	0	0
LOC119618539	0	0
LOC103218948	28	0.959526
PAPPA	190	0.755026
LOC103218947	27	0.307924
ASTN2	331	1.72728
TRIM32	2335	20.0346
TLR4	1	0.00324413
LOC119619245	0	0
LOC103218935	0	0
LOC103218934	91	3.59555
LOC119619058	0	0
LOC119619059	0	0
LOC103218932	0	0
LOC119618546	0	0
BRINP1	46	0.406219
LOC103218927	269	14.1256
CDK5RAP2	4395	20.0444
MEGF9	2156	9.28162
FBXW2	6535	26.8788
B3GALT9	179	2.55665
PSMD5	2729	30.5709
LOC119619075	1032	6.85318
PHF19	1287	7.60286
TRAF1	55	0.358368
C5	231	1.21212
CNTRL	2325	8.59697
LOC103218912	29	0.990212
RAB14	7376	69.7548
GSN	10019	99.3813
LOC103218906	1	0.0577415
STOM	7199	65.7182
LOC103218903	45	2.8923
LOC103218899	4181	20.9595
TTLL11	361	1.12699
NDUFA8	2777	94.0302
MORN5	26	1.00494
LHX6	257	1.818
RBM18	1826	15.1062
MRRF	1799	25.6951
PTGS1	22	0.124253
LOC103218887	0	0
LOC103218889	0	0
SLC25A46	3275	19.7284
LOC119619316	61	1.35386
LOC119619617	2	0.4272
TMEM232	388	2.26244
LOC119619319	9	0.114245
LOC103244317	1	0.0722871
LOC119619287	2	0.0644191
MAN2A1	3177	13.7458
LOC119619327	0	0
LOC119619330	6	0.0405069
PJA2	7645	44.1165
LOC103244309	0	0
FER	3724	9.72555
LOC119619335	48	0.737493
FBXL17	366	2.13855
EFNA5	141	0.744821
LOC119619613	0	0
LOC119619619	0	0
NUDT12	1404	11.1819
MACIR	1729	15.9373
PPIP5K2	3942	19.2286
GIN1	568	3.60908
LOC103244286	90	0.805543
PAM	8734	53.1881
LOC119619358	112	1.02013
SLCO6A1	0	0
SLCO4C1	467	2.4523
LOC103245155	7	0.215452
ST8SIA4	43	0.567121
FAM174A	194	4.08548
LOC103244271	0	0
LOC119619610	0	0
LOC119619366	0	0
LOC103244268	66	1.96539
LOC119619368	46	1.02575
LOC119619300	29	1.04816
CHD1	4399	18.6634
LOC119619612	0	0
RGMB	422	2.4283
LOC103228700	0	0
CARMIL3	48	0.256032
CPNE6	0	0
NRL	16	0.144482
PCK2	923	11.4454
LOC119619445	28	0.733807
DCAF11	2110	19.3989
FITM1	30	0.38373
PSME1	2415	64.9691
EMC9	764	20.5534
PSME2	3222	83.745
RNF31	1546	12.5486
IRF9	628	8.9562
REC8	49	0.499832
IPO4	2465	17.4546
TM9SF1	2117	21.7196
TSSK4	123	1.26605
LOC103228715	509	6.46117
CHMP4A	0	0
NEDD8	1718	76.0224
GMPR2	2633	38.1052
TINF2	1707	21.4385
TGM1	98	1.05818
RABGGTA	993	13.5495
DHRS1	1447	28.4679
NOP9	1755	8.23003
CIDEB	6	0.120547
LTB4R2	152	1.57023
LTB4R	115	0.748972
ADCY4	11	0.0898497
RIPK3	0	0
NFATC4	188	1.55938
NYNRIN	78	0.282171
CBLN3	131	1.42752
KHNYN	3144	13.7921
SDR39U1	1044	21.8884
CMA1	0	0
CTSG	0	0
GZMH	0	0
GZMB	0	0
STXBP6	786	14.462
LOC103228752	0	0
LOC119619618	0	0
LOC119619311	1	0.0237532
NOVA1	225	0.923564
LOC103217005	11	0.229103
LOC103247106	57	2.68541
LOC119620861	3	0.0659648
LOC119620864	50	2.13922
LOC103247122	27	0.422146
LOC103247121	1	0.0239737
GPR148	4	0.0253594
AMER3	0	0
LOC103247117	25	0.0805787
LOC119619954	0	0
LOC119619959	13	0.367477
ARHGEF4	601	2.46267
LOC119624055	0	0
FAM168B	11376	58.7598
LOC119619962	37238	433.383
LOC119619963	363	5.39916
LOC119619960	7266	52.9822
LOC103235798	744	15.2939
MTHFD2L	614	10.4013
EPGN	37	0.221803
EREG	9	0.0526089
AREG	16	0.357625
BTC	158	1.60882
LOC119620880	1	0.0050415
PARM1	480	2.7218
RCHY1	1126	8.57137
LOC119620881	49	1.33082
THAP6	856	6.01781
ODAPH	4	0.115132
CDKL2	941	5.53358
G3BP2	9201	60.0896
USO1	4746	31.7467
PPEF2	8	0.0660287
NAAA	102	1.51237
SDAD1	1095	10.1825
CXCL9	0	0
CXCL10	213	4.9599
CXCL11	3	0.0529357
LOC119620910	0	0
ART3	2	0.0352905
NUP54	1951	23.5453
LOC119620916	52	1.0146
SCARB2	6932	41.5991
LOC119620918	0	0
FAM47E	2	0.0306791
STBD1	405	3.80098
CCDC158	55	0.398695
LOC119623983	0	0
LOC119624042	0	0
SHROOM3	3461	9.98
SOWAHB	1	0.00940378
SEPTIN11	9935	67.1045
LOC119620932	93	1.01616
LOC119620931	0	0
CCNI	12890	82.0134
LOC103235845	2	0.0855688
CCNG2	2091	10.3148
CXCL13	0	0
CNOT6L	3921	11.8766
MRPL1	800	15.3769
FRAS1	609	1.09237
ANXA3	612	11.7158
LOC119624085	0	0
LOC119620944	13	0.066808
LOC103235857	2	0.0360976
LOC119620953	0	0
BMP2K	7142	25.6376
LOC119624056	109	23.4588
LOC119620954	68	0.918156
PAQR3	2299	51.5485
LOC103235861	79	0.442575
NAA11	0	0
GK2	0	0
LOC119624028	0	0
ANTXR2	561	3.89762
PRDM8	96	0.601113
LOC103235868	3	0.177926
FGF5	59	1.87067
LOC119620973	0	0
CFAP299	7	0.202095
LOC119620980	0	0
BMP3	10	0.0446259
PRKG2	2	0.0112044
LOC119623916	0	0
RASGEF1B	247	2.062
LOC119624047	0	0
HNRNPD	7515	107.229
LOC119624031	0	0
HNRNPDL	5749	52.7697
ENOPH1	1838	26.4248
TMEM150C	438	3.64152
SCD5	664	11.0571
SEC31A	6616	41.2539
LOC119621119	340	5.87173
THAP9	597	4.05646
LIN54	2451	13.4136
COPS4	1852	29.2133
PLAC8	37	0.768367
COQ2	1041	18.0768
HPSE	644	10.4187
HELQ	859	6.49885
MRPS18C	539	19.2851
ABRAXAS1	1728	17.4513
GPAT3	860	12.6917
LOC119623927	0	0
NKX6-1	86	0.932148
CDS1	613	3.8316
WDFY3	8074	16.169
LOC103235911	6	0.288415
ARHGAP24	1461	8.92012
MAPK10	7	0.06197
LOC103235920	6	0.254407
ERV3-1	20	0.299513
LOC103235923	5	0.177555
PTPN13	8336	27.0647
SLC10A6	9	0.106047
CUNH4orf36	103	3.15654
AFF1	5742	17.6426
KLHL8	1748	8.39112
LOC103245600	654	27.7719
HSD17B13	23	0.303203
HSD17B11	1067	14.8517
NUDT9	936	15.7621
SPARCL1	1	0.00866651
LOC103235939	0	0
DMP1	0	0
LOC119624098	0	0
LOC103235942	0	0
MEPE	0	0
SPP1	451	6.84422
LOC119621176	67	4.32589
LOC119624103	0	0
PKD2	4748	26.417
ABCG2	584	3.79131
LOC103235948	0	0
LOC119623971	0	0
LOC119624071	0	0
LOC103235947	0	0
LOC119623947	1	0.265503
PPM1K	730	8.61947
LOC119623966	21	5.7364
HERC6	334	2.2853
HERC5	20	0.162197
PIGY	0	0
PYURF	0	0
LOC103235961	10	0.229103
HERC3	1162	9.05157
NAP1L5	564	6.93919
FAM13A	1472	7.43163
LOC103235964	0	0
LOC103235963	0	0
TIGD2	1483	24.8997
LOC119623988	7	1.94963
LOC119621181	25	1.3325
GPRIN3	221	0.430496
LOC103235970	0	0
SNCA	325	5.82515
MMRN1	3	0.0191391
CCSER1	214	1.73304
GRID2	0	0
ATOH1	0	0
SMARCAD1	3335	20.227
LOC103236676	38	1.744
HPGDS	0	0
PDLIM5	4738	21.6261
BMPR1B	237	1.19082
UNC5C	194	0.570647
PDHA2	0	0
STPG2	82	0.448762
LOC103235998	90	1.53838
RAP1GDS1	4028	30.2887
LOC103236002	83	0.669487
TSPAN5	1545	13.7937
EIF4E	2793	32.8827
METAP1	3878	39.459
ADH5	3363	63.5232
ADH4	13	0.265312
LOC103236017	95	0.658093
[truncated: 27,616 more rows]

## Sheet: MA-104-rep1
# Table S4. Expression level of genes in infected monkey cell lines
GeneName	ReadsCount	RPKM
PGBD2	0	0
LOC114674980	0	0
TRNAE-CUC	0	0
ZNF692	45	8.73867
TRNAL-CAA	0	0
LOC114678402	0	0
ZNF672	80	9.13656
LOC106995359	1	0.449673
SH3BP5L	142	14.1045
LYPD8	1	0.347736
LOC106995355	0	0
LOC100427314	1	0.378154
LOC114678408	0	0
LOC106995352	0	0
LOC713246	0	0
LOC114678409	0	0
LOC106995347	0	0
LOC706213	0	0
LOC100431025	0	0
LOC707109	0	0
LOC694380	0	0
LOC694505	0	0
LOC694771	0	0
LOC100428329	0	0
LOC694153	0	0
LOC695014	0	0
LOC707004	0	0
LOC722007	0	0
LOC114677618	0	0
LOC100428761	0	0
LOC696462	0	0
LOC696703	0	0
LOC705867	0	0
LOC705993	0	0
LOC100424541	0	0
LOC114678440	0	0
LOC706331	0	0
LOC706439	0	0
LOC114678437	0	0
LOC697422	0	0
LOC106995331	1	0.234395
LOC697549	0	0
LOC100428218	0	0
LOC706808	0	0
LOC697921	0	0
LOC723064	0	0
LOC100427785	0	0
LOC707174	2	0.266683
LOC100427704	1	0.292633
LOC699060	1	0.35257
TRIM58	33	2.46398
LOC114678448	0	0
LOC114677625	0	0
LOC707803	0	0
LOC707938	0	0
LOC699564	0	0
LOC708042	0	0
LOC708144	0	0
LOC699926	0	0
LOC100425929	0	0
LOC708343	0	0
LOC708440	0	0
LOC708663	0	0
LOC100423612	0	0
GCSAML	0	0
LOC100423708	0	0
LOC114678521	0	0
LOC114678510	0	0
LOC114678543	0	0
LOC700931	0	0
LOC114678532	0	0
LOC709256	0	0
NLRP3	0	0
LOC106995270	0	0
ZNF496	88	7.13193
LOC114678594	0	0
LOC709981	54	10.7498
LOC106995302	21	1.29354
ZNF124	16	2.33568
C1H1orf229	0	0
ZNF669	37	6.86618
ZNF670	20	5.35431
LOC100424371	16	2.70283
AHCTF1	682	29.4862
LOC114678648	2	0.648633
LOC100428043	5	0.886355
SCCPDH	58	9.20507
CNST	223	16.2799
TFB2M	87	18.007
SMYD3	19	4.19747
LOC114678649	19	1.02279
LOC114674879	0	0
LOC114678650	0	0
KIF26B	9	0.252624
LOC114678652	0	0
LOC114678651	0	0
LOC106995253	2	0.856809
LOC114678653	0	0
LOC106995215	0	0
LOC114674685	0	0
EFCAB2	12	3.29371
LOC114674948	0	0
MIR7180	0	0
LOC114674829	1	3.55536
LOC704076	0	0
LOC114678654	0	0
HNRNPU	1275	37.4896
COX20	19	4.18774
LOC106995214	5	2.50608
LOC713382	87	36.0925
DESI2	343	33.4663
CATSPERE	2	0.216334
LOC114678655	0	0
ADSS	220	38.0596
C1H1orf100	2	1.0254
LOC100429009	1	0.275669
LOC106995234	0	0
ZBTB18	153	10.8571
LOC114678656	0	0
LOC114678657	3	0.461492
LOC114678658	2	0.41463
AKT3	268	14.441
SDCCAG8	209	12.7397
MIR4677	9	58.0307
CEP170	804	41.9332
PLD5	50	5.2969
LOC106995199	0	0
LOC114674950	0	0
MAP1LC3C	2	0.953442
BECN2	0	0
EXO1	113	12.7712
LOC106995194	1	0.492776
WDR64	2	0.143124
OPN3	7	1.23801
CHML	49	3.64362
KMO	1	0.213841
LOC114678730	0	0
FH	136	28.6953
LOC106995189	0	0
LOC106995188	10	0.646979
LOC715814	1	0.441839
LOC114678741	0	0
LOC114674606	4	1.11561
RGS7	74	11.0441
GREM2	4	1.43151
FMN2	31	1.93616
LOC106995175	0	0
LOC114678762	0	0
LOC114677633	0	0
CHRM3	8	0.322564
LOC709095	0	0
LOC114677634	0	0
LOC709194	0	0
LOC717053	0	0
ZP4	0	0
RYR2	1	0.0229808
LOC114678773	0	0
LOC114678776	0	0
MTR	197	10.777
LOC106995169	0	0
ACTN2	9	0.808647
LOC106995165	1	0.17523
LOC106996182	0	0
HEATR1	645	26.1983
LGALS8	82	5.35992
LOC717728	0	0
EDARADD	9	0.992409
LOC114678800	0	0
ERO1B	68	5.53462
LOC114674705	0	0
GPR137B	47	8.39038
NID1	568	36.8424
LOC114678808	0	0
LOC114678804	0	0
LOC114678814	0	0
LYST	303	8.04778
LOC718069	2	0.288966
GNG4	11	0.821488
LOC114678826	0	0
B3GALNT2	232	18.8586
TBCE	99	17.6155
GGPS1	83	19.5029
ARID4B	650	40.9261
RBM34	51	13.9781
TOMM20	419	48.9851
LOC114675092	22	61.9949
LOC114678830	43	6.64698
LOC106995129	2	0.404706
LOC114678839	5	2.01069
LOC106995061	3	1.2026
LOC106995060	10	0.784378
LOC114678850	8	1.93723
IRF2BP2	553	45.0384
LOC114678854	0	0
LOC114675034	0	0
TARBP1	169	12.246
LOC718775	15	3.11652
LOC114678863	1	0.142534
SLC35F3	1	0.121852
LOC114678869	1	0.124852
LOC114678868	0	0
LOC114677638	0	0
KCNK1	26	4.91845
LOC114677640	0	0
LOC114678873	0	0
MAP3K21	39	2.49018
PCNX2	4	0.201149
LOC106995044	0	0
LOC106995051	4	0.209947
NTPCR	17	7.82954
LOC114674681	0	0
MAP10	0	0
LOC106996582	0	0
LOC114677643	0	0
LOC106994992	0	0
LOC114674973	0	0
SIPA1L2	35	1.91663
LOC106995036	0	0
DISC1	16	2.42019
LOC114674775	0	0
LOC114678893	0	0
LOC114678895	3	0.937773
TSNAX	103	37.4247
LOC114678894	1	0.31414
EGLN1	186	9.95621
SPRTN	64	6.6377
EXOC8	66	9.66806
GNPAT	126	19.6368
C1H1orf131	35	8.69681
TRIM67	0	0
LOC106995027	2	0.885736
LOC114678908	0	0
FAM89A	18	4.49614
ARV1	22	6.29272
TTC13	46	5.34172
C1H1orf198	96	11.0334
CAPN9	1	0.159842
AGT	2	0.294445
COG2	114	9.76103
LOC106994993	0	0
LOC106994991	0	0
PGBD5	3	0.337854
GALNT2	223	19.5606
LOC114678936	0	0
LOC114675023	0	0
LOC106994983	1	0.329942
URB2	182	12.2979
TAF5L	57	7.06554
ABCB10	102	9.60237
NUP133	332	30.0215
ACTA1	13	3.26867
LOC106994974	7	0.701703
LOC114678944	0	0
CCSAP	56	12.5908
RAB4A	41	5.98517
SPHAR	0	0
LOC114678945	1	0.198447
LOC694417	36	23.173
LOC106994969	2	0.148025
LOC114678951	0	0
LOC695277	0	0
LOC114678952	0	0
RHOU	17	8.10426
LOC114674609	0	0
LOC114674676	0	0
LOC114674882	0	0
LOC114675055	0	0
LOC114675456	0	0
LOC114674615	0	0
LOC114674626	0	0
LOC114674635	0	0
LOC114674636	0	0
LOC114674637	0	0
LOC114674638	0	0
LOC114674640	0	0
LOC114674642	0	0
LOC114674650	0	0
CCDC190	2	0.590261
LOC114677655	2	0.56822
RGS4	160	17.1507
RGS5	9	0.614467
LOC106994960	0	0
LOC114678958	26	3.925
NUF2	61	12.0487
LOC114678959	1	0.740123
LOC114675056	0	0
LOC106994951	0	0
LOC693887	14	5.21638
LOC114674774	0	0
LOC694152	0	0
LOC695463	0	0
PBX1	109	6.22335
MIR7177	2	10.7162
LOC114674932	1	3.55536
LOC114674896	0	0
LMX1A	0	0
LOC106994934	0	0
LOC106994937	0	0
RXRG	2	0.37647
LOC114678983	0	0
LRRC52	0	0
MGST3	126	47.6949
ALDH9A1	160	24.5732
LOC698143	3	1.4557
TMCO1	192	48.0219
LOC114678992	15	2.26084
UCK2	196	73.0294
FAM78B	19	0.528598
LOC114678994	3	0.61824
LOC100423901	0	0
LOC106994920	5	1.03884
LOC106994921	0	0
LOC114678999	4	0.546193
POGK	272	25.0303
LOC114678996	0	0
TADA1	57	10.8911
ILDR2	43	2.0101
LOC106994919	0	0
MAEL	0	0
GPA33	1	0.138185
DUSP27	0	0
LOC697548	0	0
POU2F1	381	10.3767
CD247	0	0
CREG1	197	36.9361
LOC106994908	1	0.185935
RCSD1	3	0.286968
LOC106994907	0	0
TRNAP-CGG	2	10.5673
TRNAP-AGG	0	0
MPZL1	469	37.1628
ADCY10	47	2.67663
MPC2	27	10.07
DCAF6	179	18.8631
MIR1255B	1	3.39664
GPR161	48	2.21552
TIPRL	62	5.85267
SFT2D2	58	19.054
TBX19	24	1.78918
LOC114674811	0	0
LOC100423131	0	0
MIR557	0	0
LOC106994842	0	0
XCL1	0	0
DPT	0	0
LOC114679244	0	0
LOC106994883	1	0.10783
LOC114679245	0	0
LOC114677659	1	0.468502
ATP1B1	842	257.076
NME7	26	5.884
LOC114679246	0	0
BLZF1	97	12.1987
LOC114679247	0	0
CCDC181	19	1.78868
SLC19A2	134	15.373
F5	1	0.0566275
SELP	0	0
SELL	4	1.3623
SELE	2	0.181586
METTL18	28	7.68532
C1H1orf112	83	8.20347
SCYL3	89	13.0372
KIFAP3	79	9.61403
LOC702247	52	7.66448
METTL11B	0	0
LOC106994850	0	0
LOC106994853	0	0
LOC106994713	0	0
LOC106994811	0	0
GORAB	30	4.13954
PRRX1	0	0
LOC705992	0	0
MROH9	1	0.128652
FMO3	0	0
LOC706438	0	0
FMO2	0	0
LOC100428551	4	0.286841
LOC114679248	1	0.233675
FMO1	3	0.169303
FMO4	11	1.78298
LOC114674847	1	3.55536
LOC114675332	0	0
PRRC2C	1694	59.7697
LOC114674972	0	0
MIR7178	0	0
LOC114677662	1	0.198551
MYOC	0	0
LOC707072	0	0
VAMP4	32	4.19488
LOC106994782	28	3.49815
LOC106994787	2	0.324178
LOC114675182	0	0
EEF1AKNMT	119	14.8574
LOC100425632	2	0.959454
DNM3	64	3.1818
MIR214	0	0
MIR199A-1	0	0
LOC114674867	0	0
C1H1orf105	1	0.152719
PIGC	59	6.23299
LOC114679249	2	0.435267
SUCO	654	43.2991
FASLG	6	2.53334
LOC106994772	0	0
LOC106994774	3	0.189485
LOC114679250	13	4.34961
LOC106994771	0	0
LOC114679251	3	0.339563
TNFSF18	3	2.07127
TNFSF4	77	7.05506
LOC106994765	10	1.91264
PRDX6	421	104.27
SLC9C2	3	0.256523
ANKRD45	2	0.458341
TEX50	3	0.241743
LOC114675361	0	0
KLHL20	49	4.98816
CENPL	39	6.84973
DARS2	79	10.7873
LOC106994756	154	40.5434
LOC114675036	0	0
LOC114675081	0	0
LOC114675087	9	41.7538
LOC114675042	0	0
LOC114675137	35	201.74
LOC114675086	2	12.4729
LOC114675136	2	11.1889
LOC114675031	0	0
LOC114675215	0	0
LOC114675084	17	80.84
ZBTB37	48	5.76217
SERPINC1	12	3.0073
RC3H1	557	19.0383
LOC707861	0	0
LOC114675000	0	0
RABGAP1L	108	4.76577
LOC114675368	0	0
GPR52	11	0.803043
LOC106994745	1	0.540374
LOC114674946	0	0
CACYBP	335	39.8131
MRPS14	20	9.47505
TNN	110	5.28166
KIAA0040	1	0.255318
LOC114679323	0	0
LOC114677670	7	1.35451
LOC114679329	5	0.842017
TNR	0	0
LOC114679330	1	0.317284
LOC106994728	0	0
LOC114679339	28	1.91133
COP1	155	19.0827
LOC114675127	4	10.6412
LOC708899	0	0
PAPPA2	4	0.15707
LOC709294	0	0
ASTN1	1	0.0498393
MIR488	0	0
BRINP2	12	0.761481
LOC106994726	0	0
LOC114679351	0	0
LOC106994717	0	0
LOC114679357	0	0
LOC106994714	0	0
LOC709635	3	0.0802355
LOC100426576	1	0.135866
LOC106994474	0	0
RASAL2	546	20.129
LOC114677068	0	0
LOC114679377	0	0
CLEC20A	0	0
LOC717285	0	0
TEX35	2	0.637759
LOC114679382	0	0
LOC114679383	0	0
RALGPS2	510	23.0532
ANGPTL1	0	0
LOC114679385	0	0
FAM20B	372	24.8102
TOR3A	47	6.18682
LOC114679386	13	3.11822
ABL2	1933	62.0189
LOC114679395	1	0.71374
SOAT1	301	26.3417
AXDND1	3	0.281656
NPHS2	0	0
LOC106994627	0	0
TDRD5	0	0
FAM163A	0	0
TOR1AIP2	159	21.3284
TOR1AIP2_1	126	36.7587
TOR1AIP1	200	15.6296
LOC114677675	0	0
CEP350	584	17.9965
QSOX1	84	6.57251
LHX4	5	0.332887
ACBD6	95	5.6744
LOC106994608	0	0
XPR1	315	14.0782
LOC701279	0	0
KIAA1614	23	1.69503
LOC114679432	10	1.07313
LOC100429195	5	0.421568
STX6	123	19.7268
LOC718365	9	1.67916
IER5	380	61.937
LOC701421	4	1.56553
LOC114679442	0	0
LOC114679443	0	0
LOC114679445	7	1.37054
CACNA1E	41	1.97986
LOC106994599	2	0.466777
ZNF648	2	0.178519
LOC106994465	0	0
LOC114677677	1	0.377404
LOC114674901	0	0
GLUL	165	23.6957
LOC717930	0	0
TEDDM1	0	0
LOC717895	3	0.773743
RGSL1	0	0
RNASEL	45	4.00727
RGS16	0	0
RGS8	0	0
LOC114677685	0	0
LOC114679458	1	0.0785836
LOC106994595	15	0.956799
NPL	57	8.7225
LOC114677075	2	0.157918
DHX9	1270	108.351
SHCBP1L	1	0.132183
LAMC1	1283	61.5878
LAMC2	1402	89.579
NMNAT2	5	0.309338
LOC114679499	1	0.554553
SMG7	684	40.8813
NCF2	22	3.47852
ARPC5	197	32.6978
RGL1	191	15.0999
APOBEC4	0	0
LOC114679512	0	0
COLGALT2	3	0.216355
TSEN15	110	21.1027
LOC106994460	0	0
C1H1orf21	26	1.00427
LOC114679528	5	0.282004
EDEM3	165	9.40936
FAM129A	156	8.52673
LOC114675003	0	0
LOC114679529	2	1.33248
RNF2	181	19.0107
TRMT1L	135	11.0161
SWT1	41	5.29442
IVNS1ABP	1074	96.4302
LOC114675025	0	0
LOC106994502	0	0
HMCN1	306	6.36535
LOC114679540	1	0.606736
PRG4	1	0.0889463
LOC114674887	0	0
TPR	501	23.7676
ODR4	53	11.3912
OCLM	3	0.792549
PDC	0	0
PTGS2	12	1.01311
PLA2G4A	58	8.05276
LOC114677691	0	0
LOC713482	1	0.432299
LOC716142	0	0
LOC106994343	0	0
LOC114674904	0	0
LOC114679558	0	0
BRINP3	0	0
RGS18	0	0
RGS21	0	0
LOC106994328	0	0
LOC114679561	0	0
RGS1	0	0
LOC106994327	0	0
RGS13	0	0
LOC114679566	1	0.23454
RGS2	69	21.9292
LOC114679568	3	1.40551
UCHL5	180	18.6178
LOC114675508	0	0
RO60	200	21.9075
GLRX2	52	14.2624
CDC73	169	15.4361
B3GALT2	0	0
LOC712126	2	0.211817
LOC106994282	4	0.262406
LOC114674968	0	0
LOC711798	87	39.448
LOC114677707	0	0
LOC114677709	0	0
KCNT2	0	0
CFH	108	9.67634
LOC100428549	0	0
CFHR2	0	0
CFHR5	0	0
F13B	10	1.70441
ASPM	252	8.85196
ZBTB41	68	7.74051
LOC114674788	0	0
CRB1	4	0.293197
LOC114679621	0	0
DENND1B	121	5.35995
C1H1orf53	2	1.11725
LHX9	1	0.100774
LOC114679636	0	0
NEK7	334	30.9378
ATP6V1G3	0	0
PTPRC	3	0.217426
MIR181B-1	2	6.91679
MIR181A-1	1	3.45839
LOC114679643	155	7.73624
LOC106994171	0	0
LOC114674852	0	0
LOC114675160	0	0
LOC114674892	0	0
LOC114674806	0	0
NR5A2	17	1.27709
LOC114674952	0	0
LOC106994169	5	0.597399
LOC106994163	20	1.522
ZNF281	304	21.7303
LOC106994161	0	0
KIF14	62	4.27287
LOC709376	19	9.53568
DDX59	9	1.48732
CAMSAP2	670	34.2218
LOC106994154	0	0
GPR25	0	0
INAVA	220	17.0733
LOC100427155	5	0.645223
LOC114674864	0	0
KIF21B	59	2.25532
LOC106994151	4	0.335101
CACNA1S	4	0.246588
ASCL5	0	0
LOC114679671	0	0
TMEM9	113	25.7412
IGFN1	2	0.0734763
LOC114677710	0	0
PKP1	7	0.907313
TNNT2	12	3.64623
LAD1	14	2.11095
TNNI1	12	4.60654
LOC114679682	0	0
PHLDA3	217	40.7664
CSRP1	415	81.7162
NAV1	273	7.56579
LOC114674812	0	0
IPO9	568	22.2282
SHISA4	27	6.41564
LMOD1	1	0.0523063
TIMM17A	136	39.6761
LOC114675049	1	2.83898
RNPEP	125	19.4332
ELF3	588	81.4303
GPR37L1	7	1.3375
ARL8A	110	22.2352
PTPN7	2	0.19954
LOC106994115	8	1.25968
LGR6	11	0.719755
LOC114675418	0	0
LOC114675429	0	0
UBE2T	15	4.65825
PPP1R12B	127	4.30029
LOC114674861	0	0
SYT2	16	0.7861
KDM5B	632	32.4026
LOC705299	1	0.202245
LOC106993939	10	4.61119
RABIF	36	14.477
KLHL12	172	19.279
ADIPOR1	214	35.9588
CYB5R1	22	5.16624
LOC705617	1	0.198655
LOC106994061	0	0
TMEM183A	218	27.1642
PPFIA4	36	2.28254
MYOG	17	4.12712
ADORA1	160	20.1749
MYBPH	0	0
LOC114680115	0	0
CHI3L1	0	0
CHIT1	1	0.250774
LOC106993963	0	0
BTG2	44	24.4717
LOC114674842	0	0
FMOD	0	0
LOC704267	0	0
PRELP	0	0
OPTC	0	0
ATP2B4	360	15.2712
LOC114675138	0	0
LAX1	1	0.18021
ZC3H11A	873	62.8876
ZBED6	328	23.6548
SNRPE	69	55.8494
LOC703370	1	0.841645
LOC114680116	0	0
LOC106994050	0	0
SOX13	36	3.35093
LOC114680117	0	0
ETNK2	43	6.03624
LOC106994049	1	0.394221
REN	1	0.260386
KISS1	41	19.7185
GOLT1A	40	17.4306
PLEKHA6	199	9.1199
LOC114680118	0	0
LOC114680119	0	0
LOC695920	0	0
PPP1R15B	896	201.454
LOC106994037	4	0.738686
PIK3C2B	252	12.468
TRNAK-UUU	0	0
TRNAK-UUU_1	0	0
MDM4	243	24.0174
LRRN2	2	0.11632
LOC100429512	0	0
LOC114680126	0	0
LOC114680122	0	0
LOC106994029	0	0
LOC114680133	1	0.07337
LOC114675171	1	2.55318
LOC114680177	0	0
NFASC	2	0.0736684
LOC114680182	0	0
CNTN2	3	0.13266
TMEM81	11	2.00415
RBBP5	198	17.1268
DSTYK	179	8.46331
LOC698684	0	0
TMCC2	43	4.33445
LOC106993997	2	0.832436
NUAK2	522	57.1785
LOC106993996	0	0
KLHDC8A	15	1.85512
LEMD1	6	1.51062
LOC114680204	2	0.166305
MIR135B	0	0
CDK18	125	10.0238
MFSD4A	35	3.26184
LOC114674911	0	0
ELK4	374	14.7822
LOC114680210	1	0.523278
LOC106993974	4	1.19068
SLC45A3	98	10.2169
LOC106993973	0	0
NUCKS1	504	41.6993
LOC114675040	5	14.7451
RAB29	130	15.5519
SLC41A1	543	43.6262
PM20D1	4	0.721866
SLC26A9	11	0.849504
LOC114680215	0	0
RAB7B	5	0.647639
CTSE	2	0.280445
LOC114675071	0	0
RHEX	0	0
AVPR1B	4	1.19349
FAM72A	47	6.60262
SRGAP2	661	34.7945
LOC106993838	4	1.35503
IKBKE	66	7.20871
RASSF5	27	2.81178
EIF2D	204	39.9415
DYRK3	55	7.51825
LOC114680236	40	3.02584
MAPKAPK2	426	52.3451
IL10	0	0
IL19	1	0.378531
IL20	0	0
FCMR	4	0.386609
IL24	0	0
PIGR	4	0.357625
LOC106993787	0	0
FCAMR	1	0.156167
LOC106993639	0	0
C1H1orf116	155	10.6149
PFKFB2	255	27.2341
YOD1	733	44.4596
C4BPB	0	0
C4BPA	0	0
LOC114680255	3	0.407888
LOC100499547	0	0
LOC114680263	1	0.134711
CD55	74	11.5374
LOC106993769	0	0
LOC718160	13	6.62049
CR2	0	0
CR1	0	0
LOC106993767	0	0
LOC114680276	0	0
LOC106995978	0	0
LOC714151	9	1.38113
CD46	189	55.6071
MIR29C	0	0
MIR29B-2	1	4.69659
LOC106993752	0	0
CD34	5	0.64413
LOC106993634	20	1.649
PLXNA2	98	3.23877
LOC114677728	0	0
LOC114677729	0	0
LOC114680286	0	0
LOC114677732	0	0
LOC114677734	0	0
LOC106993746	0	0
LOC106993744	0	0
LOC106995957	1	0.666241
LOC713601	0	0
LOC713542	0	0
LOC114677738	0	0
MIR205	0	0
CAMK1G	0	0
LAMB3	14	1.25169
C1H1orf74	49	7.01044
G0S2	11	5.04784
HSD11B1	1	0.306299
TRAF3IP3	2	0.300849
IRF6	2	0.177851
UTP25	138	17.1451
SYT14	164	19.179
LOC712687	5	1.28608
SERTAD4	29	2.05941
HHAT	63	6.56981
LOC114674771	0	0
KCNH1	199	9.37398
RCOR3	98	8.02098
TRAF5	40	7.49972
LOC711961	5	2.5127
RD3	3	0.587073
SLC30A1	423	26.7841
NEK2	46	8.26617
LOC106993638	1	0.272315
LOC114680330	4	0.547963
LPGAT1	209	9.74011
LOC114680343	1	0.582578
INTS7	297	26.6037
LOC114675131	1	3.1702
DTL	147	13.3753
MIR3122	0	0
LOC114680353	0	0
LOC106993689	2	1.00243
PPP2R5A	154	18.7113
LOC114675063	0	0
TMEM206	43	7.15269
NENF	90	42.1133
LOC106993679	0	0
ATF3	933	58.2147
LOC106993678	45	6.55902
FAM71A	27	4.42734
BATF3	14	5.54784
LOC114674905	0	0
NSL1	118	20.9668
LOC106993671	0	0
TATDN3	12	1.90291
SPATA45	2	0.893013
FLVCR1	47	7.61495
LOC114680371	1	0.27115
VASH2	26	2.18586
LOC114680369	1	0.2904
ANGEL2	102	7.67013
RPS6KC1	532	37.3887
LOC114680427	5	0.25971
LOC106993567	2	0.252438
PROX1	38	5.70485
SMYD2	47	9.82952
PTPN14	1437	68.2227
CENPF	871	32.1573
LOC114680572	1	0.965542
LOC714349	46	22.1232
KCNK2	16	1.71169
KCTD3	211	20.0724
USH2A	5	0.102408
LOC708375	0	0
ESRRG	50	3.2283
LOC114675077	0	0
GPATCH2	119	7.43234
SPATA17	10	2.69231
LOC106993377	0	0
LOC114674687	0	0
RRP15	41	11.1809
TGFB2	937	57.558
LOC114677743	0	0
LOC114674728	0	0
LOC114680573	0	0
LOC100426640	3	0.297438
LOC106993519	0	0
LYPLAL1	94	16.1444
LOC114677745	0	0
LOC707106	1	0.23851
SLC30A10	6	0.44039
EPRS	791	57.3718
LOC114675325	0	0
BPNT1	100	16.4685
IARS2	326	27.1731
MIR215	0	0
MIR194-1	0	0
LOC114675358	1	3.69343
RAB3GAP2	434	22.5767
MIR664	1	6.55902
LOC106993500	28	2.98121
MARK1	49	3.47581
C1H1orf115	64	7.15881
LOC114680575	1	0.448613
2021-03-02	74	19.9231
2021-03-01	16	1.60898
LOC106993498	8	1.20721
HLX	36	5.85267
DUSP10	78	8.51939
LOC106993368	0	0
LOC114674841	0	0
LOC114680576	0	0
LOC106993488	0	0
TRNAT-UGU	0	0
HHIPL2	4	0.446114
LOC723772	1	0.416674
TAF1A	37	7.15955
LOC114680577	1	0.188889
MIA3	214	12.5093
AIDA	313	36.8874
BROX	199	15.5963
FAM177B	1	0.24995
DISP1	45	3.60098
LOC114675362	0	0
TLR5	21	2.05634
SUSD4	56	6.68037
CCDC185	0	0
CAPN8	12	1.95172
CAPN2	966	114.092
TP53BP2	732	62.6479
LOC705254	2	1.24934
LOC702569	2	0.930131
LOC707382	2	1.0582
TIMM8B	0	0
FBXO28	388	26.8128
DEGS1	567	99.0813
LOC106993365	1	0.479727
NVL	197	23.4932
MIR320B	5	17.292
LOC114674907	0	0
LOC114675396	0	0
CNIH4	101	69.1057
WDR26	927	50.1996
LOC106993432	10	2.56869
CNIH3	27	3.26596
LOC114669891	0	0
DNAH14	0	0
LBR	116	11.6497
ENAH	908	50.449
LOC106993394	3	0.790353
LOC114674939	0	0
SRP9	242	61.4159
EPHX1	20	3.35618
TMEM63A	103	8.91956
LOC106993396	4	1.12969
LOC699924	1	0.163976
PYCR2	48	11.1005
LOC699676	2	0.302283
SDE2	72	16.5902
LOC699443	207	71.1361
LOC114677825	1	0.430831
ACBD3	197	20.9867
LOC106993353	0	0
LOC100427264	9	2.42137
MIXL1	2	0.361619
LIN9	46	5.2331
LOC114675400	0	0
LOC114675351	0	0
PARP1	221	22.5157
STUM	3	0.321485
ITPKB	58	3.66217
PSEN2	77	11.4828
LOC106993264	2	0.325426
COQ8A	29	3.61833
CDC42BPA	224	7.70966
LOC114675107	0	0
LOC697068	3	0.391651
LOC114669944	10	3.32829
SNAP47	41	7.64576
JMJD4	104	14.4923
LOC114669947	11	0.824726
PRSS38	0	0
WNT9A	11	1.05037
LOC114669950	0	0
LOC114677866	0	0
WNT3A	2	0.265844
ARF1	555	95.7963
C1H1orf35	13	4.10756
LOC114669965	7	5.55942
MRPL55	59	7.93109
LOC106993304	18	2.14256
LOC114669964	0	0
GUK1	134	44.8739
GJC2	13	2.06063
IBA57	36	6.19134
OBSCN	200	2.59029
LOC694687	151	101.312
LOC114669981	19	1.90814
LOC114669986	2	2.77681
TRIM11	172	24.4609
TRIM17	2	0.336509
HIST3H3	4	2.50279
HIST3H2BB	40	5.08418
HIST3H2A	73	57.2596
HIST1H2BD	21	2.10956
LOC114669995	0	0
RNF187	306	37.0495
LOC106993324	1	0.524722
BTNL10	0	0
LOC114674666	0	0
LOC114674683	0	0
LOC114669997	2	0.975445
LOC720399	59	13.2968
DDR2	95	3.75756
UAP1	207	33.8991
UHMK1	455	45.455
SH2D1B	0	0
NOS1AP	117	7.35087
SPATA46	0	0
MIR556	1	4.63931
OLFML2B	50	5.04273
ATF6	225	11.7592
LOC114670012	17	1.54644
DUSP12	87	16.5236
FCRLB	6	1.14701
FCRLA	0	0
FCGR2B	1	0.177436
FCGR3	0	0
TRNAN-GUU	0	0
TRNAD-GUC	0	0
TRNAG-UCC	0	0
TRNAL-CAG	0	0
HSPA6	26	3.5
TRNAG-GCC	0	0
FCGR2A	1	0.260208
TRNAG-GCC_1	2	10.7162
TRNAL-CAG_1	0	0
TRNAD-GUC_1	0	0
TRNAG-UCC_1	0	0
TRNAE-CUC_1	0	0
TRNAG-GCC_2	0	0
TRNAL-CAG_2	0	0
TRNAD-GUC_2	0	0
TRNAG-UCC_2	0	0
TRNAE-CUC_2	0	0
TRNAG-GCC_3	0	0
TRNAL-CAG_3	0	0
TRNAD-GUC_3	0	0
TRNAG-UCC_3	0	0
TRNAE-CUC_3	0	0
TRNAG-GCC_4	0	0
TRNAL-CAG_4	0	0
TRNAD-GUC_4	0	0
TRNAG-UCC_4	0	0
TRNAE-CUC_4	0	0
TRNAG-GCC_5	0	0
TRNAL-CAG_5	0	0
TRNAD-GUC_5	0	0
TRNAG-UCC_5	0	0
TRNAE-CUC_5	0	0
TRNAG-GCC_6	0	0
TRNAL-CAG_6	0	0
TRNAD-GUC_6	0	0
TRNAE-CUC_6	0	0
TRNAG-GCC_7	0	0
TRNAL-CAG_7	0	0
TRNAD-GUC_7	0	0
TRNAG-UCC_6	0	0
TRNAE-CUC_7	0	0
TRNAG-GCC_8	0	0
TRNAL-CAG_8	0	0
TRNAD-GUC_8	0	0
TRNAG-UCC_7	0	0
TRNAE-CUC_8	0	0
TRNAN-GUU_1	0	0
LOC106993203	0	0
TRNAE-UUC	1	5.28366
LOC719990	0	0
LOC114674868	0	0
TRNAV-CAC	0	0
LOC106993201	3	0.918158
CFAP126	1	0.136499
SDHC	112	26.6797
MPZ	0	0
PCP4L1	0	0
NR1I3	0	0
TOMM40L	28	3.7934
APOA2	0	0
FCER1G	1	0.662759
NDUFS2	114	21.6733
ADAMTS4	0	0
PPOX	27	3.57019
B4GALT3	96	17.5496
USP21	100	16.5258
UFC1	47	16.3138
DEDD	69	11.2948
NIT1	34	8.40988
PFDN2	11	7.59466
KLHDC9	9	2.14928
NECTIN4	4	0.438276
ARHGAP30	6	0.51817
USF1	57	11.7085
TSTD1	3	1.80867
F11R	103	9.81553
ITLN1	0	0
CD244	0	0
LY9	0	0
SLAMF7	1	0.119106
LOC719770	0	0
CD48	0	0
SLAMF1	0	0
CD84	0	0
LOC106993181	0	0
SLAMF6	0	0
LOC106993155	0	0
VANGL2	100	6.93697
LOC114674741	0	0
NHLH1	6	0.889879
NCSTN	146	18.4096
COPA	516	39.4491
LOC114670148	3	0.463554
PEX19	176	18.3136
DCAF8	392	33.7924
PEA15	58	31.0768
CASQ1	1	0.188889
LOC114670176	13	2.21573
ATP1A4	0	0
ATP1A2	3	0.312762
IGSF8	73	11.7177
KCNJ9	4	0.338907
KCNJ10	14	0.982825
PIGM	60	3.02203
LOC114670287	0	0
SLAMF9	2	0.73797
LOC106993077	1	0.330516
IGSF9	11	0.872895
LOC114670288	0	0
TAGLN2	525	139.082
CFAP45	4	0.734054
LOC114670289	3	0.498154
VSIG8	3	0.678117
LOC114675135	0	0
SLAMF8	1	0.0698922
FCRL6	0	0
DUSP23	6	2.74674
LOC114670290	1	0.937003
CRP	3	0.528856
LOC106993042	0	0
APCS	0	0
LOC106992667	1	0.235848
LOC100426065	0	0
LOC100423130	0	0
FCER1A	0	0
LOC719311	0	0
ACKR1	0	0
CADM3	1	0.0983515
AIM2	0	0
TRNAR-UCU	0	0
LOC106993027	0	0
IFI16	416	60.2422
PYDC5	0	0
PYHIN1	0	0
MNDA	0	0
LOC719970	0	0
LOC719964	0	0
OR6N1	0	0
LOC719179	0	0
LOC100430596	0	0
LOC719948	0	0
LOC100430416	0	0
LOC100424989	0	0
SPTA1	0	0
LOC719922	0	0
LOC719911	0	0
LOC719903	0	0
LOC719071	0	0
LOC719896	0	0
LOC719887	0	0
LOC100424420	0	0
LOC719002	0	0
LOC106992648	0	0
LOC100430663	0	0
CD1E	0	0
CD1B	0	0
LOC709286	2	0.463648
CD1C	0	0
CD1A	5	0.690925
CD1D	9	1.57779
LOC718900	0	0
LOC106993007	0	0
KIRREL1	419	20.2538
LOC106993005	0	0
LOC114670293	0	0
CD5L	0	0
FCRL1	2	0.245514
FCRL2	0	0
FCRL3	0	0
LOC106992998	0	0
LOC114670294	0	0
FCRL4	0	0
FCRL5	0	0
LOC114670295	0	0
LOC106992979	0	0
ETV3	215	14.9965
ETV3L	0	0
ARHGEF11	187	10.4987
MIR765	1	3.33705
LRRC71	0	0
PEAR1	79	5.93121
NTRK1	1	0.0899559
INSRR	0	0
LOC114670326	0	0
SH2D2A	0	0
PRCC	107	19.5417
HDGF	482	78.3942
MRPL24	4	1.40119
RRNAD1	39	6.88469
ISG20L2	103	13.6767
CRABP2	0	0
LOC114670332	0	0
LOC106992639	0	0
NES	43	2.95488
BCAN	4	0.3211
HAPLN2	0	0
LOC106992915	6	2.14524
GPATCH4	46	9.51059
NAXE	121	33.5994
TTC24	0	0
IQGAP3	91	5.74677
LOC114675437	0	0
MEF2D	158	9.52717
LOC114674750	1	2.75669
LOC106992900	1	0.0830982
C1H1orf61	1	0.310803
MIR9-1	0	0
RHBG	2	0.552539
TSACC	5	2.80963
CCT3	825	146.249
GLMP	56	12.8027
TMEM79	50	8.01229
SMG5	353	29.7627
PAQR6	40	6.53929
BGLAP	5	6.27761
LOC719437	28	9.08087
SLC25A44	136	15.1103
LOC106992879	3	2.6116
LOC114675132	0	0
SEMA4A	197	18.3191
LOC718212	1	0.483999
LMNA	1483	163.054
MEX3A	108	6.24973
RAB25	1	0.338756
LAMTOR2	20	8.29713
UBQLN4	177	18.7354
SSR2	206	70.0333
ARHGEF2	341	26.8581
LOC106992874	32	5.70992
RXFP4	0	0
KHDC4	267	34.0735
LOC114675113	0	0
LOC114675099	2	5.55363
RIT1	92	9.97974
SYT11	10	0.678479
LOC719341	260	13.054
LOC114670433	16	3.05561
LOC717923	7	1.45916
DAP3	86	18.5362
YY1AP1	273	36.011
LOC717842	23	3.00885
LOC114674929	1	3.49012
ASH1L	573	18.6055
LOC114674919	0	0
LOC114675452	0	0
LOC114674889	0	0
LOC100430381	11	4.36812
RUSC1	67	6.53548
FDPS	99	25.4644
PKLR	5	0.744177
HCN3	25	2.62216
CLK2	75	12.3461
SCAMP3	71	16.7245
FAM189B	18	2.11412
GBA	42	6.89292
LOC114677344	4	1.50663
LOC106996181	6	1.12997
LOC717595	10	2.42617
THBS3	161	13.5385
LOC114670471	2	0.65141
MIR92B	0	0
MUC1	12	1.97026
TRIM46	0	0
KRTCAP2	79	40.7228
LOC114675024	0	0
DPM3	34	27.0029
SLC50A1	47	11.6557
EFNA1	70	9.31106
LOC114670503	1	0.520415
EFNA3	13	2.82439
LOC114675045	2	5.67796
EFNA4	8	1.80509
ADAM15	112	14.2786
DCST1	5	0.809412
DCST2	4	0.630623
ZBTB7B	103	10.1829
LENEP	3	1.72658
FLAD1	66	12.2418
CKS1B	62	22.5922
SHC1	681	82.5058
LOC106992718	2	0.713071
PYGO2	86	10.272
PBXIP1	42	4.65689
PMVK	17	2.58069
KCNN3	21	1.06405
LOC114670529	2	0.541914
ADAR	729	40.6045
CHRNB2	4	0.232284
UBE2Q1	179	36.2791
TDRD10	1	0.153211
SHE	1	0.195792
IL6R	34	5.67049
ATP8B2	275	16.6879
LOC114675012	0	0
AQP10	1	0.36685
LOC114675072	0	0
HAX1	112	39.8573
UBAP2L	482	44.9422
LOC114675104	0	0
C1H1orf43	282	56.8518
C1H1orf189	2	0.922239
MIR190B	0	0
TPM3	430	68.1024
NUP210L	9	0.581984
LOC114674816	0	0
RPS27	51	33.3934
RAB13	98	28.4374
JTB	163	33.774
CREB3L4	15	2.04382
SLC39A1	217	34.555
CRTC2	145	20.1025
DENND4B	131	7.99927
GATAD2B	337	17.19
LOC114670618	0	0
SLC27A3	0	0
INTS3	218	18.171
LOC114675374	0	0
LOC114670679	0	0
NPR1	0	0
TRNAM-CAU	0	0
ILF2	385	87.4406
SNAPIN	36	14.8377
CHTOP	160	24.8338
S100A1	69	40.2595
S100A13	81	42.0386
S100A14	6	1.50663
S100A16	154	41.1702
LOC114670748	0	0
S100A2	141	70.4858
S100A3	58	19.5435
S100A4	344	224.855
S100A5	8	9.66155
S100A6	416	317.147
LOC713189	1	0.458341
LOC114677345	0	0
LOC714943	0	0
LOC718159	0	0
S100A8	0	0
S100A12	0	0
S100A9	0	0
PGLYRP4	0	0
LOC114674877	0	0
PGLYRP3	0	0
LOR	0	0
PRR9	0	0
LELP1	0	0
LOC107001023	1	0.169454
SPRR2G	0	0
LOC717993	0	0
LOC717970	0	0
LOC717948	0	0
LOC717929	0	0
LOC717915	0	0
LOC717894	0	0
LOC717871	0	0
SPRR1B	0	0
LOC114678099	0	0
LOC114675090	0	0
SPRR3	0	0
LOC717850	0	0
SPRR4	0	0
IVL	0	0
SMCP	0	0
LCE6A	0	0
LOC713600	0	0
LOC107000798	0	0
LOC713408	0	0
LOC107000794	0	0
KPRP	0	0
C1H1orf68	1	0.445983
LCE4A	0	0
LOC713212	0	0
LOC100424118	0	0
LOC107000957	0	0
LOC100423831	0	0
LOC114677346	0	0
LCE3A	0	0
LOC100423647	0	0
LOC100423543	0	0
LOC107000779	1	0.513392
LOC713028	1	0.539608
LOC107000776	0	0
CRCT1	0	0
LCE5A	2	0.884706
CRNN	21	4.18925
FLG2	4	0.159657
LOC107000956	2	0.198189
FLG	4	0.132264
HRNR	0	0
RPTN	0	0
TCHH	0	0
TCHHL1	0	0
LOC107000772	4	2.10761
S100A11	20	11.7961
LOC717236	22	2.4133
S100A10	196	100.761
LOC107000940	4	0.535054
THEM4	68	17.1772
THEM5	0	0
C2CD4D	0	0
RORC	10	1.24811
LINGO4	1	0.0873132
TDRKH	16	1.65762
OAZ3	6	2.56754
MRPL9	62	12.7562
LOC114670749	5	1.82195
LOC114674943	0	0
RIIAD1	3	2.12132
LOC107000927	3	1.78882
CELF3	0	0
SNX27	199	18.8695
LOC114674902	0	0
LOC114670750	14	9.07313
TUFT1	257	29.2896
MIR554	3	11.8882
CGN	113	10.894
LOC114675098	0	0
POGZ	446	25.5564
PSMB4	355	146.634
SELENBP1	14	2.47833
LOC107000895	3	2.29632
RFX5	123	12.698
PI4KB	250	22.8181
ZNF687	123	11.9826
LOC114670759	7	3.79881
PSMD4	165	45.918
PIP5K1A	753	66.6804
VPS72	75	22.3603
TMOD4	4	1.06115
SCNM1	32	5.84705
LYSMD1	20	6.21607
TNFAIP8L2	0	0
SEMA6C	18	1.87503
GABPB2	5	0.698025
MLLT11	97	17.0997
CDC42SE1	338	40.0072
C1H1orf56	3	0.310212
BNIPL	7	1.12219
PRUNE1	34	5.79239
LOC114674898	0	0
MINDY1	55	5.96615
ANXA9	4	0.819437
CERS2	343	57.7368
SETDB1	176	15.0832
LOC716056	0	0
ARNT	89	6.94802
LOC114674894	0	0
CTSK	11	1.51508
CTSS	16	3.36844
HORMAD1	1	0.200751
LOC114674836	0	0
GOLPH3L	98	11.2803
ENSA	158	46.8853
LOC114670809	21	19.3436
MCL1	605	59.7498
ADAMTSL4	58	5.08634
LOC107000857	2	0.532061
ECM1	28	4.59528
TARS2	69	9.52439
RPRD2	232	10.1915
PRPF3	161	19.4254
MRPS21	46	32.4064
CIART	61	8.69784
C1H1orf54	2	1.02127
APH1A	169	36.4465
CA14	2	0.498916
LOC114675292	0	0
LOC114674709	0	0
ANP32E	152	15.4528
LOC107000834	6	3.10973
LOC114670830	22	1.8799
PLEKHO1	43	8.57798
VPS45	50	6.81762
TRNAA-AGC	0	0
LOC114670836	3	0.644785
OTUD7B	196	11.6124
MTMR11	41	5.4214
LOC114670841	5	5.78151
SF3B4	107	26.3294
SV2A	7	0.589543
BOLA1	12	4.41071
HIST2H2AB	32	14.8097
HIST2H2AC	143	111.022
LOC714818	159	27.2711
LOC106996511	12	2.26443
LOC114669830	1	0.251436
LOC696463	0	0
LOC107000823	68	7.55073
LOC114670854	5	1.09949
HIST2H3A	61	8.01583
LOC107000818	73	6.2044
LOC107000817	147	78.1037
LOC107000755	6	1.19567
FCGR1A	0	0
LOC114677347	1	0.477919
LOC704296	3	0.690006
TRNAN-GUU_2	0	0
TRNAV-CAC_1	0	0
TRNAG-CCC	0	0
LOC107000807	0	0
LOC107000806	0	0
TRNAE-UUC_1	0	0
TRNAN-GUU_3	0	0
LOC703959	0	0
LOC114670856	0	0
TRNAN-GUU_4	0	0
LOC114674645	2	4.63931
LOC114674678	0	0
TRNAQ-CUG	0	0
TRNAE-CUC_9	0	0
TRNAH-GUG	0	0
TRNAE-UUC_2	0	0
TRNAN-GUU_5	0	0
LOC114674644	1	2.31965
LOC114670858	0	0
LOC114670865	2	1.31407
LOC114674671	3	6.95896
TRNAQ-CUG_1	0	0
TRNAE-UUC_3	0	0
TRNAH-GUG_1	0	0
LOC107000608	0	0
TRNAN-GUU_6	0	0
TRNAN-GUU_7	0	0
LOC114674647	10	23.1965
LOC114674662	0	0
LOC114670864	0	0
LOC719399	0	0
LOC114674680	0	0
LOC114674665	1	2.31965
TRNAG-CCC_1	0	0
TRNAE-UUC_4	0	0
TRNAN-AUU	0	0
LOC711999	1	0.240318
LOC114677348	0	0
TRNAN-GUU_8	0	0
LOC114674648	0	0
LOC114670867	0	0
LOC114670868	1	0.0547924
LOC107000594	1	0.172763
LOC107000591	0	0
LOC114674690	0	0
TRNAQ-CUG_2	0	0
TRNAE-UUC_5	0	0
LOC114670871	1	0.471989
TRNAH-GUG_2	0	0
LOC114674703	0	0
LOC710961	47	7.49053
LOC107000582	0	0
GJA8	0	0
GJA5	0	0
ACP6	73	15.4885
BCL9	164	9.87643
LOC700928	1	0.354873
LOC114678100	0	0
CHD1L	55	6.94664
FMO5	4	0.318479
LOC107000537	0	0
PRKAB2	44	4.60865
NBPF12	7	1.49605
LOC699562	1	0.262542
LOC114674694	0	0
TRNAH-GUG_3	0	0
LOC107000487	4	0.604807
LOC114677349	1	0.179954
NBPF11	0	0
LOC114674672	2	4.63931
LOC114674674	2	4.63931
TRNAN-GUU_9	0	0
LOC114674677	0	0
LOC114674649	0	0
TRNAK-CUU	0	0
TRNAH-GUG_4	0	0
TRNAG-UCC_8	0	0
TRNAE-CUC_10	0	0
HJV	0	0
TXNIP	347	45.332
POLR3GL	15	3.19505
ANKRD34A	7	0.930781
LIX1L	69	18.2033
RBM8A	88	11.7464
GNRHR2	6	1.83779
PEX11B	30	5.47372
ITGA10	22	1.5088
LOC114677580	0	0
ANKRD35	4	0.458203
PIAS3	37	5.01627
NUDT17	14	2.49108
POLR3C	58	11.0213
RNF115	82	21.9527
LOC697182	1	0.36509
CD160	13	2.56909
PDZK1	8	1.19302
GPR89A	101	17.8048
LOC107000630	0	0
LOC706219	3	0.450739
TRNAG-CCC_2	0	0
TRNAN-GUU_10	0	0
LOC114674651	2	4.63931
LOC114674653	7	16.2376
LOC114674654	0	0
LOC114677569	0	0
TRNAQ-CUG_3	0	0
LOC114669739	0	0
LOC107000663	0	0
LOC708768	1	0.189643
LOC114677583	0	0
LOC106996441	99	4.20898
LOC114677576	1	0.0893852
SEC22B	77	24.4921
LOC114677582	1	0.28117
NOTCH2	1062	27.5267
ADAM30	2	0.227867
NBPF7	7	1.80908
LOC107000456	3	0.79145
LOC114678101	8	4.50205
REG4	1	0.295589
HMGCS2	3	0.503872
PHGDH	221	40.4006
LOC107000199	0	0
ZNF697	81	5.86939
LOC713272	0	0
LOC100430949	5	0.343653
LOC713156	0	0
LOC693577	0	0
LOC713091	0	0
LOC715337	0	0
HSD3B2	1	0.217883
HAO2	2	0.484925
LOC107000436	3	0.312762
LOC114670934	0	0
LOC114675490	0	0
LOC107000433	4	0.672423
WARS2	25	2.83983
LOC107000434	0	0
LOC114670945	3	0.283405
LOC114678102	1	0.554553
TBX15	3	0.280548
LOC114678103	0	0
LOC107000420	0	0
SPAG17	0	0
WDR3	233	21.924
GDAP2	88	8.30495
LOC114675124	0	0
TENT5C	36	2.33349
LOC107000416	0	0
MAN1A2	184	7.59279
VTCN1	0	0
LOC114678105	0	0
LOC114678104	0	0
TRIM45	11	1.47972
TTF2	80	6.5661
MIR942	0	0
CD101	10	0.522703
PTGFRN	374	22.5731
CD2	0	0
LOC107000178	0	0
IGSF3	227	11.7941
CD58	25	10.6027
LOC107000399	1	0.13082
LOC107000401	0	0
LOC114670970	1	0.477319
LOC107000398	0	0
LOC114670972	2	0.14307
LOC114674934	1	3.65792
ATP1A1	617	62.4093
LOC710287	6	2.16972
LOC114674729	0	0
LOC114670977	4	0.212973
MAB21L3	70	5.83471
SLC22A15	186	15.0391
LOC114670979	1	1.14932
NHLH2	0	0
CASQ2	14	1.89535
VANGL1	164	7.19104
LOC114675101	0	0
LOC100428355	1	1.13221
NGF	107	37.5164
LOC114670981	11	2.44574
TSPAN2	94	17.9247
TSHB	0	0
SYCP1	0	0
SIKE1	211	14.4369
CSDE1	748	66.0684
NRAS	231	17.7746
AMPD1	1	0.15818
DENND2C	74	8.21217
BCAS2	54	15.551
TRIM33	213	9.66947
SYT6	3	0.259557
OLFML3	12	2.6221
HIPK1	324	15.5549
AP4B1	70	10.2936
DCLRE1B	32	5.32526
BCL2L15	7	2.82693
PTPN22	7	0.727188
LOC107000335	0	0
RSBN1	168	9.51908
PHTF1	122	13.4683
MAGI3	241	17.2692
LOC114678107	0	0
LOC114671074	0	0
LOC709255	0	0
LRIG2	159	8.41387
LOC107000324	16	4.98916
LOC114671098	0	0
LOC114671097	0	0
SLC16A1	570	55.444
LOC706359	0	0
TAFA3	3	0.53107
LOC114671128	1	0.399604
PPM1J	12	2.59527
RHOC	144	41.5007
MOV10	183	15.4912
CAPZA1	519	73.699
LOC114675330	2	7.68532
LOC114675008	0	0
ST7L	145	13.0405
WNT2B	4	0.616819
LOC720396	0	0
CTTNBP2NL	227	14.2855
LOC114675320	0	0
LOC114671274	0	0
LOC114675446	0	0
LOC114678115	0	0
LOC114678113	0	0
LOC114671275	0	0
KCND3	2	0.100204
DDX20	129	15.7039
INKA2	3	0.212646
RAP1A	78	43.6368
LOC114674810	0	0
LOC107000284	0	0
TMIGD3	2	0.435267
ADORA3	0	0
LOC704623	156	69.1679
LOC114674872	0	0
C1H1orf162	2	0.820762
ATP5PB	175	50.8199
WDR77	87	13.6369
OVGP1	37	6.29221
PIFO	5	0.724892
CHIA	0	0
LOC703284	0	0
CHI3L2	4	0.824766
LOC107000187	0	0
DENND2D	0	0
CEPT1	77	13.1475
DRAM2	100	15.1442
LRIF1	61	6.99814
CD53	0	0
LOC114678117	0	0
KCNA3	1	0.0386491
KCNA2	1	0.0300279
LOC114671276	0	0
KCNA10	0	0
PROK1	1	0.88061
LAMTOR5	78	20.1446
SLC16A4	94	15.9428
RBM15	320	14.7809
LOC114671277	0	0
KCNC4	15	1.28841
SLC6A17	49	2.94204
LOC107000252	0	0
UBL4B	0	0
ALX3	0	0
STRIP1	152	17.2816
AHCYL1	390	36.222
CSF1	340	17.5954
LOC114671281	0	0
EPS8L3	0	0
GSTM3	0	0
GSTM5	3	0.729246
GSTM1	1	0.259144
GSTM2	4	1.39477
GSTM4	24	5.62548
LOC699805	1	0.468502
AMPD2	189	12.1968
GNAT2	4	0.989398
MIR197	2	10.1446
GNAI3	355	37.7869
LOC114674832	0	0
GPR61	5	0.671414
AMIGO1	30	2.21305
LOC107000234	26	1.58841
ATXN7L2	23	3.4735
SYPL2	6	0.543333
PSMA5	161	64.7444
SORT1	190	10.1846
MYBPHL	3	0.771129
PSRC1	11	2.34172
CELSR2	239	8.25281
SARS	325	61.3891
LOC697670	32	3.53574
LOC114671334	0	0
C1H1orf194	0	0
LOC114675512	89	79.853
TMEM167B	39	8.88946
LOC700142	42	6.93179
LOC697810	89	18.1251
LOC114675517	216	206.461
LOC114671341	13	1.99094
TAF13	73	12.7273
WDR47	86	7.46439
CLCC1	63	9.75842
LOC696696	0	0
GPSM2	79	9.89577
LOC696325	3	1.01536
AKNAD1	0	0
LOC114671379	0	0
LOC114671378	0	0
STXBP3	89	13.3298
FNDC7	22	3.06793
PRPF38B	182	13.274
HENMT1	11	2.37765
FAM102B	50	12.0923
LOC114671392	4	0.878069
NBPF6	1	0.124403
LOC114671397	0	0
LOC114677355	0	0
LOC107000018	0	0
LOC695041	0	0
LOC694928	0	0
LOC114669854	0	0
SLC25A24	283	31.6553
LOC114678121	0	0
VAV3	90	6.9126
LOC114671400	0	0
NTNG1	0	0
PRMT6	61	6.05896
LOC114671404	0	0
LOC114671405	0	0
LOC106999991	0	0
LOC114678124	0	0
LOC696051	0	0
LOC114678128	0	0
LOC106999976	0	0
LOC114678143	0	0
LOC106999974	0	0
LOC106999962	0	0
LOC713027	1	0.231965
LOC114669773	3	0.603208
AMY2B	0	0
RNPC3	68	7.01241
LOC114671420	9	1.1138
LOC114671422	2	1.46882
LOC114678158	1	0.78926
COL11A1	694	34.9225
OLFM3	0	0
LOC114674985	0	0
LOC712614	1	0.316756
S1PR1	37	4.58939
LOC114675314	0	0
LOC106999936	2	0.264734
LOC114675116	0	0
LOC106999933	13	12.2413
DPH5	40	9.06309
SLC30A7	131	30.0939
EXTL2	100	13.8235
VCAM1	1	0.113797
GPR88	3	0.323489
CDC14A	125	10.5066
RTCA	57	13.2625
MIR553	2	11.1889
DBT	46	6.09313
LOC114671443	0	0
LRRC39	21	3.01923
TRMT13	46	5.58197
SASS6	108	10.2254
MFSD14A	315	43.1832
SLC35A3	80	5.38367
LOC114674805	0	0
LOC114671441	1	0.19824
AGL	194	9.88775
LOC114674744	0	0
FRRS1	158	16.7522
PALMD	0	0
LOC114674787	0	0
LOC106999827	0	0
LOC114678164	0	0
LOC114678166	1	0.115385
PLPPR4	0	0
PLPPR5	15	1.25525
SNX7	31	6.57365
MIR137	0	0
LOC106999831	0	0
DPYD	80	6.79783
LOC114678173	0	0
LOC715581	0	0
PTBP2	155	16.8329
LOC114674682	0	0
LOC106999798	0	0
LOC106999797	0	0
LOC106999796	0	0
LOC709918	0	0
RWDD3	12	2.50416
LOC114671466	3	0.336162
LOC106999795	0	0
TMEM56	5	1.92912
LOC106999794	0	0
ALG14	6	2.18634
LOC106999793	4	0.375727
CNN3	221	43.0264
SLC44A3	24	3.66232
LOC100426608	11	5.2048
LOC106999783	6	2.03616
LOC709373	2	0.361447
LOC114671493	2	0.291066
F3	269	67.3249
LOC114671530	2	0.56027
ABCD3	326	30.5764
LOC106999738	55	41.1876
ARHGAP29	3029	183.839
LOC114675336	0	0
ABCA4	164	7.39124
LOC708800	7	5.19096
LOC106999763	1	0.149714
GCLM	246	51.8472
DNTTIP2	213	21.9297
TRNAR-UCU_1	0	0
MIR760	0	0
LOC707117	1	0.373697
BCAR3	486	55.2063
LOC106999747	1	0.654774
FNBP1L	230	20.7094
DR1	243	34.5323
LOC114677357	1	0.150128
LOC106999741	5	0.493032
LOC114677596	0	0
CCDC18	101	6.8858
TMED5	117	35.6361
MTF2	335	31.6076
LOC114674851	0	0
LOC712998	17	2.94902
LOC114674958	0	0
DIPK1A	217	32.5264
RPL5	1495	519.391
LOC114675043	3	8.71199
LOC114675030	8	32.0357
EVI5	168	25.3716
LOC706691	0	0
GFI1	8	0.996525
RPAP2	110	15.2004
LOC114671651	1	0.860686
GLMN	70	8.6208
C1H1orf146	0	0
LOC705652	10	0.628799
EPHX4	6	1.3742
BRDT	0	0
LOC114678196	0	0
TGFBR3	99	5.86543
LOC106999482	0	0
LOC100423364	0	0
CDC7	105	12.0315
LOC106999669	0	0
HFM1	39	2.96315
LOC711043	23	9.30823
LOC698271	0	0
LOC100429940	3	0.657793
LOC114671698	0	0
LOC106999639	1	0.37187
ZNF644	356	17.6204
LOC106999599	11	1.02767
LOC114671699	0	0
[truncated: 32,620 more rows]

## Sheet: MA-104-rep2
# Table S4. Expression level of genes in infected monkey cell lines
GeneName	ReadsCount	RPKM
PGBD2	1	0.125332
LOC114674980	0	0
TRNAE-CUC	0	0
ZNF692	59	10.6786
TRNAL-CAA	0	0
LOC114678402	2	0.36254
ZNF672	104	11.0702
LOC106995359	3	1.25732
SH3BP5L	171	15.8304
LYPD8	2	0.648198
LOC106995355	0	0
LOC100427314	0	0
LOC114678408	0	0
LOC106995352	0	0
LOC713246	0	0
LOC114678409	0	0
LOC106995347	0	0
LOC706213	0	0
LOC100431025	0	0
LOC707109	0	0
LOC694380	0	0
LOC694505	0	0
LOC694771	0	0
LOC100428329	0	0
LOC694153	0	0
LOC695014	0	0
LOC707004	0	0
LOC722007	0	0
LOC114677618	0	0
LOC100428761	0	0
LOC696462	0	0
LOC696703	0	0
LOC705867	0	0
LOC705993	0	0
LOC100424541	0	0
LOC114678440	0	0
LOC706331	1	0.120395
LOC706439	0	0
LOC114678437	0	0
LOC697422	0	0
LOC106995331	0	0
LOC697549	0	0
LOC100428218	0	0
LOC706808	0	0
LOC697921	0	0
LOC723064	0	0
LOC100427785	0	0
LOC707174	0	0
LOC100427704	0	0
LOC699060	0	0
TRIM58	37	2.57485
LOC114678448	0	0
LOC114677625	0	0
LOC707803	0	0
LOC707938	0	0
LOC699564	0	0
LOC708042	0	0
LOC708144	0	0
LOC699926	0	0
LOC100425929	0	0
LOC708343	0	0
LOC708440	0	0
LOC708663	0	0
LOC100423612	0	0
GCSAML	0	0
LOC100423708	0	0
LOC114678521	0	0
LOC114678510	0	0
LOC114678543	0	0
LOC700931	0	0
LOC114678532	0	0
LOC709256	0	0
NLRP3	0	0
LOC106995270	0	0
ZNF496	96	7.25142
LOC114678594	0	0
LOC709981	46	8.53478
LOC106995302	21	1.20561
ZNF124	11	1.49663
C1H1orf229	0	0
ZNF669	34	5.88058
ZNF670	8	1.99614
LOC100424371	17	2.67655
AHCTF1	713	28.731
LOC114678648	1	0.302271
LOC100428043	2	0.330442
SCCPDH	62	9.17104
CNST	177	12.0434
TFB2M	92	17.7475
SMYD3	21	4.32396
LOC114678649	21	1.05361
LOC114674879	0	0
LOC114678650	5	0.679503
KIF26B	17	0.444742
LOC114678652	0	0
LOC114678651	0	0
LOC106995253	0	0
LOC114678653	0	0
LOC106995215	0	0
LOC114674685	0	0
EFCAB2	23	5.88383
LOC114674948	1	3.40927
MIR7180	0	0
LOC114674829	0	0
LOC704076	0	0
LOC114678654	0	0
HNRNPU	1278	35.0234
COX20	31	6.36819
LOC106995214	0	0
LOC713382	157	60.7051
DESI2	334	30.373
CATSPERE	2	0.201629
LOC114678655	0	0
ADSS	185	29.8292
C1H1orf100	0	0
LOC100429009	0	0
LOC106995234	1	0.063417
ZBTB18	157	10.3836
LOC114678656	0	0
LOC114678657	1	0.143374
LOC114678658	0	0
AKT3	253	12.7061
SDCCAG8	205	11.6465
MIR4677	0	0
CEP170	684	33.2495
PLD5	37	3.65327
LOC106995199	0	0
LOC114674950	0	0
MAP1LC3C	4	1.77727
BECN2	0	0
EXO1	124	13.0618
LOC106995194	0	0
WDR64	5	0.333488
OPN3	9	1.48353
CHML	66	4.57413
KMO	1	0.199305
LOC114678730	0	0
FH	153	30.0878
LOC106995189	0	0
LOC106995188	2	0.1206
LOC715814	0	0
LOC114678741	2	1.71287
LOC114674606	0	0
RGS7	80	11.128
GREM2	1	0.333551
FMN2	27	1.5717
LOC106995175	0	0
LOC114678762	0	0
LOC114677633	0	0
CHRM3	9	0.338217
LOC709095	0	0
LOC114677634	0	0
LOC709194	0	0
LOC717053	0	0
ZP4	0	0
RYR2	0	0
LOC114678773	0	0
LOC114678776	0	0
MTR	212	10.8093
LOC106995169	0	0
ACTN2	3	0.251227
LOC106995165	2	0.326637
LOC106996182	0	0
HEATR1	599	22.6761
LGALS8	85	5.17835
LOC717728	0	0
EDARADD	17	1.74713
LOC114678800	0	0
ERO1B	46	3.48951
LOC114674705	0	0
GPR137B	55	9.15112
NID1	691	41.7739
LOC114678808	0	0
LOC114678804	1	0.542978
LOC114678814	0	0
LYST	238	5.89167
LOC718069	1	0.134662
GNG4	5	0.348022
LOC114678826	2	0.472123
B3GALNT2	213	16.1372
TBCE	97	16.0864
GGPS1	122	26.7183
ARID4B	456	26.7596
RBM34	32	8.1744
TOMM20	550	59.9294
LOC114675092	18	47.2753
LOC114678830	31	4.46627
LOC106995129	1	0.188598
LOC114678839	5	1.87402
LOC106995061	1	0.373619
LOC106995060	11	0.804167
LOC114678850	3	0.67708
IRF2BP2	539	40.9142
LOC114678854	0	0
LOC114675034	0	0
TARBP1	200	13.5072
LOC718775	36	6.97123
LOC114678863	0	0
SLC35F3	0	0
LOC114678869	0	0
LOC114678868	0	0
LOC114677638	0	0
KCNK1	42	7.40512
LOC114677640	0	0
LOC114678873	0	0
MAP3K21	40	2.38043
PCNX2	2	0.0937381
LOC106995044	0	0
LOC106995051	5	0.244595
NTPCR	16	6.86808
LOC114674681	0	0
MAP10	0	0
LOC106996582	0	0
LOC114677643	0	0
LOC106994992	0	0
LOC114674973	0	0
SIPA1L2	14	0.714539
LOC106995036	0	0
DISC1	10	1.4098
LOC114674775	0	0
LOC114678893	0	0
LOC114678895	0	0
TSNAX	100	33.8648
LOC114678894	1	0.292786
EGLN1	194	9.67856
SPRTN	83	8.02313
EXOC8	99	13.5163
GNPAT	132	19.1735
C1H1orf131	36	8.33724
TRIM67	0	0
LOC106995027	0	0
LOC114678908	0	0
FAM89A	19	4.42332
ARV1	15	3.99885
TTC13	56	6.06093
C1H1orf198	107	11.4617
CAPN9	0	0
AGT	3	0.411646
COG2	74	5.90542
LOC106994993	0	0
LOC106994991	0	0
PGBD5	0	0
GALNT2	211	17.25
LOC114678936	0	0
LOC114675023	0	0
LOC106994983	2	0.615029
URB2	216	13.6032
TAF5L	54	6.23867
ABCB10	117	10.2658
NUP133	317	26.7166
ACTA1	8	1.87476
LOC106994974	1	0.0934294
LOC114678944	0	0
CCSAP	58	12.1541
RAB4A	52	7.07496
SPHAR	0	0
LOC114678945	2	0.369916
LOC694417	26	15.5984
LOC106994969	1	0.0689814
LOC114678951	0	0
LOC695277	0	0
LOC114678952	0	0
RHOU	14	6.22043
LOC114674609	0	0
LOC114674676	0	0
LOC114674882	0	0
LOC114675055	0	0
LOC114675456	0	0
LOC114674615	0	0
LOC114674626	0	0
LOC114674635	0	0
LOC114674636	0	0
LOC114674637	0	0
LOC114674638	0	0
LOC114674640	0	0
LOC114674642	0	0
LOC114674650	0	0
CCDC190	2	0.550139
LOC114677655	1	0.264798
RGS4	192	19.1818
RGS5	14	0.890865
LOC106994960	0	0
LOC114678958	19	2.6733
NUF2	39	7.17965
LOC114678959	2	1.37963
LOC114675056	0	0
LOC106994951	0	0
LOC693887	12	4.16726
LOC114674774	0	0
LOC694152	0	0
LOC695463	0	0
PBX1	109	5.80032
MIR7177	2	9.98773
LOC114674932	1	3.31369
LOC114674896	0	0
LMX1A	0	0
LOC106994934	0	0
LOC106994937	0	0
RXRG	0	0
LOC114678983	0	0
LRRC52	0	0
MGST3	139	49.0393
ALDH9A1	213	30.4894
LOC698143	2	0.904501
TMCO1	202	47.0888
LOC114678992	6	0.842863
UCK2	276	95.847
FAM78B	19	0.492667
LOC114678994	0	0
LOC100423901	0	0
LOC106994920	11	2.1301
LOC106994921	0	0
LOC114678999	4	0.509066
POGK	281	24.1008
LOC114678996	0	0
TADA1	79	14.0686
ILDR2	38	1.65562
LOC106994919	0	0
MAEL	0	0
GPA33	1	0.128792
DUSP27	0	0
LOC697548	0	0
POU2F1	346	8.78288
CD247	0	0
CREG1	222	38.7941
LOC106994908	0	0
RCSD1	4	0.356615
LOC106994907	2	0.106684
TRNAP-CGG	0	0
TRNAP-AGG	0	0
MPZL1	531	39.2155
ADCY10	35	1.85775
MPC2	31	10.776
DCAF6	168	16.5005
MIR1255B	1	3.16575
GPR161	52	2.237
TIPRL	61	5.36686
SFT2D2	52	15.9217
TBX19	16	1.11171
LOC114674811	0	0
LOC100423131	0	0
MIR557	0	0
LOC106994842	0	0
XCL1	0	0
DPT	0	0
LOC114679244	0	0
LOC106994883	0	0
LOC114679245	1	0.648198
LOC114677659	0	0
ATP1B1	891	253.545
NME7	15	3.16387
LOC114679246	0	0
BLZF1	88	10.3146
LOC114679247	0	0
CCDC181	21	1.84258
SLC19A2	162	17.3219
F5	0	0
SELP	0	0
SELL	1	0.317426
SELE	1	0.0846216
METTL18	21	5.37219
C1H1orf112	89	8.19855
SCYL3	61	8.32824
KIFAP3	103	11.6827
LOC702247	56	7.69299
METTL11B	0	0
LOC106994850	0	0
LOC106994853	0	0
LOC106994713	0	0
LOC106994811	0	0
GORAB	43	5.53002
PRRX1	1	0.0679112
LOC705992	0	0
MROH9	1	0.119907
FMO3	0	0
LOC706438	1	0.0491427
FMO2	0	0
LOC100428551	3	0.200508
LOC114679248	1	0.217791
FMO1	0	0
FMO4	17	2.56821
LOC114674847	0	0
LOC114675332	0	0
PRRC2C	1840	60.5081
LOC114674972	0	0
MIR7178	0	0
LOC114677662	0	0
MYOC	0	0
LOC707072	0	0
VAMP4	38	4.64281
LOC106994782	14	1.63018
LOC106994787	1	0.151071
LOC114675182	0	0
EEF1AKNMT	142	16.5238
LOC100425632	8	3.57694
DNM3	70	3.24353
MIR214	0	0
MIR199A-1	0	0
LOC114674867	0	0
C1H1orf105	4	0.569353
PIGC	60	5.90777
LOC114679249	1	0.20284
SUCO	531	32.766
FASLG	3	1.18057
LOC106994772	2	0.0969152
LOC106994774	0	0
LOC114679250	9	2.80658
LOC106994771	0	0
LOC114679251	0	0
TNFSF18	2	1.28699
TNFSF4	80	6.83168
LOC106994765	12	2.13915
PRDX6	398	91.8728
SLC9C2	2	0.159391
ANKRD45	2	0.427186
TEX50	7	0.525726
LOC114675361	0	0
KLHL20	43	4.07982
CENPL	26	4.25608
DARS2	93	11.8358
LOC106994756	153	37.5421
LOC114675036	0	0
LOC114675081	0	0
LOC114675087	8	34.5917
LOC114675042	0	0
LOC114675137	33	177.282
LOC114675086	1	5.81253
LOC114675136	1	5.21418
LOC114675031	0	0
LOC114675215	0	0
LOC114675084	27	119.665
ZBTB37	73	8.16762
SERPINC1	12	2.80288
RC3H1	543	17.2982
LOC707861	0	0
LOC114675000	0	0
RABGAP1L	83	3.41362
LOC114675368	0	0
GPR52	5	0.340208
LOC106994745	3	1.51093
LOC114674946	0	0
CACYBP	331	36.6638
MRPS14	30	13.2465
TNN	108	4.83314
KIAA0040	8	1.9037
LOC114679323	0	0
LOC114677670	2	0.360696
LOC114679329	3	0.470869
TNR	0	0
LOC114679330	0	0
LOC106994728	2	0.426929
LOC114679339	28	1.78141
COP1	131	15.0317
LOC114675127	1	2.47947
LOC708899	2	0.873311
PAPPA2	5	0.182992
LOC709294	0	0
ASTN1	0	0
MIR488	0	0
BRINP2	6	0.35486
LOC106994726	0	0
LOC114679351	1	0.214368
LOC106994717	4	0.544437
LOC114679357	2	0.112937
LOC106994714	0	0
LOC709635	0	0
LOC100426576	1	0.12663
LOC106994474	0	0
RASAL2	522	17.9361
LOC114677068	0	0
LOC114679377	0	0
CLEC20A	0	0
LOC717285	0	0
TEX35	2	0.594408
LOC114679382	3	2.15323
LOC114679383	1	0.293514
RALGPS2	483	20.3487
ANGPTL1	2	0.222437
LOC114679385	0	0
FAM20B	341	21.1968
TOR3A	63	7.72926
LOC114679386	18	4.02406
ABL2	1740	52.0319
LOC114679395	1	0.665224
SOAT1	319	26.0193
AXDND1	3	0.262511
NPHS2	0	0
LOC106994627	1	0.0991789
TDRD5	0	0
FAM163A	0	0
TOR1AIP2	119	14.8777
TOR1AIP2_1	106	28.822
TOR1AIP1	220	16.0239
LOC114677675	0	0
CEP350	599	17.2041
QSOX1	119	8.67815
LHX4	0	0
ACBD6	114	6.34642
LOC106994608	0	0
XPR1	383	15.9537
LOC701279	1	0.524504
KIAA1614	29	1.99193
LOC114679432	9	0.900164
LOC100429195	1	0.0785825
STX6	126	18.8344
LOC718365	13	2.26059
IER5	368	55.9039
LOC701421	1	0.364778
LOC114679442	0	0
LOC114679443	0	0
LOC114679445	5	0.912415
CACNA1E	37	1.66526
LOC106994599	0	0
ZNF648	0	0
LOC106994465	0	0
LOC114677677	0	0
LOC114674901	0	0
GLUL	181	24.2266
LOC717930	0	0
TEDDM1	0	0
LOC717895	0	0
RGSL1	0	0
RNASEL	73	6.0588
RGS16	0	0
RGS8	2	0.11648
LOC114677685	0	0
LOC114679458	2	0.146484
LOC106994595	7	0.416155
NPL	60	8.55747
LOC114677075	0	0
DHX9	1256	99.8728
SHCBP1L	0	0
LAMC1	1444	64.6045
LAMC2	1500	89.3259
NMNAT2	11	0.634283
LOC114679499	0	0
SMG7	775	43.1716
NCF2	25	3.68417
ARPC5	213	32.9504
RGL1	151	11.1262
APOBEC4	0	0
LOC114679512	0	0
COLGALT2	0	0
TSEN15	123	21.9926
LOC106994460	0	0
C1H1orf21	32	1.152
LOC114679528	1	0.052567
EDEM3	171	9.08867
FAM129A	164	8.35468
LOC114675003	0	0
LOC114679529	0	0
RNF2	181	17.7184
TRMT1L	132	10.0391
SWT1	35	4.21241
IVNS1ABP	965	80.754
LOC114675025	0	0
LOC106994502	0	0
HMCN1	311	6.02961
LOC114679540	0	0
PRG4	0	0
LOC114674887	2	6.56601
TPR	533	23.5669
ODR4	56	11.2179
OCLM	10	2.46225
PDC	0	0
PTGS2	6	0.472123
PLA2G4A	38	4.91732
LOC114677691	0	0
LOC713482	1	0.402914
LOC716142	1	0.401545
LOC106994343	0	0
LOC114674904	0	0
LOC114679558	0	0
BRINP3	0	0
RGS18	0	0
RGS21	0	0
LOC106994328	0	0
LOC114679561	0	0
RGS1	0	0
LOC106994327	0	0
RGS13	0	0
LOC114679566	2	0.437194
RGS2	63	18.6613
LOC114679568	0	0
UCHL5	183	17.6415
LOC114675508	1	2.6264
RO60	236	24.0936
GLRX2	38	9.71409
CDC73	146	12.4289
B3GALT2	0	0
LOC712126	6	0.592257
LOC106994282	6	0.366854
LOC114674968	0	0
LOC711798	82	34.6535
LOC114677707	0	0
LOC114677709	0	0
KCNT2	0	0
CFH	113	9.43612
LOC100428549	0	0
CFHR2	0	0
CFHR5	0	0
F13B	18	2.85939
ASPM	340	11.1313
ZBTB41	80	8.48748
LOC114674788	0	0
CRB1	1	0.0683168
LOC114679621	1	0.12176
DENND1B	97	4.00474
C1H1orf53	2	1.04131
LHX9	1	0.0939243
LOC114679636	0	0
NEK7	300	25.8995
ATP6V1G3	0	0
PTPRC	7	0.472843
MIR181B-1	2	6.44663
MIR181A-1	0	0
LOC114679643	134	6.23349
LOC106994171	0	0
LOC114674852	0	0
LOC114675160	0	0
LOC114674892	0	0
LOC114674806	0	0
NR5A2	8	0.560133
LOC114674952	0	0
LOC106994169	9	1.00222
LOC106994163	15	1.06391
ZNF281	314	20.9194
LOC106994161	1	0.605059
KIF14	49	3.1474
LOC709376	49	22.9204
DDX59	10	1.54025
CAMSAP2	564	26.8494
LOC106994154	0	0
GPR25	1	0.188698
INAVA	281	20.3249
LOC100427155	1	0.120273
LOC114674864	0	0
KIF21B	62	2.2089
LOC106994151	2	0.156161
CACNA1S	3	0.17237
ASCL5	3	0.631647
LOC114679671	0	0
TMEM9	140	29.724
IGFN1	0	0
LOC114677710	0	0
PKP1	8	0.966445
TNNT2	6	1.69919
LAD1	12	1.68639
TNNI1	6	2.14671
LOC114679682	0	0
PHLDA3	316	55.3296
CSRP1	554	101.671
NAV1	254	6.56075
LOC114674812	0	0
IPO9	597	21.775
SHISA4	20	4.42929
LMOD1	1	0.0487508
TIMM17A	174	47.3115
LOC114675049	0	0
RNPEP	165	23.9081
ELF3	544	70.2159
GPR37L1	10	1.78084
ARL8A	143	26.9409
PTPN7	3	0.278965
LOC106994115	3	0.44027
LGR6	16	0.975753
LOC114675418	0	0
LOC114675429	0	0
UBE2T	21	6.07825
PPP1R12B	118	3.72395
LOC114674861	0	0
SYT2	2	0.0915832
KDM5B	486	23.2235
LOC705299	0	0
LOC106993939	7	3.00843
RABIF	20	7.49608
KLHL12	178	18.5953
ADIPOR1	264	41.345
CYB5R1	15	3.283
LOC705617	3	0.555453
LOC106994061	0	0
TMEM183A	236	27.4082
PPFIA4	34	2.0092
MYOG	31	7.01436
ADORA1	176	20.6839
MYBPH	5	0.918085
LOC114680115	0	0
CHI3L1	0	0
CHIT1	0	0
LOC106993963	0	0
BTG2	39	20.2164
LOC114674842	0	0
FMOD	0	0
LOC704267	0	0
PRELP	0	0
OPTC	0	0
ATP2B4	414	16.3682
LOC114675138	0	0
LAX1	1	0.16796
ZC3H11A	791	53.1075
ZBED6	250	16.804
SNRPE	62	46.7723
LOC703370	1	0.784435
LOC114680116	0	0
LOC106994050	0	0
SOX13	87	7.54762
LOC114680117	0	0
ETNK2	51	6.67261
LOC106994049	0	0
REN	0	0
KISS1	52	23.3089
GOLT1A	54	21.9318
PLEKHA6	273	11.6608
LOC114680118	0	0
LOC114680119	6	2.57553
LOC695920	0	0
PPP1R15B	780	163.452
LOC106994037	3	0.516356
PIK3C2B	273	12.5889
TRNAK-UUU	0	0
TRNAK-UUU_1	0	0
MDM4	177	16.305
LRRN2	1	0.0542065
LOC100429512	0	0
LOC114680126	0	0
LOC114680122	0	0
LOC106994029	0	0
LOC114680133	0	0
LOC114675171	0	0
LOC114680177	0	0
NFASC	0	0
LOC114680182	0	0
CNTN2	2	0.0824281
TMEM81	8	1.35848
RBBP5	176	14.189
DSTYK	174	7.66769
LOC698684	2	1.53491
TMCC2	56	5.26116
LOC106993997	1	0.387926
NUAK2	497	50.7396
LOC106993996	0	0
KLHDC8A	8	0.922144
LEMD1	9	2.1119
LOC114680204	2	0.155001
MIR135B	0	0
CDK18	112	8.37083
MFSD4A	27	2.34523
LOC114674911	0	0
ELK4	322	11.8618
LOC114680210	0	0
LOC106993974	4	1.10975
SLC45A3	123	11.9516
LOC106993973	2	0.598926
NUCKS1	589	45.4194
LOC114675040	2	5.49712
RAB29	116	12.9338
SLC41A1	564	42.2332
PM20D1	1	0.168199
SLC26A9	7	0.503847
LOC114680215	0	0
RAB7B	2	0.241447
CTSE	0	0
LOC114675071	0	0
RHEX	0	0
AVPR1B	4	1.11236
FAM72A	34	4.4517
SRGAP2	650	31.8897
LOC106993838	1	0.31573
IKBKE	97	9.87446
RASSF5	21	2.03828
EIF2D	187	34.1243
DYRK3	58	7.38941
LOC114680236	45	3.17268
MAPKAPK2	601	68.8286
IL10	0	0
IL19	3	1.0584
IL20	0	0
FCMR	12	1.08099
IL24	0	0
PIGR	1	0.0833289
LOC106993787	0	0
FCAMR	3	0.436656
LOC106993639	2	0.385396
C1H1orf116	156	9.95716
PFKFB2	291	28.9664
YOD1	626	35.3886
C4BPB	2	0.683168
C4BPA	4	0.617977
LOC114680255	0	0
LOC100499547	0	0
LOC114680263	0	0
CD55	72	10.4626
LOC106993769	0	0
LOC718160	13	6.17047
CR2	3	0.250635
CR1	0	0
LOC106993767	0	0
LOC114680276	0	0
LOC106995978	0	0
LOC714151	4	0.572109
CD46	204	55.9406
MIR29C	0	0
MIR29B-2	0	0
LOC106993752	0	0
CD34	12	1.44083
LOC106993634	15	1.15268
PLXNA2	135	4.1583
LOC114677728	0	0
LOC114677729	0	0
LOC114680286	0	0
LOC114677732	0	0
LOC114677734	0	0
LOC106993746	0	0
LOC106993744	0	0
LOC106995957	0	0
LOC713601	0	0
LOC713542	0	0
LOC114677738	0	0
MIR205	0	0
CAMK1G	0	0
LAMB3	21	1.74991
C1H1orf74	57	7.60067
G0S2	2	0.855403
HSD11B1	3	0.856436
TRAF3IP3	0	0
IRF6	0	0
UTP25	130	15.0534
SYT14	139	15.1505
LOC712687	6	1.4384
SERTAD4	29	1.91943
HHAT	65	6.31762
LOC114674771	1	3.16575
KCNH1	256	11.2393
RCOR3	78	5.95009
TRAF5	54	9.43641
LOC711961	3	1.40514
RD3	0	0
SLC30A1	390	23.016
NEK2	58	9.71409
LOC106993638	0	0
LOC114680330	3	0.383037
LPGAT1	268	11.6407
LOC114680343	0	0
INTS7	270	22.5412
LOC114675131	0	0
DTL	178	15.0951
MIR3122	1	3.19427
LOC114680353	0	0
LOC106993689	0	0
PPP2R5A	131	14.8349
LOC114675063	2	5.25281
TMEM206	37	5.73628
NENF	125	54.5148
LOC106993679	0	0
ATF3	833	48.4422
LOC106993678	11	1.49433
FAM71A	22	3.36225
BATF3	22	8.12543
LOC114674905	0	0
NSL1	108	17.8855
LOC106993671	1	0.387079
TATDN3	21	3.10373
SPATA45	2	0.832311
FLVCR1	39	5.88927
LOC114680371	2	0.505438
VASH2	19	1.48878
LOC114680369	2	0.54132
ANGEL2	135	9.46159
RPS6KC1	432	28.297
LOC114680427	0	0
LOC106993567	0	0
PROX1	27	3.77792
SMYD2	49	9.55121
PTPN14	1414	62.5676
CENPF	884	30.4188
LOC114680572	1	0.89991
LOC714349	50	22.4124
KCNK2	11	1.0968
KCTD3	231	20.4812
USH2A	1	0.0190893
LOC708375	4	0.81744
ESRRG	33	1.98585
LOC114675077	0	0
GPATCH2	105	6.11218
SPATA17	1	0.25093
LOC106993377	0	0
LOC114674687	0	0
RRP15	36	9.15005
TGFB2	883	50.5539
LOC114677743	2	1.22475
LOC114674728	0	0
LOC114680573	0	0
LOC100426640	2	0.184813
LOC106993519	1	0.154764
LYPLAL1	92	14.7268
LOC114677745	0	0
LOC707106	1	0.222297
SLC30A10	1	0.0684091
EPRS	753	50.9031
LOC114675325	0	0
BPNT1	89	13.6607
IARS2	334	25.9475
MIR215	0	0
MIR194-1	0	0
LOC114675358	0	0
RAB3GAP2	383	18.5694
MIR664	1	6.11318
LOC106993500	36	3.57244
MARK1	59	3.90067
C1H1orf115	109	11.3636
LOC114680575	1	0.418118
2021-03-02	81	20.3253
2021-03-01	7	0.65608
LOC106993498	6	0.843866
HLX	42	6.36398
DUSP10	82	8.34748
LOC106993368	0	0
LOC114674841	0	0
LOC114680576	0	0
LOC106993488	1	0.10654
TRNAT-UGU	0	0
HHIPL2	5	0.519737
LOC723772	2	0.776702
TAF1A	44	7.93532
LOC114680577	5	0.880249
MIA3	237	12.9121
AIDA	317	34.8194
BROX	176	12.8561
FAM177B	0	0
DISP1	55	4.10203
LOC114675362	0	0
TLR5	14	1.27771
SUSD4	55	6.1151
CCDC185	0	0
CAPN8	16	2.42541
CAPN2	1032	113.602
TP53BP2	756	60.3039
LOC705254	2	1.16442
LOC702569	1	0.433453
LOC707382	0	0
TIMM8B	1	0.813221
FBXO28	464	29.8852
DEGS1	592	96.4181
LOC106993365	1	0.447118
NVL	177	19.6733
MIR320B	1	3.22331
LOC114674907	0	0
LOC114675396	0	0
CNIH4	129	82.264
WDR26	749	37.8034
LOC106993432	2	0.478818
CNIH3	19	2.14204
LOC114669891	1	0.054356
DNAH14	4	0.0997719
LBR	138	12.9171
ENAH	818	42.3592
LOC106993394	3	0.73663
LOC114674939	0	0
SRP9	248	58.6604
EPHX1	30	4.69207
TMEM63A	160	12.9138
LOC106993396	2	0.526451
LOC699924	2	0.305659
PYCR2	76	16.3811
LOC699676	2	0.281736
SDE2	90	19.3282
LOC699443	265	84.8777
LOC114677825	0	0
ACBD3	164	16.2836
LOC106993353	0	0
LOC100427264	2	0.501506
MIXL1	2	0.337038
LIN9	63	6.67989
LOC114675400	0	0
LOC114675351	0	0
PARP1	276	26.2078
STUM	0	0
ITPKB	75	4.41366
PSEN2	76	10.5633
LOC106993264	1	0.151653
COQ8A	41	4.76784
CDC42BPA	204	6.54403
LOC114675107	0	0
LOC697068	6	0.730057
LOC114669944	11	3.41226
SNAP47	41	7.12605
JMJD4	98	12.728
LOC114669947	11	0.768665
PRSS38	0	0
WNT9A	9	0.800974
LOC114669950	0	0
LOC114677866	0	0
WNT3A	2	0.247774
ARF1	627	100.867
C1H1orf35	23	6.77324
LOC114669965	5	3.70109
MRPL55	70	8.77014
LOC106993304	6	0.66564
LOC114669964	0	0
GUK1	167	52.1235
GJC2	1	0.147735
IBA57	53	8.49544
OBSCN	258	3.11434
LOC694687	175	109.433
LOC114669981	17	1.59123
LOC114669986	0	0
TRIM11	168	22.268
TRIM17	0	0
HIST3H3	1	0.583165
HIST3H2BB	54	6.39709
HIST3H2A	69	50.4432
HIST1H2BD	17	1.59165
LOC114669995	0	0
RNF187	401	45.2515
LOC106993324	2	0.978109
BTNL10	0	0
LOC114674666	0	0
LOC114674683	0	0
LOC114669997	4	1.81828
LOC720399	66	13.8633
DDR2	64	2.35934
UAP1	252	38.4633
UHMK1	503	46.8345
SH2D1B	0	0
NOS1AP	93	5.44583
SPATA46	0	0
MIR556	0	0
OLFML2B	64	6.01594
ATF6	255	12.4212
LOC114670012	8	0.678268
DUSP12	70	12.3912
FCRLB	2	0.356346
FCRLA	0	0
FCGR2B	0	0
FCGR3	0	0
TRNAN-GUU	0	0
TRNAD-GUC	0	0
TRNAG-UCC	0	0
TRNAL-CAG	0	0
HSPA6	19	2.38384
TRNAG-GCC	0	0
FCGR2A	0	0
TRNAG-GCC_1	1	4.99386
TRNAL-CAG_1	0	0
TRNAD-GUC_1	0	0
TRNAG-UCC_1	0	0
TRNAE-CUC_1	0	0
TRNAG-GCC_2	0	0
TRNAL-CAG_2	0	0
TRNAD-GUC_2	0	0
TRNAG-UCC_2	0	0
TRNAE-CUC_2	0	0
TRNAG-GCC_3	0	0
TRNAL-CAG_3	0	0
TRNAD-GUC_3	0	0
TRNAG-UCC_3	0	0
TRNAE-CUC_3	0	0
TRNAG-GCC_4	0	0
TRNAL-CAG_4	0	0
TRNAD-GUC_4	0	0
TRNAG-UCC_4	0	0
TRNAE-CUC_4	0	0
TRNAG-GCC_5	0	0
TRNAL-CAG_5	0	0
TRNAD-GUC_5	0	0
TRNAG-UCC_5	0	0
TRNAE-CUC_5	0	0
TRNAG-GCC_6	0	0
TRNAL-CAG_6	0	0
TRNAD-GUC_6	0	0
TRNAE-CUC_6	0	0
TRNAG-GCC_7	0	0
TRNAL-CAG_7	0	0
TRNAD-GUC_7	0	0
TRNAG-UCC_6	0	0
TRNAE-CUC_7	0	0
TRNAG-GCC_8	0	0
TRNAL-CAG_8	0	0
TRNAD-GUC_8	0	0
TRNAG-UCC_7	0	0
TRNAE-CUC_8	0	0
TRNAN-GUU_1	0	0
LOC106993203	2	0.390489
TRNAE-UUC	0	0
LOC719990	0	0
LOC114674868	1	3.31369
TRNAV-CAC	0	0
LOC106993201	5	1.42624
CFAP126	0	0
SDHC	130	28.8625
MPZ	0	0
PCP4L1	2	0.475925
NR1I3	0	0
TOMM40L	41	5.17704
APOA2	0	0
FCER1G	2	1.23542
NDUFS2	119	21.086
ADAMTS4	0	0
PPOX	25	3.08103
B4GALT3	89	15.164
USP21	122	18.791
UFC1	55	17.7929
DEDD	59	9.00142
NIT1	41	9.45198
PFDN2	17	10.9394
KLHDC9	13	2.89349
NECTIN4	10	1.02121
ARHGAP30	6	0.482948
USF1	76	14.5502
TSTD1	4	2.24763
F11R	69	6.12849
ITLN1	0	0
CD244	0	0
LY9	0	0
SLAMF7	1	0.11101
LOC719770	0	0
CD48	1	0.251464
SLAMF1	0	0
CD84	0	0
LOC106993181	1	0.48504
SLAMF6	0	0
LOC106993155	0	0
VANGL2	143	9.24557
LOC114674741	0	0
NHLH1	0	0
NCSTN	178	20.9189
COPA	525	37.4088
LOC114670148	1	0.144015
PEX19	142	13.7714
DCAF8	342	27.4781
PEA15	45	22.4724
CASQ1	0	0
LOC114670176	3	0.476565
ATP1A4	0	0
ATP1A2	0	0
IGSF8	63	9.42513
KCNJ9	0	0
KCNJ10	4	0.261719
PIGM	49	2.30023
LOC114670287	0	0
SLAMF9	1	0.343903
LOC106993077	1	0.308049
IGSF9	15	1.1094
LOC114670288	1	0.262058
TAGLN2	696	171.85
CFAP45	9	1.53935
LOC114670289	0	0
VSIG8	1	0.210674
LOC114675135	0	0
SLAMF8	1	0.0651414
FCRL6	1	0.0919037
DUSP23	13	5.54674
LOC114670290	0	0
CRP	2	0.328605
LOC106993042	0	0
APCS	0	0
LOC106992667	0	0
LOC100426065	0	0
LOC100423130	0	0
FCER1A	0	0
LOC719311	1	0.329215
ACKR1	0	0
CADM3	0	0
AIM2	0	0
TRNAR-UCU	0	0
LOC106993027	0	0
IFI16	490	66.135
PYDC5	0	0
PYHIN1	0	0
MNDA	0	0
LOC719970	0	0
LOC719964	0	0
OR6N1	0	0
LOC719179	0	0
LOC100430596	0	0
LOC719948	0	0
LOC100430416	0	0
LOC100424989	0	0
SPTA1	0	0
LOC719922	0	0
LOC719911	0	0
LOC719903	0	0
LOC719071	0	0
LOC719896	0	0
LOC719887	0	0
LOC100424420	1	0.380026
LOC719002	0	0
LOC106992648	0	0
LOC100430663	0	0
CD1E	0	0
CD1B	0	0
LOC709286	3	0.648198
CD1C	1	0.134662
CD1A	0	0
CD1D	6	0.980362
LOC718900	0	0
LOC106993007	0	0
KIRREL1	521	23.4724
LOC106993005	0	0
LOC114670293	0	0
CD5L	0	0
FCRL1	0	0
FCRL2	0	0
FCRL3	2	0.145194
LOC106992998	0	0
LOC114670294	0	0
FCRL4	0	0
FCRL5	0	0
LOC114670295	0	0
LOC106992979	0	0
ETV3	214	13.9121
ETV3L	3	0.539398
ARHGEF11	231	12.0874
MIR765	0	0
LRRC71	2	0.348809
PEAR1	100	6.99752
NTRK1	2	0.167682
INSRR	0	0
LOC114670326	0	0
SH2D2A	0	0
PRCC	122	20.7666
HDGF	612	92.7719
MRPL24	22	7.1827
RRNAD1	46	7.56843
ISG20L2	146	18.0686
CRABP2	2	1.206
LOC114670332	0	0
LOC106992639	0	0
NES	73	4.67543
BCAN	1	0.0748184
HAPLN2	0	0
LOC106992915	3	0.999712
GPATCH4	49	9.4422
NAXE	157	40.6326
TTC24	0	0
IQGAP3	120	7.06304
LOC114675437	0	0
MEF2D	177	9.94736
LOC114674750	2	5.13861
LOC106992900	0	0
C1H1orf61	2	0.579354
MIR9-1	0	0
RHBG	0	0
TSACC	0	0
CCT3	925	152.829
GLMP	93	19.8164
TMEM79	50	7.46766
SMG5	473	37.1695
PAQR6	38	5.79005
BGLAP	4	4.68072
LOC719437	26	7.85906
SLC25A44	135	13.9796
LOC106992879	0	0
LOC114675132	0	0
SEMA4A	111	9.6203
LOC718212	0	0
LMNA	1913	196.035
MEX3A	101	5.44737
RAB25	0	0
LAMTOR2	16	6.18651
UBQLN4	193	19.0403
SSR2	249	78.8977
ARHGEF2	311	22.8301
LOC106992874	25	4.15765
RXFP4	2	0.44376
KHDC4	280	33.3036
LOC114675113	0	0
LOC114675099	2	5.17612
RIT1	94	9.50358
SYT11	11	0.695596
LOC719341	258	12.0731
LOC114670433	39	6.94177
LOC717923	7	1.35997
DAP3	85	17.0753
YY1AP1	241	29.629
LOC717842	23	2.80433
LOC114674929	1	3.25288
ASH1L	455	13.7698
LOC114674919	0	0
LOC114675452	0	0
LOC114674889	0	0
LOC100430381	4	1.48044
RUSC1	79	7.1822
FDPS	123	29.4871
PKLR	4	0.554874
HCN3	28	2.73719
CLK2	93	14.2685
SCAMP3	75	16.4658
FAM189B	18	1.97041
GBA	55	8.41287
LOC114677344	17	5.96792
LOC106996181	5	0.877635
LOC717595	27	6.10538
THBS3	179	14.029
LOC114670471	0	0
MIR92B	0	0
MUC1	4	0.612109
TRIM46	6	0.662531
KRTCAP2	120	57.6528
LOC114675024	0	0
DPM3	35	25.9076
SLC50A1	50	11.5569
EFNA1	71	8.80212
LOC114670503	3	1.45512
EFNA3	10	2.02493
LOC114675045	1	2.646
EFNA4	12	2.52359
ADAM15	161	19.1303
DCST1	4	0.603514
DCST2	0	0
ZBTB7B	110	10.1357
LENEP	5	2.68203
FLAD1	83	14.3485
CKS1B	82	27.8489
SHC1	861	97.2229
LOC106992718	1	0.3323
PYGO2	108	12.0229
PBXIP1	47	4.85705
PMVK	14	1.98081
KCNN3	17	0.802823
LOC114670529	5	1.26269
ADAR	704	36.5466
CHRNB2	1	0.0541237
UBE2Q1	174	32.8685
TDRD10	0	0
SHE	0	0
IL6R	41	6.37314
ATP8B2	305	17.2503
LOC114675012	0	0
AQP10	0	0
LOC114675072	0	0
HAX1	131	43.4499
UBAP2L	521	45.2765
LOC114675104	0	0
C1H1orf43	340	63.8855
C1H1orf189	2	0.85955
MIR190B	0	0
TPM3	497	73.3632
NUP210L	4	0.241077
LOC114674816	0	0
RPS27	56	34.1749
RAB13	91	24.6113
JTB	168	32.4438
CREB3L4	30	3.80979
SLC39A1	272	40.369
CRTC2	119	15.3765
DENND4B	134	7.62627
GATAD2B	353	16.7821
LOC114670618	0	0
SLC27A3	4	0.499738
INTS3	251	19.4995
LOC114675374	0	0
LOC114670679	0	0
NPR1	1	0.0601875
TRNAM-CAU	0	0
ILF2	488	103.3
SNAPIN	32	12.2926
CHTOP	100	14.4661
S100A1	109	59.2753
S100A13	106	51.274
S100A14	6	1.40422
S100A16	278	69.2684
LOC114670748	0	0
S100A2	210	97.843
S100A3	68	21.3555
S100A4	308	187.639
S100A5	11	12.3816
S100A6	526	373.749
LOC713189	1	0.427186
LOC114677345	0	0
LOC714943	0	0
LOC718159	0	0
S100A8	0	0
S100A12	2	1.79526
S100A9	0	0
PGLYRP4	0	0
LOC114674877	0	0
PGLYRP3	0	0
LOR	0	0
PRR9	0	0
LELP1	0	0
LOC107001023	0	0
SPRR2G	0	0
LOC717993	0	0
LOC717970	0	0
LOC717948	0	0
LOC717929	0	0
LOC717915	0	0
LOC717894	0	0
LOC717871	0	0
SPRR1B	0	0
LOC114678099	0	0
LOC114675090	0	0
SPRR3	0	0
LOC717850	0	0
SPRR4	0	0
IVL	0	0
SMCP	0	0
LCE6A	0	0
LOC713600	1	0.322331
LOC107000798	0	0
LOC713408	0	0
LOC107000794	0	0
KPRP	0	0
C1H1orf68	0	0
LCE4A	0	0
LOC713212	0	0
LOC100424118	0	0
LOC107000957	0	0
LOC100423831	0	0
LOC114677346	0	0
LCE3A	0	0
LOC100423647	0	0
LOC100423543	0	0
LOC107000779	0	0
LOC713028	0	0
LOC107000776	0	0
CRCT1	0	0
LCE5A	1	0.412284
CRNN	16	2.97485
FLG2	0	0
LOC107000956	1	0.0923585
FLG	2	0.0616366
HRNR	0	0
RPTN	0	0
TCHH	0	0
TCHHL1	0	0
LOC107000772	5	2.45543
S100A11	23	12.6434
LOC717236	15	1.53358
S100A10	309	148.055
LOC107000940	1	0.124671
THEM4	78	18.3639
THEM5	0	0
C2CD4D	2	0.441001
RORC	18	2.09388
LINGO4	0	0
TDRKH	21	2.02774
OAZ3	5	1.99418
MRPL9	70	13.4232
LOC114670749	2	0.679242
LOC114674943	0	0
RIIAD1	4	2.63617
LOC107000927	0	0
CELF3	0	0
SNX27	176	15.5542
LOC114674902	0	0
LOC114670750	5	3.02014
TUFT1	209	22.2001
MIR554	3	11.0801
CGN	135	12.1303
LOC114675098	0	0
POGZ	426	22.7511
PSMB4	438	168.62
SELENBP1	12	1.97989
LOC107000895	2	1.42682
RFX5	161	15.4911
PI4KB	237	20.1612
ZNF687	142	12.8933
LOC114670759	7	3.54059
PSMD4	231	59.9154
PIP5K1A	609	50.263
VPS72	88	24.4527
TMOD4	7	1.73079
SCNM1	41	6.9823
LYSMD1	26	7.5316
TNFAIP8L2	0	0
SEMA6C	14	1.35923
GABPB2	6	0.780692
MLLT11	87	14.2943
CDC42SE1	391	43.1346
C1H1orf56	2	0.19275
BNIPL	2	0.298832
PRUNE1	58	9.20947
LOC114674898	0	0
MINDY1	48	4.85289
ANXA9	3	0.572802
CERS2	411	64.4805
SETDB1	172	13.7385
LOC716056	0	0
ARNT	102	7.42162
LOC114674894	0	0
CTSK	14	1.79721
CTSS	13	2.55082
HORMAD1	1	0.187105
LOC114674836	0	0
GOLPH3L	105	11.2645
ENSA	158	43.6983
LOC114670809	3	2.57553
MCL1	577	53.111
ADAMTSL4	53	4.33193
LOC107000857	6	1.48768
ECM1	14	2.14146
TARS2	83	10.6781
RPRD2	257	10.5223
PRPF3	188	21.1412
MRPS21	49	32.1734
CIART	43	5.71449
C1H1orf54	1	0.475925
APH1A	221	44.4211
CA14	0	0
LOC114675292	0	0
LOC114674709	1	1.86613
ANP32E	177	16.7712
LOC107000834	1	0.483058
LOC114670830	10	0.796416
PLEKHO1	55	10.226
VPS45	39	4.95628
TRNAA-AGC	0	0
LOC114670836	4	0.801276
OTUD7B	257	14.1914
MTMR11	32	3.94371
LOC114670841	1	1.0777
SF3B4	150	34.4015
SV2A	2	0.156991
BOLA1	21	7.19406
HIST2H2AB	51	21.9985
HIST2H2AC	201	145.444
LOC714818	189	30.2131
LOC106996511	7	1.23113
LOC114669830	2	0.468691
LOC696463	1	0.275926
LOC107000823	54	5.58858
LOC114670854	1	0.204951
HIST2H3A	83	10.1654
LOC107000818	58	4.59445
LOC107000817	174	86.1651
LOC107000755	8	1.48586
FCGR1A	0	0
LOC114677347	0	0
LOC704296	1	0.214368
TRNAN-GUU_2	0	0
TRNAV-CAC_1	0	0
TRNAG-CCC	0	0
LOC107000807	0	0
LOC107000806	2	0.297953
TRNAE-UUC_1	0	0
TRNAN-GUU_3	0	0
LOC703959	1	0.302271
LOC114670856	0	0
TRNAN-GUU_4	0	0
LOC114674645	10	21.6198
LOC114674678	0	0
TRNAQ-CUG	0	0
TRNAE-CUC_9	0	0
TRNAH-GUG	0	0
TRNAE-UUC_2	0	0
TRNAN-GUU_5	0	0
LOC114674644	1	2.16198
LOC114670858	0	0
LOC114670865	0	0
LOC114674671	4	8.64791
TRNAQ-CUG_1	0	0
TRNAE-UUC_3	0	0
TRNAH-GUG_1	0	0
LOC107000608	0	0
TRNAN-GUU_6	0	0
TRNAN-GUU_7	0	0
LOC114674647	12	25.9437
LOC114674662	0	0
LOC114670864	0	0
LOC719399	0	0
LOC114674680	0	0
LOC114674665	0	0
TRNAG-CCC_1	0	0
TRNAE-UUC_4	0	0
TRNAN-AUU	0	0
LOC711999	0	0
LOC114677348	0	0
TRNAN-GUU_8	0	0
LOC114674648	0	0
LOC114670867	0	0
LOC114670868	2	0.102136
LOC107000594	8	1.28815
LOC107000591	1	0.184189
LOC114674690	0	0
TRNAQ-CUG_2	0	0
TRNAE-UUC_5	0	0
LOC114670871	0	0
TRNAH-GUG_2	0	0
LOC114674703	0	0
LOC710961	31	4.60473
LOC107000582	1	0.240709
GJA8	0	0
GJA5	0	0
ACP6	93	18.3907
BCL9	174	9.76638
LOC700928	0	0
LOC114678100	0	0
CHD1L	61	7.18075
FMO5	1	0.0742077
LOC107000537	0	0
PRKAB2	40	3.90489
NBPF12	6	1.19516
LOC699562	0	0
LOC114674694	0	0
TRNAH-GUG_3	0	0
LOC107000487	0	0
LOC114677349	0	0
NBPF11	0	0
LOC114674672	2	4.32396
LOC114674674	2	4.32396
TRNAN-GUU_9	0	0
LOC114674677	0	0
LOC114674649	0	0
TRNAK-CUU	0	0
TRNAH-GUG_4	0	0
TRNAG-UCC_8	0	0
TRNAE-CUC_10	0	0
HJV	1	0.158571
TXNIP	390	47.4863
POLR3GL	11	2.18377
ANKRD34A	2	0.24786
LIX1L	67	16.4742
RBM8A	90	11.1968
GNRHR2	9	2.56931
PEX11B	47	7.99258
ITGA10	21	1.34232
LOC114677580	0	0
ANKRD35	1	0.106764
PIAS3	39	4.92802
NUDT17	10	1.65839
POLR3C	66	11.6889
RNF115	63	15.7196
LOC697182	0	0
CD160	1	0.184189
PDZK1	1	0.13899
GPR89A	109	17.909
LOC107000630	2	0.61717
LOC706219	4	0.560133
TRNAG-CCC_2	0	0
TRNAN-GUU_10	0	0
LOC114674651	2	4.32396
LOC114674653	3	6.48593
LOC114674654	0	0
LOC114677569	0	0
TRNAQ-CUG_3	0	0
LOC114669739	0	0
LOC107000663	0	0
LOC708768	5	0.88376
LOC114677583	0	0
LOC106996441	77	3.05112
LOC114677576	2	0.166619
SEC22B	106	31.4246
LOC114677582	1	0.262058
NOTCH2	1015	24.5202
ADAM30	2	0.212378
NBPF7	2	0.481745
LOC107000456	2	0.491768
LOC114678101	1	0.524504
REG4	1	0.275497
HMGCS2	3	0.469622
PHGDH	341	58.1002
LOC107000199	0	0
ZNF697	75	5.06521
LOC713272	0	0
LOC100430949	7	0.44841
LOC713156	0	0
LOC693577	2	0.456913
LOC713091	0	0
LOC715337	0	0
HSD3B2	0	0
HAO2	1	0.225981
LOC107000436	0	0
LOC114670934	0	0
LOC114675490	0	0
LOC107000433	0	0
WARS2	51	5.39946
LOC107000434	0	0
LOC114670945	2	0.176094
LOC114678102	0	0
TBX15	4	0.348638
LOC114678103	0	0
LOC107000420	0	0
SPAG17	0	0
WDR3	267	23.4155
GDAP2	82	7.21267
LOC114675124	0	0
TENT5C	27	1.63115
LOC107000416	0	0
MAN1A2	228	8.76892
VTCN1	1	0.135537
LOC114678105	0	0
LOC114678104	0	0
TRIM45	21	2.6329
TTF2	110	8.41469
MIR942	0	0
CD101	15	0.730759
PTGFRN	507	28.5204
CD2	0	0
LOC107000178	0	0
IGSF3	284	13.7526
CD58	49	19.3686
LOC107000399	2	0.243854
LOC107000401	2	1.83712
LOC114670970	0	0
LOC107000398	0	0
LOC114670972	6	0.400035
LOC114674934	0	0
ATP1A1	735	69.2914
LOC710287	9	3.03335
LOC114674729	0	0
LOC114670977	10	0.496241
MAB21L3	71	5.51579
SLC22A15	153	11.5299
LOC114670979	2	2.14238
NHLH2	0	0
CASQ2	22	2.77595
VANGL1	214	8.7456
LOC114675101	0	0
LOC100428355	0	0
NGF	159	51.9592
LOC114670981	6	1.24336
TSPAN2	86	15.2845
TSHB	0	0
SYCP1	1	0.0973009
SIKE1	192	12.244
CSDE1	804	66.1876
NRAS	263	18.8613
AMPD1	5	0.73714
DENND2C	44	4.551
BCAS2	53	14.2255
TRIM33	217	9.18144
SYT6	3	0.241913
OLFML3	14	2.85118
HIPK1	265	11.8576
AP4B1	56	7.67515
DCLRE1B	53	8.22043
BCL2L15	7	2.63477
PTPN22	8	0.774581
LOC107000335	0	0
RSBN1	124	6.5484
PHTF1	138	14.199
MAGI3	214	14.2921
LOC114678107	0	0
LOC114671074	0	0
LOC709255	0	0
LRIG2	180	8.87767
LOC107000324	14	4.06877
LOC114671098	0	0
LOC114671097	0	0
SLC16A1	587	53.2164
LOC706359	0	0
TAFA3	1	0.16499
LOC114671128	0	0
PPM1J	3	0.604715
RHOC	137	36.7995
MOV10	233	18.3831
CAPZA1	549	72.6599
LOC114675330	8	28.6517
LOC114675008	0	0
ST7L	124	10.3939
WNT2B	3	0.431169
LOC720396	0	0
CTTNBP2NL	221	12.9626
LOC114675320	0	0
LOC114671274	0	0
LOC114675446	0	0
LOC114678115	0	0
LOC114678113	0	0
LOC114671275	0	0
KCND3	0	0
DDX20	125	14.1826
INKA2	3	0.198191
RAP1A	89	46.4062
LOC114674810	0	0
LOC107000284	0	0
TMIGD3	0	0
ADORA3	0	0
LOC704623	306	126.453
LOC114674872	0	0
C1H1orf162	1	0.382486
ATP5PB	143	38.7044
WDR77	126	18.4075
OVGP1	15	2.3775
PIFO	4	0.540495
CHIA	0	0
LOC703284	0	0
CHI3L2	0	0
LOC107000187	0	0
DENND2D	1	0.174921
CEPT1	74	11.7764
DRAM2	96	13.5502
LRIF1	80	8.55403
CD53	1	0.224977
LOC114678117	0	0
KCNA3	1	0.036022
KCNA2	0	0
LOC114671276	0	0
KCNA10	0	0
PROK1	0	0
LAMTOR5	61	14.6833
SLC16A4	99	15.6495
RBM15	264	11.3653
LOC114671277	0	0
KCNC4	13	1.04072
SLC6A17	54	3.02186
LOC107000252	0	0
UBL4B	0	0
ALX3	0	0
STRIP1	115	12.1862
AHCYL1	408	35.3179
CSF1	415	20.0169
LOC114671281	2	0.308854
EPS8L3	0	0
GSTM3	1	0.426159
GSTM5	3	0.679676
GSTM1	1	0.241529
GSTM2	2	0.649981
GSTM4	20	4.36925
LOC699805	2	0.873311
AMPD2	205	12.3301
GNAT2	3	0.691608
MIR197	2	9.45505
GNAI3	324	32.1429
LOC114674832	0	0
GPR61	1	0.125155
AMIGO1	22	1.51259
LOC107000234	22	1.25268
ATXN7L2	35	4.92646
SYPL2	2	0.1688
PSMA5	225	84.3309
SORT1	174	8.693
MYBPHL	2	0.479141
PSRC1	10	1.98413
CELSR2	290	9.33318
SARS	353	62.1456
LOC697670	22	2.26559
LOC114671334	0	0
C1H1orf194	0	0
LOC114675512	135	112.892
TMEM167B	44	9.34741
LOC700142	32	4.92237
LOC697810	98	18.6013
LOC114675517	228	203.117
LOC114671341	9	1.28465
TAF13	60	9.74971
WDR47	90	7.28058
CLCC1	55	7.94016
LOC696696	3	0.629777
GPSM2	54	6.30441
LOC696325	1	0.315449
AKNAD1	0	0
LOC114671379	0	0
LOC114671378	1	0.216726
STXBP3	78	10.8882
FNDC7	8	1.03978
PRPF38B	135	9.1768
HENMT1	2	0.402914
FAM102B	47	10.5941
LOC114671392	0	0
NBPF6	3	0.34784
LOC114671397	1	0.866906
LOC114677355	0	0
LOC107000018	0	0
LOC695041	0	0
LOC694928	0	0
LOC114669854	0	0
SLC25A24	295	30.7546
LOC114678121	0	0
VAV3	88	6.29955
LOC114671400	0	0
NTNG1	3	0.268949
PRMT6	49	4.5362
LOC114671404	0	0
LOC114671405	0	0
LOC106999991	0	0
LOC114678124	0	0
LOC696051	0	0
LOC114678128	0	0
LOC106999976	0	0
LOC114678143	0	0
LOC106999974	0	0
LOC106999962	0	0
LOC713027	0	0
LOC114669773	0	0
AMY2B	0	0
RNPC3	60	5.76684
LOC114671420	1	0.115343
LOC114671422	0	0
LOC114678158	1	0.735611
COL11A1	674	31.6106
OLFM3	0	0
LOC114674985	0	0
LOC712614	0	0
S1PR1	28	3.23698
LOC114675314	0	0
LOC106999936	0	0
LOC114675116	0	0
LOC106999933	9	7.89871
DPH5	58	12.2482
SLC30A7	121	25.9072
EXTL2	80	10.3071
VCAM1	3	0.318185
GPR88	3	0.3015
CDC14A	98	7.67727
RTCA	94	20.3847
MIR553	0	0
DBT	34	4.19749
LOC114671443	1	0.239086
LRRC39	14	1.876
TRMT13	30	3.39296
SASS6	84	7.4125
MFSD14A	297	37.948
SLC35A3	63	3.95145
LOC114674805	0	0
LOC114671441	3	0.554296
AGL	167	7.93305
LOC114674744	0	0
FRRS1	136	13.4395
PALMD	0	0
LOC114674787	0	0
LOC106999827	0	0
LOC114678164	0	0
LOC114678166	0	0
PLPPR4	0	0
PLPPR5	10	0.779948
SNX7	32	6.32445
MIR137	0	0
LOC106999831	1	0.830362
DPYD	71	5.62298
LOC114678173	0	0
LOC715581	0	0
PTBP2	136	13.7656
LOC114674682	0	0
LOC106999798	0	0
LOC106999797	0	0
LOC106999796	0	0
LOC709918	0	0
RWDD3	32	6.22384
LOC114671466	9	0.939935
LOC106999795	3	0.899149
TMEM56	7	2.51719
LOC106999794	0	0
ALG14	9	3.05659
LOC106999793	0	0
CNN3	202	36.654
SLC44A3	21	2.9867
LOC100426608	8	3.528
LOC106999783	8	2.53034
LOC709373	0	0
LOC114671493	1	0.135641
F3	267	62.282
LOC114671530	1	0.261093
ABCD3	294	25.7007
LOC106999738	59	41.1797
ARHGAP29	2707	153.128
LOC114675336	0	0
ABCA4	175	7.35088
LOC708800	16	11.0585
LOC106999763	5	0.697687
GCLM	259	50.8766
DNTTIP2	219	21.0148
TRNAR-UCU_1	0	0
MIR760	0	0
LOC707117	0	0
BCAR3	506	53.5711
LOC106999747	0	0
FNBP1L	226	18.966
DR1	231	30.5956
LOC114677357	2	0.279846
LOC106999741	5	0.459518
LOC114677596	0	0
CCDC18	84	5.33753
TMED5	112	31.7944
MTF2	307	26.9968
LOC114674851	0	0
LOC712998	15	2.4252
LOC114674958	0	0
DIPK1A	229	31.9918
RPL5	1425	461.419
LOC114675043	1	2.7066
LOC114675030	6	22.3935
EVI5	179	25.1953
LOC706691	0	0
GFI1	7	0.812689
RPAP2	120	15.455
LOC114671651	0	0
GLMN	71	8.14959
C1H1orf146	0	0
LOC705652	5	0.293028
EPHX4	5	1.06732
BRDT	0	0
LOC114678196	0	0
TGFBR3	115	6.35024
LOC106999482	0	0
LOC100423364	0	0
CDC7	128	13.67
LOC106999669	1	0.772471
HFM1	21	1.48709
LOC711043	21	7.92112
LOC698271	0	0
LOC100429940	0	0
LOC114671698	0	0
LOC106999639	0	0
ZNF644	374	17.2531
LOC106999599	3	0.261221
LOC114671699	0	0
[truncated: 32,620 more rows]
