# Supplementary material for: Comprehensive analysis of RNA-seq and whole genome sequencing data reveals no evidence for SARS-CoV-2 integrating into host genome
Source: Protein Cell. 2021 Aug 2;13(5):379–85. doi: 10.1007/s13238-021-00861-8 (PMC8327898; doi:10.1007/s13238-021-00861-8)
Supplement: Supplementary file 6 — (XLSX 843 kb) [file 13238_2021_861_MOESM6_ESM.xlsx]

## Sheet: No. of Chimerci Reads in Cos-7
# Table S5. Chimeric level of genes in infected monkey cell lines
# Chimeric reads counts for genes
GeneName	GeneType	Cos-7-rep1_ChimericReadsCount	Cos-7-rep2_ChimericReadsCount
AAK1	protein_coding	1	0
AASDHPPT	protein_coding	3	2
ABCB1	protein_coding	0	3
ABCB7	protein_coding	0	2
ABCC3	protein_coding	1	0
ABCC4	protein_coding	1	0
ABCD3	protein_coding	2	0
ABHD13	protein_coding	1	0
ABHD17B	protein_coding	0	2
ABHD17C	protein_coding	1	0
ABHD5	protein_coding	0	1
ABHD8	protein_coding	0	1
ABL1	protein_coding	1	0
ABLIM1	protein_coding	1	0
ABLIM3	protein_coding	1	1
ABR	protein_coding	5	1
ACACA	protein_coding	2	3
ACAD9	protein_coding	0	1
ACADSB	protein_coding	0	1
ACER2	protein_coding	0	1
ACIN1	protein_coding	1	0
ACLY	protein_coding	1	3
ACOT9	protein_coding	0	3
ACSL1	protein_coding	1	0
ACSL3	protein_coding	0	1
ACSM3	protein_coding	0	1
ACTB	protein_coding	1	5
ACTG1	protein_coding	1	1
ACTN1	protein_coding	2	0
ACTR2	protein_coding	0	3
ACTR3B	protein_coding	0	1
ACTR3	protein_coding	1	0
ACTR5	protein_coding	0	1
ACVR2B	protein_coding	0	1
ADAM10	protein_coding	1	0
ADAM15	protein_coding	0	1
ADAM9	protein_coding	2	1
ADAMTS12	protein_coding	1	0
ADAMTS2	protein_coding	1	0
ADAMTSL4	protein_coding	0	1
ADAR	protein_coding	1	1
ADAT3	protein_coding	1	0
ADCK5	protein_coding	2	0
ADCY1	protein_coding	0	2
ADCY3	protein_coding	1	0
ADCY9	protein_coding	1	0
ADGRA2	protein_coding	0	2
ADGRG6	protein_coding	2	0
ADGRL1	protein_coding	0	1
ADGRL2	protein_coding	1	0
ADIPOR1	protein_coding	0	1
ADIPOR2	protein_coding	0	1
ADK	protein_coding	1	2
ADNP2	protein_coding	0	1
ADORA2A	protein_coding	1	0
ADRM1	protein_coding	1	0
ADSL	protein_coding	1	0
ADSS2	protein_coding	0	1
AFAP1L2	protein_coding	0	1
AFDN	protein_coding	1	0
AFF1	protein_coding	1	1
AFF2	protein_coding	1	0
AFF4	protein_coding	2	0
AFG1L	protein_coding	0	2
AGAP1	protein_coding	3	1
AGAP3	protein_coding	1	0
AGBL3	protein_coding	0	5
AGFG2	protein_coding	2	0
AGMAT	protein_coding	1	2
AGO1	protein_coding	2	0
AGPS	protein_coding	1	0
AGTPBP1	protein_coding	1	0
AHCTF1	protein_coding	4	0
AHCYL2	protein_coding	1	0
AHNAK	protein_coding	2	1
AIDA	protein_coding	0	2
AIFM1	protein_coding	1	1
AKAP10	protein_coding	1	1
AKAP12	protein_coding	2	2
AKAP1	protein_coding	1	0
AKAP9	protein_coding	0	1
AKIP1	protein_coding	0	1
ALDH3A2	protein_coding	0	1
ALDOA	protein_coding	1	1
ALG13	protein_coding	1	0
ALG6	protein_coding	0	1
ALMS1	protein_coding	0	2
ALPK2	protein_coding	2	0
ALS2	protein_coding	0	2
AMFR	protein_coding	1	0
AMMECR1	protein_coding	0	1
AMMECR1L	protein_coding	0	2
AMOTL1	protein_coding	1	1
AMOTL2	protein_coding	4	4
ANAPC4	protein_coding	1	0
ANGPTL2	protein_coding	0	1
ANK2	protein_coding	1	0
ANKDD1B	protein_coding	0	1
ANKFY1	protein_coding	1	3
ANKRD12	protein_coding	4	0
ANKRD13A	protein_coding	0	1
ANKRD13C	protein_coding	0	1
ANKRD16	protein_coding	1	0
ANKRD17	protein_coding	0	1
ANKRD26	protein_coding	0	3
ANKRD28	protein_coding	0	1
ANKRD42	protein_coding	2	0
ANKRD54	protein_coding	1	0
ANKS1B	protein_coding	0	1
ANO1	protein_coding	0	1
ANO6	protein_coding	0	2
ANP32A	protein_coding	0	2
ANXA11	protein_coding	0	3
ANXA1	protein_coding	1	0
ANXA2	protein_coding	2	2
ANXA4	protein_coding	0	2
ANXA5	protein_coding	1	1
ANXA6	protein_coding	1	0
AOPEP	protein_coding	1	1
AP1S3	protein_coding	0	1
AP2A2	protein_coding	0	1
AP2B1	protein_coding	1	1
AP2M1	protein_coding	0	1
AP3S1	protein_coding	0	1
AP4B1	protein_coding	0	1
APBB2	protein_coding	4	1
APLF	protein_coding	0	1
APLP2	protein_coding	0	4
APOO	protein_coding	0	2
APOOL	protein_coding	0	1
APPBP2	protein_coding	1	0
ARAP1	protein_coding	1	0
ARF4	protein_coding	2	0
ARF5	protein_coding	2	0
ARFGAP2	protein_coding	1	0
ARFIP2	protein_coding	0	1
ARHGAP17	protein_coding	2	0
ARHGAP18	protein_coding	1	0
ARHGAP21	protein_coding	1	0
ARHGAP24	protein_coding	1	1
ARHGAP26	protein_coding	1	3
ARHGAP28	protein_coding	0	1
ARHGAP29	protein_coding	1	6
ARHGAP35	protein_coding	1	0
ARHGEF10	protein_coding	0	1
ARHGEF12	protein_coding	3	0
ARHGEF17	protein_coding	2	0
ARHGEF18	protein_coding	0	1
ARHGEF28	protein_coding	6	0
ARHGEF39	protein_coding	0	1
ARID1B	protein_coding	2	1
ARID4B	protein_coding	0	1
ARID5B	protein_coding	1	1
ARIH1	protein_coding	1	0
ARL13B	protein_coding	0	1
ARL15	protein_coding	0	4
ARL1	protein_coding	1	0
ARL6IP1	protein_coding	0	2
ARL8A	protein_coding	1	0
ARL8B	protein_coding	1	0
ARMC2	protein_coding	0	1
ARMCX3	protein_coding	1	0
ARMH3	protein_coding	1	0
ARPC2	protein_coding	0	2
ARPC4	protein_coding	0	2
ARSD	protein_coding	0	1
ASAP1	protein_coding	0	2
ASAP2	protein_coding	0	3
ASB1	protein_coding	1	0
ASCC1	protein_coding	0	1
ASCC3	protein_coding	1	3
ASF1A	protein_coding	1	0
ASF1B	protein_coding	1	0
ASPH	protein_coding	3	3
ASPM	protein_coding	0	1
ATAD2B	protein_coding	0	1
ATAD2	protein_coding	1	1
ATAD5	protein_coding	3	0
ATF4	protein_coding	1	0
ATF6B	protein_coding	1	0
ATF6	protein_coding	0	1
ATG4B	protein_coding	1	0
ATG5	protein_coding	0	2
ATG7	protein_coding	0	3
ATL2	protein_coding	2	0
ATM	protein_coding	1	0
ATN1	protein_coding	0	1
ATP10A	protein_coding	0	1
ATP11A	protein_coding	0	2
ATP11C	protein_coding	0	1
ATP13A3	protein_coding	0	1
ATP1A1	protein_coding	1	0
ATP23	protein_coding	0	1
ATP2B1	protein_coding	1	0
ATP2B4	protein_coding	0	1
ATP2C1	protein_coding	1	0
ATP5F1A	protein_coding	2	2
ATP5F1B	protein_coding	1	1
ATP6V0A2	protein_coding	0	1
ATP6V0C	protein_coding	2	0
ATP6V1A	protein_coding	1	0
ATP6V1B2	protein_coding	2	0
ATP6V1D	protein_coding	0	1
ATP8A1	protein_coding	1	0
ATP8A2	protein_coding	2	0
ATP9B	protein_coding	0	2
ATRAID	protein_coding	1	0
ATR	protein_coding	0	2
ATRN	protein_coding	0	1
ATRNL1	protein_coding	0	1
ATRX	protein_coding	0	1
ATXN10	protein_coding	1	1
ATXN1L	protein_coding	0	1
ATXN2	protein_coding	2	0
ATXN7L3	protein_coding	1	0
AUTS2	protein_coding	0	1
AVL9	protein_coding	1	0
AZIN1	protein_coding	0	1
B3GAT1	protein_coding	0	1
B3GLCT	protein_coding	1	0
B4GALNT1	protein_coding	0	1
B9D1	protein_coding	1	0
BABAM2	protein_coding	3	0
BACH1	protein_coding	0	2
BAG3	protein_coding	0	1
BAIAP2	protein_coding	1	0
BAIAP2L1	protein_coding	1	1
BAK1	protein_coding	1	1
BAMBI	protein_coding	1	0
BAZ1B	protein_coding	0	1
BAZ2B	protein_coding	1	0
BBIP1	protein_coding	0	1
BBS4	protein_coding	1	0
BCAP29	protein_coding	0	1
BCAR1	protein_coding	1	1
BCAS3	protein_coding	1	1
BCAS4	protein_coding	0	2
BCDIN3D	protein_coding	2	0
BCKDHB	protein_coding	0	1
BCL2	protein_coding	1	0
BCL2L1	protein_coding	1	1
BCL9	protein_coding	2	0
BDKRB2	protein_coding	1	0
BDNF	protein_coding	0	1
BDP1	protein_coding	0	1
BEND3	protein_coding	0	1
BEX3	protein_coding	2	0
BICC1	protein_coding	4	5
BICD2	protein_coding	0	1
BICRAL	protein_coding	0	2
BIN1	protein_coding	0	2
BIRC2	protein_coding	1	0
BIRC6	protein_coding	0	1
BNC2	protein_coding	1	0
BOP1	protein_coding	1	1
BPHL	protein_coding	0	1
BPTF	protein_coding	1	1
BRAF	protein_coding	0	3
BRCA1	protein_coding	1	0
BRD4	protein_coding	0	1
BRI3	protein_coding	1	2
BRIP1	protein_coding	0	1
BRPF1	protein_coding	1	0
BRWD1	protein_coding	1	1
BSCL2	protein_coding	0	2
BSDC1	protein_coding	1	0
BTAF1	protein_coding	1	0
BTBD11	protein_coding	3	0
BTBD3	protein_coding	0	1
BTBD7	protein_coding	0	1
BTBD9	protein_coding	1	0
BTF3	protein_coding	1	0
BTG2	protein_coding	1	0
BTRC	protein_coding	0	1
BUB3	protein_coding	0	3
BUD13	protein_coding	0	2
BUD23	protein_coding	2	0
BYSL	protein_coding	0	2
BZW1	protein_coding	0	1
BZW2	protein_coding	1	0
C1QTNF2	protein_coding	1	0
C2CD4C	protein_coding	0	1
CACTIN	protein_coding	0	1
CACUL1	protein_coding	1	0
CAD	protein_coding	1	0
CADM1	protein_coding	0	5
CALM1	protein_coding	1	1
CALM2	protein_coding	0	3
CALM3	protein_coding	1	1
CALR	protein_coding	1	0
CAMK2D	protein_coding	0	1
CAMK2G	protein_coding	0	1
CAMLG	protein_coding	2	0
CAMSAP1	protein_coding	1	0
CAMSAP2	protein_coding	2	1
CAMTA1	protein_coding	1	1
CAND1	protein_coding	0	3
CANX	protein_coding	4	1
CAP1	protein_coding	0	1
CAPN2	protein_coding	1	0
CAPN3	protein_coding	1	0
CAPZB	protein_coding	1	0
CARD10	protein_coding	0	1
CASK	protein_coding	2	0
CASP8AP2	protein_coding	0	1
CAST	protein_coding	2	0
CASTOR2	protein_coding	0	1
CAVIN1	protein_coding	2	2
CBLB	protein_coding	0	1
CBX3	protein_coding	0	1
CCAR2	protein_coding	2	0
CCDC115	protein_coding	1	0
CCDC117	protein_coding	0	1
CCDC142	protein_coding	1	0
CCDC25	protein_coding	0	1
CCDC47	protein_coding	0	3
CCDC6	protein_coding	0	1
CCDC77	protein_coding	0	1
CCDC88A	protein_coding	0	1
CCL25	protein_coding	1	0
CCM2	protein_coding	0	2
CCN1	protein_coding	4	0
CCNB1IP1	protein_coding	0	1
CCND3	protein_coding	2	0
CCNE2	protein_coding	0	1
CCNG2	protein_coding	2	0
CCNH	protein_coding	0	1
CCNY	protein_coding	0	1
CCT2	protein_coding	1	0
CCT6A	protein_coding	0	2
CCT8	protein_coding	2	2
CD109	protein_coding	0	2
CD151	protein_coding	1	0
CD164	protein_coding	1	1
CD46	protein_coding	0	1
CD47	protein_coding	0	1
CD55	protein_coding	0	1
CD63	protein_coding	2	1
CD81	protein_coding	1	1
CD9	protein_coding	0	1
CDC14A	protein_coding	2	0
CDC23	protein_coding	1	0
CDC25C	protein_coding	0	1
CDC27	protein_coding	3	0
CDC42BPA	protein_coding	0	1
CDC42BPB	protein_coding	0	2
CDC42EP3	protein_coding	1	0
CDC73	protein_coding	0	1
CDCA2	protein_coding	1	0
CDH13	protein_coding	0	1
CDH2	protein_coding	1	0
CDK12	protein_coding	1	2
CDK14	protein_coding	2	0
CDK6	protein_coding	2	6
CDKAL1	protein_coding	0	2
CDS2	protein_coding	1	0
CDV3	protein_coding	1	1
CDYL2	protein_coding	0	1
CDYL	protein_coding	0	1
CEBPZ	protein_coding	1	0
CELF1	protein_coding	0	1
CEMIP2	protein_coding	0	1
CENPA	protein_coding	1	0
CENPE	protein_coding	2	0
CENPF	protein_coding	0	1
CENPU	protein_coding	0	1
CEP120	protein_coding	0	1
CEP128	protein_coding	0	1
CEP162	protein_coding	0	1
CEP164	protein_coding	0	1
CEP192	protein_coding	1	0
CEP250	protein_coding	0	1
CEP295	protein_coding	1	0
CEP41	protein_coding	1	0
CEP57	protein_coding	1	0
CEP83	protein_coding	3	1
CEP97	protein_coding	0	1
CEPT1	protein_coding	0	3
CERS2	protein_coding	1	0
CERS6	protein_coding	2	1
CFAP410	protein_coding	1	0
CFAP61	protein_coding	0	2
CFAP94	protein_coding	1	0
CFB	protein_coding	0	1
CFDP1	protein_coding	1	0
CFL1	protein_coding	0	2
CGNL1	protein_coding	1	0
CHAF1A	protein_coding	1	1
CHCHD2	protein_coding	0	1
CHCHD3	protein_coding	0	3
CHD1	protein_coding	1	1
CHD2	protein_coding	1	0
CHD3	protein_coding	1	0
CHD6	protein_coding	0	1
CHD7	protein_coding	2	1
CHD9	protein_coding	1	1
CHDH	protein_coding	1	0
CHMP1A	protein_coding	1	0
CHP1	protein_coding	2	1
CHPT1	protein_coding	1	0
CHRDL1	protein_coding	1	1
CHST11	protein_coding	1	0
CHST1	protein_coding	1	0
CHSY1	protein_coding	0	1
CHURC1	protein_coding	0	1
CIAO2B	protein_coding	0	1
CIC	protein_coding	0	2
CIR1	protein_coding	0	1
CIT	protein_coding	0	3
CKAP4	protein_coding	1	0
CKAP5	protein_coding	3	4
CLASP1	protein_coding	0	2
CLCC1	protein_coding	0	1
CLDN1	protein_coding	1	0
CLIC4	protein_coding	1	2
CLINT1	protein_coding	1	3
CLIP1	protein_coding	0	1
CLIP2	protein_coding	1	0
CLIP4	protein_coding	3	2
CLK2	protein_coding	1	0
CLK4	protein_coding	0	1
CLPX	protein_coding	1	0
CLSTN2	protein_coding	0	1
CLTB	protein_coding	0	1
CLTC	protein_coding	2	2
CLYBL	protein_coding	3	0
CMC2	protein_coding	1	0
CMTM3	protein_coding	0	1
CMTM6	protein_coding	1	0
CMTR1	protein_coding	0	3
CNIH3	protein_coding	1	0
CNN3	protein_coding	2	0
CNOT1	protein_coding	3	0
CNOT6	protein_coding	2	2
CNOT6L	protein_coding	0	1
CNOT8	protein_coding	0	1
CNOT9	protein_coding	0	1
CNPY4	protein_coding	1	0
CNTN1	protein_coding	2	0
CNTN5	protein_coding	2	0
CNTNAP1	protein_coding	1	0
CNTRL	protein_coding	0	1
COA5	protein_coding	0	1
COG1	protein_coding	1	0
COL11A1	protein_coding	1	0
COL12A1	protein_coding	0	2
COL14A1	protein_coding	1	0
COL18A1	protein_coding	1	0
COL27A1	protein_coding	0	1
COL4A2	protein_coding	1	3
COL4A5	protein_coding	1	0
COL5A1	protein_coding	6	2
COL5A2	protein_coding	0	1
COL6A1	protein_coding	0	1
COL6A2	protein_coding	0	1
COL9A1	protein_coding	1	0
COMMD10	protein_coding	3	3
COPA	protein_coding	1	1
COPE	protein_coding	1	0
COPS2	protein_coding	1	0
COPS6	protein_coding	1	0
COPZ1	protein_coding	0	1
COQ10B	protein_coding	1	0
COQ9	protein_coding	0	1
CORO1C	protein_coding	1	3
COTL1	protein_coding	2	0
CPA4	protein_coding	0	1
CPD	protein_coding	1	1
CPEB3	protein_coding	1	0
CPLANE1	protein_coding	0	2
CPSF1	protein_coding	1	2
CPSF4	protein_coding	0	2
CPSF6	protein_coding	0	1
CREB3L2	protein_coding	1	0
CREB5	protein_coding	0	2
CRIM1	protein_coding	3	4
CRISPLD2	protein_coding	1	0
CRK	protein_coding	0	1
CRTC2	protein_coding	0	2
CSDE1	protein_coding	1	0
CSE1L	protein_coding	0	1
CSNK1A1	protein_coding	3	0
CSNK2A1	protein_coding	1	0
CST3	protein_coding	0	3
CSTF3	protein_coding	3	1
CTDSP2	protein_coding	0	1
CTDSPL2	protein_coding	1	2
CTDSPL	protein_coding	0	3
CTIF	protein_coding	5	0
CTNNA1	protein_coding	0	4
CTNNB1	protein_coding	0	1
CTNNBIP1	protein_coding	0	1
CTSB	protein_coding	0	2
CTSC	protein_coding	1	0
CTSD	protein_coding	1	0
CTTNBP2	protein_coding	1	0
CTTNBP2NL	protein_coding	0	1
CUL2	protein_coding	0	1
CUL4B	protein_coding	0	1
CUNH10orf143	protein_coding	0	1
CUNH11orf49	protein_coding	1	0
CUNH12orf4	protein_coding	0	1
CUNH12orf75	protein_coding	1	0
CUNH14orf132	protein_coding	0	1
CUNH15orf40	protein_coding	3	0
CUNH18orf25	protein_coding	0	1
CUNH18orf54	protein_coding	1	0
CUNH1orf210	protein_coding	0	1
CUNH1orf21	protein_coding	0	1
CUNH1orf74	protein_coding	0	1
CUNH20orf194	protein_coding	1	0
CUNH6orf62	protein_coding	0	1
CUNH6orf89	protein_coding	0	1
CUNH8orf88	protein_coding	0	1
CUNH9orf116	protein_coding	1	0
CUX1	protein_coding	2	0
CWC25	protein_coding	0	2
CWC27	protein_coding	0	1
CXADR	protein_coding	0	1
CYFIP1	protein_coding	1	0
CYP2C18	protein_coding	3	1
CYP39A1	protein_coding	0	1
CYP3A5	protein_coding	0	1
CYP51A1	protein_coding	4	0
CYRIB	protein_coding	0	1
D2HGDH	protein_coding	2	0
DAAM2	protein_coding	1	0
DACT1	protein_coding	0	1
DAGLA	protein_coding	4	0
DAPK1	protein_coding	3	0
DCAF13	protein_coding	0	1
DCAF16	protein_coding	1	0
DCAF1	protein_coding	0	2
DCAF5	protein_coding	1	0
DCBLD1	protein_coding	1	0
DCBLD2	protein_coding	1	3
DCP1B	protein_coding	0	1
DCP2	protein_coding	0	1
DCTN1	protein_coding	1	1
DCTN6	protein_coding	0	2
DCXR	protein_coding	0	1
DDI2	protein_coding	1	0
DDIAS	protein_coding	0	1
DDIT4	protein_coding	1	0
DDR1	protein_coding	0	1
DDX10	protein_coding	1	0
DDX17	protein_coding	0	1
DDX1	protein_coding	0	1
DDX3X	protein_coding	0	1
DDX42	protein_coding	3	0
DDX5	protein_coding	1	1
DEF6	protein_coding	1	0
DENND1A	protein_coding	1	0
DENND1B	protein_coding	1	0
DENND2B	protein_coding	1	0
DENND2C	protein_coding	0	1
DENND5A	protein_coding	2	0
DENND5B	protein_coding	2	1
DGKG	protein_coding	1	0
DGKI	protein_coding	0	1
DHCR24	protein_coding	0	2
DHCR7	protein_coding	1	0
DHX15	protein_coding	0	2
DHX29	protein_coding	0	2
DHX30	protein_coding	0	1
DHX36	protein_coding	1	0
DHX9	protein_coding	0	1
DIAPH1	protein_coding	0	3
DIAPH3	protein_coding	0	1
DIDO1	protein_coding	1	0
DIP2B	protein_coding	1	0
DIP2C	protein_coding	2	0
DIS3	protein_coding	1	0
DIS3L2	protein_coding	1	0
DISP1	protein_coding	1	0
DIXDC1	protein_coding	2	0
DLC1	protein_coding	2	2
DLG1	protein_coding	1	3
DLG2	protein_coding	0	1
DLGAP1	protein_coding	1	0
DLST	protein_coding	1	0
DMAC2L	protein_coding	1	0
DMD	protein_coding	1	0
DMGDH	protein_coding	0	1
DMTF1	protein_coding	2	0
DMXL1	protein_coding	1	0
DNAI3	protein_coding	1	0
DNAJA2	protein_coding	0	1
DNAJB4	protein_coding	1	0
DNAJC11	protein_coding	1	0
DNAJC13	protein_coding	0	2
DNAJC1	protein_coding	1	1
DNAJC24	protein_coding	0	1
DNAJC2	protein_coding	3	0
DNAJC6	protein_coding	2	5
DNM1	protein_coding	0	1
DNM2	protein_coding	1	0
DNM3	protein_coding	0	1
DNMT3A	protein_coding	1	0
DOCK10	protein_coding	0	1
DOCK5	protein_coding	0	1
DOCK6	protein_coding	0	1
DOCK7	protein_coding	0	1
DOP1A	protein_coding	0	1
DPH3	protein_coding	1	0
DPYSL2	protein_coding	0	2
DPYSL4	protein_coding	1	0
DROSHA	protein_coding	1	0
DSCC1	protein_coding	0	1
DST	protein_coding	2	4
DTD1	protein_coding	0	2
DTL	protein_coding	3	4
DTWD2	protein_coding	1	0
DUSP11	protein_coding	0	1
DUSP22	protein_coding	1	0
DVL1	protein_coding	1	0
DVL2	protein_coding	2	0
DYNC1H1	protein_coding	1	1
DYNC2H1	protein_coding	11	6
DYRK1A	protein_coding	1	2
DYRK2	protein_coding	1	0
DZIP1L	protein_coding	1	0
E2F1	protein_coding	1	0
E2F3	protein_coding	0	1
EDA	protein_coding	1	0
EDC4	protein_coding	2	0
EDN2	protein_coding	0	1
EDRF1	protein_coding	0	1
EEF1A1	protein_coding	5	4
EEF1B2	protein_coding	1	0
EEF1D	protein_coding	0	1
EEF1G	protein_coding	0	2
EEF2	protein_coding	2	0
EEF2K	protein_coding	0	3
EEFSEC	protein_coding	1	0
EFCAB13	protein_coding	1	0
EFL1	protein_coding	2	0
EFNB2	protein_coding	2	1
EFTUD2	protein_coding	1	0
EGFL7	protein_coding	1	0
EGFR	protein_coding	2	2
EGR1	protein_coding	0	1
EHD2	protein_coding	0	1
EHD3	protein_coding	1	0
EHMT2	protein_coding	1	0
EIF2AK4	protein_coding	0	4
EIF2B2	protein_coding	1	0
EIF2B4	protein_coding	0	1
EIF2B5	protein_coding	0	2
EIF2D	protein_coding	2	1
EIF2S2	protein_coding	2	0
EIF2S3	protein_coding	0	1
EIF3A	protein_coding	1	0
EIF3E	protein_coding	3	0
EIF3K	protein_coding	1	0
EIF4A1	protein_coding	0	1
EIF4A3	protein_coding	1	0
EIF4B	protein_coding	0	1
EIF4G1	protein_coding	2	0
EIF4G3	protein_coding	2	1
EIF5A	protein_coding	2	0
EIF6	protein_coding	1	0
EIPR1	protein_coding	0	1
ELAC2	protein_coding	0	3
ELAVL1	protein_coding	0	1
ELFN2	protein_coding	2	0
ELMO2	protein_coding	1	0
ELOVL2	protein_coding	0	2
ELOVL5	protein_coding	1	1
EMC2	protein_coding	1	1
EME2	protein_coding	0	2
EML4	protein_coding	0	1
EMP2	protein_coding	1	0
ENAH	protein_coding	3	0
ENO1	protein_coding	0	1
ENO2	protein_coding	0	1
ENOSF1	protein_coding	0	1
ENPP1	protein_coding	1	1
ENTPD6	protein_coding	1	0
EOLA2	protein_coding	0	2
EPB41L2	protein_coding	2	0
EPHB2	protein_coding	0	1
EPN1	protein_coding	1	0
EPN2	protein_coding	1	0
EPOP	protein_coding	1	0
EPRS1	protein_coding	0	1
EPS8	protein_coding	1	0
ERBB2	protein_coding	0	1
ERC1	protein_coding	1	0
ERCC3	protein_coding	1	0
ERG28	protein_coding	1	0
ERH	protein_coding	0	1
ERI1	protein_coding	1	0
ERICH1	protein_coding	0	1
ERMARD	protein_coding	0	2
ERMP1	protein_coding	0	1
ERP44	protein_coding	1	0
ESCO1	protein_coding	2	0
ESF1	protein_coding	1	1
ESRRG	protein_coding	1	1
ETF1	protein_coding	0	1
ETFA	protein_coding	0	1
EXOC1	protein_coding	0	2
EXOC4	protein_coding	1	6
EXOC6B	protein_coding	2	0
EXOSC2	protein_coding	0	3
EXOSC6	protein_coding	0	1
EXT1	protein_coding	2	0
EXT2	protein_coding	2	1
EYA4	protein_coding	2	0
F2RL1	protein_coding	0	1
F8A1	protein_coding	0	1
FAAP100	protein_coding	0	1
FADD	protein_coding	1	0
FADS1	protein_coding	2	2
FADS2	protein_coding	1	0
FADS3	protein_coding	1	0
FAF1	protein_coding	3	0
FAM111A	protein_coding	0	2
FAM118B	protein_coding	0	1
FAM120B	protein_coding	0	4
FAM13A	protein_coding	1	0
FAM168B	protein_coding	0	2
FAM171A1	protein_coding	0	2
FAM185A	protein_coding	0	2
FAM193A	protein_coding	2	0
FAM204A	protein_coding	1	0
FAM216A	protein_coding	1	0
FAM219A	protein_coding	1	0
FAM3C	protein_coding	0	1
FAM53B	protein_coding	1	1
FAM53C	protein_coding	5	0
FAM83G	protein_coding	0	1
FAM91A1	protein_coding	0	5
FANCC	protein_coding	2	0
FARP1	protein_coding	3	4
FARP2	protein_coding	1	0
FASN	protein_coding	2	3
FAT1	protein_coding	2	0
FBRSL1	protein_coding	0	1
FBXL5	protein_coding	0	1
FBXL7	protein_coding	2	1
FBXO11	protein_coding	1	1
FBXO21	protein_coding	0	2
FBXO22	protein_coding	1	0
FBXO42	protein_coding	1	0
FBXO46	protein_coding	1	0
FBXW11	protein_coding	1	1
FBXW4	protein_coding	1	0
FBXW8	protein_coding	0	1
FCHO1	protein_coding	0	1
FCHSD2	protein_coding	0	1
FDFT1	protein_coding	1	0
FDX1	protein_coding	0	1
FECH	protein_coding	1	0
FEM1B	protein_coding	0	1
FEM1C	protein_coding	1	0
FER	protein_coding	0	1
FERMT2	protein_coding	1	0
FGD6	protein_coding	3	1
FGFR1	protein_coding	1	0
FHL1	protein_coding	0	1
FHOD3	protein_coding	1	0
FIGN	protein_coding	1	0
FIP1L1	protein_coding	1	0
FITM2	protein_coding	1	0
FKBP10	protein_coding	2	2
FKBP15	protein_coding	1	0
FKTN	protein_coding	0	1
FLNA	protein_coding	2	1
FLNB	protein_coding	1	0
FLNC	protein_coding	0	1
FLYWCH1	protein_coding	1	0
FMNL2	protein_coding	0	2
FMR1	protein_coding	1	0
FN1	protein_coding	0	2
FNBP1	protein_coding	2	1
FNBP4	protein_coding	1	1
FNDC3B	protein_coding	1	1
FNIP1	protein_coding	2	1
FNTB	protein_coding	1	0
FOSL2	protein_coding	0	1
FOXK2	protein_coding	0	2
FOXM1	protein_coding	0	1
FOXN3	protein_coding	1	0
FOXP1	protein_coding	1	1
FRMD3	protein_coding	0	1
FRMD6	protein_coding	0	1
FRRS1	protein_coding	1	0
FRYL	protein_coding	1	3
FSCN1	protein_coding	0	1
FSTL1	protein_coding	2	3
FTH1	protein_coding	3	0
FTL	protein_coding	2	1
FTO	protein_coding	1	0
FUBP3	protein_coding	0	1
FURIN	protein_coding	0	1
FUS	protein_coding	0	2
FXR1	protein_coding	3	0
FXYD6	protein_coding	1	0
FZD6	protein_coding	1	0
FZD7	protein_coding	1	0
FZR1	protein_coding	0	1
G3BP1	protein_coding	0	1
G3BP2	protein_coding	0	1
GABBR1	protein_coding	1	1
GALE	protein_coding	0	1
GALNT10	protein_coding	2	0
GALNT18	protein_coding	1	0
GAPDH	protein_coding	1	2
GARNL3	protein_coding	1	0
GATAD2A	protein_coding	1	0
GATB	protein_coding	0	1
GATD1	protein_coding	1	0
GBF1	protein_coding	1	1
GCC2	protein_coding	0	1
GCN1	protein_coding	0	3
GCNT2	protein_coding	0	1
GDI2	protein_coding	0	1
GEMIN5	protein_coding	1	0
GET4	protein_coding	0	3
GFM2	protein_coding	1	0
GHITM	protein_coding	1	2
GIGYF2	protein_coding	0	1
GLCE	protein_coding	0	1
GLI2	protein_coding	1	0
GLIS3	protein_coding	2	2
GLMN	protein_coding	0	1
GLO1	protein_coding	1	0
GLRB	protein_coding	0	1
GLS	protein_coding	1	0
GMDS	protein_coding	1	0
GMPR2	protein_coding	1	0
GMPS	protein_coding	1	1
GNA12	protein_coding	0	1
GNAI1	protein_coding	0	1
GNAI3	protein_coding	1	1
GNAQ	protein_coding	1	0
GNB2	protein_coding	2	0
GNB5	protein_coding	0	1
GNG12	protein_coding	2	0
GNPAT	protein_coding	1	0
GOLGA4	protein_coding	0	1
GOLGA5	protein_coding	2	0
GOSR1	protein_coding	1	0
GOSR2	protein_coding	1	1
GP1BB	protein_coding	1	0
GPAT3	protein_coding	1	0
GPAT4	protein_coding	2	0
GPATCH8	protein_coding	0	2
GPBP1	protein_coding	0	1
GPBP1L1	protein_coding	1	0
GPC4	protein_coding	0	1
GPC5	protein_coding	3	2
GPHN	protein_coding	3	0
GPLD1	protein_coding	1	0
GPR108	protein_coding	0	1
GPR137C	protein_coding	1	0
GPR176	protein_coding	0	1
GRAMD2B	protein_coding	1	0
GRB2	protein_coding	0	1
GRIK1	protein_coding	1	0
GRIK4	protein_coding	1	0
GRIP1	protein_coding	1	2
GSN	protein_coding	1	0
GSPT1	protein_coding	1	1
GSTA4	protein_coding	0	2
GSTK1	protein_coding	0	1
GSTP1	protein_coding	0	1
GTDC1	protein_coding	1	0
GTF2A1	protein_coding	1	0
GTF2B	protein_coding	0	1
GTF2I	protein_coding	1	1
GTF2IRD1	protein_coding	1	1
GTF3C2	protein_coding	0	1
GTF3C3	protein_coding	0	2
GYG2	protein_coding	0	1
H1-4	protein_coding	1	0
H1F0	protein_coding	0	1
H2AFV	protein_coding	0	1
H6PD	protein_coding	1	0
HACD3	protein_coding	0	1
HADHA	protein_coding	0	2
HAUS4	protein_coding	1	0
HBS1L	protein_coding	1	0
HDAC8	protein_coding	0	1
HDGF	protein_coding	0	2
HDGFL2	protein_coding	2	0
HDGFL3	protein_coding	1	0
HEATR1	protein_coding	0	1
HEATR5B	protein_coding	0	1
HEBP2	protein_coding	1	0
HECA	protein_coding	1	0
HECTD2	protein_coding	1	0
HEG1	protein_coding	0	1
HELLS	protein_coding	2	3
HERC1	protein_coding	1	0
HERC3	protein_coding	0	2
HHAT	protein_coding	2	0
HIC2	protein_coding	0	2
HIF1A	protein_coding	1	0
HIPK2	protein_coding	2	0
HIST2H2AB	protein_coding	0	1
HIST3H2A	protein_coding	1	0
HIST4H4	protein_coding	1	0
HIVEP2	protein_coding	0	1
HIVEP3	protein_coding	1	0
HLCS	protein_coding	1	0
HLTF	protein_coding	1	0
HMGXB3	protein_coding	0	2
HNRNPA2B1	protein_coding	2	2
HNRNPA3	protein_coding	2	0
HNRNPAB	protein_coding	0	1
HNRNPC	protein_coding	3	1
HNRNPD	protein_coding	0	1
HNRNPF	protein_coding	2	0
HNRNPH1	protein_coding	1	2
HNRNPK	protein_coding	1	0
HNRNPL	protein_coding	0	1
HNRNPLL	protein_coding	1	0
HNRNPM	protein_coding	0	2
HNRNPR	protein_coding	0	3
HNRNPU	protein_coding	1	0
HNRNPUL1	protein_coding	1	0
HNRNPUL2	protein_coding	0	3
HOOK2	protein_coding	1	0
HOOK3	protein_coding	0	2
HOXA3	protein_coding	2	0
HOXA9	protein_coding	0	1
HS2ST1	protein_coding	0	2
HS6ST1	protein_coding	0	1
HSBP1	protein_coding	0	1
HSD17B10	protein_coding	0	2
HSD17B12	protein_coding	1	0
HSF2	protein_coding	2	0
HSP90AA1	protein_coding	2	0
HSP90AB1	protein_coding	1	1
HSPA8	protein_coding	0	5
HSPA9	protein_coding	0	1
HSPG2	protein_coding	9	3
HSPH1	protein_coding	0	1
HTRA2	protein_coding	0	1
HTT	protein_coding	1	1
HUWE1	protein_coding	3	3
HYOU1	protein_coding	1	1
IARS1	protein_coding	0	1
IDE	protein_coding	0	2
IDH3A	protein_coding	0	1
IDH3B	protein_coding	6	0
IER3IP1	protein_coding	1	1
IFFO2	protein_coding	0	1
IFI44L	protein_coding	1	0
IFIT5	protein_coding	0	1
IFNAR1	protein_coding	1	0
IGF1R	protein_coding	1	1
IGF2BP2	protein_coding	1	1
IGFBP2	protein_coding	1	0
IGFBP3	protein_coding	0	3
IGFBP7	protein_coding	1	3
IGSF3	protein_coding	0	1
IHO1	protein_coding	0	1
IKZF5	protein_coding	1	0
IL1RL1	protein_coding	1	0
IL4R	protein_coding	0	1
IL6ST	protein_coding	0	4
ILF2	protein_coding	2	0
ILF3	protein_coding	1	0
IMMP1L	protein_coding	0	2
IMMP2L	protein_coding	0	1
IMMT	protein_coding	2	0
IMPA2	protein_coding	3	0
ING3	protein_coding	0	1
INO80	protein_coding	0	1
INPP4B	protein_coding	1	0
INPP5F	protein_coding	1	0
INSIG1	protein_coding	0	1
INTS11	protein_coding	1	0
INTS13	protein_coding	0	1
INTS1	protein_coding	1	0
INTS2	protein_coding	1	0
INTS7	protein_coding	0	1
IP6K1	protein_coding	0	1
IP6K3	protein_coding	1	0
IPO11	protein_coding	0	1
IPO13	protein_coding	0	1
IPO5	protein_coding	1	1
IPO7	protein_coding	2	0
IPO8	protein_coding	0	2
IPO9	protein_coding	1	2
IPPK	protein_coding	0	2
IQGAP3	protein_coding	2	0
IRF2BP2	protein_coding	1	0
IRF3	protein_coding	0	2
IRS2	protein_coding	1	0
ISCA1	protein_coding	0	1
ISOC1	protein_coding	1	0
ISYNA1	protein_coding	1	0
ITCH	protein_coding	0	1
ITFG1	protein_coding	1	0
ITGA11	protein_coding	0	1
ITGA3	protein_coding	0	1
ITGAV	protein_coding	1	0
ITGB1	protein_coding	0	2
ITM2C	protein_coding	1	0
ITPK1	protein_coding	0	1
ITPRID2	protein_coding	0	3
ITSN1	protein_coding	0	1
IWS1	protein_coding	0	1
JADE1	protein_coding	1	0
JAG2	protein_coding	0	1
JAK1	protein_coding	3	1
JAK2	protein_coding	0	1
JAKMIP2	protein_coding	0	1
JAZF1	protein_coding	0	1
JDP2	protein_coding	1	3
JMJD1C	protein_coding	1	0
JPH3	protein_coding	1	0
KANK2	protein_coding	2	0
KANSL1	protein_coding	0	2
KANSL3	protein_coding	1	0
KAT6A	protein_coding	0	2
KAT8	protein_coding	0	1
KCNH3	protein_coding	1	0
KCNMA1	protein_coding	1	0
KCTD14	protein_coding	0	1
KCTD16	protein_coding	0	1
KCTD19	protein_coding	1	0
KCTD3	protein_coding	1	0
KCTD9	protein_coding	1	0
KDELR1	protein_coding	0	2
KDM1A	protein_coding	0	3
KDM1B	protein_coding	0	1
KDM2A	protein_coding	1	0
KDM3B	protein_coding	1	0
KDM4A	protein_coding	0	1
KDSR	protein_coding	0	1
KHDRBS1	protein_coding	0	1
KIAA0232	protein_coding	1	0
KIAA0319L	protein_coding	1	0
KIAA0753	protein_coding	0	2
KIAA1109	protein_coding	0	3
KIAA1217	protein_coding	1	1
KIAA1549	protein_coding	0	2
KIAA1958	protein_coding	1	0
KIF1A	protein_coding	0	1
KIF1C	protein_coding	2	0
KIF3B	protein_coding	1	0
KIFAP3	protein_coding	1	0
KIFC3	protein_coding	1	0
KIRREL1	protein_coding	0	1
KLC3	protein_coding	0	1
KLF10	protein_coding	0	2
KLF12	protein_coding	0	1
KLF13	protein_coding	1	0
KLHL29	protein_coding	1	1
KLHL5	protein_coding	1	0
KMT2A	protein_coding	0	1
KMT2B	protein_coding	1	0
KMT2C	protein_coding	1	1
KMT2D	protein_coding	0	1
KMT5B	protein_coding	0	1
KNL1	protein_coding	2	1
KPNA3	protein_coding	0	1
KPNA6	protein_coding	0	1
KRAS	protein_coding	0	1
KRCC1	protein_coding	1	0
KRT17	protein_coding	1	0
KRT18	protein_coding	1	1
KRT80	protein_coding	0	1
KTN1	protein_coding	1	1
KYAT3	protein_coding	0	1
L1CAM	protein_coding	1	1
LACTB	protein_coding	0	1
LAMA3	protein_coding	2	2
LAMA4	protein_coding	0	1
LAMB1	protein_coding	1	0
LAMP1	protein_coding	0	1
LAMTOR2	protein_coding	1	0
LANCL2	protein_coding	0	3
LAPTM4B	protein_coding	3	1
LARP4	protein_coding	2	0
LARS1	protein_coding	0	1
LATS2	protein_coding	1	1
LCLAT1	protein_coding	1	0
LCMT1	protein_coding	0	1
LCORL	protein_coding	0	1
LDLR	protein_coding	2	2
LENG8	protein_coding	0	1
LEPROT	protein_coding	1	0
LETMD1	protein_coding	1	0
LGALS1	protein_coding	0	4
LGMN	protein_coding	0	1
LHFPL3	protein_coding	1	0
LIFR	protein_coding	0	1
LIG3	protein_coding	0	1
LIMCH1	protein_coding	0	1
LIN7C	protein_coding	1	1
LIPE	protein_coding	0	1
LMAN1	protein_coding	0	1
LMBRD1	protein_coding	1	0
LMNA	protein_coding	0	2
LMNB2	protein_coding	1	1
LMTK2	protein_coding	1	0
LNPK	protein_coding	1	0
LOC103214204	protein_coding	0	1
LOC103214626	protein_coding	0	1
LOC103214789	lncRNA	4	2
LOC103215009	protein_coding	0	1
LOC103215822	protein_coding	0	1
LOC103216034	protein_coding	2	0
LOC103216683	protein_coding	0	1
LOC103217002	protein_coding	1	0
LOC103217050	transcribed_pseudogene	2	0
LOC103217070	protein_coding	0	1
LOC103217237	protein_coding	1	0
LOC103217516	transcribed_pseudogene	0	1
LOC103218238	protein_coding	0	1
LOC103218666	protein_coding	1	0
LOC103218923	protein_coding	2	0
LOC103219257	protein_coding	1	0
LOC103219433	protein_coding	1	0
LOC103219558	protein_coding	0	1
LOC103219631	protein_coding	0	1
LOC103219772	protein_coding	1	0
LOC103219917	protein_coding	0	1
LOC103220001	protein_coding	2	0
LOC103220046	protein_coding	0	3
LOC103220177	transcribed_pseudogene	0	1
LOC103221401	protein_coding	0	3
LOC103221832	protein_coding	0	1
LOC103221883	protein_coding	0	1
LOC103221932	protein_coding	1	0
LOC103221970	protein_coding	2	1
LOC103221971	protein_coding	0	1
LOC103221972	protein_coding	1	0
LOC103221996	protein_coding	0	2
LOC103222004	protein_coding	1	0
LOC103222015	protein_coding	0	1
LOC103222316	protein_coding	0	1
LOC103222358	transcribed_pseudogene	0	1
LOC103222703	protein_coding	4	1
LOC103222800	lncRNA	0	1
LOC103222838	protein_coding	0	4
LOC103223283	protein_coding	0	1
LOC103223312	protein_coding	1	0
LOC103223848	protein_coding	1	0
LOC103223954	protein_coding	1	0
LOC103224063	protein_coding	0	1
LOC103224334	protein_coding	1	0
LOC103224743	protein_coding	0	1
LOC103224908	protein_coding	1	0
LOC103225023	protein_coding	0	2
LOC103225074	transcribed_pseudogene	0	1
LOC103225123	protein_coding	0	1
LOC103225619	protein_coding	1	0
LOC103225804	protein_coding	1	0
LOC103225962	protein_coding	1	0
LOC103226025	protein_coding	0	1
LOC103226082	protein_coding	0	1
LOC103226102	protein_coding	4	4
LOC103226108	protein_coding	0	1
LOC103226149	protein_coding	1	0
LOC103226177	protein_coding	0	2
LOC103226908	lncRNA	0	1
LOC103226980	protein_coding	0	1
LOC103227720	protein_coding	0	1
LOC103228946	lncRNA	36	15
LOC103229645	protein_coding	1	0
LOC103229978	protein_coding	1	0
LOC103230361	lncRNA	1	0
LOC103230550	protein_coding	0	1
LOC103230584	protein_coding	2	0
LOC103231510	protein_coding	1	0
LOC103231594	protein_coding	1	0
LOC103231855	lncRNA	1	0
LOC103232654	protein_coding	0	1
LOC103232734	transcribed_pseudogene	1	2
LOC103233055	protein_coding	0	1
LOC103233210	protein_coding	1	0
LOC103233320	protein_coding	0	1
LOC103233412	protein_coding	2	0
LOC103233590	protein_coding	2	0
LOC103233770	protein_coding	0	2
LOC103234109	protein_coding	0	2
LOC103234264	protein_coding	1	0
LOC103235195	protein_coding	1	0
LOC103235383	protein_coding	1	0
LOC103235505	protein_coding	2	0
LOC103235773	protein_coding	0	1
LOC103236146	lncRNA	0	2
LOC103236838	lncRNA	1	1
LOC103237659	transcribed_pseudogene	1	0
LOC103237988	protein_coding	0	1
LOC103238260	protein_coding	0	2
LOC103238689	transcribed_pseudogene	1	0
LOC103238749	protein_coding	1	1
LOC103238922	protein_coding	0	1
LOC103239356	protein_coding	2	0
LOC103239898	protein_coding	1	2
LOC103239961	protein_coding	1	1
LOC103240044	protein_coding	1	1
LOC103240299	protein_coding	1	0
LOC103240409	protein_coding	0	1
LOC103240656	protein_coding	1	1
LOC103240819	protein_coding	1	0
LOC103240947	protein_coding	1	0
LOC103240977	lncRNA	1	0
LOC103241405	protein_coding	2	0
LOC103241427	protein_coding	2	0
LOC103241760	protein_coding	2	1
LOC103241851	protein_coding	1	0
LOC103241887	protein_coding	3	0
LOC103241899	lncRNA	9	4
LOC103242231	protein_coding	0	1
LOC103242770	lncRNA	1	0
LOC103242968	lncRNA	0	1
LOC103243033	protein_coding	3	2
LOC103243041	protein_coding	2	0
LOC103243402	protein_coding	0	1
LOC103244305	protein_coding	0	1
LOC103244571	protein_coding	0	1
LOC103244656	protein_coding	2	0
LOC103245138	lncRNA	1	0
LOC103245184	protein_coding	1	0
LOC103245928	protein_coding	0	1
LOC103246030	lncRNA	0	1
LOC103246069	protein_coding	0	1
LOC103246379	protein_coding	1	0
LOC103246524	protein_coding	0	1
LOC103246576	protein_coding	0	1
LOC103246793	protein_coding	0	2
LOC103246803	protein_coding	1	1
LOC103247067	lncRNA	1	0
LOC103247113	protein_coding	0	1
LOC103247274	lncRNA	0	2
LOC103247284	lncRNA	1	0
LOC103247367	protein_coding	1	0
LOC103247388	protein_coding	0	1
LOC103247792	protein_coding	1	0
LOC103247796	protein_coding	3	0
LOC103247827	protein_coding	1	0
LOC103247843	lncRNA	0	1
LOC103248123	protein_coding	0	1
LOC103248666	protein_coding	0	1
LOC103248782	transcribed_pseudogene	0	1
LOC103248890	protein_coding	1	1
LOC103249000	protein_coding	0	1
LOC119618096	protein_coding	0	1
LOC119618117	protein_coding	0	2
LOC119618216	protein_coding	0	2
LOC119618531	protein_coding	1	0
LOC119618578	lncRNA	0	2
LOC119618922	protein_coding	0	1
LOC119619359	lncRNA	1	0
LOC119619406	protein_coding	0	1
LOC119619597	protein_coding	0	4
LOC119619962	transcribed_pseudogene	0	2
LOC119620003	lncRNA	0	1
LOC119620172	protein_coding	1	0
LOC119620232	lncRNA	3	0
LOC119620379	snoRNA	0	1
LOC119620575	protein_coding	1	0
LOC119620791	snoRNA	0	1
LOC119620988	lncRNA	3	0
LOC119621181	protein_coding	0	2
LOC119621286	protein_coding	1	1
LOC119621356	lncRNA	0	1
LOC119621919	lncRNA	0	1
LOC119622177	lncRNA	1	0
LOC119622196	protein_coding	0	1
LOC119622580	lncRNA	1	0
LOC119622623	protein_coding	0	1
LOC119622946	protein_coding	4	0
LOC119622974	protein_coding	1	0
LOC119622992	rRNA	5	11
LOC119623022	protein_coding	0	1
LOC119623105	protein_coding	0	1
LOC119623115	protein_coding	1	0
LOC119623257	protein_coding	0	1
LOC119623263	protein_coding	0	1
LOC119623417	protein_coding	5	0
LOC119623468	protein_coding	1	0
LOC119623494	protein_coding	2	3
LOC119623838	lncRNA	0	1
LOC119623946	lncRNA	0	2
LOC119624217	lncRNA	1	0
LOC119624323	transcribed_pseudogene	1	0
LOC119624416	protein_coding	0	1
LOC119624840	protein_coding	1	0
LOC119624861	protein_coding	5	3
LOC119624900	lncRNA	0	2
LOC119624908	lncRNA	0	1
LOC119625044	protein_coding	1	0
LOC119625272	lncRNA	0	2
LOC119625750	protein_coding	1	0
LOC119625869	lncRNA	1	0
LOC119626266	lncRNA	0	2
LOC119626727	lncRNA	0	1
LOC119627161	lncRNA	0	2
LOC119627935	lncRNA	1	0
LOC119627962	transcribed_pseudogene	1	0
LONP2	protein_coding	1	0
LOXL1	protein_coding	0	1
LPIN1	protein_coding	0	1
LPIN2	protein_coding	0	1
LRATD2	protein_coding	0	1
LRBA	protein_coding	1	3
LRIF1	protein_coding	1	0
LRIG2	protein_coding	0	2
LRMDA	protein_coding	2	0
LRP12	protein_coding	2	1
LRP1	protein_coding	1	2
LRP6	protein_coding	0	3
LRP8	protein_coding	0	2
LRPPRC	protein_coding	1	0
LRRC40	protein_coding	0	1
LRRC58	protein_coding	0	1
LRRC8A	protein_coding	0	1
LSM14A	protein_coding	3	0
LSM14B	protein_coding	0	2
LSS	protein_coding	1	0
LTA4H	protein_coding	1	0
LUZP1	protein_coding	0	1
LUZP6	protein_coding	1	0
LY6E	protein_coding	0	1
LY75	protein_coding	0	1
LYPLAL1	protein_coding	0	1
M6PR	protein_coding	0	2
MACF1	protein_coding	1	0
MACROD2	protein_coding	0	1
MAD1L1	protein_coding	1	2
MAD2L1	protein_coding	0	1
MAEA	protein_coding	0	3
MAF1	protein_coding	0	1
MAFK	protein_coding	0	1
MAGED1	protein_coding	1	0
MAGI1	protein_coding	0	1
MAGI2	protein_coding	0	1
MAGI3	protein_coding	0	1
MALRD1	protein_coding	1	0
MALSU1	protein_coding	0	1
MAML1	protein_coding	0	1
MAML2	protein_coding	5	4
MAN1A2	protein_coding	0	2
MAN2A1	protein_coding	0	1
MAP1B	protein_coding	1	3
MAP3K13	protein_coding	1	0
MAP3K14	protein_coding	0	1
MAP3K20	protein_coding	0	2
MAP3K5	protein_coding	2	2
MAP4	protein_coding	0	3
MAP4K4	protein_coding	1	0
MAP7D1	protein_coding	0	1
MAP7D3	protein_coding	2	0
MAPK1IP1L	protein_coding	2	1
MAPK7	protein_coding	2	0
MAPK8	protein_coding	1	0
MAPK9	protein_coding	1	0
MAPKAPK2	protein_coding	1	0
MAPRE1	protein_coding	1	0
MAPRE3	protein_coding	0	1
MAPT	protein_coding	1	0
MARCHF3	protein_coding	1	0
MARCHF6	protein_coding	2	0
MARCHF7	protein_coding	0	1
MARK2	protein_coding	1	0
MARK3	protein_coding	0	1
MARS1	protein_coding	1	0
MAST2	protein_coding	2	1
MAU2	protein_coding	0	2
MAX	protein_coding	1	0
MAZ	protein_coding	0	1
MBD5	protein_coding	0	2
MBNL1	protein_coding	0	2
MBNL2	protein_coding	1	2
MBOAT1	protein_coding	1	0
MBOAT7	protein_coding	1	0
MBTPS1	protein_coding	2	0
MCCC2	protein_coding	2	0
MCM4	protein_coding	0	1
MCM7	protein_coding	2	0
MCM8	protein_coding	0	2
MCPH1	protein_coding	0	1
MCRS1	protein_coding	1	0
MCU	protein_coding	1	1
MECP2	protein_coding	2	1
MED13L	protein_coding	0	2
MED17	protein_coding	1	0
MED23	protein_coding	1	0
MED27	protein_coding	2	0
MED8	protein_coding	0	1
METAP1	protein_coding	1	0
MET	protein_coding	2	2
METRN	protein_coding	1	0
METRNL	protein_coding	0	1
METTL21A	protein_coding	0	1
METTL6	protein_coding	2	0
MEX3A	protein_coding	1	0
MFN1	protein_coding	0	2
MFSD14B	protein_coding	2	0
MFSD1	protein_coding	0	3
MFSD8	protein_coding	1	0
MGA	protein_coding	2	0
MGRN1	protein_coding	0	2
MIEF1	protein_coding	0	1
MIER1	protein_coding	2	0
MIOS	protein_coding	1	0
MIPOL1	protein_coding	0	1
MIS18BP1	protein_coding	1	0
MKI67	protein_coding	1	0
MKRN2	protein_coding	1	0
MMADHC	protein_coding	1	0
MME	protein_coding	1	0
MMP15	protein_coding	1	0
MOB1B	protein_coding	1	0
MON2	protein_coding	0	1
MORC2	protein_coding	0	1
MORF4L2	protein_coding	0	1
MOV10	protein_coding	0	1
MPDZ	protein_coding	1	1
MPHOSPH8	protein_coding	0	1
MPPE1	protein_coding	1	0
MPZL1	protein_coding	0	2
MRAS	protein_coding	1	1
MRFAP1	protein_coding	1	1
MRPL12	protein_coding	1	0
MRPL15	protein_coding	0	1
MRPL1	protein_coding	0	1
MRPL30	protein_coding	0	1
MRPL37	protein_coding	0	1
MRPL3	protein_coding	1	0
MRPL9	protein_coding	1	0
MRPS23	protein_coding	1	0
MRPS6	protein_coding	0	2
MRRF	protein_coding	1	0
MRS2	protein_coding	0	1
MRTFB	protein_coding	1	1
MSH6	protein_coding	2	0
MSI2	protein_coding	0	1
MSL3	protein_coding	0	2
MSMO1	protein_coding	0	2
MSN	protein_coding	1	1
MSRA	protein_coding	0	1
MTA1	protein_coding	1	0
MTA3	protein_coding	0	1
MTCL1	protein_coding	0	1
MTF1	protein_coding	1	0
MTF2	protein_coding	0	1
MTG2	protein_coding	1	0
MTHFD1L	protein_coding	1	0
MTMR14	protein_coding	0	1
MTMR2	protein_coding	2	0
MTMR4	protein_coding	0	1
MTMR6	protein_coding	1	0
MTOR	protein_coding	2	0
MTSS1	protein_coding	1	0
MYBL2	protein_coding	0	4
MYH10	protein_coding	0	1
MYH9	protein_coding	0	2
MYL10	protein_coding	1	0
MYL6	protein_coding	0	1
MYO10	protein_coding	2	1
MYO19	protein_coding	1	0
MYO1B	protein_coding	2	0
MYO1C	protein_coding	0	2
MYO1D	protein_coding	0	1
MYO1E	protein_coding	3	2
MYO9B	protein_coding	0	2
MYORG	protein_coding	0	1
MYSM1	protein_coding	0	1
N4BP1	protein_coding	0	1
NAA25	protein_coding	1	2
NAA50	protein_coding	1	0
NABP2	protein_coding	0	1
NAP1L1	protein_coding	1	2
NAP1L4	protein_coding	1	1
NARS1	protein_coding	2	1
NARS2	protein_coding	0	1
NAT10	protein_coding	1	0
NAXE	protein_coding	0	2
NBEA	protein_coding	0	1
NBEAL1	protein_coding	1	0
NBL1	protein_coding	0	3
NBN	protein_coding	0	1
NCAM1	protein_coding	0	1
NCAM2	protein_coding	1	0
NCAPD3	protein_coding	1	0
NCAPH	protein_coding	2	0
NCK1	protein_coding	0	1
NCKAP1	protein_coding	0	1
NCL	protein_coding	2	1
NCLN	protein_coding	1	0
NCOA3	protein_coding	1	1
NCOR1	protein_coding	0	1
NCOR2	protein_coding	0	1
NCS1	protein_coding	0	1
NCSTN	protein_coding	0	1
NDC1	protein_coding	0	2
NDUFA12	protein_coding	1	0
NDUFA13	protein_coding	0	1
NDUFA1	protein_coding	0	1
NDUFA8	protein_coding	1	0
NDUFAF6	protein_coding	0	3
NDUFAF7	protein_coding	0	2
NDUFB3	protein_coding	0	1
NDUFS2	protein_coding	0	1
NDUFS7	protein_coding	1	0
NECAB1	protein_coding	0	1
NECAB3	protein_coding	1	0
NEDD4	protein_coding	2	0
NEDD4L	protein_coding	1	2
NEDD9	protein_coding	1	0
NEIL3	protein_coding	0	2
NEK1	protein_coding	2	2
NEK8	protein_coding	0	2
NELFB	protein_coding	1	0
NELFCD	protein_coding	1	0
NEMF	protein_coding	1	0
NEO1	protein_coding	0	2
NEXMIF	protein_coding	1	0
NF1	protein_coding	1	1
NFASC	protein_coding	1	0
NFAT5	protein_coding	0	2
NFE2L2	protein_coding	0	2
NFIA	protein_coding	1	1
NFIC	protein_coding	1	0
NFXL1	protein_coding	0	2
NFYC	protein_coding	0	1
NGF	protein_coding	1	1
NHLRC3	protein_coding	1	0
NHSL2	protein_coding	0	2
NIPA1	protein_coding	1	0
NIPBL	protein_coding	1	3
NKPD1	protein_coding	1	0
NKTR	protein_coding	2	0
NLGN1	protein_coding	0	2
NLGN2	protein_coding	1	0
NMD3	protein_coding	0	1
NMNAT3	protein_coding	0	1
NMT1	protein_coding	1	0
NNT	protein_coding	1	0
NOC4L	protein_coding	1	0
NOL10	protein_coding	2	0
NOL11	protein_coding	1	0
NOP14	protein_coding	1	0
NOP56	protein_coding	1	0
NOTCH1	protein_coding	0	1
NOTCH2	protein_coding	0	1
NPLOC4	protein_coding	0	1
NPM1	protein_coding	0	1
NPNT	protein_coding	1	0
NPTX1	protein_coding	1	1
NR2C1	protein_coding	0	1
NRDC	protein_coding	0	1
NRIP1	protein_coding	0	1
NSD1	protein_coding	0	3
NSFL1C	protein_coding	1	0
NSMCE2	protein_coding	0	1
NSMF	protein_coding	1	0
NT5C3A	protein_coding	0	1
NUAK1	protein_coding	0	3
NUCKS1	protein_coding	1	1
NUDT3	protein_coding	1	0
NUDT4	protein_coding	2	1
NUFIP2	protein_coding	1	4
NUMA1	protein_coding	0	1
NUMBL	protein_coding	0	1
NUP107	protein_coding	0	1
NUP153	protein_coding	0	1
NUP205	protein_coding	1	3
NUP210	protein_coding	0	4
NUP50	protein_coding	0	2
NUP58	protein_coding	1	0
NUP62	protein_coding	0	3
NUP98	protein_coding	1	0
NUSAP1	protein_coding	2	0
NXF1	protein_coding	1	0
NXN	protein_coding	1	0
OAS3	protein_coding	0	1
OBI1	protein_coding	0	2
OBSCN	protein_coding	1	0
OCIAD1	protein_coding	1	0
ODC1	protein_coding	1	0
OGA	protein_coding	0	3
OLA1	protein_coding	1	0
OPTN	protein_coding	1	0
OS9	protein_coding	1	0
OSBPL3	protein_coding	0	1
OSBPL8	protein_coding	0	1
OTUD1	protein_coding	1	0
OTUD4	protein_coding	1	1
OTUD7B	protein_coding	1	0
OXR1	protein_coding	0	1
OXSR1	protein_coding	1	0
P3H1	protein_coding	1	0
P4HA1	protein_coding	0	2
P4HB	protein_coding	1	1
P4HTM	protein_coding	0	1
PABPC1	protein_coding	0	1
PACS1	protein_coding	1	0
PACSIN3	protein_coding	1	0
PAK1	protein_coding	1	0
PAM	protein_coding	1	2
PANK1	protein_coding	0	1
PAPOLA	protein_coding	2	0
PAPOLG	protein_coding	0	1
PARD3	protein_coding	5	0
PARN	protein_coding	0	1
PARP11	protein_coding	0	3
PARP2	protein_coding	1	0
PARP6	protein_coding	0	1
PARVA	protein_coding	3	1
PAWR	protein_coding	0	2
PAX8	protein_coding	1	0
PAXIP1	protein_coding	1	0
PBK	protein_coding	1	0
PBLD	protein_coding	1	0
PCBP2	protein_coding	1	2
PCBP4	protein_coding	1	0
PCED1A	protein_coding	1	0
PCF11	protein_coding	2	0
PCGF6	protein_coding	1	0
PCLAF	protein_coding	1	0
PCMTD1	protein_coding	0	1
PCMTD2	protein_coding	1	0
PCNA	protein_coding	1	0
PCNT	protein_coding	2	0
PCNX1	protein_coding	1	1
PCNX3	protein_coding	1	0
PCNX4	protein_coding	2	0
PCYOX1	protein_coding	1	0
PDCD11	protein_coding	0	1
PDE3A	protein_coding	1	0
PDLIM1	protein_coding	1	1
PDLIM5	protein_coding	0	1
PDP2	protein_coding	0	1
PDPK1	protein_coding	0	1
PDPN	protein_coding	1	0
PDS5A	protein_coding	0	1
PDXK	protein_coding	1	0
PDZD2	protein_coding	1	1
PDZD4	protein_coding	2	0
PDZD8	protein_coding	0	1
PEAK1	protein_coding	3	0
PEBP1	protein_coding	1	0
PEDS1	protein_coding	0	2
PELI2	protein_coding	1	0
PEX7	protein_coding	0	1
PFDN1	protein_coding	2	0
PFKL	protein_coding	0	6
PFN2	protein_coding	2	0
PGAM1	protein_coding	0	1
PGK1	protein_coding	1	0
PGM2	protein_coding	1	0
PGPEP1	protein_coding	1	0
PGR	protein_coding	0	2
PHACTR1	protein_coding	0	1
PHACTR4	protein_coding	1	2
PHB2	protein_coding	2	0
PHC2	protein_coding	1	0
PHF14	protein_coding	1	0
PHF20	protein_coding	1	0
PHF3	protein_coding	1	0
PHF6	protein_coding	0	2
PHF8	protein_coding	1	0
PHKA2	protein_coding	1	0
PHKB	protein_coding	1	0
PHKG2	protein_coding	1	2
PHLPP1	protein_coding	3	0
PHOSPHO2	protein_coding	1	0
PHRF1	protein_coding	1	0
PIAS2	protein_coding	1	0
PIBF1	protein_coding	4	0
PICALM	protein_coding	2	1
PID1	protein_coding	0	1
PIEZO2	protein_coding	1	2
PIGF	protein_coding	0	1
PIGG	protein_coding	2	0
PIGL	protein_coding	0	1
PIGN	protein_coding	1	0
PIGU	protein_coding	0	1
PIK3C2A	protein_coding	1	1
PIK3C3	protein_coding	1	0
PIK3CB	protein_coding	0	1
PIKFYVE	protein_coding	2	0
PIN1	protein_coding	1	0
PIP4K2A	protein_coding	1	0
PITHD1	protein_coding	1	0
PITPNB	protein_coding	0	1
PITPNM3	protein_coding	1	0
PITX1	protein_coding	0	3
PJA2	protein_coding	1	1
PKD1	protein_coding	2	0
PKNOX1	protein_coding	1	1
PKP2	protein_coding	0	1
PLA2G15	protein_coding	3	0
PLA2R1	protein_coding	1	1
PLAAT3	protein_coding	0	1
PLCB4	protein_coding	0	1
PLCE1	protein_coding	0	1
PLD1	protein_coding	1	0
PLEC	protein_coding	1	1
PLEKHA8	protein_coding	1	0
PLEKHG7	protein_coding	1	1
PLEKHO2	protein_coding	1	1
PLIN1	protein_coding	1	0
PLK2	protein_coding	4	2
PLOD1	protein_coding	1	0
PLOD3	protein_coding	0	1
PLPPR2	protein_coding	1	0
PLPPR5	protein_coding	1	1
PLXDC2	protein_coding	1	0
PMFBP1	protein_coding	0	1
PMS1	protein_coding	1	1
PNISR	protein_coding	1	0
PNN	protein_coding	0	1
POC1A	protein_coding	0	1
POC1B	protein_coding	1	0
POGK	protein_coding	0	1
POLA1	protein_coding	0	4
POLD2	protein_coding	1	0
POLDIP2	protein_coding	1	0
POLE	protein_coding	2	0
POLN	protein_coding	1	0
POLQ	protein_coding	1	1
POLR1B	protein_coding	1	0
POLR2A	protein_coding	0	1
POLR3B	protein_coding	4	0
POMT2	protein_coding	1	0
POT1	protein_coding	1	0
POU2F1	protein_coding	0	1
PPA1	protein_coding	1	0
PPARD	protein_coding	1	1
PPARGC1B	protein_coding	0	2
PPAT	protein_coding	1	0
PPHLN1	protein_coding	1	0
PPIA	protein_coding	1	0
PPIE	protein_coding	1	0
PPL	protein_coding	1	1
PPM1B	protein_coding	0	1
PPM1F	protein_coding	0	1
PPM1G	protein_coding	1	0
PPM1H	protein_coding	1	4
PPP1CA	protein_coding	1	1
PPP1R12A	protein_coding	2	3
PPP1R12C	protein_coding	0	1
PPP1R15B	protein_coding	0	2
PPP1R16A	protein_coding	0	1
PPP1R2	protein_coding	1	1
PPP1R36	protein_coding	1	0
PPP1R7	protein_coding	1	0
PPP2CB	protein_coding	1	1
PPP2R1A	protein_coding	3	0
PPP2R2A	protein_coding	0	2
PPP2R3A	protein_coding	1	0
PPP2R5C	protein_coding	1	3
PPP2R5D	protein_coding	1	2
PPP2R5E	protein_coding	0	1
PPP3CA	protein_coding	0	1
PPP5C	protein_coding	1	0
PPP6R3	protein_coding	4	3
PRC1	protein_coding	1	0
PRCC	protein_coding	0	2
PRDM2	protein_coding	0	1
PRDX1	protein_coding	2	0
PRDX3	protein_coding	0	1
PRDX4	protein_coding	0	1
PREB	protein_coding	0	1
PRELID3B	protein_coding	2	0
PREPL	protein_coding	1	0
PRKAA1	protein_coding	0	1
PRKAB1	protein_coding	0	4
PRKCA	protein_coding	0	1
PRKCE	protein_coding	1	0
PRKCSH	protein_coding	0	1
PRKDC	protein_coding	0	5
PRKN	protein_coding	0	2
PRKRA	protein_coding	1	0
PRMT1	protein_coding	1	0
PRPF40A	protein_coding	2	0
PRPF4	protein_coding	0	1
PRPF6	protein_coding	1	0
PRPF8	protein_coding	3	1
PRPS2	protein_coding	1	0
PRRC2A	protein_coding	1	1
PRRC2B	protein_coding	1	0
PRRC2C	protein_coding	0	2
PRUNE2	protein_coding	0	2
PSD3	protein_coding	0	1
PSEN1	protein_coding	0	1
PSEN2	protein_coding	0	1
PSMA2	protein_coding	1	0
PSMB1	protein_coding	1	0
PSMB7	protein_coding	1	0
PSMD11	protein_coding	0	1
PSMD14	protein_coding	3	0
PSMD1	protein_coding	1	0
PSMD2	protein_coding	0	1
PSME3IP1	protein_coding	2	0
PSME4	protein_coding	0	1
PSMG1	protein_coding	0	1
PSPH	protein_coding	1	0
PTAR1	protein_coding	0	1
PTBP2	protein_coding	2	0
PTCD3	protein_coding	2	0
PTDSS1	protein_coding	0	3
PTDSS2	protein_coding	0	2
PTGFRN	protein_coding	0	2
PTGR2	protein_coding	1	0
PTK2	protein_coding	0	1
PTMA	protein_coding	0	1
PTPDC1	protein_coding	1	0
PTPMT1	protein_coding	0	1
PTPN11	protein_coding	1	1
PTPN13	protein_coding	2	0
PTPN14	protein_coding	3	5
PTPN1	protein_coding	1	0
PTPN21	protein_coding	0	1
PTPN2	protein_coding	0	1
PTPN3	protein_coding	1	0
PTPN4	protein_coding	0	1
PTPRA	protein_coding	1	0
PTPRD	protein_coding	0	2
PTPRJ	protein_coding	0	2
PTPRM	protein_coding	1	0
PTPRS	protein_coding	0	5
PUM1	protein_coding	2	1
PURB	protein_coding	0	1
PURG	protein_coding	0	1
PXN	protein_coding	0	1
PYCR3	protein_coding	1	1
PYGO2	protein_coding	1	0
QKI	protein_coding	4	3
R3HDM2	protein_coding	2	0
RAB10	protein_coding	1	1
RAB12	protein_coding	0	2
RAB1A	protein_coding	1	0
RAB21	protein_coding	0	1
RAB32	protein_coding	1	0
RAB3D	protein_coding	2	0
RAB3GAP1	protein_coding	1	1
RAB4B	protein_coding	0	1
RAB5C	protein_coding	1	0
RAB6A	protein_coding	3	0
RABEP1	protein_coding	1	1
RABGAP1	protein_coding	1	0
RABGGTA	protein_coding	1	0
RABL6	protein_coding	1	0
RACGAP1	protein_coding	0	1
RACK1	protein_coding	3	1
RAD21	protein_coding	0	1
RAD23A	protein_coding	0	1
RAD23B	protein_coding	0	1
RAD50	protein_coding	1	0
RAD51AP1	protein_coding	1	0
RAD51B	protein_coding	1	2
RAI1	protein_coding	1	1
RALGAPA1	protein_coding	1	0
RALGAPA2	protein_coding	3	0
RALGDS	protein_coding	0	1
RALGPS1	protein_coding	0	2
RANBP17	protein_coding	1	0
RANBP3	protein_coding	1	0
RAPGEF1	protein_coding	0	1
RAPGEF2	protein_coding	2	1
RASAL2	protein_coding	1	2
RASSF5	protein_coding	0	2
RB1CC1	protein_coding	1	0
RBBP6	protein_coding	1	0
RBBP7	protein_coding	1	0
RBFOX2	protein_coding	2	0
RBFOX3	protein_coding	0	1
RBM12B	protein_coding	1	0
RBM15	protein_coding	1	0
RBM19	protein_coding	0	1
RBM27	protein_coding	1	0
RBM3	protein_coding	1	0
RBM5	protein_coding	0	1
RBM7	protein_coding	0	2
RBMS2	protein_coding	2	0
RBMS3	protein_coding	1	0
RBPJ	protein_coding	1	0
RCAN1	protein_coding	0	3
RCC2	protein_coding	1	0
RCN3	protein_coding	0	1
RCOR1	protein_coding	1	0
RDX	protein_coding	1	0
RELA	protein_coding	0	2
REPS1	protein_coding	1	0
RERE	protein_coding	1	0
REV1	protein_coding	1	0
RFC4	protein_coding	3	0
RFWD3	protein_coding	0	1
RFX3	protein_coding	2	2
RFX5	protein_coding	1	1
RFX7	protein_coding	3	2
RGS10	protein_coding	1	0
RGS7	protein_coding	0	1
RHBDD1	protein_coding	3	0
RHEB	protein_coding	1	3
RHOB	protein_coding	0	1
RHOBTB3	protein_coding	1	9
RIC1	protein_coding	0	2
RIC8B	protein_coding	1	0
RICTOR	protein_coding	0	1
RIDA	protein_coding	1	0
RIF1	protein_coding	1	0
RIMS1	protein_coding	1	0
RING1	protein_coding	0	1
RIOK1	protein_coding	2	0
RIOK3	protein_coding	0	1
RIT1	protein_coding	0	1
RMC1	protein_coding	0	1
RMDN1	protein_coding	1	0
RMND5A	protein_coding	1	0
RNASEH2C	protein_coding	0	1
RNF10	protein_coding	1	0
RNF130	protein_coding	4	0
RNF138	protein_coding	1	0
RNF144A	protein_coding	0	2
RNF144B	protein_coding	1	1
RNF145	protein_coding	1	0
RNF146	protein_coding	1	0
RNF213	protein_coding	1	0
RNF34	protein_coding	0	2
RNF41	protein_coding	1	0
RNGTT	protein_coding	1	4
RNLS	protein_coding	1	0
RNMT	protein_coding	0	1
ROCK2	protein_coding	0	1
ROR1	protein_coding	1	0
RORA	protein_coding	1	2
RPA1	protein_coding	2	1
RPGR	protein_coding	3	0
RPL10	protein_coding	0	1
RPL13	protein_coding	1	0
RPL14	protein_coding	3	1
RPL17	protein_coding	2	0
RPL18A	protein_coding	8	0
RPL19	protein_coding	1	0
RPL22	protein_coding	0	1
RPL26	protein_coding	2	0
RPL27A	protein_coding	1	0
RPL27	protein_coding	0	1
RPL31	protein_coding	2	0
RPL34	protein_coding	0	2
RPL5	protein_coding	0	1
RPL7A	protein_coding	1	0
RPL7	protein_coding	1	0
RPL8	protein_coding	0	1
RPLP0	protein_coding	1	5
RPLP1	protein_coding	2	0
RPLP2	protein_coding	0	2
RPRD2	protein_coding	0	1
RPS18	protein_coding	1	0
RPS19	protein_coding	0	1
RPS24	protein_coding	1	0
RPS27A	protein_coding	1	0
RPS29	protein_coding	1	0
RPS2	protein_coding	1	2
RPS3	protein_coding	2	0
RPS5	protein_coding	0	1
RPS6	protein_coding	1	1
RPS6KA1	protein_coding	0	1
RPS6KA5	protein_coding	0	4
RPS6KB1	protein_coding	2	0
RPS6KC1	protein_coding	1	0
RPS7	protein_coding	0	4
RPS8	protein_coding	1	0
RPSA	protein_coding	1	3
RPTOR	protein_coding	0	3
RRAS2	protein_coding	1	0
RRAS	protein_coding	0	1
RRBP1	protein_coding	1	1
RREB1	protein_coding	0	1
RSPRY1	protein_coding	0	1
RSRC1	protein_coding	2	1
RTEL1	protein_coding	0	1
RTKN2	protein_coding	0	1
RTN3	protein_coding	1	0
RTTN	protein_coding	3	0
RUFY3	protein_coding	4	0
RWDD1	protein_coding	1	0
RXYLT1	protein_coding	1	1
S100A13	protein_coding	1	0
S100A16	protein_coding	1	0
S100A1	protein_coding	0	1
SACS	protein_coding	1	1
SAE1	protein_coding	0	2
SAFB2	protein_coding	0	1
SAMD4A	protein_coding	2	4
SAMD4B	protein_coding	3	0
SAR1A	protein_coding	1	0
SART3	protein_coding	1	0
SBF2	protein_coding	1	1
SBNO2	protein_coding	1	0
SCAF1	protein_coding	1	0
[truncated: 649 more rows]

## Sheet: Chimeric Reads in Cos-7-rep1
# Table S5. Chimeric level of genes in infected monkey cell lines
# Chimeric level is estimated by CPM with normalization of viral depth
# Chimeric genes are determined by CPM >= 1 in any replicates for one cell line
GeneName	GeneType	Cos-7-rep1_CPM	ChimericGene_in_Cos-7
AAK1	protein_coding	6.87441	Yes
AASDHPPT	protein_coding	20.6232	Yes
ABCB1	protein_coding	0	Yes
ABCB7	protein_coding	0	Yes
ABCC3	protein_coding	6.87441	Yes
ABCC4	protein_coding	6.87441	Yes
ABCD3	protein_coding	13.7488	Yes
ABHD13	protein_coding	6.87441	Yes
ABHD17B	protein_coding	0	Yes
ABHD17C	protein_coding	6.87441	Yes
ABHD5	protein_coding	0	Yes
ABHD8	protein_coding	0	Yes
ABL1	protein_coding	6.87441	Yes
ABLIM1	protein_coding	6.87441	Yes
ABLIM3	protein_coding	6.87441	Yes
ABR	protein_coding	34.3721	Yes
ACACA	protein_coding	13.7488	Yes
ACAD9	protein_coding	0	Yes
ACADSB	protein_coding	0	Yes
ACER2	protein_coding	0	Yes
ACIN1	protein_coding	6.87441	Yes
ACLY	protein_coding	6.87441	Yes
ACOT9	protein_coding	0	Yes
ACSL1	protein_coding	6.87441	Yes
ACSL3	protein_coding	0	Yes
ACSM3	protein_coding	0	Yes
ACTB	protein_coding	6.87441	Yes
ACTG1	protein_coding	6.87441	Yes
ACTN1	protein_coding	13.7488	Yes
ACTR2	protein_coding	0	Yes
ACTR3B	protein_coding	0	Yes
ACTR3	protein_coding	6.87441	Yes
ACTR5	protein_coding	0	Yes
ACVR2B	protein_coding	0	Yes
ADAM10	protein_coding	6.87441	Yes
ADAM15	protein_coding	0	Yes
ADAM9	protein_coding	13.7488	Yes
ADAMTS12	protein_coding	6.87441	Yes
ADAMTS2	protein_coding	6.87441	Yes
ADAMTSL4	protein_coding	0	Yes
ADAR	protein_coding	6.87441	Yes
ADAT3	protein_coding	6.87441	Yes
ADCK5	protein_coding	13.7488	Yes
ADCY1	protein_coding	0	Yes
ADCY3	protein_coding	6.87441	Yes
ADCY9	protein_coding	6.87441	Yes
ADGRA2	protein_coding	0	Yes
ADGRG6	protein_coding	13.7488	Yes
ADGRL1	protein_coding	0	Yes
ADGRL2	protein_coding	6.87441	Yes
ADIPOR1	protein_coding	0	Yes
ADIPOR2	protein_coding	0	Yes
ADK	protein_coding	6.87441	Yes
ADNP2	protein_coding	0	Yes
ADORA2A	protein_coding	6.87441	Yes
ADRM1	protein_coding	6.87441	Yes
ADSL	protein_coding	6.87441	Yes
ADSS2	protein_coding	0	Yes
AFAP1L2	protein_coding	0	Yes
AFDN	protein_coding	6.87441	Yes
AFF1	protein_coding	6.87441	Yes
AFF2	protein_coding	6.87441	Yes
AFF4	protein_coding	13.7488	Yes
AFG1L	protein_coding	0	Yes
AGAP1	protein_coding	20.6232	Yes
AGAP3	protein_coding	6.87441	Yes
AGBL3	protein_coding	0	Yes
AGFG2	protein_coding	13.7488	Yes
AGMAT	protein_coding	6.87441	Yes
AGO1	protein_coding	13.7488	Yes
AGPS	protein_coding	6.87441	Yes
AGTPBP1	protein_coding	6.87441	Yes
AHCTF1	protein_coding	27.4976	Yes
AHCYL2	protein_coding	6.87441	Yes
AHNAK	protein_coding	13.7488	Yes
AIDA	protein_coding	0	Yes
AIFM1	protein_coding	6.87441	Yes
AKAP10	protein_coding	6.87441	Yes
AKAP12	protein_coding	13.7488	Yes
AKAP1	protein_coding	6.87441	Yes
AKAP9	protein_coding	0	Yes
AKIP1	protein_coding	0	Yes
ALDH3A2	protein_coding	0	Yes
ALDOA	protein_coding	6.87441	Yes
ALG13	protein_coding	6.87441	Yes
ALG6	protein_coding	0	Yes
ALMS1	protein_coding	0	Yes
ALPK2	protein_coding	13.7488	Yes
ALS2	protein_coding	0	Yes
AMFR	protein_coding	6.87441	Yes
AMMECR1	protein_coding	0	Yes
AMMECR1L	protein_coding	0	Yes
AMOTL1	protein_coding	6.87441	Yes
AMOTL2	protein_coding	27.4976	Yes
ANAPC4	protein_coding	6.87441	Yes
ANGPTL2	protein_coding	0	Yes
ANK2	protein_coding	6.87441	Yes
ANKDD1B	protein_coding	0	Yes
ANKFY1	protein_coding	6.87441	Yes
ANKRD12	protein_coding	27.4976	Yes
ANKRD13A	protein_coding	0	Yes
ANKRD13C	protein_coding	0	Yes
ANKRD16	protein_coding	6.87441	Yes
ANKRD17	protein_coding	0	Yes
ANKRD26	protein_coding	0	Yes
ANKRD28	protein_coding	0	Yes
ANKRD42	protein_coding	13.7488	Yes
ANKRD54	protein_coding	6.87441	Yes
ANKS1B	protein_coding	0	Yes
ANO1	protein_coding	0	Yes
ANO6	protein_coding	0	Yes
ANP32A	protein_coding	0	Yes
ANXA11	protein_coding	0	Yes
ANXA1	protein_coding	6.87441	Yes
ANXA2	protein_coding	13.7488	Yes
ANXA4	protein_coding	0	Yes
ANXA5	protein_coding	6.87441	Yes
ANXA6	protein_coding	6.87441	Yes
AOPEP	protein_coding	6.87441	Yes
AP1S3	protein_coding	0	Yes
AP2A2	protein_coding	0	Yes
AP2B1	protein_coding	6.87441	Yes
AP2M1	protein_coding	0	Yes
AP3S1	protein_coding	0	Yes
AP4B1	protein_coding	0	Yes
APBB2	protein_coding	27.4976	Yes
APLF	protein_coding	0	Yes
APLP2	protein_coding	0	Yes
APOO	protein_coding	0	Yes
APOOL	protein_coding	0	Yes
APPBP2	protein_coding	6.87441	Yes
ARAP1	protein_coding	6.87441	Yes
ARF4	protein_coding	13.7488	Yes
ARF5	protein_coding	13.7488	Yes
ARFGAP2	protein_coding	6.87441	Yes
ARFIP2	protein_coding	0	Yes
ARHGAP17	protein_coding	13.7488	Yes
ARHGAP18	protein_coding	6.87441	Yes
ARHGAP21	protein_coding	6.87441	Yes
ARHGAP24	protein_coding	6.87441	Yes
ARHGAP26	protein_coding	6.87441	Yes
ARHGAP28	protein_coding	0	Yes
ARHGAP29	protein_coding	6.87441	Yes
ARHGAP35	protein_coding	6.87441	Yes
ARHGEF10	protein_coding	0	Yes
ARHGEF12	protein_coding	20.6232	Yes
ARHGEF17	protein_coding	13.7488	Yes
ARHGEF18	protein_coding	0	Yes
ARHGEF28	protein_coding	41.2465	Yes
ARHGEF39	protein_coding	0	Yes
ARID1B	protein_coding	13.7488	Yes
ARID4B	protein_coding	0	Yes
ARID5B	protein_coding	6.87441	Yes
ARIH1	protein_coding	6.87441	Yes
ARL13B	protein_coding	0	Yes
ARL15	protein_coding	0	Yes
ARL1	protein_coding	6.87441	Yes
ARL6IP1	protein_coding	0	Yes
ARL8A	protein_coding	6.87441	Yes
ARL8B	protein_coding	6.87441	Yes
ARMC2	protein_coding	0	Yes
ARMCX3	protein_coding	6.87441	Yes
ARMH3	protein_coding	6.87441	Yes
ARPC2	protein_coding	0	Yes
ARPC4	protein_coding	0	Yes
ARSD	protein_coding	0	Yes
ASAP1	protein_coding	0	Yes
ASAP2	protein_coding	0	Yes
ASB1	protein_coding	6.87441	Yes
ASCC1	protein_coding	0	Yes
ASCC3	protein_coding	6.87441	Yes
ASF1A	protein_coding	6.87441	Yes
ASF1B	protein_coding	6.87441	Yes
ASPH	protein_coding	20.6232	Yes
ASPM	protein_coding	0	Yes
ATAD2B	protein_coding	0	Yes
ATAD2	protein_coding	6.87441	Yes
ATAD5	protein_coding	20.6232	Yes
ATF4	protein_coding	6.87441	Yes
ATF6B	protein_coding	6.87441	Yes
ATF6	protein_coding	0	Yes
ATG4B	protein_coding	6.87441	Yes
ATG5	protein_coding	0	Yes
ATG7	protein_coding	0	Yes
ATL2	protein_coding	13.7488	Yes
ATM	protein_coding	6.87441	Yes
ATN1	protein_coding	0	Yes
ATP10A	protein_coding	0	Yes
ATP11A	protein_coding	0	Yes
ATP11C	protein_coding	0	Yes
ATP13A3	protein_coding	0	Yes
ATP1A1	protein_coding	6.87441	Yes
ATP23	protein_coding	0	Yes
ATP2B1	protein_coding	6.87441	Yes
ATP2B4	protein_coding	0	Yes
ATP2C1	protein_coding	6.87441	Yes
ATP5F1A	protein_coding	13.7488	Yes
ATP5F1B	protein_coding	6.87441	Yes
ATP6V0A2	protein_coding	0	Yes
ATP6V0C	protein_coding	13.7488	Yes
ATP6V1A	protein_coding	6.87441	Yes
ATP6V1B2	protein_coding	13.7488	Yes
ATP6V1D	protein_coding	0	Yes
ATP8A1	protein_coding	6.87441	Yes
ATP8A2	protein_coding	13.7488	Yes
ATP9B	protein_coding	0	Yes
ATRAID	protein_coding	6.87441	Yes
ATR	protein_coding	0	Yes
ATRN	protein_coding	0	Yes
ATRNL1	protein_coding	0	Yes
ATRX	protein_coding	0	Yes
ATXN10	protein_coding	6.87441	Yes
ATXN1L	protein_coding	0	Yes
ATXN2	protein_coding	13.7488	Yes
ATXN7L3	protein_coding	6.87441	Yes
AUTS2	protein_coding	0	Yes
AVL9	protein_coding	6.87441	Yes
AZIN1	protein_coding	0	Yes
B3GAT1	protein_coding	0	Yes
B3GLCT	protein_coding	6.87441	Yes
B4GALNT1	protein_coding	0	Yes
B9D1	protein_coding	6.87441	Yes
BABAM2	protein_coding	20.6232	Yes
BACH1	protein_coding	0	Yes
BAG3	protein_coding	0	Yes
BAIAP2	protein_coding	6.87441	Yes
BAIAP2L1	protein_coding	6.87441	Yes
BAK1	protein_coding	6.87441	Yes
BAMBI	protein_coding	6.87441	Yes
BAZ1B	protein_coding	0	Yes
BAZ2B	protein_coding	6.87441	Yes
BBIP1	protein_coding	0	Yes
BBS4	protein_coding	6.87441	Yes
BCAP29	protein_coding	0	Yes
BCAR1	protein_coding	6.87441	Yes
BCAS3	protein_coding	6.87441	Yes
BCAS4	protein_coding	0	Yes
BCDIN3D	protein_coding	13.7488	Yes
BCKDHB	protein_coding	0	Yes
BCL2	protein_coding	6.87441	Yes
BCL2L1	protein_coding	6.87441	Yes
BCL9	protein_coding	13.7488	Yes
BDKRB2	protein_coding	6.87441	Yes
BDNF	protein_coding	0	Yes
BDP1	protein_coding	0	Yes
BEND3	protein_coding	0	Yes
BEX3	protein_coding	13.7488	Yes
BICC1	protein_coding	27.4976	Yes
BICD2	protein_coding	0	Yes
BICRAL	protein_coding	0	Yes
BIN1	protein_coding	0	Yes
BIRC2	protein_coding	6.87441	Yes
BIRC6	protein_coding	0	Yes
BNC2	protein_coding	6.87441	Yes
BOP1	protein_coding	6.87441	Yes
BPHL	protein_coding	0	Yes
BPTF	protein_coding	6.87441	Yes
BRAF	protein_coding	0	Yes
BRCA1	protein_coding	6.87441	Yes
BRD4	protein_coding	0	Yes
BRI3	protein_coding	6.87441	Yes
BRIP1	protein_coding	0	Yes
BRPF1	protein_coding	6.87441	Yes
BRWD1	protein_coding	6.87441	Yes
BSCL2	protein_coding	0	Yes
BSDC1	protein_coding	6.87441	Yes
BTAF1	protein_coding	6.87441	Yes
BTBD11	protein_coding	20.6232	Yes
BTBD3	protein_coding	0	Yes
BTBD7	protein_coding	0	Yes
BTBD9	protein_coding	6.87441	Yes
BTF3	protein_coding	6.87441	Yes
BTG2	protein_coding	6.87441	Yes
BTRC	protein_coding	0	Yes
BUB3	protein_coding	0	Yes
BUD13	protein_coding	0	Yes
BUD23	protein_coding	13.7488	Yes
BYSL	protein_coding	0	Yes
BZW1	protein_coding	0	Yes
BZW2	protein_coding	6.87441	Yes
C1QTNF2	protein_coding	6.87441	Yes
C2CD4C	protein_coding	0	Yes
CACTIN	protein_coding	0	Yes
CACUL1	protein_coding	6.87441	Yes
CAD	protein_coding	6.87441	Yes
CADM1	protein_coding	0	Yes
CALM1	protein_coding	6.87441	Yes
CALM2	protein_coding	0	Yes
CALM3	protein_coding	6.87441	Yes
CALR	protein_coding	6.87441	Yes
CAMK2D	protein_coding	0	Yes
CAMK2G	protein_coding	0	Yes
CAMLG	protein_coding	13.7488	Yes
CAMSAP1	protein_coding	6.87441	Yes
CAMSAP2	protein_coding	13.7488	Yes
CAMTA1	protein_coding	6.87441	Yes
CAND1	protein_coding	0	Yes
CANX	protein_coding	27.4976	Yes
CAP1	protein_coding	0	Yes
CAPN2	protein_coding	6.87441	Yes
CAPN3	protein_coding	6.87441	Yes
CAPZB	protein_coding	6.87441	Yes
CARD10	protein_coding	0	Yes
CASK	protein_coding	13.7488	Yes
CASP8AP2	protein_coding	0	Yes
CAST	protein_coding	13.7488	Yes
CASTOR2	protein_coding	0	Yes
CAVIN1	protein_coding	13.7488	Yes
CBLB	protein_coding	0	Yes
CBX3	protein_coding	0	Yes
CCAR2	protein_coding	13.7488	Yes
CCDC115	protein_coding	6.87441	Yes
CCDC117	protein_coding	0	Yes
CCDC142	protein_coding	6.87441	Yes
CCDC25	protein_coding	0	Yes
CCDC47	protein_coding	0	Yes
CCDC6	protein_coding	0	Yes
CCDC77	protein_coding	0	Yes
CCDC88A	protein_coding	0	Yes
CCL25	protein_coding	6.87441	Yes
CCM2	protein_coding	0	Yes
CCN1	protein_coding	27.4976	Yes
CCNB1IP1	protein_coding	0	Yes
CCND3	protein_coding	13.7488	Yes
CCNE2	protein_coding	0	Yes
CCNG2	protein_coding	13.7488	Yes
CCNH	protein_coding	0	Yes
CCNY	protein_coding	0	Yes
CCT2	protein_coding	6.87441	Yes
CCT6A	protein_coding	0	Yes
CCT8	protein_coding	13.7488	Yes
CD109	protein_coding	0	Yes
CD151	protein_coding	6.87441	Yes
CD164	protein_coding	6.87441	Yes
CD46	protein_coding	0	Yes
CD47	protein_coding	0	Yes
CD55	protein_coding	0	Yes
CD63	protein_coding	13.7488	Yes
CD81	protein_coding	6.87441	Yes
CD9	protein_coding	0	Yes
CDC14A	protein_coding	13.7488	Yes
CDC23	protein_coding	6.87441	Yes
CDC25C	protein_coding	0	Yes
CDC27	protein_coding	20.6232	Yes
CDC42BPA	protein_coding	0	Yes
CDC42BPB	protein_coding	0	Yes
CDC42EP3	protein_coding	6.87441	Yes
CDC73	protein_coding	0	Yes
CDCA2	protein_coding	6.87441	Yes
CDH13	protein_coding	0	Yes
CDH2	protein_coding	6.87441	Yes
CDK12	protein_coding	6.87441	Yes
CDK14	protein_coding	13.7488	Yes
CDK6	protein_coding	13.7488	Yes
CDKAL1	protein_coding	0	Yes
CDS2	protein_coding	6.87441	Yes
CDV3	protein_coding	6.87441	Yes
CDYL2	protein_coding	0	Yes
CDYL	protein_coding	0	Yes
CEBPZ	protein_coding	6.87441	Yes
CELF1	protein_coding	0	Yes
CEMIP2	protein_coding	0	Yes
CENPA	protein_coding	6.87441	Yes
CENPE	protein_coding	13.7488	Yes
CENPF	protein_coding	0	Yes
CENPU	protein_coding	0	Yes
CEP120	protein_coding	0	Yes
CEP128	protein_coding	0	Yes
CEP162	protein_coding	0	Yes
CEP164	protein_coding	0	Yes
CEP192	protein_coding	6.87441	Yes
CEP250	protein_coding	0	Yes
CEP295	protein_coding	6.87441	Yes
CEP41	protein_coding	6.87441	Yes
CEP57	protein_coding	6.87441	Yes
CEP83	protein_coding	20.6232	Yes
CEP97	protein_coding	0	Yes
CEPT1	protein_coding	0	Yes
CERS2	protein_coding	6.87441	Yes
CERS6	protein_coding	13.7488	Yes
CFAP410	protein_coding	6.87441	Yes
CFAP61	protein_coding	0	Yes
CFAP94	protein_coding	6.87441	Yes
CFB	protein_coding	0	Yes
CFDP1	protein_coding	6.87441	Yes
CFL1	protein_coding	0	Yes
CGNL1	protein_coding	6.87441	Yes
CHAF1A	protein_coding	6.87441	Yes
CHCHD2	protein_coding	0	Yes
CHCHD3	protein_coding	0	Yes
CHD1	protein_coding	6.87441	Yes
CHD2	protein_coding	6.87441	Yes
CHD3	protein_coding	6.87441	Yes
CHD6	protein_coding	0	Yes
CHD7	protein_coding	13.7488	Yes
CHD9	protein_coding	6.87441	Yes
CHDH	protein_coding	6.87441	Yes
CHMP1A	protein_coding	6.87441	Yes
CHP1	protein_coding	13.7488	Yes
CHPT1	protein_coding	6.87441	Yes
CHRDL1	protein_coding	6.87441	Yes
CHST11	protein_coding	6.87441	Yes
CHST1	protein_coding	6.87441	Yes
CHSY1	protein_coding	0	Yes
CHURC1	protein_coding	0	Yes
CIAO2B	protein_coding	0	Yes
CIC	protein_coding	0	Yes
CIR1	protein_coding	0	Yes
CIT	protein_coding	0	Yes
CKAP4	protein_coding	6.87441	Yes
CKAP5	protein_coding	20.6232	Yes
CLASP1	protein_coding	0	Yes
CLCC1	protein_coding	0	Yes
CLDN1	protein_coding	6.87441	Yes
CLIC4	protein_coding	6.87441	Yes
CLINT1	protein_coding	6.87441	Yes
CLIP1	protein_coding	0	Yes
CLIP2	protein_coding	6.87441	Yes
CLIP4	protein_coding	20.6232	Yes
CLK2	protein_coding	6.87441	Yes
CLK4	protein_coding	0	Yes
CLPX	protein_coding	6.87441	Yes
CLSTN2	protein_coding	0	Yes
CLTB	protein_coding	0	Yes
CLTC	protein_coding	13.7488	Yes
CLYBL	protein_coding	20.6232	Yes
CMC2	protein_coding	6.87441	Yes
CMTM3	protein_coding	0	Yes
CMTM6	protein_coding	6.87441	Yes
CMTR1	protein_coding	0	Yes
CNIH3	protein_coding	6.87441	Yes
CNN3	protein_coding	13.7488	Yes
CNOT1	protein_coding	20.6232	Yes
CNOT6	protein_coding	13.7488	Yes
CNOT6L	protein_coding	0	Yes
CNOT8	protein_coding	0	Yes
CNOT9	protein_coding	0	Yes
CNPY4	protein_coding	6.87441	Yes
CNTN1	protein_coding	13.7488	Yes
CNTN5	protein_coding	13.7488	Yes
CNTNAP1	protein_coding	6.87441	Yes
CNTRL	protein_coding	0	Yes
COA5	protein_coding	0	Yes
COG1	protein_coding	6.87441	Yes
COL11A1	protein_coding	6.87441	Yes
COL12A1	protein_coding	0	Yes
COL14A1	protein_coding	6.87441	Yes
COL18A1	protein_coding	6.87441	Yes
COL27A1	protein_coding	0	Yes
COL4A2	protein_coding	6.87441	Yes
COL4A5	protein_coding	6.87441	Yes
COL5A1	protein_coding	41.2465	Yes
COL5A2	protein_coding	0	Yes
COL6A1	protein_coding	0	Yes
COL6A2	protein_coding	0	Yes
COL9A1	protein_coding	6.87441	Yes
COMMD10	protein_coding	20.6232	Yes
COPA	protein_coding	6.87441	Yes
COPE	protein_coding	6.87441	Yes
COPS2	protein_coding	6.87441	Yes
COPS6	protein_coding	6.87441	Yes
COPZ1	protein_coding	0	Yes
COQ10B	protein_coding	6.87441	Yes
COQ9	protein_coding	0	Yes
CORO1C	protein_coding	6.87441	Yes
COTL1	protein_coding	13.7488	Yes
CPA4	protein_coding	0	Yes
CPD	protein_coding	6.87441	Yes
CPEB3	protein_coding	6.87441	Yes
CPLANE1	protein_coding	0	Yes
CPSF1	protein_coding	6.87441	Yes
CPSF4	protein_coding	0	Yes
CPSF6	protein_coding	0	Yes
CREB3L2	protein_coding	6.87441	Yes
CREB5	protein_coding	0	Yes
CRIM1	protein_coding	20.6232	Yes
CRISPLD2	protein_coding	6.87441	Yes
CRK	protein_coding	0	Yes
CRTC2	protein_coding	0	Yes
CSDE1	protein_coding	6.87441	Yes
CSE1L	protein_coding	0	Yes
CSNK1A1	protein_coding	20.6232	Yes
CSNK2A1	protein_coding	6.87441	Yes
CST3	protein_coding	0	Yes
CSTF3	protein_coding	20.6232	Yes
CTDSP2	protein_coding	0	Yes
CTDSPL2	protein_coding	6.87441	Yes
CTDSPL	protein_coding	0	Yes
CTIF	protein_coding	34.3721	Yes
CTNNA1	protein_coding	0	Yes
CTNNB1	protein_coding	0	Yes
CTNNBIP1	protein_coding	0	Yes
CTSB	protein_coding	0	Yes
CTSC	protein_coding	6.87441	Yes
CTSD	protein_coding	6.87441	Yes
CTTNBP2	protein_coding	6.87441	Yes
CTTNBP2NL	protein_coding	0	Yes
CUL2	protein_coding	0	Yes
CUL4B	protein_coding	0	Yes
CUNH10orf143	protein_coding	0	Yes
CUNH11orf49	protein_coding	6.87441	Yes
CUNH12orf4	protein_coding	0	Yes
CUNH12orf75	protein_coding	6.87441	Yes
CUNH14orf132	protein_coding	0	Yes
CUNH15orf40	protein_coding	20.6232	Yes
CUNH18orf25	protein_coding	0	Yes
CUNH18orf54	protein_coding	6.87441	Yes
CUNH1orf210	protein_coding	0	Yes
CUNH1orf21	protein_coding	0	Yes
CUNH1orf74	protein_coding	0	Yes
CUNH20orf194	protein_coding	6.87441	Yes
CUNH6orf62	protein_coding	0	Yes
CUNH6orf89	protein_coding	0	Yes
CUNH8orf88	protein_coding	0	Yes
CUNH9orf116	protein_coding	6.87441	Yes
CUX1	protein_coding	13.7488	Yes
CWC25	protein_coding	0	Yes
CWC27	protein_coding	0	Yes
CXADR	protein_coding	0	Yes
CYFIP1	protein_coding	6.87441	Yes
CYP2C18	protein_coding	20.6232	Yes
CYP39A1	protein_coding	0	Yes
CYP3A5	protein_coding	0	Yes
CYP51A1	protein_coding	27.4976	Yes
CYRIB	protein_coding	0	Yes
D2HGDH	protein_coding	13.7488	Yes
DAAM2	protein_coding	6.87441	Yes
DACT1	protein_coding	0	Yes
DAGLA	protein_coding	27.4976	Yes
DAPK1	protein_coding	20.6232	Yes
DCAF13	protein_coding	0	Yes
DCAF16	protein_coding	6.87441	Yes
DCAF1	protein_coding	0	Yes
DCAF5	protein_coding	6.87441	Yes
DCBLD1	protein_coding	6.87441	Yes
DCBLD2	protein_coding	6.87441	Yes
DCP1B	protein_coding	0	Yes
DCP2	protein_coding	0	Yes
DCTN1	protein_coding	6.87441	Yes
DCTN6	protein_coding	0	Yes
DCXR	protein_coding	0	Yes
DDI2	protein_coding	6.87441	Yes
DDIAS	protein_coding	0	Yes
DDIT4	protein_coding	6.87441	Yes
DDR1	protein_coding	0	Yes
DDX10	protein_coding	6.87441	Yes
DDX17	protein_coding	0	Yes
DDX1	protein_coding	0	Yes
DDX3X	protein_coding	0	Yes
DDX42	protein_coding	20.6232	Yes
DDX5	protein_coding	6.87441	Yes
DEF6	protein_coding	6.87441	Yes
DENND1A	protein_coding	6.87441	Yes
DENND1B	protein_coding	6.87441	Yes
DENND2B	protein_coding	6.87441	Yes
DENND2C	protein_coding	0	Yes
DENND5A	protein_coding	13.7488	Yes
DENND5B	protein_coding	13.7488	Yes
DGKG	protein_coding	6.87441	Yes
DGKI	protein_coding	0	Yes
DHCR24	protein_coding	0	Yes
DHCR7	protein_coding	6.87441	Yes
DHX15	protein_coding	0	Yes
DHX29	protein_coding	0	Yes
DHX30	protein_coding	0	Yes
DHX36	protein_coding	6.87441	Yes
DHX9	protein_coding	0	Yes
DIAPH1	protein_coding	0	Yes
DIAPH3	protein_coding	0	Yes
DIDO1	protein_coding	6.87441	Yes
DIP2B	protein_coding	6.87441	Yes
DIP2C	protein_coding	13.7488	Yes
DIS3	protein_coding	6.87441	Yes
DIS3L2	protein_coding	6.87441	Yes
DISP1	protein_coding	6.87441	Yes
DIXDC1	protein_coding	13.7488	Yes
DLC1	protein_coding	13.7488	Yes
DLG1	protein_coding	6.87441	Yes
DLG2	protein_coding	0	Yes
DLGAP1	protein_coding	6.87441	Yes
DLST	protein_coding	6.87441	Yes
DMAC2L	protein_coding	6.87441	Yes
DMD	protein_coding	6.87441	Yes
DMGDH	protein_coding	0	Yes
DMTF1	protein_coding	13.7488	Yes
DMXL1	protein_coding	6.87441	Yes
DNAI3	protein_coding	6.87441	Yes
DNAJA2	protein_coding	0	Yes
DNAJB4	protein_coding	6.87441	Yes
DNAJC11	protein_coding	6.87441	Yes
DNAJC13	protein_coding	0	Yes
DNAJC1	protein_coding	6.87441	Yes
DNAJC24	protein_coding	0	Yes
DNAJC2	protein_coding	20.6232	Yes
DNAJC6	protein_coding	13.7488	Yes
DNM1	protein_coding	0	Yes
DNM2	protein_coding	6.87441	Yes
DNM3	protein_coding	0	Yes
DNMT3A	protein_coding	6.87441	Yes
DOCK10	protein_coding	0	Yes
DOCK5	protein_coding	0	Yes
DOCK6	protein_coding	0	Yes
DOCK7	protein_coding	0	Yes
DOP1A	protein_coding	0	Yes
DPH3	protein_coding	6.87441	Yes
DPYSL2	protein_coding	0	Yes
DPYSL4	protein_coding	6.87441	Yes
DROSHA	protein_coding	6.87441	Yes
DSCC1	protein_coding	0	Yes
DST	protein_coding	13.7488	Yes
DTD1	protein_coding	0	Yes
DTL	protein_coding	20.6232	Yes
DTWD2	protein_coding	6.87441	Yes
DUSP11	protein_coding	0	Yes
DUSP22	protein_coding	6.87441	Yes
DVL1	protein_coding	6.87441	Yes
DVL2	protein_coding	13.7488	Yes
DYNC1H1	protein_coding	6.87441	Yes
DYNC2H1	protein_coding	75.6185	Yes
DYRK1A	protein_coding	6.87441	Yes
DYRK2	protein_coding	6.87441	Yes
DZIP1L	protein_coding	6.87441	Yes
E2F1	protein_coding	6.87441	Yes
E2F3	protein_coding	0	Yes
EDA	protein_coding	6.87441	Yes
EDC4	protein_coding	13.7488	Yes
EDN2	protein_coding	0	Yes
EDRF1	protein_coding	0	Yes
EEF1A1	protein_coding	34.3721	Yes
EEF1B2	protein_coding	6.87441	Yes
EEF1D	protein_coding	0	Yes
EEF1G	protein_coding	0	Yes
EEF2	protein_coding	13.7488	Yes
EEF2K	protein_coding	0	Yes
EEFSEC	protein_coding	6.87441	Yes
EFCAB13	protein_coding	6.87441	Yes
EFL1	protein_coding	13.7488	Yes
EFNB2	protein_coding	13.7488	Yes
EFTUD2	protein_coding	6.87441	Yes
EGFL7	protein_coding	6.87441	Yes
EGFR	protein_coding	13.7488	Yes
EGR1	protein_coding	0	Yes
EHD2	protein_coding	0	Yes
EHD3	protein_coding	6.87441	Yes
EHMT2	protein_coding	6.87441	Yes
EIF2AK4	protein_coding	0	Yes
EIF2B2	protein_coding	6.87441	Yes
EIF2B4	protein_coding	0	Yes
EIF2B5	protein_coding	0	Yes
EIF2D	protein_coding	13.7488	Yes
EIF2S2	protein_coding	13.7488	Yes
EIF2S3	protein_coding	0	Yes
EIF3A	protein_coding	6.87441	Yes
EIF3E	protein_coding	20.6232	Yes
EIF3K	protein_coding	6.87441	Yes
EIF4A1	protein_coding	0	Yes
EIF4A3	protein_coding	6.87441	Yes
EIF4B	protein_coding	0	Yes
EIF4G1	protein_coding	13.7488	Yes
EIF4G3	protein_coding	13.7488	Yes
EIF5A	protein_coding	13.7488	Yes
EIF6	protein_coding	6.87441	Yes
EIPR1	protein_coding	0	Yes
ELAC2	protein_coding	0	Yes
ELAVL1	protein_coding	0	Yes
ELFN2	protein_coding	13.7488	Yes
ELMO2	protein_coding	6.87441	Yes
ELOVL2	protein_coding	0	Yes
ELOVL5	protein_coding	6.87441	Yes
EMC2	protein_coding	6.87441	Yes
EME2	protein_coding	0	Yes
EML4	protein_coding	0	Yes
EMP2	protein_coding	6.87441	Yes
ENAH	protein_coding	20.6232	Yes
ENO1	protein_coding	0	Yes
ENO2	protein_coding	0	Yes
ENOSF1	protein_coding	0	Yes
ENPP1	protein_coding	6.87441	Yes
ENTPD6	protein_coding	6.87441	Yes
EOLA2	protein_coding	0	Yes
EPB41L2	protein_coding	13.7488	Yes
EPHB2	protein_coding	0	Yes
EPN1	protein_coding	6.87441	Yes
EPN2	protein_coding	6.87441	Yes
EPOP	protein_coding	6.87441	Yes
EPRS1	protein_coding	0	Yes
EPS8	protein_coding	6.87441	Yes
ERBB2	protein_coding	0	Yes
ERC1	protein_coding	6.87441	Yes
ERCC3	protein_coding	6.87441	Yes
ERG28	protein_coding	6.87441	Yes
ERH	protein_coding	0	Yes
ERI1	protein_coding	6.87441	Yes
ERICH1	protein_coding	0	Yes
ERMARD	protein_coding	0	Yes
ERMP1	protein_coding	0	Yes
ERP44	protein_coding	6.87441	Yes
ESCO1	protein_coding	13.7488	Yes
ESF1	protein_coding	6.87441	Yes
ESRRG	protein_coding	6.87441	Yes
ETF1	protein_coding	0	Yes
ETFA	protein_coding	0	Yes
EXOC1	protein_coding	0	Yes
EXOC4	protein_coding	6.87441	Yes
EXOC6B	protein_coding	13.7488	Yes
EXOSC2	protein_coding	0	Yes
EXOSC6	protein_coding	0	Yes
EXT1	protein_coding	13.7488	Yes
EXT2	protein_coding	13.7488	Yes
EYA4	protein_coding	13.7488	Yes
F2RL1	protein_coding	0	Yes
F8A1	protein_coding	0	Yes
FAAP100	protein_coding	0	Yes
FADD	protein_coding	6.87441	Yes
FADS1	protein_coding	13.7488	Yes
FADS2	protein_coding	6.87441	Yes
FADS3	protein_coding	6.87441	Yes
FAF1	protein_coding	20.6232	Yes
FAM111A	protein_coding	0	Yes
FAM118B	protein_coding	0	Yes
FAM120B	protein_coding	0	Yes
FAM13A	protein_coding	6.87441	Yes
FAM168B	protein_coding	0	Yes
FAM171A1	protein_coding	0	Yes
FAM185A	protein_coding	0	Yes
FAM193A	protein_coding	13.7488	Yes
FAM204A	protein_coding	6.87441	Yes
FAM216A	protein_coding	6.87441	Yes
FAM219A	protein_coding	6.87441	Yes
FAM3C	protein_coding	0	Yes
FAM53B	protein_coding	6.87441	Yes
FAM53C	protein_coding	34.3721	Yes
FAM83G	protein_coding	0	Yes
FAM91A1	protein_coding	0	Yes
FANCC	protein_coding	13.7488	Yes
FARP1	protein_coding	20.6232	Yes
FARP2	protein_coding	6.87441	Yes
FASN	protein_coding	13.7488	Yes
FAT1	protein_coding	13.7488	Yes
FBRSL1	protein_coding	0	Yes
FBXL5	protein_coding	0	Yes
FBXL7	protein_coding	13.7488	Yes
FBXO11	protein_coding	6.87441	Yes
FBXO21	protein_coding	0	Yes
FBXO22	protein_coding	6.87441	Yes
FBXO42	protein_coding	6.87441	Yes
FBXO46	protein_coding	6.87441	Yes
FBXW11	protein_coding	6.87441	Yes
FBXW4	protein_coding	6.87441	Yes
FBXW8	protein_coding	0	Yes
FCHO1	protein_coding	0	Yes
FCHSD2	protein_coding	0	Yes
FDFT1	protein_coding	6.87441	Yes
FDX1	protein_coding	0	Yes
FECH	protein_coding	6.87441	Yes
FEM1B	protein_coding	0	Yes
FEM1C	protein_coding	6.87441	Yes
FER	protein_coding	0	Yes
FERMT2	protein_coding	6.87441	Yes
FGD6	protein_coding	20.6232	Yes
FGFR1	protein_coding	6.87441	Yes
FHL1	protein_coding	0	Yes
FHOD3	protein_coding	6.87441	Yes
FIGN	protein_coding	6.87441	Yes
FIP1L1	protein_coding	6.87441	Yes
FITM2	protein_coding	6.87441	Yes
FKBP10	protein_coding	13.7488	Yes
FKBP15	protein_coding	6.87441	Yes
FKTN	protein_coding	0	Yes
FLNA	protein_coding	13.7488	Yes
FLNB	protein_coding	6.87441	Yes
FLNC	protein_coding	0	Yes
FLYWCH1	protein_coding	6.87441	Yes
FMNL2	protein_coding	0	Yes
FMR1	protein_coding	6.87441	Yes
FN1	protein_coding	0	Yes
FNBP1	protein_coding	13.7488	Yes
FNBP4	protein_coding	6.87441	Yes
FNDC3B	protein_coding	6.87441	Yes
FNIP1	protein_coding	13.7488	Yes
FNTB	protein_coding	6.87441	Yes
FOSL2	protein_coding	0	Yes
FOXK2	protein_coding	0	Yes
FOXM1	protein_coding	0	Yes
FOXN3	protein_coding	6.87441	Yes
FOXP1	protein_coding	6.87441	Yes
FRMD3	protein_coding	0	Yes
FRMD6	protein_coding	0	Yes
FRRS1	protein_coding	6.87441	Yes
FRYL	protein_coding	6.87441	Yes
FSCN1	protein_coding	0	Yes
FSTL1	protein_coding	13.7488	Yes
FTH1	protein_coding	20.6232	Yes
FTL	protein_coding	13.7488	Yes
FTO	protein_coding	6.87441	Yes
FUBP3	protein_coding	0	Yes
FURIN	protein_coding	0	Yes
FUS	protein_coding	0	Yes
FXR1	protein_coding	20.6232	Yes
FXYD6	protein_coding	6.87441	Yes
FZD6	protein_coding	6.87441	Yes
FZD7	protein_coding	6.87441	Yes
FZR1	protein_coding	0	Yes
G3BP1	protein_coding	0	Yes
G3BP2	protein_coding	0	Yes
GABBR1	protein_coding	6.87441	Yes
GALE	protein_coding	0	Yes
GALNT10	protein_coding	13.7488	Yes
GALNT18	protein_coding	6.87441	Yes
GAPDH	protein_coding	6.87441	Yes
GARNL3	protein_coding	6.87441	Yes
GATAD2A	protein_coding	6.87441	Yes
GATB	protein_coding	0	Yes
GATD1	protein_coding	6.87441	Yes
GBF1	protein_coding	6.87441	Yes
GCC2	protein_coding	0	Yes
GCN1	protein_coding	0	Yes
GCNT2	protein_coding	0	Yes
GDI2	protein_coding	0	Yes
GEMIN5	protein_coding	6.87441	Yes
GET4	protein_coding	0	Yes
GFM2	protein_coding	6.87441	Yes
GHITM	protein_coding	6.87441	Yes
GIGYF2	protein_coding	0	Yes
GLCE	protein_coding	0	Yes
GLI2	protein_coding	6.87441	Yes
GLIS3	protein_coding	13.7488	Yes
GLMN	protein_coding	0	Yes
GLO1	protein_coding	6.87441	Yes
GLRB	protein_coding	0	Yes
GLS	protein_coding	6.87441	Yes
GMDS	protein_coding	6.87441	Yes
GMPR2	protein_coding	6.87441	Yes
GMPS	protein_coding	6.87441	Yes
GNA12	protein_coding	0	Yes
GNAI1	protein_coding	0	Yes
GNAI3	protein_coding	6.87441	Yes
GNAQ	protein_coding	6.87441	Yes
GNB2	protein_coding	13.7488	Yes
GNB5	protein_coding	0	Yes
GNG12	protein_coding	13.7488	Yes
GNPAT	protein_coding	6.87441	Yes
GOLGA4	protein_coding	0	Yes
GOLGA5	protein_coding	13.7488	Yes
GOSR1	protein_coding	6.87441	Yes
GOSR2	protein_coding	6.87441	Yes
GP1BB	protein_coding	6.87441	Yes
GPAT3	protein_coding	6.87441	Yes
GPAT4	protein_coding	13.7488	Yes
GPATCH8	protein_coding	0	Yes
GPBP1	protein_coding	0	Yes
GPBP1L1	protein_coding	6.87441	Yes
GPC4	protein_coding	0	Yes
GPC5	protein_coding	20.6232	Yes
GPHN	protein_coding	20.6232	Yes
GPLD1	protein_coding	6.87441	Yes
GPR108	protein_coding	0	Yes
GPR137C	protein_coding	6.87441	Yes
GPR176	protein_coding	0	Yes
GRAMD2B	protein_coding	6.87441	Yes
GRB2	protein_coding	0	Yes
GRIK1	protein_coding	6.87441	Yes
GRIK4	protein_coding	6.87441	Yes
GRIP1	protein_coding	6.87441	Yes
GSN	protein_coding	6.87441	Yes
GSPT1	protein_coding	6.87441	Yes
GSTA4	protein_coding	0	Yes
GSTK1	protein_coding	0	Yes
GSTP1	protein_coding	0	Yes
GTDC1	protein_coding	6.87441	Yes
GTF2A1	protein_coding	6.87441	Yes
GTF2B	protein_coding	0	Yes
GTF2I	protein_coding	6.87441	Yes
GTF2IRD1	protein_coding	6.87441	Yes
GTF3C2	protein_coding	0	Yes
GTF3C3	protein_coding	0	Yes
GYG2	protein_coding	0	Yes
H1-4	protein_coding	6.87441	Yes
H1F0	protein_coding	0	Yes
H2AFV	protein_coding	0	Yes
H6PD	protein_coding	6.87441	Yes
HACD3	protein_coding	0	Yes
HADHA	protein_coding	0	Yes
HAUS4	protein_coding	6.87441	Yes
HBS1L	protein_coding	6.87441	Yes
HDAC8	protein_coding	0	Yes
HDGF	protein_coding	0	Yes
HDGFL2	protein_coding	13.7488	Yes
HDGFL3	protein_coding	6.87441	Yes
HEATR1	protein_coding	0	Yes
HEATR5B	protein_coding	0	Yes
HEBP2	protein_coding	6.87441	Yes
HECA	protein_coding	6.87441	Yes
HECTD2	protein_coding	6.87441	Yes
HEG1	protein_coding	0	Yes
HELLS	protein_coding	13.7488	Yes
HERC1	protein_coding	6.87441	Yes
HERC3	protein_coding	0	Yes
HHAT	protein_coding	13.7488	Yes
HIC2	protein_coding	0	Yes
HIF1A	protein_coding	6.87441	Yes
HIPK2	protein_coding	13.7488	Yes
HIST2H2AB	protein_coding	0	Yes
HIST3H2A	protein_coding	6.87441	Yes
HIST4H4	protein_coding	6.87441	Yes
HIVEP2	protein_coding	0	Yes
HIVEP3	protein_coding	6.87441	Yes
HLCS	protein_coding	6.87441	Yes
HLTF	protein_coding	6.87441	Yes
HMGXB3	protein_coding	0	Yes
HNRNPA2B1	protein_coding	13.7488	Yes
HNRNPA3	protein_coding	13.7488	Yes
HNRNPAB	protein_coding	0	Yes
HNRNPC	protein_coding	20.6232	Yes
HNRNPD	protein_coding	0	Yes
HNRNPF	protein_coding	13.7488	Yes
HNRNPH1	protein_coding	6.87441	Yes
HNRNPK	protein_coding	6.87441	Yes
HNRNPL	protein_coding	0	Yes
HNRNPLL	protein_coding	6.87441	Yes
HNRNPM	protein_coding	0	Yes
HNRNPR	protein_coding	0	Yes
HNRNPU	protein_coding	6.87441	Yes
HNRNPUL1	protein_coding	6.87441	Yes
HNRNPUL2	protein_coding	0	Yes
HOOK2	protein_coding	6.87441	Yes
HOOK3	protein_coding	0	Yes
HOXA3	protein_coding	13.7488	Yes
HOXA9	protein_coding	0	Yes
HS2ST1	protein_coding	0	Yes
HS6ST1	protein_coding	0	Yes
HSBP1	protein_coding	0	Yes
HSD17B10	protein_coding	0	Yes
HSD17B12	protein_coding	6.87441	Yes
HSF2	protein_coding	13.7488	Yes
HSP90AA1	protein_coding	13.7488	Yes
HSP90AB1	protein_coding	6.87441	Yes
HSPA8	protein_coding	0	Yes
HSPA9	protein_coding	0	Yes
HSPG2	protein_coding	61.8697	Yes
HSPH1	protein_coding	0	Yes
HTRA2	protein_coding	0	Yes
HTT	protein_coding	6.87441	Yes
HUWE1	protein_coding	20.6232	Yes
HYOU1	protein_coding	6.87441	Yes
IARS1	protein_coding	0	Yes
IDE	protein_coding	0	Yes
IDH3A	protein_coding	0	Yes
IDH3B	protein_coding	41.2465	Yes
IER3IP1	protein_coding	6.87441	Yes
IFFO2	protein_coding	0	Yes
IFI44L	protein_coding	6.87441	Yes
IFIT5	protein_coding	0	Yes
IFNAR1	protein_coding	6.87441	Yes
IGF1R	protein_coding	6.87441	Yes
IGF2BP2	protein_coding	6.87441	Yes
IGFBP2	protein_coding	6.87441	Yes
IGFBP3	protein_coding	0	Yes
IGFBP7	protein_coding	6.87441	Yes
IGSF3	protein_coding	0	Yes
IHO1	protein_coding	0	Yes
IKZF5	protein_coding	6.87441	Yes
IL1RL1	protein_coding	6.87441	Yes
IL4R	protein_coding	0	Yes
IL6ST	protein_coding	0	Yes
ILF2	protein_coding	13.7488	Yes
ILF3	protein_coding	6.87441	Yes
IMMP1L	protein_coding	0	Yes
IMMP2L	protein_coding	0	Yes
IMMT	protein_coding	13.7488	Yes
IMPA2	protein_coding	20.6232	Yes
ING3	protein_coding	0	Yes
INO80	protein_coding	0	Yes
INPP4B	protein_coding	6.87441	Yes
INPP5F	protein_coding	6.87441	Yes
INSIG1	protein_coding	0	Yes
INTS11	protein_coding	6.87441	Yes
INTS13	protein_coding	0	Yes
INTS1	protein_coding	6.87441	Yes
INTS2	protein_coding	6.87441	Yes
INTS7	protein_coding	0	Yes
IP6K1	protein_coding	0	Yes
IP6K3	protein_coding	6.87441	Yes
IPO11	protein_coding	0	Yes
IPO13	protein_coding	0	Yes
IPO5	protein_coding	6.87441	Yes
IPO7	protein_coding	13.7488	Yes
IPO8	protein_coding	0	Yes
IPO9	protein_coding	6.87441	Yes
IPPK	protein_coding	0	Yes
IQGAP3	protein_coding	13.7488	Yes
IRF2BP2	protein_coding	6.87441	Yes
IRF3	protein_coding	0	Yes
IRS2	protein_coding	6.87441	Yes
ISCA1	protein_coding	0	Yes
ISOC1	protein_coding	6.87441	Yes
ISYNA1	protein_coding	6.87441	Yes
ITCH	protein_coding	0	Yes
ITFG1	protein_coding	6.87441	Yes
ITGA11	protein_coding	0	Yes
ITGA3	protein_coding	0	Yes
ITGAV	protein_coding	6.87441	Yes
ITGB1	protein_coding	0	Yes
ITM2C	protein_coding	6.87441	Yes
ITPK1	protein_coding	0	Yes
ITPRID2	protein_coding	0	Yes
ITSN1	protein_coding	0	Yes
IWS1	protein_coding	0	Yes
JADE1	protein_coding	6.87441	Yes
JAG2	protein_coding	0	Yes
JAK1	protein_coding	20.6232	Yes
JAK2	protein_coding	0	Yes
JAKMIP2	protein_coding	0	Yes
JAZF1	protein_coding	0	Yes
JDP2	protein_coding	6.87441	Yes
JMJD1C	protein_coding	6.87441	Yes
JPH3	protein_coding	6.87441	Yes
KANK2	protein_coding	13.7488	Yes
KANSL1	protein_coding	0	Yes
KANSL3	protein_coding	6.87441	Yes
KAT6A	protein_coding	0	Yes
KAT8	protein_coding	0	Yes
KCNH3	protein_coding	6.87441	Yes
KCNMA1	protein_coding	6.87441	Yes
KCTD14	protein_coding	0	Yes
KCTD16	protein_coding	0	Yes
KCTD19	protein_coding	6.87441	Yes
KCTD3	protein_coding	6.87441	Yes
KCTD9	protein_coding	6.87441	Yes
KDELR1	protein_coding	0	Yes
KDM1A	protein_coding	0	Yes
KDM1B	protein_coding	0	Yes
KDM2A	protein_coding	6.87441	Yes
KDM3B	protein_coding	6.87441	Yes
KDM4A	protein_coding	0	Yes
KDSR	protein_coding	0	Yes
KHDRBS1	protein_coding	0	Yes
KIAA0232	protein_coding	6.87441	Yes
KIAA0319L	protein_coding	6.87441	Yes
KIAA0753	protein_coding	0	Yes
KIAA1109	protein_coding	0	Yes
KIAA1217	protein_coding	6.87441	Yes
KIAA1549	protein_coding	0	Yes
KIAA1958	protein_coding	6.87441	Yes
KIF1A	protein_coding	0	Yes
KIF1C	protein_coding	13.7488	Yes
KIF3B	protein_coding	6.87441	Yes
KIFAP3	protein_coding	6.87441	Yes
KIFC3	protein_coding	6.87441	Yes
KIRREL1	protein_coding	0	Yes
KLC3	protein_coding	0	Yes
KLF10	protein_coding	0	Yes
KLF12	protein_coding	0	Yes
KLF13	protein_coding	6.87441	Yes
KLHL29	protein_coding	6.87441	Yes
KLHL5	protein_coding	6.87441	Yes
KMT2A	protein_coding	0	Yes
KMT2B	protein_coding	6.87441	Yes
KMT2C	protein_coding	6.87441	Yes
KMT2D	protein_coding	0	Yes
KMT5B	protein_coding	0	Yes
KNL1	protein_coding	13.7488	Yes
KPNA3	protein_coding	0	Yes
KPNA6	protein_coding	0	Yes
KRAS	protein_coding	0	Yes
KRCC1	protein_coding	6.87441	Yes
KRT17	protein_coding	6.87441	Yes
KRT18	protein_coding	6.87441	Yes
KRT80	protein_coding	0	Yes
KTN1	protein_coding	6.87441	Yes
KYAT3	protein_coding	0	Yes
L1CAM	protein_coding	6.87441	Yes
LACTB	protein_coding	0	Yes
LAMA3	protein_coding	13.7488	Yes
LAMA4	protein_coding	0	Yes
LAMB1	protein_coding	6.87441	Yes
LAMP1	protein_coding	0	Yes
LAMTOR2	protein_coding	6.87441	Yes
LANCL2	protein_coding	0	Yes
LAPTM4B	protein_coding	20.6232	Yes
LARP4	protein_coding	13.7488	Yes
LARS1	protein_coding	0	Yes
LATS2	protein_coding	6.87441	Yes
LCLAT1	protein_coding	6.87441	Yes
LCMT1	protein_coding	0	Yes
LCORL	protein_coding	0	Yes
LDLR	protein_coding	13.7488	Yes
LENG8	protein_coding	0	Yes
LEPROT	protein_coding	6.87441	Yes
LETMD1	protein_coding	6.87441	Yes
LGALS1	protein_coding	0	Yes
LGMN	protein_coding	0	Yes
LHFPL3	protein_coding	6.87441	Yes
LIFR	protein_coding	0	Yes
LIG3	protein_coding	0	Yes
LIMCH1	protein_coding	0	Yes
LIN7C	protein_coding	6.87441	Yes
LIPE	protein_coding	0	Yes
LMAN1	protein_coding	0	Yes
LMBRD1	protein_coding	6.87441	Yes
LMNA	protein_coding	0	Yes
LMNB2	protein_coding	6.87441	Yes
LMTK2	protein_coding	6.87441	Yes
LNPK	protein_coding	6.87441	Yes
LOC103214204	protein_coding	0	Yes
LOC103214626	protein_coding	0	Yes
LOC103214789	lncRNA	27.4976	Yes
LOC103215009	protein_coding	0	Yes
LOC103215822	protein_coding	0	Yes
LOC103216034	protein_coding	13.7488	Yes
LOC103216683	protein_coding	0	Yes
LOC103217002	protein_coding	6.87441	Yes
LOC103217050	transcribed_pseudogene	13.7488	Yes
LOC103217070	protein_coding	0	Yes
LOC103217237	protein_coding	6.87441	Yes
LOC103217516	transcribed_pseudogene	0	Yes
LOC103218238	protein_coding	0	Yes
LOC103218666	protein_coding	6.87441	Yes
LOC103218923	protein_coding	13.7488	Yes
LOC103219257	protein_coding	6.87441	Yes
LOC103219433	protein_coding	6.87441	Yes
LOC103219558	protein_coding	0	Yes
LOC103219631	protein_coding	0	Yes
LOC103219772	protein_coding	6.87441	Yes
LOC103219917	protein_coding	0	Yes
LOC103220001	protein_coding	13.7488	Yes
LOC103220046	protein_coding	0	Yes
LOC103220177	transcribed_pseudogene	0	Yes
LOC103221401	protein_coding	0	Yes
LOC103221832	protein_coding	0	Yes
LOC103221883	protein_coding	0	Yes
LOC103221932	protein_coding	6.87441	Yes
LOC103221970	protein_coding	13.7488	Yes
LOC103221971	protein_coding	0	Yes
LOC103221972	protein_coding	6.87441	Yes
LOC103221996	protein_coding	0	Yes
LOC103222004	protein_coding	6.87441	Yes
LOC103222015	protein_coding	0	Yes
LOC103222316	protein_coding	0	Yes
LOC103222358	transcribed_pseudogene	0	Yes
LOC103222703	protein_coding	27.4976	Yes
LOC103222800	lncRNA	0	Yes
LOC103222838	protein_coding	0	Yes
LOC103223283	protein_coding	0	Yes
LOC103223312	protein_coding	6.87441	Yes
LOC103223848	protein_coding	6.87441	Yes
LOC103223954	protein_coding	6.87441	Yes
LOC103224063	protein_coding	0	Yes
LOC103224334	protein_coding	6.87441	Yes
LOC103224743	protein_coding	0	Yes
LOC103224908	protein_coding	6.87441	Yes
LOC103225023	protein_coding	0	Yes
LOC103225074	transcribed_pseudogene	0	Yes
LOC103225123	protein_coding	0	Yes
LOC103225619	protein_coding	6.87441	Yes
LOC103225804	protein_coding	6.87441	Yes
LOC103225962	protein_coding	6.87441	Yes
LOC103226025	protein_coding	0	Yes
LOC103226082	protein_coding	0	Yes
LOC103226102	protein_coding	27.4976	Yes
LOC103226108	protein_coding	0	Yes
LOC103226149	protein_coding	6.87441	Yes
LOC103226177	protein_coding	0	Yes
LOC103226908	lncRNA	0	Yes
LOC103226980	protein_coding	0	Yes
LOC103227720	protein_coding	0	Yes
LOC103228946	lncRNA	247.479	Yes
LOC103229645	protein_coding	6.87441	Yes
LOC103229978	protein_coding	6.87441	Yes
LOC103230361	lncRNA	6.87441	Yes
LOC103230550	protein_coding	0	Yes
LOC103230584	protein_coding	13.7488	Yes
LOC103231510	protein_coding	6.87441	Yes
LOC103231594	protein_coding	6.87441	Yes
LOC103231855	lncRNA	6.87441	Yes
LOC103232654	protein_coding	0	Yes
LOC103232734	transcribed_pseudogene	6.87441	Yes
LOC103233055	protein_coding	0	Yes
LOC103233210	protein_coding	6.87441	Yes
LOC103233320	protein_coding	0	Yes
LOC103233412	protein_coding	13.7488	Yes
LOC103233590	protein_coding	13.7488	Yes
LOC103233770	protein_coding	0	Yes
LOC103234109	protein_coding	0	Yes
LOC103234264	protein_coding	6.87441	Yes
LOC103235195	protein_coding	6.87441	Yes
LOC103235383	protein_coding	6.87441	Yes
LOC103235505	protein_coding	13.7488	Yes
LOC103235773	protein_coding	0	Yes
LOC103236146	lncRNA	0	Yes
LOC103236838	lncRNA	6.87441	Yes
LOC103237659	transcribed_pseudogene	6.87441	Yes
LOC103237988	protein_coding	0	Yes
LOC103238260	protein_coding	0	Yes
LOC103238689	transcribed_pseudogene	6.87441	Yes
LOC103238749	protein_coding	6.87441	Yes
LOC103238922	protein_coding	0	Yes
LOC103239356	protein_coding	13.7488	Yes
LOC103239898	protein_coding	6.87441	Yes
LOC103239961	protein_coding	6.87441	Yes
LOC103240044	protein_coding	6.87441	Yes
LOC103240299	protein_coding	6.87441	Yes
LOC103240409	protein_coding	0	Yes
LOC103240656	protein_coding	6.87441	Yes
LOC103240819	protein_coding	6.87441	Yes
LOC103240947	protein_coding	6.87441	Yes
LOC103240977	lncRNA	6.87441	Yes
LOC103241405	protein_coding	13.7488	Yes
LOC103241427	protein_coding	13.7488	Yes
LOC103241760	protein_coding	13.7488	Yes
LOC103241851	protein_coding	6.87441	Yes
LOC103241887	protein_coding	20.6232	Yes
LOC103241899	lncRNA	61.8697	Yes
LOC103242231	protein_coding	0	Yes
LOC103242770	lncRNA	6.87441	Yes
LOC103242968	lncRNA	0	Yes
LOC103243033	protein_coding	20.6232	Yes
LOC103243041	protein_coding	13.7488	Yes
LOC103243402	protein_coding	0	Yes
LOC103244305	protein_coding	0	Yes
LOC103244571	protein_coding	0	Yes
LOC103244656	protein_coding	13.7488	Yes
LOC103245138	lncRNA	6.87441	Yes
LOC103245184	protein_coding	6.87441	Yes
LOC103245928	protein_coding	0	Yes
LOC103246030	lncRNA	0	Yes
LOC103246069	protein_coding	0	Yes
LOC103246379	protein_coding	6.87441	Yes
LOC103246524	protein_coding	0	Yes
LOC103246576	protein_coding	0	Yes
LOC103246793	protein_coding	0	Yes
LOC103246803	protein_coding	6.87441	Yes
LOC103247067	lncRNA	6.87441	Yes
LOC103247113	protein_coding	0	Yes
LOC103247274	lncRNA	0	Yes
LOC103247284	lncRNA	6.87441	Yes
LOC103247367	protein_coding	6.87441	Yes
LOC103247388	protein_coding	0	Yes
LOC103247792	protein_coding	6.87441	Yes
LOC103247796	protein_coding	20.6232	Yes
LOC103247827	protein_coding	6.87441	Yes
LOC103247843	lncRNA	0	Yes
LOC103248123	protein_coding	0	Yes
LOC103248666	protein_coding	0	Yes
LOC103248782	transcribed_pseudogene	0	Yes
LOC103248890	protein_coding	6.87441	Yes
LOC103249000	protein_coding	0	Yes
LOC119618096	protein_coding	0	Yes
LOC119618117	protein_coding	0	Yes
LOC119618216	protein_coding	0	Yes
LOC119618531	protein_coding	6.87441	Yes
LOC119618578	lncRNA	0	Yes
LOC119618922	protein_coding	0	Yes
LOC119619359	lncRNA	6.87441	Yes
LOC119619406	protein_coding	0	Yes
LOC119619597	protein_coding	0	Yes
LOC119619962	transcribed_pseudogene	0	Yes
LOC119620003	lncRNA	0	Yes
LOC119620172	protein_coding	6.87441	Yes
LOC119620232	lncRNA	20.6232	Yes
LOC119620379	snoRNA	0	Yes
LOC119620575	protein_coding	6.87441	Yes
LOC119620791	snoRNA	0	Yes
LOC119620988	lncRNA	20.6232	Yes
LOC119621181	protein_coding	0	Yes
LOC119621286	protein_coding	6.87441	Yes
LOC119621356	lncRNA	0	Yes
LOC119621919	lncRNA	0	Yes
LOC119622177	lncRNA	6.87441	Yes
LOC119622196	protein_coding	0	Yes
LOC119622580	lncRNA	6.87441	Yes
LOC119622623	protein_coding	0	Yes
LOC119622946	protein_coding	27.4976	Yes
LOC119622974	protein_coding	6.87441	Yes
LOC119622992	rRNA	34.3721	Yes
LOC119623022	protein_coding	0	Yes
LOC119623105	protein_coding	0	Yes
LOC119623115	protein_coding	6.87441	Yes
LOC119623257	protein_coding	0	Yes
LOC119623263	protein_coding	0	Yes
LOC119623417	protein_coding	34.3721	Yes
LOC119623468	protein_coding	6.87441	Yes
LOC119623494	protein_coding	13.7488	Yes
LOC119623838	lncRNA	0	Yes
LOC119623946	lncRNA	0	Yes
LOC119624217	lncRNA	6.87441	Yes
LOC119624323	transcribed_pseudogene	6.87441	Yes
LOC119624416	protein_coding	0	Yes
LOC119624840	protein_coding	6.87441	Yes
LOC119624861	protein_coding	34.3721	Yes
LOC119624900	lncRNA	0	Yes
LOC119624908	lncRNA	0	Yes
LOC119625044	protein_coding	6.87441	Yes
LOC119625272	lncRNA	0	Yes
LOC119625750	protein_coding	6.87441	Yes
LOC119625869	lncRNA	6.87441	Yes
LOC119626266	lncRNA	0	Yes
LOC119626727	lncRNA	0	Yes
LOC119627161	lncRNA	0	Yes
LOC119627935	lncRNA	6.87441	Yes
LOC119627962	transcribed_pseudogene	6.87441	Yes
LONP2	protein_coding	6.87441	Yes
LOXL1	protein_coding	0	Yes
LPIN1	protein_coding	0	Yes
LPIN2	protein_coding	0	Yes
LRATD2	protein_coding	0	Yes
LRBA	protein_coding	6.87441	Yes
LRIF1	protein_coding	6.87441	Yes
LRIG2	protein_coding	0	Yes
LRMDA	protein_coding	13.7488	Yes
LRP12	protein_coding	13.7488	Yes
LRP1	protein_coding	6.87441	Yes
LRP6	protein_coding	0	Yes
LRP8	protein_coding	0	Yes
LRPPRC	protein_coding	6.87441	Yes
LRRC40	protein_coding	0	Yes
LRRC58	protein_coding	0	Yes
LRRC8A	protein_coding	0	Yes
LSM14A	protein_coding	20.6232	Yes
LSM14B	protein_coding	0	Yes
LSS	protein_coding	6.87441	Yes
LTA4H	protein_coding	6.87441	Yes
LUZP1	protein_coding	0	Yes
LUZP6	protein_coding	6.87441	Yes
LY6E	protein_coding	0	Yes
LY75	protein_coding	0	Yes
LYPLAL1	protein_coding	0	Yes
M6PR	protein_coding	0	Yes
MACF1	protein_coding	6.87441	Yes
MACROD2	protein_coding	0	Yes
MAD1L1	protein_coding	6.87441	Yes
MAD2L1	protein_coding	0	Yes
MAEA	protein_coding	0	Yes
MAF1	protein_coding	0	Yes
MAFK	protein_coding	0	Yes
MAGED1	protein_coding	6.87441	Yes
MAGI1	protein_coding	0	Yes
MAGI2	protein_coding	0	Yes
MAGI3	protein_coding	0	Yes
MALRD1	protein_coding	6.87441	Yes
MALSU1	protein_coding	0	Yes
MAML1	protein_coding	0	Yes
MAML2	protein_coding	34.3721	Yes
MAN1A2	protein_coding	0	Yes
MAN2A1	protein_coding	0	Yes
MAP1B	protein_coding	6.87441	Yes
MAP3K13	protein_coding	6.87441	Yes
MAP3K14	protein_coding	0	Yes
MAP3K20	protein_coding	0	Yes
MAP3K5	protein_coding	13.7488	Yes
MAP4	protein_coding	0	Yes
MAP4K4	protein_coding	6.87441	Yes
MAP7D1	protein_coding	0	Yes
MAP7D3	protein_coding	13.7488	Yes
MAPK1IP1L	protein_coding	13.7488	Yes
MAPK7	protein_coding	13.7488	Yes
MAPK8	protein_coding	6.87441	Yes
MAPK9	protein_coding	6.87441	Yes
MAPKAPK2	protein_coding	6.87441	Yes
MAPRE1	protein_coding	6.87441	Yes
MAPRE3	protein_coding	0	Yes
MAPT	protein_coding	6.87441	Yes
MARCHF3	protein_coding	6.87441	Yes
MARCHF6	protein_coding	13.7488	Yes
MARCHF7	protein_coding	0	Yes
MARK2	protein_coding	6.87441	Yes
MARK3	protein_coding	0	Yes
MARS1	protein_coding	6.87441	Yes
MAST2	protein_coding	13.7488	Yes
MAU2	protein_coding	0	Yes
MAX	protein_coding	6.87441	Yes
MAZ	protein_coding	0	Yes
MBD5	protein_coding	0	Yes
MBNL1	protein_coding	0	Yes
MBNL2	protein_coding	6.87441	Yes
MBOAT1	protein_coding	6.87441	Yes
MBOAT7	protein_coding	6.87441	Yes
MBTPS1	protein_coding	13.7488	Yes
MCCC2	protein_coding	13.7488	Yes
MCM4	protein_coding	0	Yes
MCM7	protein_coding	13.7488	Yes
MCM8	protein_coding	0	Yes
MCPH1	protein_coding	0	Yes
MCRS1	protein_coding	6.87441	Yes
MCU	protein_coding	6.87441	Yes
MECP2	protein_coding	13.7488	Yes
MED13L	protein_coding	0	Yes
MED17	protein_coding	6.87441	Yes
MED23	protein_coding	6.87441	Yes
MED27	protein_coding	13.7488	Yes
MED8	protein_coding	0	Yes
METAP1	protein_coding	6.87441	Yes
MET	protein_coding	13.7488	Yes
METRN	protein_coding	6.87441	Yes
METRNL	protein_coding	0	Yes
METTL21A	protein_coding	0	Yes
METTL6	protein_coding	13.7488	Yes
MEX3A	protein_coding	6.87441	Yes
MFN1	protein_coding	0	Yes
MFSD14B	protein_coding	13.7488	Yes
MFSD1	protein_coding	0	Yes
MFSD8	protein_coding	6.87441	Yes
MGA	protein_coding	13.7488	Yes
MGRN1	protein_coding	0	Yes
MIEF1	protein_coding	0	Yes
MIER1	protein_coding	13.7488	Yes
MIOS	protein_coding	6.87441	Yes
MIPOL1	protein_coding	0	Yes
MIS18BP1	protein_coding	6.87441	Yes
MKI67	protein_coding	6.87441	Yes
MKRN2	protein_coding	6.87441	Yes
MMADHC	protein_coding	6.87441	Yes
MME	protein_coding	6.87441	Yes
MMP15	protein_coding	6.87441	Yes
MOB1B	protein_coding	6.87441	Yes
MON2	protein_coding	0	Yes
MORC2	protein_coding	0	Yes
MORF4L2	protein_coding	0	Yes
MOV10	protein_coding	0	Yes
MPDZ	protein_coding	6.87441	Yes
MPHOSPH8	protein_coding	0	Yes
MPPE1	protein_coding	6.87441	Yes
MPZL1	protein_coding	0	Yes
MRAS	protein_coding	6.87441	Yes
MRFAP1	protein_coding	6.87441	Yes
MRPL12	protein_coding	6.87441	Yes
MRPL15	protein_coding	0	Yes
MRPL1	protein_coding	0	Yes
MRPL30	protein_coding	0	Yes
MRPL37	protein_coding	0	Yes
MRPL3	protein_coding	6.87441	Yes
MRPL9	protein_coding	6.87441	Yes
MRPS23	protein_coding	6.87441	Yes
MRPS6	protein_coding	0	Yes
MRRF	protein_coding	6.87441	Yes
MRS2	protein_coding	0	Yes
MRTFB	protein_coding	6.87441	Yes
MSH6	protein_coding	13.7488	Yes
MSI2	protein_coding	0	Yes
MSL3	protein_coding	0	Yes
MSMO1	protein_coding	0	Yes
MSN	protein_coding	6.87441	Yes
MSRA	protein_coding	0	Yes
MTA1	protein_coding	6.87441	Yes
MTA3	protein_coding	0	Yes
MTCL1	protein_coding	0	Yes
MTF1	protein_coding	6.87441	Yes
MTF2	protein_coding	0	Yes
MTG2	protein_coding	6.87441	Yes
MTHFD1L	protein_coding	6.87441	Yes
MTMR14	protein_coding	0	Yes
MTMR2	protein_coding	13.7488	Yes
MTMR4	protein_coding	0	Yes
MTMR6	protein_coding	6.87441	Yes
MTOR	protein_coding	13.7488	Yes
MTSS1	protein_coding	6.87441	Yes
MYBL2	protein_coding	0	Yes
MYH10	protein_coding	0	Yes
MYH9	protein_coding	0	Yes
MYL10	protein_coding	6.87441	Yes
MYL6	protein_coding	0	Yes
MYO10	protein_coding	13.7488	Yes
MYO19	protein_coding	6.87441	Yes
MYO1B	protein_coding	13.7488	Yes
MYO1C	protein_coding	0	Yes
MYO1D	protein_coding	0	Yes
MYO1E	protein_coding	20.6232	Yes
MYO9B	protein_coding	0	Yes
MYORG	protein_coding	0	Yes
MYSM1	protein_coding	0	Yes
N4BP1	protein_coding	0	Yes
NAA25	protein_coding	6.87441	Yes
NAA50	protein_coding	6.87441	Yes
NABP2	protein_coding	0	Yes
NAP1L1	protein_coding	6.87441	Yes
NAP1L4	protein_coding	6.87441	Yes
NARS1	protein_coding	13.7488	Yes
NARS2	protein_coding	0	Yes
NAT10	protein_coding	6.87441	Yes
NAXE	protein_coding	0	Yes
NBEA	protein_coding	0	Yes
NBEAL1	protein_coding	6.87441	Yes
NBL1	protein_coding	0	Yes
NBN	protein_coding	0	Yes
NCAM1	protein_coding	0	Yes
NCAM2	protein_coding	6.87441	Yes
NCAPD3	protein_coding	6.87441	Yes
NCAPH	protein_coding	13.7488	Yes
NCK1	protein_coding	0	Yes
NCKAP1	protein_coding	0	Yes
NCL	protein_coding	13.7488	Yes
NCLN	protein_coding	6.87441	Yes
NCOA3	protein_coding	6.87441	Yes
NCOR1	protein_coding	0	Yes
NCOR2	protein_coding	0	Yes
NCS1	protein_coding	0	Yes
NCSTN	protein_coding	0	Yes
NDC1	protein_coding	0	Yes
NDUFA12	protein_coding	6.87441	Yes
NDUFA13	protein_coding	0	Yes
NDUFA1	protein_coding	0	Yes
NDUFA8	protein_coding	6.87441	Yes
NDUFAF6	protein_coding	0	Yes
NDUFAF7	protein_coding	0	Yes
NDUFB3	protein_coding	0	Yes
NDUFS2	protein_coding	0	Yes
NDUFS7	protein_coding	6.87441	Yes
NECAB1	protein_coding	0	Yes
NECAB3	protein_coding	6.87441	Yes
NEDD4	protein_coding	13.7488	Yes
NEDD4L	protein_coding	6.87441	Yes
NEDD9	protein_coding	6.87441	Yes
NEIL3	protein_coding	0	Yes
NEK1	protein_coding	13.7488	Yes
NEK8	protein_coding	0	Yes
NELFB	protein_coding	6.87441	Yes
NELFCD	protein_coding	6.87441	Yes
NEMF	protein_coding	6.87441	Yes
NEO1	protein_coding	0	Yes
NEXMIF	protein_coding	6.87441	Yes
NF1	protein_coding	6.87441	Yes
NFASC	protein_coding	6.87441	Yes
NFAT5	protein_coding	0	Yes
NFE2L2	protein_coding	0	Yes
NFIA	protein_coding	6.87441	Yes
NFIC	protein_coding	6.87441	Yes
NFXL1	protein_coding	0	Yes
NFYC	protein_coding	0	Yes
NGF	protein_coding	6.87441	Yes
NHLRC3	protein_coding	6.87441	Yes
NHSL2	protein_coding	0	Yes
NIPA1	protein_coding	6.87441	Yes
NIPBL	protein_coding	6.87441	Yes
NKPD1	protein_coding	6.87441	Yes
NKTR	protein_coding	13.7488	Yes
NLGN1	protein_coding	0	Yes
NLGN2	protein_coding	6.87441	Yes
NMD3	protein_coding	0	Yes
NMNAT3	protein_coding	0	Yes
NMT1	protein_coding	6.87441	Yes
NNT	protein_coding	6.87441	Yes
NOC4L	protein_coding	6.87441	Yes
NOL10	protein_coding	13.7488	Yes
NOL11	protein_coding	6.87441	Yes
NOP14	protein_coding	6.87441	Yes
NOP56	protein_coding	6.87441	Yes
NOTCH1	protein_coding	0	Yes
NOTCH2	protein_coding	0	Yes
NPLOC4	protein_coding	0	Yes
NPM1	protein_coding	0	Yes
NPNT	protein_coding	6.87441	Yes
NPTX1	protein_coding	6.87441	Yes
NR2C1	protein_coding	0	Yes
NRDC	protein_coding	0	Yes
NRIP1	protein_coding	0	Yes
NSD1	protein_coding	0	Yes
NSFL1C	protein_coding	6.87441	Yes
NSMCE2	protein_coding	0	Yes
NSMF	protein_coding	6.87441	Yes
NT5C3A	protein_coding	0	Yes
NUAK1	protein_coding	0	Yes
NUCKS1	protein_coding	6.87441	Yes
NUDT3	protein_coding	6.87441	Yes
NUDT4	protein_coding	13.7488	Yes
NUFIP2	protein_coding	6.87441	Yes
NUMA1	protein_coding	0	Yes
NUMBL	protein_coding	0	Yes
NUP107	protein_coding	0	Yes
NUP153	protein_coding	0	Yes
NUP205	protein_coding	6.87441	Yes
NUP210	protein_coding	0	Yes
NUP50	protein_coding	0	Yes
NUP58	protein_coding	6.87441	Yes
NUP62	protein_coding	0	Yes
NUP98	protein_coding	6.87441	Yes
NUSAP1	protein_coding	13.7488	Yes
NXF1	protein_coding	6.87441	Yes
NXN	protein_coding	6.87441	Yes
OAS3	protein_coding	0	Yes
OBI1	protein_coding	0	Yes
OBSCN	protein_coding	6.87441	Yes
OCIAD1	protein_coding	6.87441	Yes
ODC1	protein_coding	6.87441	Yes
OGA	protein_coding	0	Yes
OLA1	protein_coding	6.87441	Yes
OPTN	protein_coding	6.87441	Yes
OS9	protein_coding	6.87441	Yes
OSBPL3	protein_coding	0	Yes
OSBPL8	protein_coding	0	Yes
OTUD1	protein_coding	6.87441	Yes
OTUD4	protein_coding	6.87441	Yes
OTUD7B	protein_coding	6.87441	Yes
OXR1	protein_coding	0	Yes
OXSR1	protein_coding	6.87441	Yes
P3H1	protein_coding	6.87441	Yes
P4HA1	protein_coding	0	Yes
P4HB	protein_coding	6.87441	Yes
P4HTM	protein_coding	0	Yes
PABPC1	protein_coding	0	Yes
PACS1	protein_coding	6.87441	Yes
PACSIN3	protein_coding	6.87441	Yes
PAK1	protein_coding	6.87441	Yes
PAM	protein_coding	6.87441	Yes
PANK1	protein_coding	0	Yes
PAPOLA	protein_coding	13.7488	Yes
PAPOLG	protein_coding	0	Yes
PARD3	protein_coding	34.3721	Yes
PARN	protein_coding	0	Yes
PARP11	protein_coding	0	Yes
PARP2	protein_coding	6.87441	Yes
PARP6	protein_coding	0	Yes
PARVA	protein_coding	20.6232	Yes
PAWR	protein_coding	0	Yes
PAX8	protein_coding	6.87441	Yes
PAXIP1	protein_coding	6.87441	Yes
PBK	protein_coding	6.87441	Yes
PBLD	protein_coding	6.87441	Yes
PCBP2	protein_coding	6.87441	Yes
PCBP4	protein_coding	6.87441	Yes
PCED1A	protein_coding	6.87441	Yes
PCF11	protein_coding	13.7488	Yes
PCGF6	protein_coding	6.87441	Yes
PCLAF	protein_coding	6.87441	Yes
PCMTD1	protein_coding	0	Yes
PCMTD2	protein_coding	6.87441	Yes
PCNA	protein_coding	6.87441	Yes
PCNT	protein_coding	13.7488	Yes
PCNX1	protein_coding	6.87441	Yes
PCNX3	protein_coding	6.87441	Yes
PCNX4	protein_coding	13.7488	Yes
PCYOX1	protein_coding	6.87441	Yes
PDCD11	protein_coding	0	Yes
PDE3A	protein_coding	6.87441	Yes
PDLIM1	protein_coding	6.87441	Yes
PDLIM5	protein_coding	0	Yes
PDP2	protein_coding	0	Yes
PDPK1	protein_coding	0	Yes
PDPN	protein_coding	6.87441	Yes
PDS5A	protein_coding	0	Yes
PDXK	protein_coding	6.87441	Yes
PDZD2	protein_coding	6.87441	Yes
PDZD4	protein_coding	13.7488	Yes
PDZD8	protein_coding	0	Yes
PEAK1	protein_coding	20.6232	Yes
PEBP1	protein_coding	6.87441	Yes
PEDS1	protein_coding	0	Yes
PELI2	protein_coding	6.87441	Yes
PEX7	protein_coding	0	Yes
PFDN1	protein_coding	13.7488	Yes
PFKL	protein_coding	0	Yes
PFN2	protein_coding	13.7488	Yes
PGAM1	protein_coding	0	Yes
PGK1	protein_coding	6.87441	Yes
PGM2	protein_coding	6.87441	Yes
PGPEP1	protein_coding	6.87441	Yes
PGR	protein_coding	0	Yes
PHACTR1	protein_coding	0	Yes
PHACTR4	protein_coding	6.87441	Yes
PHB2	protein_coding	13.7488	Yes
PHC2	protein_coding	6.87441	Yes
PHF14	protein_coding	6.87441	Yes
PHF20	protein_coding	6.87441	Yes
PHF3	protein_coding	6.87441	Yes
PHF6	protein_coding	0	Yes
PHF8	protein_coding	6.87441	Yes
PHKA2	protein_coding	6.87441	Yes
PHKB	protein_coding	6.87441	Yes
PHKG2	protein_coding	6.87441	Yes
PHLPP1	protein_coding	20.6232	Yes
PHOSPHO2	protein_coding	6.87441	Yes
PHRF1	protein_coding	6.87441	Yes
PIAS2	protein_coding	6.87441	Yes
PIBF1	protein_coding	27.4976	Yes
PICALM	protein_coding	13.7488	Yes
PID1	protein_coding	0	Yes
PIEZO2	protein_coding	6.87441	Yes
PIGF	protein_coding	0	Yes
PIGG	protein_coding	13.7488	Yes
PIGL	protein_coding	0	Yes
PIGN	protein_coding	6.87441	Yes
PIGU	protein_coding	0	Yes
PIK3C2A	protein_coding	6.87441	Yes
PIK3C3	protein_coding	6.87441	Yes
PIK3CB	protein_coding	0	Yes
PIKFYVE	protein_coding	13.7488	Yes
PIN1	protein_coding	6.87441	Yes
PIP4K2A	protein_coding	6.87441	Yes
PITHD1	protein_coding	6.87441	Yes
PITPNB	protein_coding	0	Yes
PITPNM3	protein_coding	6.87441	Yes
PITX1	protein_coding	0	Yes
PJA2	protein_coding	6.87441	Yes
PKD1	protein_coding	13.7488	Yes
PKNOX1	protein_coding	6.87441	Yes
PKP2	protein_coding	0	Yes
PLA2G15	protein_coding	20.6232	Yes
PLA2R1	protein_coding	6.87441	Yes
PLAAT3	protein_coding	0	Yes
PLCB4	protein_coding	0	Yes
PLCE1	protein_coding	0	Yes
PLD1	protein_coding	6.87441	Yes
PLEC	protein_coding	6.87441	Yes
PLEKHA8	protein_coding	6.87441	Yes
PLEKHG7	protein_coding	6.87441	Yes
PLEKHO2	protein_coding	6.87441	Yes
PLIN1	protein_coding	6.87441	Yes
PLK2	protein_coding	27.4976	Yes
PLOD1	protein_coding	6.87441	Yes
PLOD3	protein_coding	0	Yes
PLPPR2	protein_coding	6.87441	Yes
PLPPR5	protein_coding	6.87441	Yes
PLXDC2	protein_coding	6.87441	Yes
PMFBP1	protein_coding	0	Yes
PMS1	protein_coding	6.87441	Yes
PNISR	protein_coding	6.87441	Yes
PNN	protein_coding	0	Yes
POC1A	protein_coding	0	Yes
POC1B	protein_coding	6.87441	Yes
POGK	protein_coding	0	Yes
POLA1	protein_coding	0	Yes
POLD2	protein_coding	6.87441	Yes
POLDIP2	protein_coding	6.87441	Yes
POLE	protein_coding	13.7488	Yes
POLN	protein_coding	6.87441	Yes
POLQ	protein_coding	6.87441	Yes
POLR1B	protein_coding	6.87441	Yes
POLR2A	protein_coding	0	Yes
POLR3B	protein_coding	27.4976	Yes
POMT2	protein_coding	6.87441	Yes
POT1	protein_coding	6.87441	Yes
POU2F1	protein_coding	0	Yes
PPA1	protein_coding	6.87441	Yes
PPARD	protein_coding	6.87441	Yes
PPARGC1B	protein_coding	0	Yes
PPAT	protein_coding	6.87441	Yes
PPHLN1	protein_coding	6.87441	Yes
PPIA	protein_coding	6.87441	Yes
PPIE	protein_coding	6.87441	Yes
PPL	protein_coding	6.87441	Yes
PPM1B	protein_coding	0	Yes
PPM1F	protein_coding	0	Yes
PPM1G	protein_coding	6.87441	Yes
PPM1H	protein_coding	6.87441	Yes
PPP1CA	protein_coding	6.87441	Yes
PPP1R12A	protein_coding	13.7488	Yes
PPP1R12C	protein_coding	0	Yes
PPP1R15B	protein_coding	0	Yes
PPP1R16A	protein_coding	0	Yes
PPP1R2	protein_coding	6.87441	Yes
PPP1R36	protein_coding	6.87441	Yes
PPP1R7	protein_coding	6.87441	Yes
PPP2CB	protein_coding	6.87441	Yes
PPP2R1A	protein_coding	20.6232	Yes
PPP2R2A	protein_coding	0	Yes
PPP2R3A	protein_coding	6.87441	Yes
PPP2R5C	protein_coding	6.87441	Yes
PPP2R5D	protein_coding	6.87441	Yes
PPP2R5E	protein_coding	0	Yes
PPP3CA	protein_coding	0	Yes
PPP5C	protein_coding	6.87441	Yes
PPP6R3	protein_coding	27.4976	Yes
PRC1	protein_coding	6.87441	Yes
PRCC	protein_coding	0	Yes
PRDM2	protein_coding	0	Yes
PRDX1	protein_coding	13.7488	Yes
PRDX3	protein_coding	0	Yes
PRDX4	protein_coding	0	Yes
PREB	protein_coding	0	Yes
PRELID3B	protein_coding	13.7488	Yes
PREPL	protein_coding	6.87441	Yes
PRKAA1	protein_coding	0	Yes
PRKAB1	protein_coding	0	Yes
PRKCA	protein_coding	0	Yes
PRKCE	protein_coding	6.87441	Yes
PRKCSH	protein_coding	0	Yes
PRKDC	protein_coding	0	Yes
PRKN	protein_coding	0	Yes
PRKRA	protein_coding	6.87441	Yes
PRMT1	protein_coding	6.87441	Yes
PRPF40A	protein_coding	13.7488	Yes
PRPF4	protein_coding	0	Yes
PRPF6	protein_coding	6.87441	Yes
PRPF8	protein_coding	20.6232	Yes
PRPS2	protein_coding	6.87441	Yes
PRRC2A	protein_coding	6.87441	Yes
PRRC2B	protein_coding	6.87441	Yes
PRRC2C	protein_coding	0	Yes
PRUNE2	protein_coding	0	Yes
PSD3	protein_coding	0	Yes
PSEN1	protein_coding	0	Yes
PSEN2	protein_coding	0	Yes
PSMA2	protein_coding	6.87441	Yes
PSMB1	protein_coding	6.87441	Yes
PSMB7	protein_coding	6.87441	Yes
PSMD11	protein_coding	0	Yes
PSMD14	protein_coding	20.6232	Yes
PSMD1	protein_coding	6.87441	Yes
PSMD2	protein_coding	0	Yes
PSME3IP1	protein_coding	13.7488	Yes
PSME4	protein_coding	0	Yes
PSMG1	protein_coding	0	Yes
PSPH	protein_coding	6.87441	Yes
PTAR1	protein_coding	0	Yes
PTBP2	protein_coding	13.7488	Yes
PTCD3	protein_coding	13.7488	Yes
PTDSS1	protein_coding	0	Yes
PTDSS2	protein_coding	0	Yes
PTGFRN	protein_coding	0	Yes
PTGR2	protein_coding	6.87441	Yes
PTK2	protein_coding	0	Yes
PTMA	protein_coding	0	Yes
PTPDC1	protein_coding	6.87441	Yes
PTPMT1	protein_coding	0	Yes
PTPN11	protein_coding	6.87441	Yes
PTPN13	protein_coding	13.7488	Yes
PTPN14	protein_coding	20.6232	Yes
PTPN1	protein_coding	6.87441	Yes
PTPN21	protein_coding	0	Yes
PTPN2	protein_coding	0	Yes
PTPN3	protein_coding	6.87441	Yes
PTPN4	protein_coding	0	Yes
PTPRA	protein_coding	6.87441	Yes
PTPRD	protein_coding	0	Yes
PTPRJ	protein_coding	0	Yes
PTPRM	protein_coding	6.87441	Yes
PTPRS	protein_coding	0	Yes
PUM1	protein_coding	13.7488	Yes
PURB	protein_coding	0	Yes
PURG	protein_coding	0	Yes
PXN	protein_coding	0	Yes
PYCR3	protein_coding	6.87441	Yes
PYGO2	protein_coding	6.87441	Yes
QKI	protein_coding	27.4976	Yes
R3HDM2	protein_coding	13.7488	Yes
RAB10	protein_coding	6.87441	Yes
RAB12	protein_coding	0	Yes
RAB1A	protein_coding	6.87441	Yes
RAB21	protein_coding	0	Yes
RAB32	protein_coding	6.87441	Yes
RAB3D	protein_coding	13.7488	Yes
RAB3GAP1	protein_coding	6.87441	Yes
RAB4B	protein_coding	0	Yes
RAB5C	protein_coding	6.87441	Yes
RAB6A	protein_coding	20.6232	Yes
RABEP1	protein_coding	6.87441	Yes
RABGAP1	protein_coding	6.87441	Yes
RABGGTA	protein_coding	6.87441	Yes
RABL6	protein_coding	6.87441	Yes
RACGAP1	protein_coding	0	Yes
RACK1	protein_coding	20.6232	Yes
RAD21	protein_coding	0	Yes
RAD23A	protein_coding	0	Yes
RAD23B	protein_coding	0	Yes
RAD50	protein_coding	6.87441	Yes
RAD51AP1	protein_coding	6.87441	Yes
RAD51B	protein_coding	6.87441	Yes
RAI1	protein_coding	6.87441	Yes
RALGAPA1	protein_coding	6.87441	Yes
RALGAPA2	protein_coding	20.6232	Yes
RALGDS	protein_coding	0	Yes
RALGPS1	protein_coding	0	Yes
RANBP17	protein_coding	6.87441	Yes
RANBP3	protein_coding	6.87441	Yes
RAPGEF1	protein_coding	0	Yes
RAPGEF2	protein_coding	13.7488	Yes
RASAL2	protein_coding	6.87441	Yes
RASSF5	protein_coding	0	Yes
RB1CC1	protein_coding	6.87441	Yes
RBBP6	protein_coding	6.87441	Yes
RBBP7	protein_coding	6.87441	Yes
RBFOX2	protein_coding	13.7488	Yes
RBFOX3	protein_coding	0	Yes
RBM12B	protein_coding	6.87441	Yes
RBM15	protein_coding	6.87441	Yes
RBM19	protein_coding	0	Yes
RBM27	protein_coding	6.87441	Yes
RBM3	protein_coding	6.87441	Yes
RBM5	protein_coding	0	Yes
RBM7	protein_coding	0	Yes
RBMS2	protein_coding	13.7488	Yes
RBMS3	protein_coding	6.87441	Yes
RBPJ	protein_coding	6.87441	Yes
RCAN1	protein_coding	0	Yes
RCC2	protein_coding	6.87441	Yes
RCN3	protein_coding	0	Yes
RCOR1	protein_coding	6.87441	Yes
RDX	protein_coding	6.87441	Yes
RELA	protein_coding	0	Yes
REPS1	protein_coding	6.87441	Yes
RERE	protein_coding	6.87441	Yes
REV1	protein_coding	6.87441	Yes
RFC4	protein_coding	20.6232	Yes
RFWD3	protein_coding	0	Yes
RFX3	protein_coding	13.7488	Yes
RFX5	protein_coding	6.87441	Yes
RFX7	protein_coding	20.6232	Yes
RGS10	protein_coding	6.87441	Yes
RGS7	protein_coding	0	Yes
RHBDD1	protein_coding	20.6232	Yes
RHEB	protein_coding	6.87441	Yes
RHOB	protein_coding	0	Yes
RHOBTB3	protein_coding	6.87441	Yes
RIC1	protein_coding	0	Yes
RIC8B	protein_coding	6.87441	Yes
RICTOR	protein_coding	0	Yes
RIDA	protein_coding	6.87441	Yes
RIF1	protein_coding	6.87441	Yes
RIMS1	protein_coding	6.87441	Yes
RING1	protein_coding	0	Yes
RIOK1	protein_coding	13.7488	Yes
RIOK3	protein_coding	0	Yes
RIT1	protein_coding	0	Yes
RMC1	protein_coding	0	Yes
RMDN1	protein_coding	6.87441	Yes
RMND5A	protein_coding	6.87441	Yes
RNASEH2C	protein_coding	0	Yes
RNF10	protein_coding	6.87441	Yes
RNF130	protein_coding	27.4976	Yes
RNF138	protein_coding	6.87441	Yes
RNF144A	protein_coding	0	Yes
RNF144B	protein_coding	6.87441	Yes
RNF145	protein_coding	6.87441	Yes
RNF146	protein_coding	6.87441	Yes
RNF213	protein_coding	6.87441	Yes
RNF34	protein_coding	0	Yes
RNF41	protein_coding	6.87441	Yes
RNGTT	protein_coding	6.87441	Yes
RNLS	protein_coding	6.87441	Yes
RNMT	protein_coding	0	Yes
ROCK2	protein_coding	0	Yes
ROR1	protein_coding	6.87441	Yes
RORA	protein_coding	6.87441	Yes
RPA1	protein_coding	13.7488	Yes
RPGR	protein_coding	20.6232	Yes
RPL10	protein_coding	0	Yes
RPL13	protein_coding	6.87441	Yes
RPL14	protein_coding	20.6232	Yes
RPL17	protein_coding	13.7488	Yes
RPL18A	protein_coding	54.9953	Yes
RPL19	protein_coding	6.87441	Yes
RPL22	protein_coding	0	Yes
RPL26	protein_coding	13.7488	Yes
RPL27A	protein_coding	6.87441	Yes
RPL27	protein_coding	0	Yes
RPL31	protein_coding	13.7488	Yes
RPL34	protein_coding	0	Yes
RPL5	protein_coding	0	Yes
RPL7A	protein_coding	6.87441	Yes
RPL7	protein_coding	6.87441	Yes
RPL8	protein_coding	0	Yes
RPLP0	protein_coding	6.87441	Yes
RPLP1	protein_coding	13.7488	Yes
RPLP2	protein_coding	0	Yes
RPRD2	protein_coding	0	Yes
RPS18	protein_coding	6.87441	Yes
RPS19	protein_coding	0	Yes
RPS24	protein_coding	6.87441	Yes
RPS27A	protein_coding	6.87441	Yes
RPS29	protein_coding	6.87441	Yes
RPS2	protein_coding	6.87441	Yes
RPS3	protein_coding	13.7488	Yes
RPS5	protein_coding	0	Yes
RPS6	protein_coding	6.87441	Yes
RPS6KA1	protein_coding	0	Yes
RPS6KA5	protein_coding	0	Yes
RPS6KB1	protein_coding	13.7488	Yes
RPS6KC1	protein_coding	6.87441	Yes
RPS7	protein_coding	0	Yes
RPS8	protein_coding	6.87441	Yes
RPSA	protein_coding	6.87441	Yes
RPTOR	protein_coding	0	Yes
RRAS2	protein_coding	6.87441	Yes
RRAS	protein_coding	0	Yes
RRBP1	protein_coding	6.87441	Yes
RREB1	protein_coding	0	Yes
RSPRY1	protein_coding	0	Yes
RSRC1	protein_coding	13.7488	Yes
RTEL1	protein_coding	0	Yes
RTKN2	protein_coding	0	Yes
RTN3	protein_coding	6.87441	Yes
RTTN	protein_coding	20.6232	Yes
RUFY3	protein_coding	27.4976	Yes
RWDD1	protein_coding	6.87441	Yes
RXYLT1	protein_coding	6.87441	Yes
S100A13	protein_coding	6.87441	Yes
S100A16	protein_coding	6.87441	Yes
S100A1	protein_coding	0	Yes
SACS	protein_coding	6.87441	Yes
SAE1	protein_coding	0	Yes
SAFB2	protein_coding	0	Yes
SAMD4A	protein_coding	13.7488	Yes
SAMD4B	protein_coding	20.6232	Yes
SAR1A	protein_coding	6.87441	Yes
SART3	protein_coding	6.87441	Yes
SBF2	protein_coding	6.87441	Yes
SBNO2	protein_coding	6.87441	Yes
[truncated: 650 more rows]

## Sheet: Chimeric Reads in Cos-7-rep2
# Table S5. Chimeric level of genes in infected monkey cell lines
# Chimeric level is estimated by CPM with normalization of viral depth
# Chimeric genes are determined by CPM >= 1 in any replicates for one cell line
GeneName	GeneType	Cos-7-rep2_CPM	ChimericGene_in_Cos-7
AAK1	protein_coding	0	Yes
AASDHPPT	protein_coding	15.8339	Yes
ABCB1	protein_coding	23.7509	Yes
ABCB7	protein_coding	15.8339	Yes
ABCC3	protein_coding	0	Yes
ABCC4	protein_coding	0	Yes
ABCD3	protein_coding	0	Yes
ABHD13	protein_coding	0	Yes
ABHD17B	protein_coding	15.8339	Yes
ABHD17C	protein_coding	0	Yes
ABHD5	protein_coding	7.91697	Yes
ABHD8	protein_coding	7.91697	Yes
ABL1	protein_coding	0	Yes
ABLIM1	protein_coding	0	Yes
ABLIM3	protein_coding	7.91697	Yes
ABR	protein_coding	7.91697	Yes
ACACA	protein_coding	23.7509	Yes
ACAD9	protein_coding	7.91697	Yes
ACADSB	protein_coding	7.91697	Yes
ACER2	protein_coding	7.91697	Yes
ACIN1	protein_coding	0	Yes
ACLY	protein_coding	23.7509	Yes
ACOT9	protein_coding	23.7509	Yes
ACSL1	protein_coding	0	Yes
ACSL3	protein_coding	7.91697	Yes
ACSM3	protein_coding	7.91697	Yes
ACTB	protein_coding	39.5848	Yes
ACTG1	protein_coding	7.91697	Yes
ACTN1	protein_coding	0	Yes
ACTR2	protein_coding	23.7509	Yes
ACTR3B	protein_coding	7.91697	Yes
ACTR3	protein_coding	0	Yes
ACTR5	protein_coding	7.91697	Yes
ACVR2B	protein_coding	7.91697	Yes
ADAM10	protein_coding	0	Yes
ADAM15	protein_coding	7.91697	Yes
ADAM9	protein_coding	7.91697	Yes
ADAMTS12	protein_coding	0	Yes
ADAMTS2	protein_coding	0	Yes
ADAMTSL4	protein_coding	7.91697	Yes
ADAR	protein_coding	7.91697	Yes
ADAT3	protein_coding	0	Yes
ADCK5	protein_coding	0	Yes
ADCY1	protein_coding	15.8339	Yes
ADCY3	protein_coding	0	Yes
ADCY9	protein_coding	0	Yes
ADGRA2	protein_coding	15.8339	Yes
ADGRG6	protein_coding	0	Yes
ADGRL1	protein_coding	7.91697	Yes
ADGRL2	protein_coding	0	Yes
ADIPOR1	protein_coding	7.91697	Yes
ADIPOR2	protein_coding	7.91697	Yes
ADK	protein_coding	15.8339	Yes
ADNP2	protein_coding	7.91697	Yes
ADORA2A	protein_coding	0	Yes
ADRM1	protein_coding	0	Yes
ADSL	protein_coding	0	Yes
ADSS2	protein_coding	7.91697	Yes
AFAP1L2	protein_coding	7.91697	Yes
AFDN	protein_coding	0	Yes
AFF1	protein_coding	7.91697	Yes
AFF2	protein_coding	0	Yes
AFF4	protein_coding	0	Yes
AFG1L	protein_coding	15.8339	Yes
AGAP1	protein_coding	7.91697	Yes
AGAP3	protein_coding	0	Yes
AGBL3	protein_coding	39.5848	Yes
AGFG2	protein_coding	0	Yes
AGMAT	protein_coding	15.8339	Yes
AGO1	protein_coding	0	Yes
AGPS	protein_coding	0	Yes
AGTPBP1	protein_coding	0	Yes
AHCTF1	protein_coding	0	Yes
AHCYL2	protein_coding	0	Yes
AHNAK	protein_coding	7.91697	Yes
AIDA	protein_coding	15.8339	Yes
AIFM1	protein_coding	7.91697	Yes
AKAP10	protein_coding	7.91697	Yes
AKAP12	protein_coding	15.8339	Yes
AKAP1	protein_coding	0	Yes
AKAP9	protein_coding	7.91697	Yes
AKIP1	protein_coding	7.91697	Yes
ALDH3A2	protein_coding	7.91697	Yes
ALDOA	protein_coding	7.91697	Yes
ALG13	protein_coding	0	Yes
ALG6	protein_coding	7.91697	Yes
ALMS1	protein_coding	15.8339	Yes
ALPK2	protein_coding	0	Yes
ALS2	protein_coding	15.8339	Yes
AMFR	protein_coding	0	Yes
AMMECR1	protein_coding	7.91697	Yes
AMMECR1L	protein_coding	15.8339	Yes
AMOTL1	protein_coding	7.91697	Yes
AMOTL2	protein_coding	31.6679	Yes
ANAPC4	protein_coding	0	Yes
ANGPTL2	protein_coding	7.91697	Yes
ANK2	protein_coding	0	Yes
ANKDD1B	protein_coding	7.91697	Yes
ANKFY1	protein_coding	23.7509	Yes
ANKRD12	protein_coding	0	Yes
ANKRD13A	protein_coding	7.91697	Yes
ANKRD13C	protein_coding	7.91697	Yes
ANKRD16	protein_coding	0	Yes
ANKRD17	protein_coding	7.91697	Yes
ANKRD26	protein_coding	23.7509	Yes
ANKRD28	protein_coding	7.91697	Yes
ANKRD42	protein_coding	0	Yes
ANKRD54	protein_coding	0	Yes
ANKS1B	protein_coding	7.91697	Yes
ANO1	protein_coding	7.91697	Yes
ANO6	protein_coding	15.8339	Yes
ANP32A	protein_coding	15.8339	Yes
ANXA11	protein_coding	23.7509	Yes
ANXA1	protein_coding	0	Yes
ANXA2	protein_coding	15.8339	Yes
ANXA4	protein_coding	15.8339	Yes
ANXA5	protein_coding	7.91697	Yes
ANXA6	protein_coding	0	Yes
AOPEP	protein_coding	7.91697	Yes
AP1S3	protein_coding	7.91697	Yes
AP2A2	protein_coding	7.91697	Yes
AP2B1	protein_coding	7.91697	Yes
AP2M1	protein_coding	7.91697	Yes
AP3S1	protein_coding	7.91697	Yes
AP4B1	protein_coding	7.91697	Yes
APBB2	protein_coding	7.91697	Yes
APLF	protein_coding	7.91697	Yes
APLP2	protein_coding	31.6679	Yes
APOO	protein_coding	15.8339	Yes
APOOL	protein_coding	7.91697	Yes
APPBP2	protein_coding	0	Yes
ARAP1	protein_coding	0	Yes
ARF4	protein_coding	0	Yes
ARF5	protein_coding	0	Yes
ARFGAP2	protein_coding	0	Yes
ARFIP2	protein_coding	7.91697	Yes
ARHGAP17	protein_coding	0	Yes
ARHGAP18	protein_coding	0	Yes
ARHGAP21	protein_coding	0	Yes
ARHGAP24	protein_coding	7.91697	Yes
ARHGAP26	protein_coding	23.7509	Yes
ARHGAP28	protein_coding	7.91697	Yes
ARHGAP29	protein_coding	47.5018	Yes
ARHGAP35	protein_coding	0	Yes
ARHGEF10	protein_coding	7.91697	Yes
ARHGEF12	protein_coding	0	Yes
ARHGEF17	protein_coding	0	Yes
ARHGEF18	protein_coding	7.91697	Yes
ARHGEF28	protein_coding	0	Yes
ARHGEF39	protein_coding	7.91697	Yes
ARID1B	protein_coding	7.91697	Yes
ARID4B	protein_coding	7.91697	Yes
ARID5B	protein_coding	7.91697	Yes
ARIH1	protein_coding	0	Yes
ARL13B	protein_coding	7.91697	Yes
ARL15	protein_coding	31.6679	Yes
ARL1	protein_coding	0	Yes
ARL6IP1	protein_coding	15.8339	Yes
ARL8A	protein_coding	0	Yes
ARL8B	protein_coding	0	Yes
ARMC2	protein_coding	7.91697	Yes
ARMCX3	protein_coding	0	Yes
ARMH3	protein_coding	0	Yes
ARPC2	protein_coding	15.8339	Yes
ARPC4	protein_coding	15.8339	Yes
ARSD	protein_coding	7.91697	Yes
ASAP1	protein_coding	15.8339	Yes
ASAP2	protein_coding	23.7509	Yes
ASB1	protein_coding	0	Yes
ASCC1	protein_coding	7.91697	Yes
ASCC3	protein_coding	23.7509	Yes
ASF1A	protein_coding	0	Yes
ASF1B	protein_coding	0	Yes
ASPH	protein_coding	23.7509	Yes
ASPM	protein_coding	7.91697	Yes
ATAD2B	protein_coding	7.91697	Yes
ATAD2	protein_coding	7.91697	Yes
ATAD5	protein_coding	0	Yes
ATF4	protein_coding	0	Yes
ATF6B	protein_coding	0	Yes
ATF6	protein_coding	7.91697	Yes
ATG4B	protein_coding	0	Yes
ATG5	protein_coding	15.8339	Yes
ATG7	protein_coding	23.7509	Yes
ATL2	protein_coding	0	Yes
ATM	protein_coding	0	Yes
ATN1	protein_coding	7.91697	Yes
ATP10A	protein_coding	7.91697	Yes
ATP11A	protein_coding	15.8339	Yes
ATP11C	protein_coding	7.91697	Yes
ATP13A3	protein_coding	7.91697	Yes
ATP1A1	protein_coding	0	Yes
ATP23	protein_coding	7.91697	Yes
ATP2B1	protein_coding	0	Yes
ATP2B4	protein_coding	7.91697	Yes
ATP2C1	protein_coding	0	Yes
ATP5F1A	protein_coding	15.8339	Yes
ATP5F1B	protein_coding	7.91697	Yes
ATP6V0A2	protein_coding	7.91697	Yes
ATP6V0C	protein_coding	0	Yes
ATP6V1A	protein_coding	0	Yes
ATP6V1B2	protein_coding	0	Yes
ATP6V1D	protein_coding	7.91697	Yes
ATP8A1	protein_coding	0	Yes
ATP8A2	protein_coding	0	Yes
ATP9B	protein_coding	15.8339	Yes
ATRAID	protein_coding	0	Yes
ATR	protein_coding	15.8339	Yes
ATRN	protein_coding	7.91697	Yes
ATRNL1	protein_coding	7.91697	Yes
ATRX	protein_coding	7.91697	Yes
ATXN10	protein_coding	7.91697	Yes
ATXN1L	protein_coding	7.91697	Yes
ATXN2	protein_coding	0	Yes
ATXN7L3	protein_coding	0	Yes
AUTS2	protein_coding	7.91697	Yes
AVL9	protein_coding	0	Yes
AZIN1	protein_coding	7.91697	Yes
B3GAT1	protein_coding	7.91697	Yes
B3GLCT	protein_coding	0	Yes
B4GALNT1	protein_coding	7.91697	Yes
B9D1	protein_coding	0	Yes
BABAM2	protein_coding	0	Yes
BACH1	protein_coding	15.8339	Yes
BAG3	protein_coding	7.91697	Yes
BAIAP2	protein_coding	0	Yes
BAIAP2L1	protein_coding	7.91697	Yes
BAK1	protein_coding	7.91697	Yes
BAMBI	protein_coding	0	Yes
BAZ1B	protein_coding	7.91697	Yes
BAZ2B	protein_coding	0	Yes
BBIP1	protein_coding	7.91697	Yes
BBS4	protein_coding	0	Yes
BCAP29	protein_coding	7.91697	Yes
BCAR1	protein_coding	7.91697	Yes
BCAS3	protein_coding	7.91697	Yes
BCAS4	protein_coding	15.8339	Yes
BCDIN3D	protein_coding	0	Yes
BCKDHB	protein_coding	7.91697	Yes
BCL2	protein_coding	0	Yes
BCL2L1	protein_coding	7.91697	Yes
BCL9	protein_coding	0	Yes
BDKRB2	protein_coding	0	Yes
BDNF	protein_coding	7.91697	Yes
BDP1	protein_coding	7.91697	Yes
BEND3	protein_coding	7.91697	Yes
BEX3	protein_coding	0	Yes
BICC1	protein_coding	39.5848	Yes
BICD2	protein_coding	7.91697	Yes
BICRAL	protein_coding	15.8339	Yes
BIN1	protein_coding	15.8339	Yes
BIRC2	protein_coding	0	Yes
BIRC6	protein_coding	7.91697	Yes
BNC2	protein_coding	0	Yes
BOP1	protein_coding	7.91697	Yes
BPHL	protein_coding	7.91697	Yes
BPTF	protein_coding	7.91697	Yes
BRAF	protein_coding	23.7509	Yes
BRCA1	protein_coding	0	Yes
BRD4	protein_coding	7.91697	Yes
BRI3	protein_coding	15.8339	Yes
BRIP1	protein_coding	7.91697	Yes
BRPF1	protein_coding	0	Yes
BRWD1	protein_coding	7.91697	Yes
BSCL2	protein_coding	15.8339	Yes
BSDC1	protein_coding	0	Yes
BTAF1	protein_coding	0	Yes
BTBD11	protein_coding	0	Yes
BTBD3	protein_coding	7.91697	Yes
BTBD7	protein_coding	7.91697	Yes
BTBD9	protein_coding	0	Yes
BTF3	protein_coding	0	Yes
BTG2	protein_coding	0	Yes
BTRC	protein_coding	7.91697	Yes
BUB3	protein_coding	23.7509	Yes
BUD13	protein_coding	15.8339	Yes
BUD23	protein_coding	0	Yes
BYSL	protein_coding	15.8339	Yes
BZW1	protein_coding	7.91697	Yes
BZW2	protein_coding	0	Yes
C1QTNF2	protein_coding	0	Yes
C2CD4C	protein_coding	7.91697	Yes
CACTIN	protein_coding	7.91697	Yes
CACUL1	protein_coding	0	Yes
CAD	protein_coding	0	Yes
CADM1	protein_coding	39.5848	Yes
CALM1	protein_coding	7.91697	Yes
CALM2	protein_coding	23.7509	Yes
CALM3	protein_coding	7.91697	Yes
CALR	protein_coding	0	Yes
CAMK2D	protein_coding	7.91697	Yes
CAMK2G	protein_coding	7.91697	Yes
CAMLG	protein_coding	0	Yes
CAMSAP1	protein_coding	0	Yes
CAMSAP2	protein_coding	7.91697	Yes
CAMTA1	protein_coding	7.91697	Yes
CAND1	protein_coding	23.7509	Yes
CANX	protein_coding	7.91697	Yes
CAP1	protein_coding	7.91697	Yes
CAPN2	protein_coding	0	Yes
CAPN3	protein_coding	0	Yes
CAPZB	protein_coding	0	Yes
CARD10	protein_coding	7.91697	Yes
CASK	protein_coding	0	Yes
CASP8AP2	protein_coding	7.91697	Yes
CAST	protein_coding	0	Yes
CASTOR2	protein_coding	7.91697	Yes
CAVIN1	protein_coding	15.8339	Yes
CBLB	protein_coding	7.91697	Yes
CBX3	protein_coding	7.91697	Yes
CCAR2	protein_coding	0	Yes
CCDC115	protein_coding	0	Yes
CCDC117	protein_coding	7.91697	Yes
CCDC142	protein_coding	0	Yes
CCDC25	protein_coding	7.91697	Yes
CCDC47	protein_coding	23.7509	Yes
CCDC6	protein_coding	7.91697	Yes
CCDC77	protein_coding	7.91697	Yes
CCDC88A	protein_coding	7.91697	Yes
CCL25	protein_coding	0	Yes
CCM2	protein_coding	15.8339	Yes
CCN1	protein_coding	0	Yes
CCNB1IP1	protein_coding	7.91697	Yes
CCND3	protein_coding	0	Yes
CCNE2	protein_coding	7.91697	Yes
CCNG2	protein_coding	0	Yes
CCNH	protein_coding	7.91697	Yes
CCNY	protein_coding	7.91697	Yes
CCT2	protein_coding	0	Yes
CCT6A	protein_coding	15.8339	Yes
CCT8	protein_coding	15.8339	Yes
CD109	protein_coding	15.8339	Yes
CD151	protein_coding	0	Yes
CD164	protein_coding	7.91697	Yes
CD46	protein_coding	7.91697	Yes
CD47	protein_coding	7.91697	Yes
CD55	protein_coding	7.91697	Yes
CD63	protein_coding	7.91697	Yes
CD81	protein_coding	7.91697	Yes
CD9	protein_coding	7.91697	Yes
CDC14A	protein_coding	0	Yes
CDC23	protein_coding	0	Yes
CDC25C	protein_coding	7.91697	Yes
CDC27	protein_coding	0	Yes
CDC42BPA	protein_coding	7.91697	Yes
CDC42BPB	protein_coding	15.8339	Yes
CDC42EP3	protein_coding	0	Yes
CDC73	protein_coding	7.91697	Yes
CDCA2	protein_coding	0	Yes
CDH13	protein_coding	7.91697	Yes
CDH2	protein_coding	0	Yes
CDK12	protein_coding	15.8339	Yes
CDK14	protein_coding	0	Yes
CDK6	protein_coding	47.5018	Yes
CDKAL1	protein_coding	15.8339	Yes
CDS2	protein_coding	0	Yes
CDV3	protein_coding	7.91697	Yes
CDYL2	protein_coding	7.91697	Yes
CDYL	protein_coding	7.91697	Yes
CEBPZ	protein_coding	0	Yes
CELF1	protein_coding	7.91697	Yes
CEMIP2	protein_coding	7.91697	Yes
CENPA	protein_coding	0	Yes
CENPE	protein_coding	0	Yes
CENPF	protein_coding	7.91697	Yes
CENPU	protein_coding	7.91697	Yes
CEP120	protein_coding	7.91697	Yes
CEP128	protein_coding	7.91697	Yes
CEP162	protein_coding	7.91697	Yes
CEP164	protein_coding	7.91697	Yes
CEP192	protein_coding	0	Yes
CEP250	protein_coding	7.91697	Yes
CEP295	protein_coding	0	Yes
CEP41	protein_coding	0	Yes
CEP57	protein_coding	0	Yes
CEP83	protein_coding	7.91697	Yes
CEP97	protein_coding	7.91697	Yes
CEPT1	protein_coding	23.7509	Yes
CERS2	protein_coding	0	Yes
CERS6	protein_coding	7.91697	Yes
CFAP410	protein_coding	0	Yes
CFAP61	protein_coding	15.8339	Yes
CFAP94	protein_coding	0	Yes
CFB	protein_coding	7.91697	Yes
CFDP1	protein_coding	0	Yes
CFL1	protein_coding	15.8339	Yes
CGNL1	protein_coding	0	Yes
CHAF1A	protein_coding	7.91697	Yes
CHCHD2	protein_coding	7.91697	Yes
CHCHD3	protein_coding	23.7509	Yes
CHD1	protein_coding	7.91697	Yes
CHD2	protein_coding	0	Yes
CHD3	protein_coding	0	Yes
CHD6	protein_coding	7.91697	Yes
CHD7	protein_coding	7.91697	Yes
CHD9	protein_coding	7.91697	Yes
CHDH	protein_coding	0	Yes
CHMP1A	protein_coding	0	Yes
CHP1	protein_coding	7.91697	Yes
CHPT1	protein_coding	0	Yes
CHRDL1	protein_coding	7.91697	Yes
CHST11	protein_coding	0	Yes
CHST1	protein_coding	0	Yes
CHSY1	protein_coding	7.91697	Yes
CHURC1	protein_coding	7.91697	Yes
CIAO2B	protein_coding	7.91697	Yes
CIC	protein_coding	15.8339	Yes
CIR1	protein_coding	7.91697	Yes
CIT	protein_coding	23.7509	Yes
CKAP4	protein_coding	0	Yes
CKAP5	protein_coding	31.6679	Yes
CLASP1	protein_coding	15.8339	Yes
CLCC1	protein_coding	7.91697	Yes
CLDN1	protein_coding	0	Yes
CLIC4	protein_coding	15.8339	Yes
CLINT1	protein_coding	23.7509	Yes
CLIP1	protein_coding	7.91697	Yes
CLIP2	protein_coding	0	Yes
CLIP4	protein_coding	15.8339	Yes
CLK2	protein_coding	0	Yes
CLK4	protein_coding	7.91697	Yes
CLPX	protein_coding	0	Yes
CLSTN2	protein_coding	7.91697	Yes
CLTB	protein_coding	7.91697	Yes
CLTC	protein_coding	15.8339	Yes
CLYBL	protein_coding	0	Yes
CMC2	protein_coding	0	Yes
CMTM3	protein_coding	7.91697	Yes
CMTM6	protein_coding	0	Yes
CMTR1	protein_coding	23.7509	Yes
CNIH3	protein_coding	0	Yes
CNN3	protein_coding	0	Yes
CNOT1	protein_coding	0	Yes
CNOT6	protein_coding	15.8339	Yes
CNOT6L	protein_coding	7.91697	Yes
CNOT8	protein_coding	7.91697	Yes
CNOT9	protein_coding	7.91697	Yes
CNPY4	protein_coding	0	Yes
CNTN1	protein_coding	0	Yes
CNTN5	protein_coding	0	Yes
CNTNAP1	protein_coding	0	Yes
CNTRL	protein_coding	7.91697	Yes
COA5	protein_coding	7.91697	Yes
COG1	protein_coding	0	Yes
COL11A1	protein_coding	0	Yes
COL12A1	protein_coding	15.8339	Yes
COL14A1	protein_coding	0	Yes
COL18A1	protein_coding	0	Yes
COL27A1	protein_coding	7.91697	Yes
COL4A2	protein_coding	23.7509	Yes
COL4A5	protein_coding	0	Yes
COL5A1	protein_coding	15.8339	Yes
COL5A2	protein_coding	7.91697	Yes
COL6A1	protein_coding	7.91697	Yes
COL6A2	protein_coding	7.91697	Yes
COL9A1	protein_coding	0	Yes
COMMD10	protein_coding	23.7509	Yes
COPA	protein_coding	7.91697	Yes
COPE	protein_coding	0	Yes
COPS2	protein_coding	0	Yes
COPS6	protein_coding	0	Yes
COPZ1	protein_coding	7.91697	Yes
COQ10B	protein_coding	0	Yes
COQ9	protein_coding	7.91697	Yes
CORO1C	protein_coding	23.7509	Yes
COTL1	protein_coding	0	Yes
CPA4	protein_coding	7.91697	Yes
CPD	protein_coding	7.91697	Yes
CPEB3	protein_coding	0	Yes
CPLANE1	protein_coding	15.8339	Yes
CPSF1	protein_coding	15.8339	Yes
CPSF4	protein_coding	15.8339	Yes
CPSF6	protein_coding	7.91697	Yes
CREB3L2	protein_coding	0	Yes
CREB5	protein_coding	15.8339	Yes
CRIM1	protein_coding	31.6679	Yes
CRISPLD2	protein_coding	0	Yes
CRK	protein_coding	7.91697	Yes
CRTC2	protein_coding	15.8339	Yes
CSDE1	protein_coding	0	Yes
CSE1L	protein_coding	7.91697	Yes
CSNK1A1	protein_coding	0	Yes
CSNK2A1	protein_coding	0	Yes
CST3	protein_coding	23.7509	Yes
CSTF3	protein_coding	7.91697	Yes
CTDSP2	protein_coding	7.91697	Yes
CTDSPL2	protein_coding	15.8339	Yes
CTDSPL	protein_coding	23.7509	Yes
CTIF	protein_coding	0	Yes
CTNNA1	protein_coding	31.6679	Yes
CTNNB1	protein_coding	7.91697	Yes
CTNNBIP1	protein_coding	7.91697	Yes
CTSB	protein_coding	15.8339	Yes
CTSC	protein_coding	0	Yes
CTSD	protein_coding	0	Yes
CTTNBP2	protein_coding	0	Yes
CTTNBP2NL	protein_coding	7.91697	Yes
CUL2	protein_coding	7.91697	Yes
CUL4B	protein_coding	7.91697	Yes
CUNH10orf143	protein_coding	7.91697	Yes
CUNH11orf49	protein_coding	0	Yes
CUNH12orf4	protein_coding	7.91697	Yes
CUNH12orf75	protein_coding	0	Yes
CUNH14orf132	protein_coding	7.91697	Yes
CUNH15orf40	protein_coding	0	Yes
CUNH18orf25	protein_coding	7.91697	Yes
CUNH18orf54	protein_coding	0	Yes
CUNH1orf210	protein_coding	7.91697	Yes
CUNH1orf21	protein_coding	7.91697	Yes
CUNH1orf74	protein_coding	7.91697	Yes
CUNH20orf194	protein_coding	0	Yes
CUNH6orf62	protein_coding	7.91697	Yes
CUNH6orf89	protein_coding	7.91697	Yes
CUNH8orf88	protein_coding	7.91697	Yes
CUNH9orf116	protein_coding	0	Yes
CUX1	protein_coding	0	Yes
CWC25	protein_coding	15.8339	Yes
CWC27	protein_coding	7.91697	Yes
CXADR	protein_coding	7.91697	Yes
CYFIP1	protein_coding	0	Yes
CYP2C18	protein_coding	7.91697	Yes
CYP39A1	protein_coding	7.91697	Yes
CYP3A5	protein_coding	7.91697	Yes
CYP51A1	protein_coding	0	Yes
CYRIB	protein_coding	7.91697	Yes
D2HGDH	protein_coding	0	Yes
DAAM2	protein_coding	0	Yes
DACT1	protein_coding	7.91697	Yes
DAGLA	protein_coding	0	Yes
DAPK1	protein_coding	0	Yes
DCAF13	protein_coding	7.91697	Yes
DCAF16	protein_coding	0	Yes
DCAF1	protein_coding	15.8339	Yes
DCAF5	protein_coding	0	Yes
DCBLD1	protein_coding	0	Yes
DCBLD2	protein_coding	23.7509	Yes
DCP1B	protein_coding	7.91697	Yes
DCP2	protein_coding	7.91697	Yes
DCTN1	protein_coding	7.91697	Yes
DCTN6	protein_coding	15.8339	Yes
DCXR	protein_coding	7.91697	Yes
DDI2	protein_coding	0	Yes
DDIAS	protein_coding	7.91697	Yes
DDIT4	protein_coding	0	Yes
DDR1	protein_coding	7.91697	Yes
DDX10	protein_coding	0	Yes
DDX17	protein_coding	7.91697	Yes
DDX1	protein_coding	7.91697	Yes
DDX3X	protein_coding	7.91697	Yes
DDX42	protein_coding	0	Yes
DDX5	protein_coding	7.91697	Yes
DEF6	protein_coding	0	Yes
DENND1A	protein_coding	0	Yes
DENND1B	protein_coding	0	Yes
DENND2B	protein_coding	0	Yes
DENND2C	protein_coding	7.91697	Yes
DENND5A	protein_coding	0	Yes
DENND5B	protein_coding	7.91697	Yes
DGKG	protein_coding	0	Yes
DGKI	protein_coding	7.91697	Yes
DHCR24	protein_coding	15.8339	Yes
DHCR7	protein_coding	0	Yes
DHX15	protein_coding	15.8339	Yes
DHX29	protein_coding	15.8339	Yes
DHX30	protein_coding	7.91697	Yes
DHX36	protein_coding	0	Yes
DHX9	protein_coding	7.91697	Yes
DIAPH1	protein_coding	23.7509	Yes
DIAPH3	protein_coding	7.91697	Yes
DIDO1	protein_coding	0	Yes
DIP2B	protein_coding	0	Yes
DIP2C	protein_coding	0	Yes
DIS3	protein_coding	0	Yes
DIS3L2	protein_coding	0	Yes
DISP1	protein_coding	0	Yes
DIXDC1	protein_coding	0	Yes
DLC1	protein_coding	15.8339	Yes
DLG1	protein_coding	23.7509	Yes
DLG2	protein_coding	7.91697	Yes
DLGAP1	protein_coding	0	Yes
DLST	protein_coding	0	Yes
DMAC2L	protein_coding	0	Yes
DMD	protein_coding	0	Yes
DMGDH	protein_coding	7.91697	Yes
DMTF1	protein_coding	0	Yes
DMXL1	protein_coding	0	Yes
DNAI3	protein_coding	0	Yes
DNAJA2	protein_coding	7.91697	Yes
DNAJB4	protein_coding	0	Yes
DNAJC11	protein_coding	0	Yes
DNAJC13	protein_coding	15.8339	Yes
DNAJC1	protein_coding	7.91697	Yes
DNAJC24	protein_coding	7.91697	Yes
DNAJC2	protein_coding	0	Yes
DNAJC6	protein_coding	39.5848	Yes
DNM1	protein_coding	7.91697	Yes
DNM2	protein_coding	0	Yes
DNM3	protein_coding	7.91697	Yes
DNMT3A	protein_coding	0	Yes
DOCK10	protein_coding	7.91697	Yes
DOCK5	protein_coding	7.91697	Yes
DOCK6	protein_coding	7.91697	Yes
DOCK7	protein_coding	7.91697	Yes
DOP1A	protein_coding	7.91697	Yes
DPH3	protein_coding	0	Yes
DPYSL2	protein_coding	15.8339	Yes
DPYSL4	protein_coding	0	Yes
DROSHA	protein_coding	0	Yes
DSCC1	protein_coding	7.91697	Yes
DST	protein_coding	31.6679	Yes
DTD1	protein_coding	15.8339	Yes
DTL	protein_coding	31.6679	Yes
DTWD2	protein_coding	0	Yes
DUSP11	protein_coding	7.91697	Yes
DUSP22	protein_coding	0	Yes
DVL1	protein_coding	0	Yes
DVL2	protein_coding	0	Yes
DYNC1H1	protein_coding	7.91697	Yes
DYNC2H1	protein_coding	47.5018	Yes
DYRK1A	protein_coding	15.8339	Yes
DYRK2	protein_coding	0	Yes
DZIP1L	protein_coding	0	Yes
E2F1	protein_coding	0	Yes
E2F3	protein_coding	7.91697	Yes
EDA	protein_coding	0	Yes
EDC4	protein_coding	0	Yes
EDN2	protein_coding	7.91697	Yes
EDRF1	protein_coding	7.91697	Yes
EEF1A1	protein_coding	31.6679	Yes
EEF1B2	protein_coding	0	Yes
EEF1D	protein_coding	7.91697	Yes
EEF1G	protein_coding	15.8339	Yes
EEF2	protein_coding	0	Yes
EEF2K	protein_coding	23.7509	Yes
EEFSEC	protein_coding	0	Yes
EFCAB13	protein_coding	0	Yes
EFL1	protein_coding	0	Yes
EFNB2	protein_coding	7.91697	Yes
EFTUD2	protein_coding	0	Yes
EGFL7	protein_coding	0	Yes
EGFR	protein_coding	15.8339	Yes
EGR1	protein_coding	7.91697	Yes
EHD2	protein_coding	7.91697	Yes
EHD3	protein_coding	0	Yes
EHMT2	protein_coding	0	Yes
EIF2AK4	protein_coding	31.6679	Yes
EIF2B2	protein_coding	0	Yes
EIF2B4	protein_coding	7.91697	Yes
EIF2B5	protein_coding	15.8339	Yes
EIF2D	protein_coding	7.91697	Yes
EIF2S2	protein_coding	0	Yes
EIF2S3	protein_coding	7.91697	Yes
EIF3A	protein_coding	0	Yes
EIF3E	protein_coding	0	Yes
EIF3K	protein_coding	0	Yes
EIF4A1	protein_coding	7.91697	Yes
EIF4A3	protein_coding	0	Yes
EIF4B	protein_coding	7.91697	Yes
EIF4G1	protein_coding	0	Yes
EIF4G3	protein_coding	7.91697	Yes
EIF5A	protein_coding	0	Yes
EIF6	protein_coding	0	Yes
EIPR1	protein_coding	7.91697	Yes
ELAC2	protein_coding	23.7509	Yes
ELAVL1	protein_coding	7.91697	Yes
ELFN2	protein_coding	0	Yes
ELMO2	protein_coding	0	Yes
ELOVL2	protein_coding	15.8339	Yes
ELOVL5	protein_coding	7.91697	Yes
EMC2	protein_coding	7.91697	Yes
EME2	protein_coding	15.8339	Yes
EML4	protein_coding	7.91697	Yes
EMP2	protein_coding	0	Yes
ENAH	protein_coding	0	Yes
ENO1	protein_coding	7.91697	Yes
ENO2	protein_coding	7.91697	Yes
ENOSF1	protein_coding	7.91697	Yes
ENPP1	protein_coding	7.91697	Yes
ENTPD6	protein_coding	0	Yes
EOLA2	protein_coding	15.8339	Yes
EPB41L2	protein_coding	0	Yes
EPHB2	protein_coding	7.91697	Yes
EPN1	protein_coding	0	Yes
EPN2	protein_coding	0	Yes
EPOP	protein_coding	0	Yes
EPRS1	protein_coding	7.91697	Yes
EPS8	protein_coding	0	Yes
ERBB2	protein_coding	7.91697	Yes
ERC1	protein_coding	0	Yes
ERCC3	protein_coding	0	Yes
ERG28	protein_coding	0	Yes
ERH	protein_coding	7.91697	Yes
ERI1	protein_coding	0	Yes
ERICH1	protein_coding	7.91697	Yes
ERMARD	protein_coding	15.8339	Yes
ERMP1	protein_coding	7.91697	Yes
ERP44	protein_coding	0	Yes
ESCO1	protein_coding	0	Yes
ESF1	protein_coding	7.91697	Yes
ESRRG	protein_coding	7.91697	Yes
ETF1	protein_coding	7.91697	Yes
ETFA	protein_coding	7.91697	Yes
EXOC1	protein_coding	15.8339	Yes
EXOC4	protein_coding	47.5018	Yes
EXOC6B	protein_coding	0	Yes
EXOSC2	protein_coding	23.7509	Yes
EXOSC6	protein_coding	7.91697	Yes
EXT1	protein_coding	0	Yes
EXT2	protein_coding	7.91697	Yes
EYA4	protein_coding	0	Yes
F2RL1	protein_coding	7.91697	Yes
F8A1	protein_coding	7.91697	Yes
FAAP100	protein_coding	7.91697	Yes
FADD	protein_coding	0	Yes
FADS1	protein_coding	15.8339	Yes
FADS2	protein_coding	0	Yes
FADS3	protein_coding	0	Yes
FAF1	protein_coding	0	Yes
FAM111A	protein_coding	15.8339	Yes
FAM118B	protein_coding	7.91697	Yes
FAM120B	protein_coding	31.6679	Yes
FAM13A	protein_coding	0	Yes
FAM168B	protein_coding	15.8339	Yes
FAM171A1	protein_coding	15.8339	Yes
FAM185A	protein_coding	15.8339	Yes
FAM193A	protein_coding	0	Yes
FAM204A	protein_coding	0	Yes
FAM216A	protein_coding	0	Yes
FAM219A	protein_coding	0	Yes
FAM3C	protein_coding	7.91697	Yes
FAM53B	protein_coding	7.91697	Yes
FAM53C	protein_coding	0	Yes
FAM83G	protein_coding	7.91697	Yes
FAM91A1	protein_coding	39.5848	Yes
FANCC	protein_coding	0	Yes
FARP1	protein_coding	31.6679	Yes
FARP2	protein_coding	0	Yes
FASN	protein_coding	23.7509	Yes
FAT1	protein_coding	0	Yes
FBRSL1	protein_coding	7.91697	Yes
FBXL5	protein_coding	7.91697	Yes
FBXL7	protein_coding	7.91697	Yes
FBXO11	protein_coding	7.91697	Yes
FBXO21	protein_coding	15.8339	Yes
FBXO22	protein_coding	0	Yes
FBXO42	protein_coding	0	Yes
FBXO46	protein_coding	0	Yes
FBXW11	protein_coding	7.91697	Yes
FBXW4	protein_coding	0	Yes
FBXW8	protein_coding	7.91697	Yes
FCHO1	protein_coding	7.91697	Yes
FCHSD2	protein_coding	7.91697	Yes
FDFT1	protein_coding	0	Yes
FDX1	protein_coding	7.91697	Yes
FECH	protein_coding	0	Yes
FEM1B	protein_coding	7.91697	Yes
FEM1C	protein_coding	0	Yes
FER	protein_coding	7.91697	Yes
FERMT2	protein_coding	0	Yes
FGD6	protein_coding	7.91697	Yes
FGFR1	protein_coding	0	Yes
FHL1	protein_coding	7.91697	Yes
FHOD3	protein_coding	0	Yes
FIGN	protein_coding	0	Yes
FIP1L1	protein_coding	0	Yes
FITM2	protein_coding	0	Yes
FKBP10	protein_coding	15.8339	Yes
FKBP15	protein_coding	0	Yes
FKTN	protein_coding	7.91697	Yes
FLNA	protein_coding	7.91697	Yes
FLNB	protein_coding	0	Yes
FLNC	protein_coding	7.91697	Yes
FLYWCH1	protein_coding	0	Yes
FMNL2	protein_coding	15.8339	Yes
FMR1	protein_coding	0	Yes
FN1	protein_coding	15.8339	Yes
FNBP1	protein_coding	7.91697	Yes
FNBP4	protein_coding	7.91697	Yes
FNDC3B	protein_coding	7.91697	Yes
FNIP1	protein_coding	7.91697	Yes
FNTB	protein_coding	0	Yes
FOSL2	protein_coding	7.91697	Yes
FOXK2	protein_coding	15.8339	Yes
FOXM1	protein_coding	7.91697	Yes
FOXN3	protein_coding	0	Yes
FOXP1	protein_coding	7.91697	Yes
FRMD3	protein_coding	7.91697	Yes
FRMD6	protein_coding	7.91697	Yes
FRRS1	protein_coding	0	Yes
FRYL	protein_coding	23.7509	Yes
FSCN1	protein_coding	7.91697	Yes
FSTL1	protein_coding	23.7509	Yes
FTH1	protein_coding	0	Yes
FTL	protein_coding	7.91697	Yes
FTO	protein_coding	0	Yes
FUBP3	protein_coding	7.91697	Yes
FURIN	protein_coding	7.91697	Yes
FUS	protein_coding	15.8339	Yes
FXR1	protein_coding	0	Yes
FXYD6	protein_coding	0	Yes
FZD6	protein_coding	0	Yes
FZD7	protein_coding	0	Yes
FZR1	protein_coding	7.91697	Yes
G3BP1	protein_coding	7.91697	Yes
G3BP2	protein_coding	7.91697	Yes
GABBR1	protein_coding	7.91697	Yes
GALE	protein_coding	7.91697	Yes
GALNT10	protein_coding	0	Yes
GALNT18	protein_coding	0	Yes
GAPDH	protein_coding	15.8339	Yes
GARNL3	protein_coding	0	Yes
GATAD2A	protein_coding	0	Yes
GATB	protein_coding	7.91697	Yes
GATD1	protein_coding	0	Yes
GBF1	protein_coding	7.91697	Yes
GCC2	protein_coding	7.91697	Yes
GCN1	protein_coding	23.7509	Yes
GCNT2	protein_coding	7.91697	Yes
GDI2	protein_coding	7.91697	Yes
GEMIN5	protein_coding	0	Yes
GET4	protein_coding	23.7509	Yes
GFM2	protein_coding	0	Yes
GHITM	protein_coding	15.8339	Yes
GIGYF2	protein_coding	7.91697	Yes
GLCE	protein_coding	7.91697	Yes
GLI2	protein_coding	0	Yes
GLIS3	protein_coding	15.8339	Yes
GLMN	protein_coding	7.91697	Yes
GLO1	protein_coding	0	Yes
GLRB	protein_coding	7.91697	Yes
GLS	protein_coding	0	Yes
GMDS	protein_coding	0	Yes
GMPR2	protein_coding	0	Yes
GMPS	protein_coding	7.91697	Yes
GNA12	protein_coding	7.91697	Yes
GNAI1	protein_coding	7.91697	Yes
GNAI3	protein_coding	7.91697	Yes
GNAQ	protein_coding	0	Yes
GNB2	protein_coding	0	Yes
GNB5	protein_coding	7.91697	Yes
GNG12	protein_coding	0	Yes
GNPAT	protein_coding	0	Yes
GOLGA4	protein_coding	7.91697	Yes
GOLGA5	protein_coding	0	Yes
GOSR1	protein_coding	0	Yes
GOSR2	protein_coding	7.91697	Yes
GP1BB	protein_coding	0	Yes
GPAT3	protein_coding	0	Yes
GPAT4	protein_coding	0	Yes
GPATCH8	protein_coding	15.8339	Yes
GPBP1	protein_coding	7.91697	Yes
GPBP1L1	protein_coding	0	Yes
GPC4	protein_coding	7.91697	Yes
GPC5	protein_coding	15.8339	Yes
GPHN	protein_coding	0	Yes
GPLD1	protein_coding	0	Yes
GPR108	protein_coding	7.91697	Yes
GPR137C	protein_coding	0	Yes
GPR176	protein_coding	7.91697	Yes
GRAMD2B	protein_coding	0	Yes
GRB2	protein_coding	7.91697	Yes
GRIK1	protein_coding	0	Yes
GRIK4	protein_coding	0	Yes
GRIP1	protein_coding	15.8339	Yes
GSN	protein_coding	0	Yes
GSPT1	protein_coding	7.91697	Yes
GSTA4	protein_coding	15.8339	Yes
GSTK1	protein_coding	7.91697	Yes
GSTP1	protein_coding	7.91697	Yes
GTDC1	protein_coding	0	Yes
GTF2A1	protein_coding	0	Yes
GTF2B	protein_coding	7.91697	Yes
GTF2I	protein_coding	7.91697	Yes
GTF2IRD1	protein_coding	7.91697	Yes
GTF3C2	protein_coding	7.91697	Yes
GTF3C3	protein_coding	15.8339	Yes
GYG2	protein_coding	7.91697	Yes
H1-4	protein_coding	0	Yes
H1F0	protein_coding	7.91697	Yes
H2AFV	protein_coding	7.91697	Yes
H6PD	protein_coding	0	Yes
HACD3	protein_coding	7.91697	Yes
HADHA	protein_coding	15.8339	Yes
HAUS4	protein_coding	0	Yes
HBS1L	protein_coding	0	Yes
HDAC8	protein_coding	7.91697	Yes
HDGF	protein_coding	15.8339	Yes
HDGFL2	protein_coding	0	Yes
HDGFL3	protein_coding	0	Yes
HEATR1	protein_coding	7.91697	Yes
HEATR5B	protein_coding	7.91697	Yes
HEBP2	protein_coding	0	Yes
HECA	protein_coding	0	Yes
HECTD2	protein_coding	0	Yes
HEG1	protein_coding	7.91697	Yes
HELLS	protein_coding	23.7509	Yes
HERC1	protein_coding	0	Yes
HERC3	protein_coding	15.8339	Yes
HHAT	protein_coding	0	Yes
HIC2	protein_coding	15.8339	Yes
HIF1A	protein_coding	0	Yes
HIPK2	protein_coding	0	Yes
HIST2H2AB	protein_coding	7.91697	Yes
HIST3H2A	protein_coding	0	Yes
HIST4H4	protein_coding	0	Yes
HIVEP2	protein_coding	7.91697	Yes
HIVEP3	protein_coding	0	Yes
HLCS	protein_coding	0	Yes
HLTF	protein_coding	0	Yes
HMGXB3	protein_coding	15.8339	Yes
HNRNPA2B1	protein_coding	15.8339	Yes
HNRNPA3	protein_coding	0	Yes
HNRNPAB	protein_coding	7.91697	Yes
HNRNPC	protein_coding	7.91697	Yes
HNRNPD	protein_coding	7.91697	Yes
HNRNPF	protein_coding	0	Yes
HNRNPH1	protein_coding	15.8339	Yes
HNRNPK	protein_coding	0	Yes
HNRNPL	protein_coding	7.91697	Yes
HNRNPLL	protein_coding	0	Yes
HNRNPM	protein_coding	15.8339	Yes
HNRNPR	protein_coding	23.7509	Yes
HNRNPU	protein_coding	0	Yes
HNRNPUL1	protein_coding	0	Yes
HNRNPUL2	protein_coding	23.7509	Yes
HOOK2	protein_coding	0	Yes
HOOK3	protein_coding	15.8339	Yes
HOXA3	protein_coding	0	Yes
HOXA9	protein_coding	7.91697	Yes
HS2ST1	protein_coding	15.8339	Yes
HS6ST1	protein_coding	7.91697	Yes
HSBP1	protein_coding	7.91697	Yes
HSD17B10	protein_coding	15.8339	Yes
HSD17B12	protein_coding	0	Yes
HSF2	protein_coding	0	Yes
HSP90AA1	protein_coding	0	Yes
HSP90AB1	protein_coding	7.91697	Yes
HSPA8	protein_coding	39.5848	Yes
HSPA9	protein_coding	7.91697	Yes
HSPG2	protein_coding	23.7509	Yes
HSPH1	protein_coding	7.91697	Yes
HTRA2	protein_coding	7.91697	Yes
HTT	protein_coding	7.91697	Yes
HUWE1	protein_coding	23.7509	Yes
HYOU1	protein_coding	7.91697	Yes
IARS1	protein_coding	7.91697	Yes
IDE	protein_coding	15.8339	Yes
IDH3A	protein_coding	7.91697	Yes
IDH3B	protein_coding	0	Yes
IER3IP1	protein_coding	7.91697	Yes
IFFO2	protein_coding	7.91697	Yes
IFI44L	protein_coding	0	Yes
IFIT5	protein_coding	7.91697	Yes
IFNAR1	protein_coding	0	Yes
IGF1R	protein_coding	7.91697	Yes
IGF2BP2	protein_coding	7.91697	Yes
IGFBP2	protein_coding	0	Yes
IGFBP3	protein_coding	23.7509	Yes
IGFBP7	protein_coding	23.7509	Yes
IGSF3	protein_coding	7.91697	Yes
IHO1	protein_coding	7.91697	Yes
IKZF5	protein_coding	0	Yes
IL1RL1	protein_coding	0	Yes
IL4R	protein_coding	7.91697	Yes
IL6ST	protein_coding	31.6679	Yes
ILF2	protein_coding	0	Yes
ILF3	protein_coding	0	Yes
IMMP1L	protein_coding	15.8339	Yes
IMMP2L	protein_coding	7.91697	Yes
IMMT	protein_coding	0	Yes
IMPA2	protein_coding	0	Yes
ING3	protein_coding	7.91697	Yes
INO80	protein_coding	7.91697	Yes
INPP4B	protein_coding	0	Yes
INPP5F	protein_coding	0	Yes
INSIG1	protein_coding	7.91697	Yes
INTS11	protein_coding	0	Yes
INTS13	protein_coding	7.91697	Yes
INTS1	protein_coding	0	Yes
INTS2	protein_coding	0	Yes
INTS7	protein_coding	7.91697	Yes
IP6K1	protein_coding	7.91697	Yes
IP6K3	protein_coding	0	Yes
IPO11	protein_coding	7.91697	Yes
IPO13	protein_coding	7.91697	Yes
IPO5	protein_coding	7.91697	Yes
IPO7	protein_coding	0	Yes
IPO8	protein_coding	15.8339	Yes
IPO9	protein_coding	15.8339	Yes
IPPK	protein_coding	15.8339	Yes
IQGAP3	protein_coding	0	Yes
IRF2BP2	protein_coding	0	Yes
IRF3	protein_coding	15.8339	Yes
IRS2	protein_coding	0	Yes
ISCA1	protein_coding	7.91697	Yes
ISOC1	protein_coding	0	Yes
ISYNA1	protein_coding	0	Yes
ITCH	protein_coding	7.91697	Yes
ITFG1	protein_coding	0	Yes
ITGA11	protein_coding	7.91697	Yes
ITGA3	protein_coding	7.91697	Yes
ITGAV	protein_coding	0	Yes
ITGB1	protein_coding	15.8339	Yes
ITM2C	protein_coding	0	Yes
ITPK1	protein_coding	7.91697	Yes
ITPRID2	protein_coding	23.7509	Yes
ITSN1	protein_coding	7.91697	Yes
IWS1	protein_coding	7.91697	Yes
JADE1	protein_coding	0	Yes
JAG2	protein_coding	7.91697	Yes
JAK1	protein_coding	7.91697	Yes
JAK2	protein_coding	7.91697	Yes
JAKMIP2	protein_coding	7.91697	Yes
JAZF1	protein_coding	7.91697	Yes
JDP2	protein_coding	23.7509	Yes
JMJD1C	protein_coding	0	Yes
JPH3	protein_coding	0	Yes
KANK2	protein_coding	0	Yes
KANSL1	protein_coding	15.8339	Yes
KANSL3	protein_coding	0	Yes
KAT6A	protein_coding	15.8339	Yes
KAT8	protein_coding	7.91697	Yes
KCNH3	protein_coding	0	Yes
KCNMA1	protein_coding	0	Yes
KCTD14	protein_coding	7.91697	Yes
KCTD16	protein_coding	7.91697	Yes
KCTD19	protein_coding	0	Yes
KCTD3	protein_coding	0	Yes
KCTD9	protein_coding	0	Yes
KDELR1	protein_coding	15.8339	Yes
KDM1A	protein_coding	23.7509	Yes
KDM1B	protein_coding	7.91697	Yes
KDM2A	protein_coding	0	Yes
KDM3B	protein_coding	0	Yes
KDM4A	protein_coding	7.91697	Yes
KDSR	protein_coding	7.91697	Yes
KHDRBS1	protein_coding	7.91697	Yes
KIAA0232	protein_coding	0	Yes
KIAA0319L	protein_coding	0	Yes
KIAA0753	protein_coding	15.8339	Yes
KIAA1109	protein_coding	23.7509	Yes
KIAA1217	protein_coding	7.91697	Yes
KIAA1549	protein_coding	15.8339	Yes
KIAA1958	protein_coding	0	Yes
KIF1A	protein_coding	7.91697	Yes
KIF1C	protein_coding	0	Yes
KIF3B	protein_coding	0	Yes
KIFAP3	protein_coding	0	Yes
KIFC3	protein_coding	0	Yes
KIRREL1	protein_coding	7.91697	Yes
KLC3	protein_coding	7.91697	Yes
KLF10	protein_coding	15.8339	Yes
KLF12	protein_coding	7.91697	Yes
KLF13	protein_coding	0	Yes
KLHL29	protein_coding	7.91697	Yes
KLHL5	protein_coding	0	Yes
KMT2A	protein_coding	7.91697	Yes
KMT2B	protein_coding	0	Yes
KMT2C	protein_coding	7.91697	Yes
KMT2D	protein_coding	7.91697	Yes
KMT5B	protein_coding	7.91697	Yes
KNL1	protein_coding	7.91697	Yes
KPNA3	protein_coding	7.91697	Yes
KPNA6	protein_coding	7.91697	Yes
KRAS	protein_coding	7.91697	Yes
KRCC1	protein_coding	0	Yes
KRT17	protein_coding	0	Yes
KRT18	protein_coding	7.91697	Yes
KRT80	protein_coding	7.91697	Yes
KTN1	protein_coding	7.91697	Yes
KYAT3	protein_coding	7.91697	Yes
L1CAM	protein_coding	7.91697	Yes
LACTB	protein_coding	7.91697	Yes
LAMA3	protein_coding	15.8339	Yes
LAMA4	protein_coding	7.91697	Yes
LAMB1	protein_coding	0	Yes
LAMP1	protein_coding	7.91697	Yes
LAMTOR2	protein_coding	0	Yes
LANCL2	protein_coding	23.7509	Yes
LAPTM4B	protein_coding	7.91697	Yes
LARP4	protein_coding	0	Yes
LARS1	protein_coding	7.91697	Yes
LATS2	protein_coding	7.91697	Yes
LCLAT1	protein_coding	0	Yes
LCMT1	protein_coding	7.91697	Yes
LCORL	protein_coding	7.91697	Yes
LDLR	protein_coding	15.8339	Yes
LENG8	protein_coding	7.91697	Yes
LEPROT	protein_coding	0	Yes
LETMD1	protein_coding	0	Yes
LGALS1	protein_coding	31.6679	Yes
LGMN	protein_coding	7.91697	Yes
LHFPL3	protein_coding	0	Yes
LIFR	protein_coding	7.91697	Yes
LIG3	protein_coding	7.91697	Yes
LIMCH1	protein_coding	7.91697	Yes
LIN7C	protein_coding	7.91697	Yes
LIPE	protein_coding	7.91697	Yes
LMAN1	protein_coding	7.91697	Yes
LMBRD1	protein_coding	0	Yes
LMNA	protein_coding	15.8339	Yes
LMNB2	protein_coding	7.91697	Yes
LMTK2	protein_coding	0	Yes
LNPK	protein_coding	0	Yes
LOC103214204	protein_coding	7.91697	Yes
LOC103214626	protein_coding	7.91697	Yes
LOC103214789	lncRNA	15.8339	Yes
LOC103215009	protein_coding	7.91697	Yes
LOC103215822	protein_coding	7.91697	Yes
LOC103216034	protein_coding	0	Yes
LOC103216683	protein_coding	7.91697	Yes
LOC103217002	protein_coding	0	Yes
LOC103217050	transcribed_pseudogene	0	Yes
LOC103217070	protein_coding	7.91697	Yes
LOC103217237	protein_coding	0	Yes
LOC103217516	transcribed_pseudogene	7.91697	Yes
LOC103218238	protein_coding	7.91697	Yes
LOC103218666	protein_coding	0	Yes
LOC103218923	protein_coding	0	Yes
LOC103219257	protein_coding	0	Yes
LOC103219433	protein_coding	0	Yes
LOC103219558	protein_coding	7.91697	Yes
LOC103219631	protein_coding	7.91697	Yes
LOC103219772	protein_coding	0	Yes
LOC103219917	protein_coding	7.91697	Yes
LOC103220001	protein_coding	0	Yes
LOC103220046	protein_coding	23.7509	Yes
LOC103220177	transcribed_pseudogene	7.91697	Yes
LOC103221401	protein_coding	23.7509	Yes
LOC103221832	protein_coding	7.91697	Yes
LOC103221883	protein_coding	7.91697	Yes
LOC103221932	protein_coding	0	Yes
LOC103221970	protein_coding	7.91697	Yes
LOC103221971	protein_coding	7.91697	Yes
LOC103221972	protein_coding	0	Yes
LOC103221996	protein_coding	15.8339	Yes
LOC103222004	protein_coding	0	Yes
LOC103222015	protein_coding	7.91697	Yes
LOC103222316	protein_coding	7.91697	Yes
LOC103222358	transcribed_pseudogene	7.91697	Yes
LOC103222703	protein_coding	7.91697	Yes
LOC103222800	lncRNA	7.91697	Yes
LOC103222838	protein_coding	31.6679	Yes
LOC103223283	protein_coding	7.91697	Yes
LOC103223312	protein_coding	0	Yes
LOC103223848	protein_coding	0	Yes
LOC103223954	protein_coding	0	Yes
LOC103224063	protein_coding	7.91697	Yes
LOC103224334	protein_coding	0	Yes
LOC103224743	protein_coding	7.91697	Yes
LOC103224908	protein_coding	0	Yes
LOC103225023	protein_coding	15.8339	Yes
LOC103225074	transcribed_pseudogene	7.91697	Yes
LOC103225123	protein_coding	7.91697	Yes
LOC103225619	protein_coding	0	Yes
LOC103225804	protein_coding	0	Yes
LOC103225962	protein_coding	0	Yes
LOC103226025	protein_coding	7.91697	Yes
LOC103226082	protein_coding	7.91697	Yes
LOC103226102	protein_coding	31.6679	Yes
LOC103226108	protein_coding	7.91697	Yes
LOC103226149	protein_coding	0	Yes
LOC103226177	protein_coding	15.8339	Yes
LOC103226908	lncRNA	7.91697	Yes
LOC103226980	protein_coding	7.91697	Yes
LOC103227720	protein_coding	7.91697	Yes
LOC103228946	lncRNA	118.755	Yes
LOC103229645	protein_coding	0	Yes
LOC103229978	protein_coding	0	Yes
LOC103230361	lncRNA	0	Yes
LOC103230550	protein_coding	7.91697	Yes
LOC103230584	protein_coding	0	Yes
LOC103231510	protein_coding	0	Yes
LOC103231594	protein_coding	0	Yes
LOC103231855	lncRNA	0	Yes
LOC103232654	protein_coding	7.91697	Yes
LOC103232734	transcribed_pseudogene	15.8339	Yes
LOC103233055	protein_coding	7.91697	Yes
LOC103233210	protein_coding	0	Yes
LOC103233320	protein_coding	7.91697	Yes
LOC103233412	protein_coding	0	Yes
LOC103233590	protein_coding	0	Yes
LOC103233770	protein_coding	15.8339	Yes
LOC103234109	protein_coding	15.8339	Yes
LOC103234264	protein_coding	0	Yes
LOC103235195	protein_coding	0	Yes
LOC103235383	protein_coding	0	Yes
LOC103235505	protein_coding	0	Yes
LOC103235773	protein_coding	7.91697	Yes
LOC103236146	lncRNA	15.8339	Yes
LOC103236838	lncRNA	7.91697	Yes
LOC103237659	transcribed_pseudogene	0	Yes
LOC103237988	protein_coding	7.91697	Yes
LOC103238260	protein_coding	15.8339	Yes
LOC103238689	transcribed_pseudogene	0	Yes
LOC103238749	protein_coding	7.91697	Yes
LOC103238922	protein_coding	7.91697	Yes
LOC103239356	protein_coding	0	Yes
LOC103239898	protein_coding	15.8339	Yes
LOC103239961	protein_coding	7.91697	Yes
LOC103240044	protein_coding	7.91697	Yes
LOC103240299	protein_coding	0	Yes
LOC103240409	protein_coding	7.91697	Yes
LOC103240656	protein_coding	7.91697	Yes
LOC103240819	protein_coding	0	Yes
LOC103240947	protein_coding	0	Yes
LOC103240977	lncRNA	0	Yes
LOC103241405	protein_coding	0	Yes
LOC103241427	protein_coding	0	Yes
LOC103241760	protein_coding	7.91697	Yes
LOC103241851	protein_coding	0	Yes
LOC103241887	protein_coding	0	Yes
LOC103241899	lncRNA	31.6679	Yes
LOC103242231	protein_coding	7.91697	Yes
LOC103242770	lncRNA	0	Yes
LOC103242968	lncRNA	7.91697	Yes
LOC103243033	protein_coding	15.8339	Yes
LOC103243041	protein_coding	0	Yes
LOC103243402	protein_coding	7.91697	Yes
LOC103244305	protein_coding	7.91697	Yes
LOC103244571	protein_coding	7.91697	Yes
LOC103244656	protein_coding	0	Yes
LOC103245138	lncRNA	0	Yes
LOC103245184	protein_coding	0	Yes
LOC103245928	protein_coding	7.91697	Yes
LOC103246030	lncRNA	7.91697	Yes
LOC103246069	protein_coding	7.91697	Yes
LOC103246379	protein_coding	0	Yes
LOC103246524	protein_coding	7.91697	Yes
LOC103246576	protein_coding	7.91697	Yes
LOC103246793	protein_coding	15.8339	Yes
LOC103246803	protein_coding	7.91697	Yes
LOC103247067	lncRNA	0	Yes
LOC103247113	protein_coding	7.91697	Yes
LOC103247274	lncRNA	15.8339	Yes
LOC103247284	lncRNA	0	Yes
LOC103247367	protein_coding	0	Yes
LOC103247388	protein_coding	7.91697	Yes
LOC103247792	protein_coding	0	Yes
LOC103247796	protein_coding	0	Yes
LOC103247827	protein_coding	0	Yes
LOC103247843	lncRNA	7.91697	Yes
LOC103248123	protein_coding	7.91697	Yes
LOC103248666	protein_coding	7.91697	Yes
LOC103248782	transcribed_pseudogene	7.91697	Yes
LOC103248890	protein_coding	7.91697	Yes
LOC103249000	protein_coding	7.91697	Yes
LOC119618096	protein_coding	7.91697	Yes
LOC119618117	protein_coding	15.8339	Yes
LOC119618216	protein_coding	15.8339	Yes
LOC119618531	protein_coding	0	Yes
LOC119618578	lncRNA	15.8339	Yes
LOC119618922	protein_coding	7.91697	Yes
LOC119619359	lncRNA	0	Yes
LOC119619406	protein_coding	7.91697	Yes
LOC119619597	protein_coding	31.6679	Yes
LOC119619962	transcribed_pseudogene	15.8339	Yes
LOC119620003	lncRNA	7.91697	Yes
LOC119620172	protein_coding	0	Yes
LOC119620232	lncRNA	0	Yes
LOC119620379	snoRNA	7.91697	Yes
LOC119620575	protein_coding	0	Yes
LOC119620791	snoRNA	7.91697	Yes
LOC119620988	lncRNA	0	Yes
LOC119621181	protein_coding	15.8339	Yes
LOC119621286	protein_coding	7.91697	Yes
LOC119621356	lncRNA	7.91697	Yes
LOC119621919	lncRNA	7.91697	Yes
LOC119622177	lncRNA	0	Yes
LOC119622196	protein_coding	7.91697	Yes
LOC119622580	lncRNA	0	Yes
LOC119622623	protein_coding	7.91697	Yes
LOC119622946	protein_coding	0	Yes
LOC119622974	protein_coding	0	Yes
LOC119622992	rRNA	87.0866	Yes
LOC119623022	protein_coding	7.91697	Yes
LOC119623105	protein_coding	7.91697	Yes
LOC119623115	protein_coding	0	Yes
LOC119623257	protein_coding	7.91697	Yes
LOC119623263	protein_coding	7.91697	Yes
LOC119623417	protein_coding	0	Yes
LOC119623468	protein_coding	0	Yes
LOC119623494	protein_coding	23.7509	Yes
LOC119623838	lncRNA	7.91697	Yes
LOC119623946	lncRNA	15.8339	Yes
LOC119624217	lncRNA	0	Yes
LOC119624323	transcribed_pseudogene	0	Yes
LOC119624416	protein_coding	7.91697	Yes
LOC119624840	protein_coding	0	Yes
LOC119624861	protein_coding	23.7509	Yes
LOC119624900	lncRNA	15.8339	Yes
LOC119624908	lncRNA	7.91697	Yes
LOC119625044	protein_coding	0	Yes
LOC119625272	lncRNA	15.8339	Yes
LOC119625750	protein_coding	0	Yes
LOC119625869	lncRNA	0	Yes
LOC119626266	lncRNA	15.8339	Yes
LOC119626727	lncRNA	7.91697	Yes
LOC119627161	lncRNA	15.8339	Yes
LOC119627935	lncRNA	0	Yes
LOC119627962	transcribed_pseudogene	0	Yes
LONP2	protein_coding	0	Yes
LOXL1	protein_coding	7.91697	Yes
LPIN1	protein_coding	7.91697	Yes
LPIN2	protein_coding	7.91697	Yes
LRATD2	protein_coding	7.91697	Yes
LRBA	protein_coding	23.7509	Yes
LRIF1	protein_coding	0	Yes
LRIG2	protein_coding	15.8339	Yes
LRMDA	protein_coding	0	Yes
LRP12	protein_coding	7.91697	Yes
LRP1	protein_coding	15.8339	Yes
LRP6	protein_coding	23.7509	Yes
LRP8	protein_coding	15.8339	Yes
LRPPRC	protein_coding	0	Yes
LRRC40	protein_coding	7.91697	Yes
LRRC58	protein_coding	7.91697	Yes
LRRC8A	protein_coding	7.91697	Yes
LSM14A	protein_coding	0	Yes
LSM14B	protein_coding	15.8339	Yes
LSS	protein_coding	0	Yes
LTA4H	protein_coding	0	Yes
LUZP1	protein_coding	7.91697	Yes
LUZP6	protein_coding	0	Yes
LY6E	protein_coding	7.91697	Yes
LY75	protein_coding	7.91697	Yes
LYPLAL1	protein_coding	7.91697	Yes
M6PR	protein_coding	15.8339	Yes
MACF1	protein_coding	0	Yes
MACROD2	protein_coding	7.91697	Yes
MAD1L1	protein_coding	15.8339	Yes
MAD2L1	protein_coding	7.91697	Yes
MAEA	protein_coding	23.7509	Yes
MAF1	protein_coding	7.91697	Yes
MAFK	protein_coding	7.91697	Yes
MAGED1	protein_coding	0	Yes
MAGI1	protein_coding	7.91697	Yes
MAGI2	protein_coding	7.91697	Yes
MAGI3	protein_coding	7.91697	Yes
MALRD1	protein_coding	0	Yes
MALSU1	protein_coding	7.91697	Yes
MAML1	protein_coding	7.91697	Yes
MAML2	protein_coding	31.6679	Yes
MAN1A2	protein_coding	15.8339	Yes
MAN2A1	protein_coding	7.91697	Yes
MAP1B	protein_coding	23.7509	Yes
MAP3K13	protein_coding	0	Yes
MAP3K14	protein_coding	7.91697	Yes
MAP3K20	protein_coding	15.8339	Yes
MAP3K5	protein_coding	15.8339	Yes
MAP4	protein_coding	23.7509	Yes
MAP4K4	protein_coding	0	Yes
MAP7D1	protein_coding	7.91697	Yes
MAP7D3	protein_coding	0	Yes
MAPK1IP1L	protein_coding	7.91697	Yes
MAPK7	protein_coding	0	Yes
MAPK8	protein_coding	0	Yes
MAPK9	protein_coding	0	Yes
MAPKAPK2	protein_coding	0	Yes
MAPRE1	protein_coding	0	Yes
MAPRE3	protein_coding	7.91697	Yes
MAPT	protein_coding	0	Yes
MARCHF3	protein_coding	0	Yes
MARCHF6	protein_coding	0	Yes
MARCHF7	protein_coding	7.91697	Yes
MARK2	protein_coding	0	Yes
MARK3	protein_coding	7.91697	Yes
MARS1	protein_coding	0	Yes
MAST2	protein_coding	7.91697	Yes
MAU2	protein_coding	15.8339	Yes
MAX	protein_coding	0	Yes
MAZ	protein_coding	7.91697	Yes
MBD5	protein_coding	15.8339	Yes
MBNL1	protein_coding	15.8339	Yes
MBNL2	protein_coding	15.8339	Yes
MBOAT1	protein_coding	0	Yes
MBOAT7	protein_coding	0	Yes
MBTPS1	protein_coding	0	Yes
MCCC2	protein_coding	0	Yes
MCM4	protein_coding	7.91697	Yes
MCM7	protein_coding	0	Yes
MCM8	protein_coding	15.8339	Yes
MCPH1	protein_coding	7.91697	Yes
MCRS1	protein_coding	0	Yes
MCU	protein_coding	7.91697	Yes
MECP2	protein_coding	7.91697	Yes
MED13L	protein_coding	15.8339	Yes
MED17	protein_coding	0	Yes
MED23	protein_coding	0	Yes
MED27	protein_coding	0	Yes
MED8	protein_coding	7.91697	Yes
METAP1	protein_coding	0	Yes
MET	protein_coding	15.8339	Yes
METRN	protein_coding	0	Yes
METRNL	protein_coding	7.91697	Yes
METTL21A	protein_coding	7.91697	Yes
METTL6	protein_coding	0	Yes
MEX3A	protein_coding	0	Yes
MFN1	protein_coding	15.8339	Yes
MFSD14B	protein_coding	0	Yes
MFSD1	protein_coding	23.7509	Yes
MFSD8	protein_coding	0	Yes
MGA	protein_coding	0	Yes
MGRN1	protein_coding	15.8339	Yes
MIEF1	protein_coding	7.91697	Yes
MIER1	protein_coding	0	Yes
MIOS	protein_coding	0	Yes
MIPOL1	protein_coding	7.91697	Yes
MIS18BP1	protein_coding	0	Yes
MKI67	protein_coding	0	Yes
MKRN2	protein_coding	0	Yes
MMADHC	protein_coding	0	Yes
MME	protein_coding	0	Yes
MMP15	protein_coding	0	Yes
MOB1B	protein_coding	0	Yes
MON2	protein_coding	7.91697	Yes
MORC2	protein_coding	7.91697	Yes
MORF4L2	protein_coding	7.91697	Yes
MOV10	protein_coding	7.91697	Yes
MPDZ	protein_coding	7.91697	Yes
MPHOSPH8	protein_coding	7.91697	Yes
MPPE1	protein_coding	0	Yes
MPZL1	protein_coding	15.8339	Yes
MRAS	protein_coding	7.91697	Yes
MRFAP1	protein_coding	7.91697	Yes
MRPL12	protein_coding	0	Yes
MRPL15	protein_coding	7.91697	Yes
MRPL1	protein_coding	7.91697	Yes
MRPL30	protein_coding	7.91697	Yes
MRPL37	protein_coding	7.91697	Yes
MRPL3	protein_coding	0	Yes
MRPL9	protein_coding	0	Yes
MRPS23	protein_coding	0	Yes
MRPS6	protein_coding	15.8339	Yes
MRRF	protein_coding	0	Yes
MRS2	protein_coding	7.91697	Yes
MRTFB	protein_coding	7.91697	Yes
MSH6	protein_coding	0	Yes
MSI2	protein_coding	7.91697	Yes
MSL3	protein_coding	15.8339	Yes
MSMO1	protein_coding	15.8339	Yes
MSN	protein_coding	7.91697	Yes
MSRA	protein_coding	7.91697	Yes
MTA1	protein_coding	0	Yes
MTA3	protein_coding	7.91697	Yes
MTCL1	protein_coding	7.91697	Yes
MTF1	protein_coding	0	Yes
MTF2	protein_coding	7.91697	Yes
MTG2	protein_coding	0	Yes
MTHFD1L	protein_coding	0	Yes
MTMR14	protein_coding	7.91697	Yes
MTMR2	protein_coding	0	Yes
MTMR4	protein_coding	7.91697	Yes
MTMR6	protein_coding	0	Yes
MTOR	protein_coding	0	Yes
MTSS1	protein_coding	0	Yes
MYBL2	protein_coding	31.6679	Yes
MYH10	protein_coding	7.91697	Yes
MYH9	protein_coding	15.8339	Yes
MYL10	protein_coding	0	Yes
MYL6	protein_coding	7.91697	Yes
MYO10	protein_coding	7.91697	Yes
MYO19	protein_coding	0	Yes
MYO1B	protein_coding	0	Yes
MYO1C	protein_coding	15.8339	Yes
MYO1D	protein_coding	7.91697	Yes
MYO1E	protein_coding	15.8339	Yes
MYO9B	protein_coding	15.8339	Yes
MYORG	protein_coding	7.91697	Yes
MYSM1	protein_coding	7.91697	Yes
N4BP1	protein_coding	7.91697	Yes
NAA25	protein_coding	15.8339	Yes
NAA50	protein_coding	0	Yes
NABP2	protein_coding	7.91697	Yes
NAP1L1	protein_coding	15.8339	Yes
NAP1L4	protein_coding	7.91697	Yes
NARS1	protein_coding	7.91697	Yes
NARS2	protein_coding	7.91697	Yes
NAT10	protein_coding	0	Yes
NAXE	protein_coding	15.8339	Yes
NBEA	protein_coding	7.91697	Yes
NBEAL1	protein_coding	0	Yes
NBL1	protein_coding	23.7509	Yes
NBN	protein_coding	7.91697	Yes
NCAM1	protein_coding	7.91697	Yes
NCAM2	protein_coding	0	Yes
NCAPD3	protein_coding	0	Yes
NCAPH	protein_coding	0	Yes
NCK1	protein_coding	7.91697	Yes
NCKAP1	protein_coding	7.91697	Yes
NCL	protein_coding	7.91697	Yes
NCLN	protein_coding	0	Yes
NCOA3	protein_coding	7.91697	Yes
NCOR1	protein_coding	7.91697	Yes
NCOR2	protein_coding	7.91697	Yes
NCS1	protein_coding	7.91697	Yes
NCSTN	protein_coding	7.91697	Yes
NDC1	protein_coding	15.8339	Yes
NDUFA12	protein_coding	0	Yes
NDUFA13	protein_coding	7.91697	Yes
NDUFA1	protein_coding	7.91697	Yes
NDUFA8	protein_coding	0	Yes
NDUFAF6	protein_coding	23.7509	Yes
NDUFAF7	protein_coding	15.8339	Yes
NDUFB3	protein_coding	7.91697	Yes
NDUFS2	protein_coding	7.91697	Yes
NDUFS7	protein_coding	0	Yes
NECAB1	protein_coding	7.91697	Yes
NECAB3	protein_coding	0	Yes
NEDD4	protein_coding	0	Yes
NEDD4L	protein_coding	15.8339	Yes
NEDD9	protein_coding	0	Yes
NEIL3	protein_coding	15.8339	Yes
NEK1	protein_coding	15.8339	Yes
NEK8	protein_coding	15.8339	Yes
NELFB	protein_coding	0	Yes
NELFCD	protein_coding	0	Yes
NEMF	protein_coding	0	Yes
NEO1	protein_coding	15.8339	Yes
NEXMIF	protein_coding	0	Yes
NF1	protein_coding	7.91697	Yes
NFASC	protein_coding	0	Yes
NFAT5	protein_coding	15.8339	Yes
NFE2L2	protein_coding	15.8339	Yes
NFIA	protein_coding	7.91697	Yes
NFIC	protein_coding	0	Yes
NFXL1	protein_coding	15.8339	Yes
NFYC	protein_coding	7.91697	Yes
NGF	protein_coding	7.91697	Yes
NHLRC3	protein_coding	0	Yes
NHSL2	protein_coding	15.8339	Yes
NIPA1	protein_coding	0	Yes
NIPBL	protein_coding	23.7509	Yes
NKPD1	protein_coding	0	Yes
NKTR	protein_coding	0	Yes
NLGN1	protein_coding	15.8339	Yes
NLGN2	protein_coding	0	Yes
NMD3	protein_coding	7.91697	Yes
NMNAT3	protein_coding	7.91697	Yes
NMT1	protein_coding	0	Yes
NNT	protein_coding	0	Yes
NOC4L	protein_coding	0	Yes
NOL10	protein_coding	0	Yes
NOL11	protein_coding	0	Yes
NOP14	protein_coding	0	Yes
NOP56	protein_coding	0	Yes
NOTCH1	protein_coding	7.91697	Yes
NOTCH2	protein_coding	7.91697	Yes
NPLOC4	protein_coding	7.91697	Yes
NPM1	protein_coding	7.91697	Yes
NPNT	protein_coding	0	Yes
NPTX1	protein_coding	7.91697	Yes
NR2C1	protein_coding	7.91697	Yes
NRDC	protein_coding	7.91697	Yes
NRIP1	protein_coding	7.91697	Yes
NSD1	protein_coding	23.7509	Yes
NSFL1C	protein_coding	0	Yes
NSMCE2	protein_coding	7.91697	Yes
NSMF	protein_coding	0	Yes
NT5C3A	protein_coding	7.91697	Yes
NUAK1	protein_coding	23.7509	Yes
NUCKS1	protein_coding	7.91697	Yes
NUDT3	protein_coding	0	Yes
NUDT4	protein_coding	7.91697	Yes
NUFIP2	protein_coding	31.6679	Yes
NUMA1	protein_coding	7.91697	Yes
NUMBL	protein_coding	7.91697	Yes
NUP107	protein_coding	7.91697	Yes
NUP153	protein_coding	7.91697	Yes
NUP205	protein_coding	23.7509	Yes
NUP210	protein_coding	31.6679	Yes
NUP50	protein_coding	15.8339	Yes
NUP58	protein_coding	0	Yes
NUP62	protein_coding	23.7509	Yes
NUP98	protein_coding	0	Yes
NUSAP1	protein_coding	0	Yes
NXF1	protein_coding	0	Yes
NXN	protein_coding	0	Yes
OAS3	protein_coding	7.91697	Yes
OBI1	protein_coding	15.8339	Yes
OBSCN	protein_coding	0	Yes
OCIAD1	protein_coding	0	Yes
ODC1	protein_coding	0	Yes
OGA	protein_coding	23.7509	Yes
OLA1	protein_coding	0	Yes
OPTN	protein_coding	0	Yes
OS9	protein_coding	0	Yes
OSBPL3	protein_coding	7.91697	Yes
OSBPL8	protein_coding	7.91697	Yes
OTUD1	protein_coding	0	Yes
OTUD4	protein_coding	7.91697	Yes
OTUD7B	protein_coding	0	Yes
OXR1	protein_coding	7.91697	Yes
OXSR1	protein_coding	0	Yes
P3H1	protein_coding	0	Yes
P4HA1	protein_coding	15.8339	Yes
P4HB	protein_coding	7.91697	Yes
P4HTM	protein_coding	7.91697	Yes
PABPC1	protein_coding	7.91697	Yes
PACS1	protein_coding	0	Yes
PACSIN3	protein_coding	0	Yes
PAK1	protein_coding	0	Yes
PAM	protein_coding	15.8339	Yes
PANK1	protein_coding	7.91697	Yes
PAPOLA	protein_coding	0	Yes
PAPOLG	protein_coding	7.91697	Yes
PARD3	protein_coding	0	Yes
PARN	protein_coding	7.91697	Yes
PARP11	protein_coding	23.7509	Yes
PARP2	protein_coding	0	Yes
PARP6	protein_coding	7.91697	Yes
PARVA	protein_coding	7.91697	Yes
PAWR	protein_coding	15.8339	Yes
PAX8	protein_coding	0	Yes
PAXIP1	protein_coding	0	Yes
PBK	protein_coding	0	Yes
PBLD	protein_coding	0	Yes
PCBP2	protein_coding	15.8339	Yes
PCBP4	protein_coding	0	Yes
PCED1A	protein_coding	0	Yes
PCF11	protein_coding	0	Yes
PCGF6	protein_coding	0	Yes
PCLAF	protein_coding	0	Yes
PCMTD1	protein_coding	7.91697	Yes
PCMTD2	protein_coding	0	Yes
PCNA	protein_coding	0	Yes
PCNT	protein_coding	0	Yes
PCNX1	protein_coding	7.91697	Yes
PCNX3	protein_coding	0	Yes
PCNX4	protein_coding	0	Yes
PCYOX1	protein_coding	0	Yes
PDCD11	protein_coding	7.91697	Yes
PDE3A	protein_coding	0	Yes
PDLIM1	protein_coding	7.91697	Yes
PDLIM5	protein_coding	7.91697	Yes
PDP2	protein_coding	7.91697	Yes
PDPK1	protein_coding	7.91697	Yes
PDPN	protein_coding	0	Yes
PDS5A	protein_coding	7.91697	Yes
PDXK	protein_coding	0	Yes
PDZD2	protein_coding	7.91697	Yes
PDZD4	protein_coding	0	Yes
PDZD8	protein_coding	7.91697	Yes
PEAK1	protein_coding	0	Yes
PEBP1	protein_coding	0	Yes
PEDS1	protein_coding	15.8339	Yes
PELI2	protein_coding	0	Yes
PEX7	protein_coding	7.91697	Yes
PFDN1	protein_coding	0	Yes
PFKL	protein_coding	47.5018	Yes
PFN2	protein_coding	0	Yes
PGAM1	protein_coding	7.91697	Yes
PGK1	protein_coding	0	Yes
PGM2	protein_coding	0	Yes
PGPEP1	protein_coding	0	Yes
PGR	protein_coding	15.8339	Yes
PHACTR1	protein_coding	7.91697	Yes
PHACTR4	protein_coding	15.8339	Yes
PHB2	protein_coding	0	Yes
PHC2	protein_coding	0	Yes
PHF14	protein_coding	0	Yes
PHF20	protein_coding	0	Yes
PHF3	protein_coding	0	Yes
PHF6	protein_coding	15.8339	Yes
PHF8	protein_coding	0	Yes
PHKA2	protein_coding	0	Yes
PHKB	protein_coding	0	Yes
PHKG2	protein_coding	15.8339	Yes
PHLPP1	protein_coding	0	Yes
PHOSPHO2	protein_coding	0	Yes
PHRF1	protein_coding	0	Yes
PIAS2	protein_coding	0	Yes
PIBF1	protein_coding	0	Yes
PICALM	protein_coding	7.91697	Yes
PID1	protein_coding	7.91697	Yes
PIEZO2	protein_coding	15.8339	Yes
PIGF	protein_coding	7.91697	Yes
PIGG	protein_coding	0	Yes
PIGL	protein_coding	7.91697	Yes
PIGN	protein_coding	0	Yes
PIGU	protein_coding	7.91697	Yes
PIK3C2A	protein_coding	7.91697	Yes
PIK3C3	protein_coding	0	Yes
PIK3CB	protein_coding	7.91697	Yes
PIKFYVE	protein_coding	0	Yes
PIN1	protein_coding	0	Yes
PIP4K2A	protein_coding	0	Yes
PITHD1	protein_coding	0	Yes
PITPNB	protein_coding	7.91697	Yes
PITPNM3	protein_coding	0	Yes
PITX1	protein_coding	23.7509	Yes
PJA2	protein_coding	7.91697	Yes
PKD1	protein_coding	0	Yes
PKNOX1	protein_coding	7.91697	Yes
PKP2	protein_coding	7.91697	Yes
PLA2G15	protein_coding	0	Yes
PLA2R1	protein_coding	7.91697	Yes
PLAAT3	protein_coding	7.91697	Yes
PLCB4	protein_coding	7.91697	Yes
PLCE1	protein_coding	7.91697	Yes
PLD1	protein_coding	0	Yes
PLEC	protein_coding	7.91697	Yes
PLEKHA8	protein_coding	0	Yes
PLEKHG7	protein_coding	7.91697	Yes
PLEKHO2	protein_coding	7.91697	Yes
PLIN1	protein_coding	0	Yes
PLK2	protein_coding	15.8339	Yes
PLOD1	protein_coding	0	Yes
PLOD3	protein_coding	7.91697	Yes
PLPPR2	protein_coding	0	Yes
PLPPR5	protein_coding	7.91697	Yes
PLXDC2	protein_coding	0	Yes
PMFBP1	protein_coding	7.91697	Yes
PMS1	protein_coding	7.91697	Yes
PNISR	protein_coding	0	Yes
PNN	protein_coding	7.91697	Yes
POC1A	protein_coding	7.91697	Yes
POC1B	protein_coding	0	Yes
POGK	protein_coding	7.91697	Yes
POLA1	protein_coding	31.6679	Yes
POLD2	protein_coding	0	Yes
POLDIP2	protein_coding	0	Yes
POLE	protein_coding	0	Yes
POLN	protein_coding	0	Yes
POLQ	protein_coding	7.91697	Yes
POLR1B	protein_coding	0	Yes
POLR2A	protein_coding	7.91697	Yes
POLR3B	protein_coding	0	Yes
POMT2	protein_coding	0	Yes
POT1	protein_coding	0	Yes
POU2F1	protein_coding	7.91697	Yes
PPA1	protein_coding	0	Yes
PPARD	protein_coding	7.91697	Yes
PPARGC1B	protein_coding	15.8339	Yes
PPAT	protein_coding	0	Yes
PPHLN1	protein_coding	0	Yes
PPIA	protein_coding	0	Yes
PPIE	protein_coding	0	Yes
PPL	protein_coding	7.91697	Yes
PPM1B	protein_coding	7.91697	Yes
PPM1F	protein_coding	7.91697	Yes
PPM1G	protein_coding	0	Yes
PPM1H	protein_coding	31.6679	Yes
PPP1CA	protein_coding	7.91697	Yes
PPP1R12A	protein_coding	23.7509	Yes
PPP1R12C	protein_coding	7.91697	Yes
PPP1R15B	protein_coding	15.8339	Yes
PPP1R16A	protein_coding	7.91697	Yes
PPP1R2	protein_coding	7.91697	Yes
PPP1R36	protein_coding	0	Yes
PPP1R7	protein_coding	0	Yes
PPP2CB	protein_coding	7.91697	Yes
PPP2R1A	protein_coding	0	Yes
PPP2R2A	protein_coding	15.8339	Yes
PPP2R3A	protein_coding	0	Yes
PPP2R5C	protein_coding	23.7509	Yes
PPP2R5D	protein_coding	15.8339	Yes
PPP2R5E	protein_coding	7.91697	Yes
PPP3CA	protein_coding	7.91697	Yes
PPP5C	protein_coding	0	Yes
PPP6R3	protein_coding	23.7509	Yes
PRC1	protein_coding	0	Yes
PRCC	protein_coding	15.8339	Yes
PRDM2	protein_coding	7.91697	Yes
PRDX1	protein_coding	0	Yes
PRDX3	protein_coding	7.91697	Yes
PRDX4	protein_coding	7.91697	Yes
PREB	protein_coding	7.91697	Yes
PRELID3B	protein_coding	0	Yes
PREPL	protein_coding	0	Yes
PRKAA1	protein_coding	7.91697	Yes
PRKAB1	protein_coding	31.6679	Yes
PRKCA	protein_coding	7.91697	Yes
PRKCE	protein_coding	0	Yes
PRKCSH	protein_coding	7.91697	Yes
PRKDC	protein_coding	39.5848	Yes
PRKN	protein_coding	15.8339	Yes
PRKRA	protein_coding	0	Yes
PRMT1	protein_coding	0	Yes
PRPF40A	protein_coding	0	Yes
PRPF4	protein_coding	7.91697	Yes
PRPF6	protein_coding	0	Yes
PRPF8	protein_coding	7.91697	Yes
PRPS2	protein_coding	0	Yes
PRRC2A	protein_coding	7.91697	Yes
PRRC2B	protein_coding	0	Yes
PRRC2C	protein_coding	15.8339	Yes
PRUNE2	protein_coding	15.8339	Yes
PSD3	protein_coding	7.91697	Yes
PSEN1	protein_coding	7.91697	Yes
PSEN2	protein_coding	7.91697	Yes
PSMA2	protein_coding	0	Yes
PSMB1	protein_coding	0	Yes
PSMB7	protein_coding	0	Yes
PSMD11	protein_coding	7.91697	Yes
PSMD14	protein_coding	0	Yes
PSMD1	protein_coding	0	Yes
PSMD2	protein_coding	7.91697	Yes
PSME3IP1	protein_coding	0	Yes
PSME4	protein_coding	7.91697	Yes
PSMG1	protein_coding	7.91697	Yes
PSPH	protein_coding	0	Yes
PTAR1	protein_coding	7.91697	Yes
PTBP2	protein_coding	0	Yes
PTCD3	protein_coding	0	Yes
PTDSS1	protein_coding	23.7509	Yes
PTDSS2	protein_coding	15.8339	Yes
PTGFRN	protein_coding	15.8339	Yes
PTGR2	protein_coding	0	Yes
PTK2	protein_coding	7.91697	Yes
PTMA	protein_coding	7.91697	Yes
PTPDC1	protein_coding	0	Yes
PTPMT1	protein_coding	7.91697	Yes
PTPN11	protein_coding	7.91697	Yes
PTPN13	protein_coding	0	Yes
PTPN14	protein_coding	39.5848	Yes
PTPN1	protein_coding	0	Yes
PTPN21	protein_coding	7.91697	Yes
PTPN2	protein_coding	7.91697	Yes
PTPN3	protein_coding	0	Yes
PTPN4	protein_coding	7.91697	Yes
PTPRA	protein_coding	0	Yes
PTPRD	protein_coding	15.8339	Yes
PTPRJ	protein_coding	15.8339	Yes
PTPRM	protein_coding	0	Yes
PTPRS	protein_coding	39.5848	Yes
PUM1	protein_coding	7.91697	Yes
PURB	protein_coding	7.91697	Yes
PURG	protein_coding	7.91697	Yes
PXN	protein_coding	7.91697	Yes
PYCR3	protein_coding	7.91697	Yes
PYGO2	protein_coding	0	Yes
QKI	protein_coding	23.7509	Yes
R3HDM2	protein_coding	0	Yes
RAB10	protein_coding	7.91697	Yes
RAB12	protein_coding	15.8339	Yes
RAB1A	protein_coding	0	Yes
RAB21	protein_coding	7.91697	Yes
RAB32	protein_coding	0	Yes
RAB3D	protein_coding	0	Yes
RAB3GAP1	protein_coding	7.91697	Yes
RAB4B	protein_coding	7.91697	Yes
RAB5C	protein_coding	0	Yes
RAB6A	protein_coding	0	Yes
RABEP1	protein_coding	7.91697	Yes
RABGAP1	protein_coding	0	Yes
RABGGTA	protein_coding	0	Yes
RABL6	protein_coding	0	Yes
RACGAP1	protein_coding	7.91697	Yes
RACK1	protein_coding	7.91697	Yes
RAD21	protein_coding	7.91697	Yes
RAD23A	protein_coding	7.91697	Yes
RAD23B	protein_coding	7.91697	Yes
RAD50	protein_coding	0	Yes
RAD51AP1	protein_coding	0	Yes
RAD51B	protein_coding	15.8339	Yes
RAI1	protein_coding	7.91697	Yes
RALGAPA1	protein_coding	0	Yes
RALGAPA2	protein_coding	0	Yes
RALGDS	protein_coding	7.91697	Yes
RALGPS1	protein_coding	15.8339	Yes
RANBP17	protein_coding	0	Yes
RANBP3	protein_coding	0	Yes
RAPGEF1	protein_coding	7.91697	Yes
RAPGEF2	protein_coding	7.91697	Yes
RASAL2	protein_coding	15.8339	Yes
RASSF5	protein_coding	15.8339	Yes
RB1CC1	protein_coding	0	Yes
RBBP6	protein_coding	0	Yes
RBBP7	protein_coding	0	Yes
RBFOX2	protein_coding	0	Yes
RBFOX3	protein_coding	7.91697	Yes
RBM12B	protein_coding	0	Yes
RBM15	protein_coding	0	Yes
RBM19	protein_coding	7.91697	Yes
RBM27	protein_coding	0	Yes
RBM3	protein_coding	0	Yes
RBM5	protein_coding	7.91697	Yes
RBM7	protein_coding	15.8339	Yes
RBMS2	protein_coding	0	Yes
RBMS3	protein_coding	0	Yes
RBPJ	protein_coding	0	Yes
RCAN1	protein_coding	23.7509	Yes
RCC2	protein_coding	0	Yes
RCN3	protein_coding	7.91697	Yes
RCOR1	protein_coding	0	Yes
RDX	protein_coding	0	Yes
RELA	protein_coding	15.8339	Yes
REPS1	protein_coding	0	Yes
RERE	protein_coding	0	Yes
REV1	protein_coding	0	Yes
RFC4	protein_coding	0	Yes
RFWD3	protein_coding	7.91697	Yes
RFX3	protein_coding	15.8339	Yes
RFX5	protein_coding	7.91697	Yes
RFX7	protein_coding	15.8339	Yes
RGS10	protein_coding	0	Yes
RGS7	protein_coding	7.91697	Yes
RHBDD1	protein_coding	0	Yes
RHEB	protein_coding	23.7509	Yes
RHOB	protein_coding	7.91697	Yes
RHOBTB3	protein_coding	71.2527	Yes
RIC1	protein_coding	15.8339	Yes
RIC8B	protein_coding	0	Yes
RICTOR	protein_coding	7.91697	Yes
RIDA	protein_coding	0	Yes
RIF1	protein_coding	0	Yes
RIMS1	protein_coding	0	Yes
RING1	protein_coding	7.91697	Yes
RIOK1	protein_coding	0	Yes
RIOK3	protein_coding	7.91697	Yes
RIT1	protein_coding	7.91697	Yes
RMC1	protein_coding	7.91697	Yes
RMDN1	protein_coding	0	Yes
RMND5A	protein_coding	0	Yes
RNASEH2C	protein_coding	7.91697	Yes
RNF10	protein_coding	0	Yes
RNF130	protein_coding	0	Yes
RNF138	protein_coding	0	Yes
RNF144A	protein_coding	15.8339	Yes
RNF144B	protein_coding	7.91697	Yes
RNF145	protein_coding	0	Yes
RNF146	protein_coding	0	Yes
RNF213	protein_coding	0	Yes
RNF34	protein_coding	15.8339	Yes
RNF41	protein_coding	0	Yes
RNGTT	protein_coding	31.6679	Yes
RNLS	protein_coding	0	Yes
RNMT	protein_coding	7.91697	Yes
ROCK2	protein_coding	7.91697	Yes
ROR1	protein_coding	0	Yes
RORA	protein_coding	15.8339	Yes
RPA1	protein_coding	7.91697	Yes
RPGR	protein_coding	0	Yes
RPL10	protein_coding	7.91697	Yes
RPL13	protein_coding	0	Yes
RPL14	protein_coding	7.91697	Yes
RPL17	protein_coding	0	Yes
RPL18A	protein_coding	0	Yes
RPL19	protein_coding	0	Yes
RPL22	protein_coding	7.91697	Yes
RPL26	protein_coding	0	Yes
RPL27A	protein_coding	0	Yes
RPL27	protein_coding	7.91697	Yes
RPL31	protein_coding	0	Yes
RPL34	protein_coding	15.8339	Yes
RPL5	protein_coding	7.91697	Yes
RPL7A	protein_coding	0	Yes
RPL7	protein_coding	0	Yes
RPL8	protein_coding	7.91697	Yes
RPLP0	protein_coding	39.5848	Yes
RPLP1	protein_coding	0	Yes
RPLP2	protein_coding	15.8339	Yes
RPRD2	protein_coding	7.91697	Yes
RPS18	protein_coding	0	Yes
RPS19	protein_coding	7.91697	Yes
RPS24	protein_coding	0	Yes
RPS27A	protein_coding	0	Yes
RPS29	protein_coding	0	Yes
RPS2	protein_coding	15.8339	Yes
RPS3	protein_coding	0	Yes
RPS5	protein_coding	7.91697	Yes
RPS6	protein_coding	7.91697	Yes
RPS6KA1	protein_coding	7.91697	Yes
RPS6KA5	protein_coding	31.6679	Yes
RPS6KB1	protein_coding	0	Yes
RPS6KC1	protein_coding	0	Yes
RPS7	protein_coding	31.6679	Yes
RPS8	protein_coding	0	Yes
RPSA	protein_coding	23.7509	Yes
RPTOR	protein_coding	23.7509	Yes
RRAS2	protein_coding	0	Yes
RRAS	protein_coding	7.91697	Yes
RRBP1	protein_coding	7.91697	Yes
RREB1	protein_coding	7.91697	Yes
RSPRY1	protein_coding	7.91697	Yes
RSRC1	protein_coding	7.91697	Yes
RTEL1	protein_coding	7.91697	Yes
RTKN2	protein_coding	7.91697	Yes
RTN3	protein_coding	0	Yes
RTTN	protein_coding	0	Yes
RUFY3	protein_coding	0	Yes
RWDD1	protein_coding	0	Yes
RXYLT1	protein_coding	7.91697	Yes
S100A13	protein_coding	0	Yes
S100A16	protein_coding	0	Yes
S100A1	protein_coding	7.91697	Yes
SACS	protein_coding	7.91697	Yes
SAE1	protein_coding	15.8339	Yes
SAFB2	protein_coding	7.91697	Yes
SAMD4A	protein_coding	31.6679	Yes
SAMD4B	protein_coding	0	Yes
SAR1A	protein_coding	0	Yes
SART3	protein_coding	0	Yes
SBF2	protein_coding	7.91697	Yes
SBNO2	protein_coding	0	Yes
[truncated: 650 more rows]

## Sheet: No. of Chimerci Reads in MA-104
# Table S5. Chimeric level of genes in infected monkey cell lines
# Chimeric reads counts for genes
GeneName	GeneType	MA-104-rep1_ChimericReadsCount	MA-104-rep2_ChimericReadsCount
AACS	protein_coding	2	0
AAGAB	protein_coding	0	1
AAK1	protein_coding	11	6
AAMP	protein_coding	1	0
AAR2	protein_coding	2	3
AARS	protein_coding	6	2
AASDH	protein_coding	2	0
AASDHPPT	protein_coding	0	1
AASS	protein_coding	1	0
AATF	protein_coding	7	4
AATK	protein_coding	0	1
ABCA12	protein_coding	3	0
ABCA13	protein_coding	1	0
ABCA1	protein_coding	1	4
ABCA2	protein_coding	0	3
ABCA3	protein_coding	1	1
ABCA4	protein_coding	3	2
ABCB10	protein_coding	0	1
ABCB1	protein_coding	4	9
ABCB4	protein_coding	0	1
ABCB6	protein_coding	0	1
ABCB7	protein_coding	2	4
ABCB9	protein_coding	1	0
ABCC10	protein_coding	0	1
ABCC1	protein_coding	2	7
ABCC3	protein_coding	2	3
ABCC4	protein_coding	2	6
ABCC5	protein_coding	2	2
ABCC9	protein_coding	1	3
ABCD1	protein_coding	1	0
ABCD3	protein_coding	3	5
ABCE1	protein_coding	1	0
ABCF1	protein_coding	5	2
ABCF2	protein_coding	1	0
ABCG4	protein_coding	0	1
ABHD10	protein_coding	1	1
ABHD11	protein_coding	0	1
ABHD12	protein_coding	4	0
ABHD17A	protein_coding	3	1
ABHD17B	protein_coding	0	1
ABHD17C	protein_coding	5	2
ABHD18	protein_coding	1	0
ABHD2	protein_coding	2	2
ABHD4	protein_coding	3	0
ABHD5	protein_coding	1	1
ABHD8	protein_coding	2	0
ABI1	protein_coding	1	0
ABI2	protein_coding	2	2
ABL1	protein_coding	4	5
ABL2	protein_coding	20	3
ABLIM1	protein_coding	5	2
ABLIM2	protein_coding	1	0
ABLIM3	protein_coding	2	1
ABRACL	protein_coding	0	1
ABRAXAS1	protein_coding	0	1
ABRAXAS2	protein_coding	0	1
ABR	protein_coding	5	5
ABTB2	protein_coding	22	10
ACAA1	protein_coding	2	2
ACAA2	protein_coding	0	5
ACACA	protein_coding	4	5
ACACB	protein_coding	2	1
ACAD10	protein_coding	1	1
ACAD11	protein_coding	3	1
ACAD9	protein_coding	0	1
ACADM	protein_coding	0	1
ACADVL	protein_coding	2	1
ACAP2	protein_coding	0	2
ACAP3	protein_coding	1	1
ACBD3	protein_coding	1	0
ACBD5	protein_coding	2	0
ACBD6	protein_coding	2	0
ACE2	protein_coding	1	0
ACER2	protein_coding	1	1
ACER3	protein_coding	2	8
ACIN1	protein_coding	1	4
ACLY	protein_coding	5	2
ACO1	protein_coding	1	4
ACO2	protein_coding	3	0
ACOT13	protein_coding	1	0
ACOT8	protein_coding	0	3
ACOT9	protein_coding	3	2
ACOX1	protein_coding	2	8
ACOX3	protein_coding	2	0
ACOXL	protein_coding	1	0
ACP1	protein_coding	0	2
ACSF3	protein_coding	1	1
ACSL1	protein_coding	3	0
ACSL3	protein_coding	5	3
ACSL4	protein_coding	4	3
ACSL5	protein_coding	0	3
ACSS1	protein_coding	0	2
ACSS2	protein_coding	1	0
ACSS3	protein_coding	1	0
ACTB	protein_coding	2	3
ACTG1	protein_coding	16	20
ACTN1	protein_coding	2	6
ACTN4	protein_coding	2	4
ACTR1A	protein_coding	0	1
ACTR1B	protein_coding	1	1
ACTR2	protein_coding	3	1
ACTR3B	protein_coding	1	1
ACTR3	protein_coding	1	1
ACTR5	protein_coding	0	1
ACVR1B	protein_coding	2	3
ACVR2A	protein_coding	3	1
ACVRL1	protein_coding	0	1
ADAM10	protein_coding	0	3
ADAM12	protein_coding	0	2
ADAM15	protein_coding	0	1
ADAM17	protein_coding	6	0
ADAM19	protein_coding	0	1
ADAM1	protein_coding	0	1
ADAM23	protein_coding	0	1
ADAM32	protein_coding	2	0
ADAM9	protein_coding	2	1
ADAMTS10	protein_coding	0	2
ADAMTS12	protein_coding	2	0
ADAMTS16	protein_coding	4	6
ADAMTS1	protein_coding	0	6
ADAMTS6	protein_coding	5	2
ADAMTS7	protein_coding	2	1
ADAMTS8	protein_coding	0	1
ADAMTSL3	protein_coding	6	2
ADARB1	protein_coding	2	0
ADARB2	protein_coding	1	0
ADAR	protein_coding	2	3
ADAT1	protein_coding	1	1
ADCK2	protein_coding	0	1
ADCY5	protein_coding	1	0
ADCY6	protein_coding	1	1
ADCY7	protein_coding	1	0
ADCY9	protein_coding	0	5
ADD1	protein_coding	2	3
ADD3	protein_coding	3	2
ADGRA3	protein_coding	0	1
ADGRF5	protein_coding	15	21
ADGRG1	protein_coding	0	3
ADGRG6	protein_coding	3	3
ADGRL2	protein_coding	5	3
ADGRV1	protein_coding	2	1
ADH5	protein_coding	0	1
ADIPOR1	protein_coding	1	2
ADIPOR2	protein_coding	1	0
ADK	protein_coding	6	15
ADNP2	protein_coding	4	1
ADNP	protein_coding	10	7
ADO	protein_coding	0	1
ADORA1	protein_coding	1	0
ADORA2B	protein_coding	2	0
ADPGK	protein_coding	1	0
ADPRH	protein_coding	0	1
ADPRHL2	protein_coding	1	0
ADPRM	protein_coding	2	0
ADRA1B	protein_coding	1	0
ADRB2	protein_coding	0	1
ADRM1	protein_coding	2	2
ADSL	protein_coding	1	0
ADSS	protein_coding	1	3
AEBP2	protein_coding	1	4
AEN	protein_coding	1	0
AFAP1	protein_coding	1	0
AFAP1L1	protein_coding	0	3
AFAP1L2	protein_coding	1	1
AFDN	protein_coding	3	4
AFF1	protein_coding	3	5
AFF4	protein_coding	10	3
AFG3L2	protein_coding	4	1
AFMID	protein_coding	1	1
AFTPH	protein_coding	0	5
AGAP1	protein_coding	5	1
AGAP3	protein_coding	0	1
AGFG1	protein_coding	1	2
AGGF1	protein_coding	1	1
AGK	protein_coding	3	1
AGO1	protein_coding	1	2
AGO2	protein_coding	5	5
AGPAT1	protein_coding	6	0
AGPAT2	protein_coding	0	1
AGPAT3	protein_coding	0	1
AGPAT5	protein_coding	5	0
AGPS	protein_coding	5	6
AGRN	protein_coding	2	2
AGTPBP1	protein_coding	0	1
AHCTF1	protein_coding	4	3
AHCY	protein_coding	3	0
AHCYL1	protein_coding	1	1
AHCYL2	protein_coding	0	1
AHDC1	protein_coding	3	3
AHI1	protein_coding	1	2
AHNAK2	protein_coding	3	0
AHNAK	protein_coding	37	38
AHR	protein_coding	2	2
AHRR	protein_coding	0	1
AHSA1	protein_coding	0	4
AHSG	protein_coding	2	0
AIDA	protein_coding	2	1
AIFM1	protein_coding	2	0
AIMP1	protein_coding	3	1
AIMP2	protein_coding	3	1
AIP	protein_coding	0	1
AJUBA	protein_coding	2	0
AK1	protein_coding	0	2
AK2	protein_coding	3	1
AK3	protein_coding	0	2
AK4	protein_coding	3	4
AK5	protein_coding	1	0
AK6	protein_coding	1	0
AKAP10	protein_coding	1	2
AKAP11	protein_coding	3	0
AKAP12	protein_coding	4	4
AKAP13	protein_coding	7	16
AKAP1	protein_coding	4	2
AKAP2	protein_coding	4	4
AKAP6	protein_coding	2	4
AKAP8	protein_coding	0	2
AKAP9	protein_coding	6	3
AKIRIN1	protein_coding	1	0
AKIRIN2	protein_coding	1	0
AKNA	protein_coding	0	2
AKR1B1	protein_coding	1	4
AKR1C1	protein_coding	0	1
AKT1	protein_coding	1	0
AKT1S1	protein_coding	1	2
AKT2	protein_coding	1	0
AKT3	protein_coding	16	5
ALAS1	protein_coding	0	2
ALCAM	protein_coding	1	1
ALDH16A1	protein_coding	0	1
ALDH1A1	protein_coding	3	1
ALDH2	protein_coding	4	0
ALDH3B1	protein_coding	1	1
ALDH9A1	protein_coding	1	0
ALDOA	protein_coding	2	4
ALG11	protein_coding	2	0
ALG13	protein_coding	1	0
ALG1	protein_coding	0	1
ALG2	protein_coding	1	0
ALG3	protein_coding	1	0
ALG8	protein_coding	0	1
ALKBH3	protein_coding	1	0
ALKBH5	protein_coding	1	1
ALKBH6	protein_coding	1	0
ALMS1	protein_coding	1	3
ALOX12B	protein_coding	0	1
ALOXE3	protein_coding	1	2
ALPK1	protein_coding	2	0
ALPK2	protein_coding	15	13
ALPK3	protein_coding	0	1
ALS2	protein_coding	3	3
ALX1	protein_coding	0	2
ALYREF	protein_coding	0	2
AMBRA1	protein_coding	2	1
AMD1	protein_coding	1	0
AMFR	protein_coding	6	2
AMIGO1	protein_coding	1	0
AMMECR1	protein_coding	2	1
AMMECR1L	protein_coding	0	1
AMN1	protein_coding	0	2
AMOT	protein_coding	2	1
AMOTL1	protein_coding	0	2
AMPD2	protein_coding	1	0
ANAPC10	protein_coding	1	2
ANAPC1	protein_coding	2	3
ANAPC2	protein_coding	1	0
ANAPC5	protein_coding	0	1
ANGPT1	protein_coding	0	1
ANK1	protein_coding	0	2
ANK2	protein_coding	13	1
ANKDD1A	protein_coding	1	0
ANKDD1B	protein_coding	0	1
ANKFY1	protein_coding	3	4
ANKH	protein_coding	1	3
ANKIB1	protein_coding	6	5
ANKLE2	protein_coding	2	2
ANKRA2	protein_coding	3	3
ANKRD10	protein_coding	5	0
ANKRD11	protein_coding	8	8
ANKRD12	protein_coding	3	4
ANKRD13A	protein_coding	1	3
ANKRD13B	protein_coding	0	1
ANKRD13C	protein_coding	1	2
ANKRD17	protein_coding	6	10
ANKRD1	protein_coding	5	3
ANKRD24	protein_coding	0	1
ANKRD26	protein_coding	0	2
ANKRD27	protein_coding	1	2
ANKRD28	protein_coding	5	3
ANKRD31	protein_coding	0	1
ANKRD33B	protein_coding	3	4
ANKRD40	protein_coding	0	3
ANKRD42	protein_coding	1	1
ANKRD45	protein_coding	1	0
ANKRD46	protein_coding	3	0
ANKRD50	protein_coding	1	0
ANKRD52	protein_coding	1	6
ANKRD65	protein_coding	2	0
ANKRD6	protein_coding	0	1
ANKRD9	protein_coding	0	1
ANKS1A	protein_coding	6	2
ANKS1B	protein_coding	1	0
ANKS3	protein_coding	1	0
ANKS6	protein_coding	3	0
ANKZF1	protein_coding	0	1
ANLN	protein_coding	5	2
ANO10	protein_coding	1	3
ANO3	protein_coding	1	1
ANO5	protein_coding	1	0
ANO6	protein_coding	1	7
ANO8	protein_coding	1	0
ANOS1	protein_coding	0	1
ANP32A	protein_coding	1	0
ANP32B	protein_coding	4	3
ANTXR1	protein_coding	2	0
ANXA11	protein_coding	0	3
ANXA1	protein_coding	4	2
ANXA2	protein_coding	3	8
ANXA3	protein_coding	1	0
ANXA4	protein_coding	4	4
ANXA5	protein_coding	4	3
ANXA7	protein_coding	0	2
AOPEP	protein_coding	11	5
AP1AR	protein_coding	1	0
AP1B1	protein_coding	2	2
AP1G1	protein_coding	4	3
AP1S1	protein_coding	0	1
AP1S2	protein_coding	1	0
AP1S3	protein_coding	1	1
AP2A1	protein_coding	1	6
AP2A2	protein_coding	3	1
AP2B1	protein_coding	4	8
AP2M1	protein_coding	1	1
AP3B1	protein_coding	8	1
AP3B2	protein_coding	0	1
AP3D1	protein_coding	1	1
AP3M1	protein_coding	0	1
AP3S1	protein_coding	0	1
AP3S2	protein_coding	0	3
AP4E1	protein_coding	1	1
AP5B1	protein_coding	1	2
AP5M1	protein_coding	1	0
AP5Z1	protein_coding	1	0
APAF1	protein_coding	1	0
APBA1	protein_coding	0	1
APBB1	protein_coding	1	0
APBB2	protein_coding	14	16
APBB3	protein_coding	2	0
APC	protein_coding	0	2
APEH	protein_coding	2	1
APEX1	protein_coding	2	1
APH1B	protein_coding	2	0
APIP	protein_coding	0	1
APLF	protein_coding	0	1
APLP1	protein_coding	1	0
APLP2	protein_coding	9	8
APMAP	protein_coding	0	1
APOBEC3F	protein_coding	0	1
APOBEC3G	protein_coding	1	1
APOC1	protein_coding	1	0
APOD	protein_coding	2	0
APOL5	protein_coding	0	1
APOO	protein_coding	1	1
APOOL	protein_coding	1	4
APPBP2	protein_coding	4	4
APP	protein_coding	11	14
APPL2	protein_coding	0	1
APRT	protein_coding	0	1
APTX	protein_coding	0	1
AQP1	protein_coding	1	0
AQR	protein_coding	1	2
ARAF	protein_coding	0	1
ARAP1	protein_coding	1	2
ARAP3	protein_coding	0	2
ARCN1	protein_coding	1	1
AREL1	protein_coding	1	0
ARF1	protein_coding	7	1
ARF3	protein_coding	2	3
ARF4	protein_coding	1	3
ARF5	protein_coding	0	1
ARF6	protein_coding	0	2
ARFGAP1	protein_coding	1	3
ARFGAP2	protein_coding	3	0
ARFGAP3	protein_coding	4	0
ARFGEF1	protein_coding	7	4
ARFGEF2	protein_coding	1	3
ARFIP1	protein_coding	4	3
ARFIP2	protein_coding	1	0
ARFRP1	protein_coding	1	1
ARG2	protein_coding	1	0
ARHGAP10	protein_coding	6	5
ARHGAP11A	protein_coding	1	0
ARHGAP12	protein_coding	1	0
ARHGAP17	protein_coding	1	1
ARHGAP18	protein_coding	2	0
ARHGAP1	protein_coding	1	3
ARHGAP22	protein_coding	0	1
ARHGAP23	protein_coding	0	4
ARHGAP24	protein_coding	20	14
ARHGAP26	protein_coding	7	4
ARHGAP28	protein_coding	0	2
ARHGAP29	protein_coding	16	6
ARHGAP31	protein_coding	1	2
ARHGAP32	protein_coding	3	2
ARHGAP35	protein_coding	2	0
ARHGAP39	protein_coding	0	3
ARHGAP40	protein_coding	1	2
ARHGAP42	protein_coding	1	14
ARHGAP5	protein_coding	5	0
ARHGAP6	protein_coding	2	4
ARHGDIA	protein_coding	1	1
ARHGEF10L	protein_coding	2	1
ARHGEF12	protein_coding	10	12
ARHGEF17	protein_coding	2	1
ARHGEF18	protein_coding	1	2
ARHGEF28	protein_coding	10	13
ARHGEF2	protein_coding	1	2
ARHGEF3	protein_coding	1	3
ARHGEF6	protein_coding	1	0
ARHGEF7	protein_coding	1	0
ARID1A	protein_coding	4	4
ARID1B	protein_coding	4	3
ARID2	protein_coding	7	5
ARID3A	protein_coding	1	1
ARID4A	protein_coding	1	0
ARID4B	protein_coding	1	4
ARID5B	protein_coding	6	6
ARIH1	protein_coding	4	2
ARIH2	protein_coding	4	2
ARL10	protein_coding	1	0
ARL15	protein_coding	3	2
ARL2BP	protein_coding	1	0
ARL3	protein_coding	2	0
ARL4C	protein_coding	4	1
ARL6IP1	protein_coding	2	0
ARL6IP6	protein_coding	2	1
ARMC10	protein_coding	0	1
ARMC1	protein_coding	1	3
ARMC6	protein_coding	1	0
ARMC7	protein_coding	0	2
ARMC8	protein_coding	1	3
ARMCX1	protein_coding	1	0
ARMCX3	protein_coding	2	0
ARMH3	protein_coding	5	2
ARNT2	protein_coding	2	0
ARNT	protein_coding	0	1
ARNTL2	protein_coding	5	1
ARNTL	protein_coding	1	0
ARPC1A	protein_coding	3	2
ARPC1B	protein_coding	2	2
ARPC2	protein_coding	2	7
ARPC4	protein_coding	2	3
ARPC5L	protein_coding	1	0
ARPP19	protein_coding	0	1
ARRB1	protein_coding	0	2
ARRDC2	protein_coding	0	1
ARRDC3	protein_coding	2	0
ARSB	protein_coding	0	1
ARSI	protein_coding	0	1
ARSJ	protein_coding	4	0
ARVCF	protein_coding	1	0
ASAP1	protein_coding	13	15
ASAP2	protein_coding	7	8
ASB1	protein_coding	1	0
ASB3	protein_coding	0	1
ASB7	protein_coding	2	0
ASB8	protein_coding	1	1
ASCC1	protein_coding	1	2
ASCC2	protein_coding	1	1
ASCC3	protein_coding	1	8
ASF1A	protein_coding	0	1
ASH1L	protein_coding	1	4
ASIC1	protein_coding	2	0
ASL	protein_coding	1	0
ASNA1	protein_coding	0	1
ASNS	protein_coding	0	3
ASPH	protein_coding	5	4
ASPM	protein_coding	2	2
ASRGL1	protein_coding	1	0
ASS1	protein_coding	1	1
ASXL1	protein_coding	7	2
ASXL2	protein_coding	1	4
ATAD1	protein_coding	1	2
ATAD2B	protein_coding	5	3
ATAD2	protein_coding	1	5
ATAD5	protein_coding	0	2
ATAT1	protein_coding	0	1
ATE1	protein_coding	1	1
ATF2	protein_coding	4	1
ATF3	protein_coding	2	4
ATF4	protein_coding	1	7
ATF6	protein_coding	5	1
ATF7	protein_coding	1	3
ATF7IP2	protein_coding	2	5
ATF7IP	protein_coding	1	2
ATG13	protein_coding	0	1
ATG16L1	protein_coding	0	3
ATG2A	protein_coding	1	0
ATG2B	protein_coding	7	0
ATG3	protein_coding	0	1
ATG4C	protein_coding	0	3
ATG5	protein_coding	0	1
ATG7	protein_coding	1	0
ATIC	protein_coding	0	1
ATL2	protein_coding	3	2
ATL3	protein_coding	4	3
ATM	protein_coding	5	0
ATN1	protein_coding	2	1
ATOX1	protein_coding	1	0
ATP10A	protein_coding	2	0
ATP11A	protein_coding	2	2
ATP11B	protein_coding	8	1
ATP11C	protein_coding	3	2
ATP13A1	protein_coding	2	0
ATP13A3	protein_coding	15	16
ATP1A1	protein_coding	4	5
ATP1A3	protein_coding	0	1
ATP1B1	protein_coding	6	4
ATP1B3	protein_coding	1	4
ATP2A1	protein_coding	0	1
ATP2A2	protein_coding	3	7
ATP2B1	protein_coding	15	8
ATP2C1	protein_coding	0	2
ATP5F1A	protein_coding	2	6
ATP5F1B	protein_coding	2	9
ATP5F1C	protein_coding	0	7
ATP5F1D	protein_coding	0	1
ATP5F1E	protein_coding	2	1
ATP5MC2	protein_coding	0	2
ATP5PB	protein_coding	0	1
ATP5PD	protein_coding	1	0
ATP5PO	protein_coding	6	4
ATP6V0A1	protein_coding	4	0
ATP6V0A2	protein_coding	1	0
ATP6V0A4	protein_coding	1	0
ATP6V0B	protein_coding	2	0
ATP6V0C	protein_coding	2	1
ATP6V0D1	protein_coding	2	0
ATP6V0E1	protein_coding	2	2
ATP6V1A	protein_coding	0	1
ATP6V1B2	protein_coding	2	0
ATP6V1C1	protein_coding	2	2
ATP6V1D	protein_coding	2	2
ATP6V1H	protein_coding	3	1
ATP8B1	protein_coding	1	0
ATP8B2	protein_coding	1	0
ATP8B4	protein_coding	1	0
ATP9A	protein_coding	2	1
ATP9B	protein_coding	3	0
ATPAF1	protein_coding	0	4
ATPSCKMT	protein_coding	0	2
ATRAID	protein_coding	0	1
ATRIP	protein_coding	0	1
ATRN	protein_coding	4	2
ATRNL1	protein_coding	3	0
ATRX	protein_coding	5	2
ATXN10	protein_coding	6	3
ATXN1	protein_coding	8	7
ATXN1L	protein_coding	1	3
ATXN2	protein_coding	2	2
ATXN2L	protein_coding	2	1
ATXN7	protein_coding	2	6
ATXN7L1	protein_coding	1	1
ATXN7L3B	protein_coding	5	2
ATXN7L3	protein_coding	5	2
AUH	protein_coding	1	0
AUNIP	protein_coding	1	0
AUP1	protein_coding	2	1
AURKA	protein_coding	1	0
AURKAIP1	protein_coding	1	2
AURKB	protein_coding	0	1
AUTS2	protein_coding	2	3
AVL9	protein_coding	2	3
AVPI1	protein_coding	0	3
AXIN1	protein_coding	1	1
AXL	protein_coding	4	12
AZI2	protein_coding	0	2
AZIN1	protein_coding	5	4
AZIN2	protein_coding	2	0
B2M	protein_coding	5	13
B3GALNT2	protein_coding	2	1
B3GALT1	protein_coding	0	1
B3GAT3	protein_coding	1	0
B3GNTL1	protein_coding	0	1
B4GALNT1	protein_coding	1	0
B4GALNT3	protein_coding	3	0
B4GALNT4	protein_coding	1	0
B4GALT1	protein_coding	1	2
B4GALT2	protein_coding	1	1
B4GALT3	protein_coding	0	2
B4GALT5	protein_coding	7	8
BAALC	protein_coding	1	0
BABAM2	protein_coding	12	7
BACE2	protein_coding	1	1
BACH1	protein_coding	2	0
BACH2	protein_coding	1	2
BAG1	protein_coding	1	0
BAG2	protein_coding	3	0
BAG3	protein_coding	3	5
BAG6	protein_coding	5	2
BAHCC1	protein_coding	1	1
BAHD1	protein_coding	2	0
BAIAP2	protein_coding	5	3
BAIAP2L1	protein_coding	1	2
BAK1	protein_coding	2	2
BAMBI	protein_coding	2	0
BANP	protein_coding	1	0
BAP1	protein_coding	2	1
BARD1	protein_coding	1	0
BASP1	protein_coding	6	5
BAX	protein_coding	1	1
BAZ1A	protein_coding	2	3
BAZ1B	protein_coding	9	2
BAZ2A	protein_coding	3	1
BAZ2B	protein_coding	7	2
BBS10	protein_coding	1	0
BBS7	protein_coding	1	0
BBX	protein_coding	5	5
BCAM	protein_coding	2	4
BCAP29	protein_coding	2	1
BCAP31	protein_coding	4	2
BCAR1	protein_coding	5	5
BCAR3	protein_coding	0	8
BCAS2	protein_coding	1	0
BCAS3	protein_coding	12	5
BCAT1	protein_coding	1	0
BCDIN3D	protein_coding	2	0
BCHE	protein_coding	2	1
BCKDHA	protein_coding	1	0
BCKDHB	protein_coding	1	0
BCL10	protein_coding	2	0
BCL2	protein_coding	2	4
BCL2L11	protein_coding	0	2
BCL2L13	protein_coding	0	1
BCL2L1	protein_coding	7	13
BCL3	protein_coding	1	0
BCL9	protein_coding	1	1
BCL9L	protein_coding	1	1
BCLAF1	protein_coding	2	1
BCOR	protein_coding	1	0
BCORL1	protein_coding	1	1
BCR	protein_coding	3	2
BDNF	protein_coding	1	0
BDP1	protein_coding	4	0
BECN1	protein_coding	0	1
BEND7	protein_coding	1	2
BFAR	protein_coding	0	2
BHLHE40	protein_coding	5	2
BICC1	protein_coding	39	33
BICD1	protein_coding	7	3
BICRA	protein_coding	0	1
BICRAL	protein_coding	4	0
BIK	protein_coding	1	0
BIN1	protein_coding	1	2
BIN3	protein_coding	0	1
BIRC5	protein_coding	1	1
BIRC6	protein_coding	6	9
BIVM	protein_coding	3	3
BLCAP	protein_coding	2	5
BLID	protein_coding	0	1
BLM	protein_coding	0	1
BLMH	protein_coding	0	1
BLOC1S1	protein_coding	3	2
BLOC1S2	protein_coding	1	0
BLOC1S5	protein_coding	1	1
BLVRA	protein_coding	0	1
BLVRB	protein_coding	2	2
BLZF1	protein_coding	2	0
BMI1	protein_coding	2	0
BMP2K	protein_coding	1	4
BMPR1A	protein_coding	1	5
BMPR1B	protein_coding	2	2
BMPR2	protein_coding	9	7
BMS1	protein_coding	0	1
BMT2	protein_coding	2	0
BMX	protein_coding	1	0
BNC2	protein_coding	3	2
BNIP1	protein_coding	2	0
BNIP2	protein_coding	1	0
BNIP3	protein_coding	1	1
BOD1	protein_coding	0	4
BOD1L1	protein_coding	2	0
BOK	protein_coding	1	0
BOLA3	protein_coding	1	1
BOP1	protein_coding	3	1
BORCS5	protein_coding	0	2
BORCS6	protein_coding	1	0
BPGM	protein_coding	3	0
BPTF	protein_coding	7	2
BRAF	protein_coding	2	2
BRAT1	protein_coding	0	1
BRCA1	protein_coding	3	1
BRCA2	protein_coding	1	0
BRCC3	protein_coding	0	1
BRD1	protein_coding	1	1
BRD2	protein_coding	7	15
BRD3	protein_coding	0	2
BRD4	protein_coding	2	2
BRD7	protein_coding	0	2
BRD8	protein_coding	3	2
BRD9	protein_coding	2	0
BRI3	protein_coding	1	0
BRIP1	protein_coding	1	3
BRIX1	protein_coding	0	1
BRMS1	protein_coding	1	0
BRPF3	protein_coding	1	0
BRSK1	protein_coding	0	2
BRSK2	protein_coding	0	1
BRWD1	protein_coding	2	1
BSDC1	protein_coding	2	0
BSG	protein_coding	0	3
BSN	protein_coding	1	0
BST2	protein_coding	0	3
BTAF1	protein_coding	0	2
BTBD10	protein_coding	1	2
BTBD11	protein_coding	1	4
BTBD16	protein_coding	0	1
BTBD1	protein_coding	1	0
BTBD6	protein_coding	0	1
BTBD7	protein_coding	3	3
BTBD9	protein_coding	3	5
BTF3	protein_coding	5	1
BTG1	protein_coding	0	2
BTG3	protein_coding	1	0
BTN2A1	protein_coding	0	1
BTN2A2	protein_coding	1	0
BTN3A3	protein_coding	2	0
BTRC	protein_coding	1	1
BUB1B	protein_coding	1	0
BUB1	protein_coding	4	1
BUD23	protein_coding	0	1
BUD31	protein_coding	2	1
BZW1	protein_coding	1	1
BZW2	protein_coding	1	3
C10H20orf194	protein_coding	4	3
C10H20orf24	protein_coding	1	3
C10H20orf27	protein_coding	0	1
C11H12orf10	protein_coding	0	1
C11H12orf29	protein_coding	0	1
C11H12orf43	protein_coding	2	0
C11H12orf49	protein_coding	0	2
C11H12orf56	protein_coding	1	0
C11H12orf57	protein_coding	0	2
C11H12orf66	protein_coding	1	0
C11H12orf75	protein_coding	0	1
C13H2orf49	protein_coding	2	0
C13H2orf68	protein_coding	1	0
C13H2orf92	protein_coding	1	0
C14H11orf24	protein_coding	1	0
C14H11orf49	protein_coding	2	4
C14H11orf58	protein_coding	2	2
C14H11orf65	protein_coding	1	0
C14H11orf80	protein_coding	2	0
C14H11orf91	protein_coding	0	1
C14H11orf95	protein_coding	1	0
C15H9orf129	protein_coding	0	1
C15H9orf16	protein_coding	1	0
C15H9orf78	protein_coding	0	1
C16H17orf49	protein_coding	1	0
C16H17orf53	protein_coding	0	2
C16H17orf62	protein_coding	2	0
C18H18orf25	protein_coding	2	0
C18H18orf54	protein_coding	0	2
C19H19orf24	protein_coding	1	1
C19H19orf33	protein_coding	1	0
C19H19orf38	protein_coding	0	1
C19H19orf47	protein_coding	0	2
C19H19orf66	protein_coding	0	1
C1D	protein_coding	0	1
C1GALT1	protein_coding	4	4
C1H1orf112	protein_coding	1	0
C1H1orf115	protein_coding	0	1
C1H1orf116	protein_coding	1	1
C1H1orf198	protein_coding	0	1
C1H1orf43	protein_coding	0	3
C1H1orf54	protein_coding	1	0
C1H1orf61	protein_coding	1	0
C1H1orf74	protein_coding	2	0
C1QBP	protein_coding	4	1
C1QTNF2	protein_coding	0	1
C20H16orf58	protein_coding	1	1
C20H16orf72	protein_coding	0	1
C20H16orf74	protein_coding	1	2
C20H16orf87	protein_coding	1	0
C20H16orf95	protein_coding	1	0
C2CD3	protein_coding	2	1
C2CD5	protein_coding	0	1
C2CD6	protein_coding	1	0
C2H3orf33	protein_coding	2	0
C2H3orf38	protein_coding	2	1
C3H7orf26	protein_coding	0	1
C3H7orf50	protein_coding	1	1
C4H6orf62	protein_coding	3	3
C5H4orf47	protein_coding	1	0
C5H4orf54	protein_coding	2	0
C6H5orf22	protein_coding	1	2
C6H5orf24	protein_coding	2	0
C6H5orf34	protein_coding	0	1
C6H5orf51	protein_coding	3	0
C6H5orf56	protein_coding	2	0
C6H5orf63	protein_coding	1	0
C7H14orf119	protein_coding	0	1
C7H15orf39	protein_coding	1	2
C7H15orf40	protein_coding	0	1
C7H15orf41	protein_coding	5	2
C7H15orf61	protein_coding	1	0
C8H8orf58	protein_coding	1	0
C8H8orf88	protein_coding	1	0
C8H8orf89	protein_coding	1	0
C9orf72	protein_coding	3	0
CA12	protein_coding	2	1
CAAP1	protein_coding	0	1
CAB39	protein_coding	6	6
CABIN1	protein_coding	3	0
CABLES1	protein_coding	2	0
CABLES2	protein_coding	2	0
CACHD1	protein_coding	0	1
CACNA1B	protein_coding	1	1
CACNA1E	protein_coding	2	1
CACNA1H	protein_coding	1	0
CACNA2D1	protein_coding	1	1
CACNA2D3	protein_coding	1	0
CACNB1	protein_coding	1	0
CACNB3	protein_coding	1	2
CACNB4	protein_coding	0	2
CACNG6	protein_coding	1	0
CACNG8	protein_coding	1	0
CACUL1	protein_coding	6	3
CACYBP	protein_coding	2	0
CADM1	protein_coding	9	15
CADPS2	protein_coding	1	3
CALCOCO1	protein_coding	1	2
CALD1	protein_coding	2	7
CALM1	protein_coding	0	1
CALM2	protein_coding	11	10
CALM3	protein_coding	1	1
CALR	protein_coding	6	11
CALU	protein_coding	2	1
CAMK1D	protein_coding	6	0
CAMK2A	protein_coding	1	0
CAMK2D	protein_coding	8	2
CAMK2G	protein_coding	1	0
CAMK2N1	protein_coding	0	1
CAMKK2	protein_coding	0	1
CAMKMT	protein_coding	1	0
CAMSAP2	protein_coding	1	5
CAMTA1	protein_coding	6	4
CAMTA2	protein_coding	1	0
CAND1	protein_coding	2	0
CANT1	protein_coding	2	3
CANX	protein_coding	12	11
CAP1	protein_coding	7	5
CAP2	protein_coding	2	1
CAPG	protein_coding	0	1
CAPN1	protein_coding	2	5
CAPN2	protein_coding	2	4
CAPN5	protein_coding	1	1
CAPN7	protein_coding	1	2
CAPNS1	protein_coding	1	1
CAPRIN1	protein_coding	2	3
CAPRIN2	protein_coding	3	1
CAPZA1	protein_coding	2	0
CAPZA2	protein_coding	1	1
CAPZB	protein_coding	3	1
CARD10	protein_coding	1	0
CARMIL1	protein_coding	3	4
CARNMT1	protein_coding	0	2
CARS2	protein_coding	2	0
CARS	protein_coding	4	4
CASC3	protein_coding	2	4
CASC4	protein_coding	0	1
CASD1	protein_coding	1	1
CASK	protein_coding	3	4
CASKIN2	protein_coding	3	0
CASS4	protein_coding	1	1
CAST	protein_coding	9	5
CAT	protein_coding	0	2
CAV1	protein_coding	3	5
CAV2	protein_coding	6	3
CAVIN1	protein_coding	4	4
CBFA2T2	protein_coding	0	1
CBFA2T3	protein_coding	0	1
CBFB	protein_coding	1	2
CBL	protein_coding	1	2
CBLN2	protein_coding	1	0
CBWD1	protein_coding	0	1
CBX1	protein_coding	0	2
CBX2	protein_coding	0	1
CBX5	protein_coding	2	4
CBX6	protein_coding	2	2
CC2D1A	protein_coding	2	0
CC2D1B	protein_coding	1	0
CC2D2A	protein_coding	2	1
CCAR1	protein_coding	1	3
CCAR2	protein_coding	0	3
CCDC102A	protein_coding	0	1
CCDC103	protein_coding	1	0
CCDC112	protein_coding	0	1
CCDC115	protein_coding	0	1
CCDC117	protein_coding	1	1
CCDC120	protein_coding	0	1
CCDC125	protein_coding	0	1
CCDC126	protein_coding	2	0
CCDC12	protein_coding	0	1
CCDC138	protein_coding	3	1
CCDC148	protein_coding	1	0
CCDC14	protein_coding	1	3
CCDC150	protein_coding	1	0
CCDC159	protein_coding	0	2
CCDC15	protein_coding	0	2
CCDC169	protein_coding	1	0
CCDC171	protein_coding	1	0
CCDC180	protein_coding	1	0
CCDC186	protein_coding	1	0
CCDC18	protein_coding	2	3
CCDC191	protein_coding	0	1
CCDC30	protein_coding	1	0
CCDC43	protein_coding	1	0
CCDC47	protein_coding	4	0
CCDC50	protein_coding	1	2
CCDC51	protein_coding	1	0
CCDC57	protein_coding	2	0
CCDC58	protein_coding	2	0
CCDC59	protein_coding	2	0
CCDC69	protein_coding	0	1
CCDC6	protein_coding	6	2
CCDC77	protein_coding	1	0
CCDC82	protein_coding	2	1
CCDC85A	protein_coding	4	3
CCDC85B	protein_coding	2	2
CCDC88A	protein_coding	3	0
CCDC90B	protein_coding	0	1
CCDC91	protein_coding	2	1
CCDC93	protein_coding	2	2
CCDC97	protein_coding	0	1
CCDC9B	protein_coding	1	0
CCHCR1	protein_coding	1	0
CCM2	protein_coding	1	0
CCN1	protein_coding	11	12
CCN2	protein_coding	1	1
CCNB1	protein_coding	3	2
CCNB1IP1	protein_coding	1	0
CCNB2	protein_coding	0	2
CCND1	protein_coding	6	7
CCNE1	protein_coding	1	0
CCNF	protein_coding	0	1
CCNG1	protein_coding	0	1
CCNH	protein_coding	4	0
CCNI	protein_coding	1	0
CCNJ	protein_coding	2	1
CCNJL	protein_coding	2	1
CCNK	protein_coding	0	1
CCNL1	protein_coding	3	5
CCNQ	protein_coding	0	1
CCNT1	protein_coding	1	4
CCNT2	protein_coding	1	0
CCNY	protein_coding	4	5
CCNYL1	protein_coding	1	2
CCSER1	protein_coding	6	4
CCSER2	protein_coding	6	0
CCT2	protein_coding	4	5
CCT3	protein_coding	6	1
CCT4	protein_coding	2	4
CCT5	protein_coding	5	1
CCT6A	protein_coding	11	9
CCT6B	protein_coding	0	1
CCT7	protein_coding	8	5
CCT8	protein_coding	6	4
CCZ1	protein_coding	1	0
CD109	protein_coding	2	1
CD151	protein_coding	1	4
CD164	protein_coding	0	1
CD200R1	protein_coding	1	0
CD274	protein_coding	0	1
CD276	protein_coding	2	1
CD2AP	protein_coding	11	5
CD2BP2	protein_coding	4	0
CD300LG	protein_coding	1	1
CD44	protein_coding	0	3
CD47	protein_coding	1	1
CD58	protein_coding	0	1
CD59	protein_coding	2	3
CD63	protein_coding	3	2
CD68	protein_coding	2	1
CD70	protein_coding	0	3
CD81	protein_coding	1	2
CD83	protein_coding	1	0
CD9_1	protein_coding	2	7
CD99	protein_coding	0	1
CDADC1	protein_coding	2	1
CDC14A	protein_coding	2	3
CDC14B	protein_coding	4	3
CDC20	protein_coding	2	0
CDC23	protein_coding	2	0
CDC25A	protein_coding	2	0
CDC27	protein_coding	4	8
CDC34	protein_coding	2	0
CDC37	protein_coding	0	2
CDC42BPA	protein_coding	7	1
CDC42BPG	protein_coding	0	1
CDC42EP1	protein_coding	1	1
CDC42EP3	protein_coding	11	8
CDC42	protein_coding	2	1
CDC42SE1	protein_coding	1	4
CDC42SE2	protein_coding	4	0
CDC45	protein_coding	0	1
CDC5L	protein_coding	3	0
CDC73	protein_coding	3	2
CDCA2	protein_coding	2	1
CDCA3	protein_coding	0	1
CDCA4	protein_coding	0	1
CDCA5	protein_coding	1	4
CDCA8	protein_coding	1	3
CDH13	protein_coding	22	25
CDH17	protein_coding	9	0
CDH18	protein_coding	2	0
CDH23	protein_coding	0	1
CDH2	protein_coding	18	15
CDH6	protein_coding	19	8
CDH8	protein_coding	1	0
CDHR2	protein_coding	2	0
CDIP1	protein_coding	1	1
CDK12	protein_coding	4	1
CDK13	protein_coding	4	2
CDK14	protein_coding	20	19
CDK16	protein_coding	1	0
CDK17	protein_coding	5	3
CDK1	protein_coding	6	2
CDK20	protein_coding	1	0
CDK2AP1	protein_coding	0	1
CDK4	protein_coding	4	1
CDK5R1	protein_coding	0	2
CDK5RAP1	protein_coding	1	0
CDK5RAP2	protein_coding	1	1
CDK5RAP3	protein_coding	1	0
CDK6	protein_coding	21	20
CDK7	protein_coding	0	4
CDK8	protein_coding	2	0
CDKAL1	protein_coding	10	4
CDKL5	protein_coding	0	1
CDKN1A	protein_coding	2	7
CDKN1B	protein_coding	2	0
CDKN2AIP	protein_coding	0	1
CDKN3	protein_coding	0	2
CDO1	protein_coding	0	1
CDON	protein_coding	1	0
CDR2L	protein_coding	1	1
CDS1	protein_coding	1	0
CDS2	protein_coding	0	1
CDV3	protein_coding	6	5
CDYL2	protein_coding	0	4
CDYL	protein_coding	2	5
CEBPA	protein_coding	0	2
CEBPZ	protein_coding	3	2
CELF1	protein_coding	2	10
CELSR1	protein_coding	2	1
CELSR2	protein_coding	2	0
CEMIP2	protein_coding	5	2
CEMIP	protein_coding	4	2
CEND1	protein_coding	0	1
CENPC	protein_coding	0	1
CENPF	protein_coding	3	3
CENPI	protein_coding	0	1
CENPJ	protein_coding	0	3
CENPL	protein_coding	1	0
CENPP	protein_coding	0	1
CENPQ	protein_coding	0	1
CENPT	protein_coding	0	1
CENPW	protein_coding	1	0
CEP112	protein_coding	2	1
CEP128	protein_coding	2	2
CEP164	protein_coding	0	1
CEP170	protein_coding	6	4
CEP192	protein_coding	2	2
CEP295	protein_coding	0	2
CEP350	protein_coding	3	3
CEP55	protein_coding	1	1
CEP57	protein_coding	2	0
CEP63	protein_coding	2	2
CEP68	protein_coding	0	1
CEP76	protein_coding	1	0
CEP83	protein_coding	3	0
CEP85	protein_coding	0	1
CEP85L	protein_coding	8	2
CEP89	protein_coding	0	1
CEP97	protein_coding	0	1
CEPT1	protein_coding	0	1
CERCAM	protein_coding	0	1
CERK	protein_coding	0	2
CERS6	protein_coding	2	5
CETN3	protein_coding	0	1
CFAP20	protein_coding	0	3
CFAP36	protein_coding	2	1
CFAP54	protein_coding	1	1
CFAP57	protein_coding	0	1
CFAP69	protein_coding	2	0
CFB	protein_coding	0	1
CFD	protein_coding	2	0
CFDP1	protein_coding	0	3
CFH	protein_coding	0	2
CFL1	protein_coding	7	3
CFL2	protein_coding	0	1
CFLAR	protein_coding	0	1
CGGBP1	protein_coding	2	0
CGN	protein_coding	1	1
CGNL1	protein_coding	0	2
CHAC2	protein_coding	1	0
CHAMP1	protein_coding	1	0
CHCHD2	protein_coding	2	2
CHCHD3	protein_coding	2	10
CHCHD6	protein_coding	2	1
CHCHD8	protein_coding	0	2
CHD1	protein_coding	2	5
CHD1L	protein_coding	1	1
CHD2	protein_coding	11	3
CHD3	protein_coding	2	0
CHD4	protein_coding	15	4
CHD6	protein_coding	2	2
CHD7	protein_coding	2	2
CHD8	protein_coding	2	1
CHD9	protein_coding	2	3
CHEK1	protein_coding	1	1
CHERP	protein_coding	1	2
CHIC1	protein_coding	0	1
CHIC2	protein_coding	0	1
CHID1	protein_coding	0	1
CHKA	protein_coding	9	10
CHKB	protein_coding	0	1
CHM	protein_coding	3	3
CHMP1A	protein_coding	0	1
CHMP1B	protein_coding	1	1
CHMP2A	protein_coding	2	3
CHMP4A	protein_coding	0	1
CHMP4B	protein_coding	1	1
CHMP4C	protein_coding	2	0
CHMP5	protein_coding	4	3
CHMP6	protein_coding	0	1
CHMP7	protein_coding	1	1
CHN1	protein_coding	1	3
CHODL	protein_coding	0	1
CHORDC1	protein_coding	1	3
CHPF2	protein_coding	0	1
CHPF	protein_coding	0	1
CHPT1	protein_coding	0	1
CHRDL1	protein_coding	3	4
CHRNA5	protein_coding	0	1
CHRNB3	protein_coding	1	0
CHST11	protein_coding	6	3
CHST12	protein_coding	1	0
CHST15	protein_coding	0	2
CHST3	protein_coding	2	0
CHST6	protein_coding	1	0
CHSY1	protein_coding	1	0
CHUK	protein_coding	1	0
CIAO1	protein_coding	0	1
CIAO2A	protein_coding	3	0
CIAPIN1	protein_coding	0	1
CIB1	protein_coding	0	1
CIC	protein_coding	0	3
CILP2	protein_coding	1	0
CIP2A	protein_coding	0	1
CIPC	protein_coding	0	1
CIR1	protein_coding	0	3
CIRBP	protein_coding	2	0
CISD2	protein_coding	1	0
CITED2	protein_coding	1	3
CIT	protein_coding	0	1
CIZ1	protein_coding	0	1
CKAP2L	protein_coding	1	1
CKAP4	protein_coding	1	0
CKAP5	protein_coding	2	3
CKMT2	protein_coding	0	3
CKS1B	protein_coding	0	1
CKS2	protein_coding	0	1
CLASP1	protein_coding	4	4
CLASP2	protein_coding	3	1
CLASRP	protein_coding	2	0
CLCN2	protein_coding	0	1
CLCN3	protein_coding	5	2
CLCN4	protein_coding	0	2
CLCN7	protein_coding	2	0
CLDN1	protein_coding	4	1
CLDN4	protein_coding	4	7
CLDND1	protein_coding	1	0
CLEC16A	protein_coding	4	2
CLEC19A	protein_coding	1	0
CLEC7A	protein_coding	2	0
CLHC1	protein_coding	7	2
CLIC4	protein_coding	9	15
CLIC5	protein_coding	0	1
CLINT1	protein_coding	2	2
CLIP1	protein_coding	3	1
CLIP2	protein_coding	6	1
CLIP4	protein_coding	2	2
CLK1	protein_coding	8	2
CLK2	protein_coding	4	0
CLK4	protein_coding	0	1
CLN6	protein_coding	1	0
CLN8	protein_coding	2	1
CLOCK	protein_coding	1	0
CLP1	protein_coding	0	1
CLPB	protein_coding	1	1
CLPTM1	protein_coding	1	5
CLPX	protein_coding	0	1
CLSPN	protein_coding	0	1
CLSTN1	protein_coding	5	1
CLSTN2	protein_coding	3	8
CLTA	protein_coding	0	1
CLTB	protein_coding	0	2
CLTC	protein_coding	14	15
CLTRN	protein_coding	0	2
CLU	protein_coding	0	5
CLUH	protein_coding	3	0
CLYBL	protein_coding	1	1
CMAS	protein_coding	3	2
CMBL	protein_coding	0	1
CMC1	protein_coding	1	0
CMC2	protein_coding	0	1
CMIP	protein_coding	8	3
CMKLR1	protein_coding	1	0
CMPK1	protein_coding	2	0
CMPK2	protein_coding	2	0
CMSS1	protein_coding	1	3
CMTM3	protein_coding	0	1
CMTM4	protein_coding	2	4
CMTM6	protein_coding	0	1
CMTR1	protein_coding	2	2
CMYA5	protein_coding	0	1
CNBP	protein_coding	3	4
CNGA3	protein_coding	2	0
CNIH1	protein_coding	0	1
CNIH4	protein_coding	0	2
CNKSR2	protein_coding	4	0
CNKSR3	protein_coding	3	0
CNN2	protein_coding	1	2
CNN3	protein_coding	1	1
CNNM2	protein_coding	4	2
CNNM3	protein_coding	0	2
CNNM4	protein_coding	1	0
CNOT10	protein_coding	1	1
CNOT11	protein_coding	2	0
CNOT1	protein_coding	5	4
CNOT2	protein_coding	5	1
CNOT3	protein_coding	2	2
CNOT4	protein_coding	2	1
CNOT6	protein_coding	1	4
CNOT6L	protein_coding	1	4
CNOT7	protein_coding	2	0
CNOT8	protein_coding	0	1
CNOT9	protein_coding	0	2
CNP	protein_coding	1	2
CNPY3	protein_coding	0	1
CNST	protein_coding	1	1
CNTD2	protein_coding	0	1
CNTF	protein_coding	1	1
CNTLN	protein_coding	0	2
CNTN1	protein_coding	2	0
CNTNAP2	protein_coding	18	19
CNTROB	protein_coding	1	3
COA1	protein_coding	2	2
COA5	protein_coding	1	0
COASY	protein_coding	1	1
COG1	protein_coding	0	1
COG2	protein_coding	3	0
COG4	protein_coding	0	1
COG5	protein_coding	1	2
COG6	protein_coding	2	0
COL11A1	protein_coding	6	1
COL18A1	protein_coding	2	0
COL21A1	protein_coding	0	2
COL25A1	protein_coding	1	0
COL4A1	protein_coding	7	0
COL4A2	protein_coding	7	4
COL4A3BP	protein_coding	4	5
COL4A4	protein_coding	1	0
COL4A5	protein_coding	1	0
COL4A6	protein_coding	0	1
COL5A1	protein_coding	5	4
COL5A2	protein_coding	3	15
COLGALT1	protein_coding	1	1
COLQ	protein_coding	0	1
COMMD10	protein_coding	4	3
COMMD2	protein_coding	1	1
COMMD5	protein_coding	1	0
COMTD1	protein_coding	0	1
COP1	protein_coding	3	2
COPA	protein_coding	1	2
COPB1	protein_coding	1	6
COPB2	protein_coding	2	1
COPE	protein_coding	1	1
COPG1	protein_coding	1	0
COPG2	protein_coding	1	0
COPS4	protein_coding	1	1
COPS5	protein_coding	1	0
COPS7A	protein_coding	1	0
COPS7B	protein_coding	1	1
COPS8	protein_coding	1	0
COQ10B	protein_coding	1	0
COQ4	protein_coding	0	1
COQ8A	protein_coding	1	0
CORO1B	protein_coding	1	2
CORO1C	protein_coding	4	2
CORO2A	protein_coding	7	0
COTL1	protein_coding	0	4
COX10	protein_coding	1	0
COX16	protein_coding	1	0
COX6B1	protein_coding	1	1
COX6C	protein_coding	1	2
COX7B	protein_coding	5	0
CPA5	protein_coding	1	0
CPD	protein_coding	5	1
CPEB3	protein_coding	0	1
CPEB4	protein_coding	2	0
CPE	protein_coding	0	1
CP	protein_coding	3	0
CPLX1	protein_coding	0	1
CPM	protein_coding	1	1
CPNE1	protein_coding	1	0
CPNE3	protein_coding	2	3
CPNE4	protein_coding	0	1
CPNE8	protein_coding	0	1
CPSF1	protein_coding	2	4
CPSF2	protein_coding	2	3
CPSF3	protein_coding	0	1
CPSF4	protein_coding	0	1
CPSF6	protein_coding	3	1
CPSF7	protein_coding	2	0
CPT1A	protein_coding	5	4
CPT1B	protein_coding	0	1
CPT1C	protein_coding	1	0
CPXM1	protein_coding	2	0
CRADD	protein_coding	2	0
CRAMP1	protein_coding	0	1
CRCP	protein_coding	1	0
CREB1	protein_coding	2	1
CREB3L2	protein_coding	2	0
CREB5	protein_coding	23	3
CREBBP	protein_coding	2	3
CREBL2	protein_coding	1	0
CREBRF	protein_coding	0	1
CREBZF	protein_coding	3	1
CREG1	protein_coding	2	0
CRIM1	protein_coding	29	12
CRIPT	protein_coding	1	0
CRISPLD2	protein_coding	2	4
CRK	protein_coding	1	0
CRLF3	protein_coding	1	1
CRLS1	protein_coding	1	0
CRNKL1	protein_coding	1	0
CROT	protein_coding	2	0
CRTAP	protein_coding	2	1
CRTC2	protein_coding	2	1
CRTC3	protein_coding	0	1
CRY1	protein_coding	1	1
CRY2	protein_coding	0	1
CRYAB	protein_coding	0	1
CRYBG1	protein_coding	1	2
CRYZL1	protein_coding	0	1
CSAD	protein_coding	1	0
CSDC2	protein_coding	3	0
CSDE1	protein_coding	3	3
CSE1L	protein_coding	1	1
CSF1	protein_coding	2	2
CSGALNACT1	protein_coding	1	3
CSGALNACT2	protein_coding	1	0
CS	protein_coding	5	4
CSK	protein_coding	1	1
CSKMT	protein_coding	1	1
CSMD2	protein_coding	2	2
CSNK1A1	protein_coding	9	8
CSNK1D	protein_coding	6	4
CSNK1E	protein_coding	1	2
CSNK1G1	protein_coding	4	1
CSNK1G2	protein_coding	1	1
CSNK1G3	protein_coding	3	3
CSNK2A1	protein_coding	5	6
CSNK2A2	protein_coding	5	4
CSNK2B	protein_coding	0	1
CSPP1	protein_coding	1	4
CSRNP1	protein_coding	3	4
CSRNP2	protein_coding	1	1
CSRNP3	protein_coding	1	0
CSRP1	protein_coding	0	5
CST3	protein_coding	7	6
CSTA	protein_coding	3	1
CSTF1	protein_coding	4	1
CSTF2T	protein_coding	0	1
CSTF3	protein_coding	1	1
CTBP1	protein_coding	1	1
CTBP2	protein_coding	7	4
CTCF	protein_coding	2	3
CTDSP1	protein_coding	2	0
CTDSP2	protein_coding	4	2
CTDSPL2	protein_coding	2	0
CTDSPL	protein_coding	10	6
CTNNA1	protein_coding	5	4
CTNNA3	protein_coding	2	0
CTNNAL1	protein_coding	0	1
CTNNB1	protein_coding	5	3
CTNNBL1	protein_coding	3	0
CTNND1	protein_coding	4	4
CTPS1	protein_coding	11	5
CTPS2	protein_coding	1	0
CTR9	protein_coding	2	1
CTSA	protein_coding	1	1
CTSB	protein_coding	2	1
CTSC	protein_coding	0	1
CTSD	protein_coding	0	3
CTSH	protein_coding	1	0
CTSL	protein_coding	1	2
CTSZ	protein_coding	1	1
CTTNBP2NL	protein_coding	1	3
CTTN	protein_coding	1	4
CTU1	protein_coding	0	2
CTU2	protein_coding	1	0
CUEDC1	protein_coding	5	0
CUL1	protein_coding	1	0
CUL2	protein_coding	4	1
CUL3	protein_coding	3	2
CUL4A	protein_coding	0	1
CUL4B	protein_coding	0	4
CUL5	protein_coding	2	2
CUL7	protein_coding	1	0
CUX1	protein_coding	6	8
CUX2	protein_coding	0	1
CWC15	protein_coding	2	0
CWC22	protein_coding	1	2
CWC25	protein_coding	1	0
CWC27	protein_coding	1	0
CWF19L1	protein_coding	1	3
CWF19L2	protein_coding	2	0
CXCL6	protein_coding	0	2
CXCL8	protein_coding	0	3
CXHXorf38	protein_coding	1	2
CXHXorf40B	protein_coding	1	0
CXXC1	protein_coding	3	2
CXXC5	protein_coding	1	1
CYB5B	protein_coding	1	0
CYB5R3	protein_coding	3	1
CYB5R4	protein_coding	2	1
CYB5RL	protein_coding	1	0
CYBRD1	protein_coding	0	1
CYC1	protein_coding	1	3
CYFIP1	protein_coding	2	2
CYFIP2	protein_coding	1	1
CYHR1	protein_coding	1	4
CYLD	protein_coding	9	0
CYP1A1	protein_coding	0	1
CYP39A1	protein_coding	0	1
CYP3A4	protein_coding	2	0
CYP3A5	protein_coding	4	7
CYSTM1	protein_coding	1	1
CYTH1	protein_coding	7	0
CYTH3	protein_coding	4	1
D2HGDH	protein_coding	0	1
DAAM1	protein_coding	5	3
DAAM2	protein_coding	2	2
DAB1	protein_coding	7	3
DAB2	protein_coding	0	2
DAB2IP	protein_coding	1	2
DACT1	protein_coding	1	0
DAD1	protein_coding	0	1
DAG1	protein_coding	2	1
DAGLA	protein_coding	0	1
DAP	protein_coding	1	0
DAPK1	protein_coding	2	7
DAPK3	protein_coding	2	1
DARS	protein_coding	2	0
DAXX	protein_coding	0	3
DAZAP1	protein_coding	2	3
DAZAP2	protein_coding	2	1
DBN1	protein_coding	2	4
DBNDD2	protein_coding	0	1
DBNL	protein_coding	1	0
DBT	protein_coding	0	1
DCAF10	protein_coding	1	0
DCAF11	protein_coding	1	1
DCAF13	protein_coding	1	1
DCAF16	protein_coding	1	0
DCAF1	protein_coding	2	1
DCAF4	protein_coding	1	0
DCAF5	protein_coding	1	1
DCAF6	protein_coding	1	0
DCAF7	protein_coding	2	2
DCAF8	protein_coding	2	2
DCAKD	protein_coding	0	1
DCBLD2	protein_coding	11	7
DCDC1	protein_coding	2	0
DCDC2	protein_coding	5	5
DCK	protein_coding	0	2
DCLK1	protein_coding	3	2
DCLK2	protein_coding	0	1
DCLRE1A	protein_coding	0	1
DCLRE1C	protein_coding	0	3
DCP1A	protein_coding	0	1
DCP1B	protein_coding	2	0
DCP2	protein_coding	1	2
DCTD	protein_coding	1	1
DCTN1	protein_coding	7	3
DCTN4	protein_coding	0	2
DCTN5	protein_coding	1	1
DCTN6	protein_coding	1	1
DCUN1D1	protein_coding	2	1
DCUN1D2	protein_coding	3	1
DCUN1D3	protein_coding	0	2
DCUN1D4	protein_coding	1	1
DCUN1D5	protein_coding	1	0
DCXR	protein_coding	0	2
DDAH1	protein_coding	3	1
DDB1	protein_coding	6	1
DDB2	protein_coding	2	0
DDHD1	protein_coding	2	1
DDIAS	protein_coding	0	1
DDIT3	protein_coding	1	1
DDIT4	protein_coding	2	2
DDOST	protein_coding	4	4
DDR2	protein_coding	1	2
DDRGK1	protein_coding	0	2
DDT	protein_coding	1	0
DDX10	protein_coding	2	6
DDX17	protein_coding	7	4
DDX18	protein_coding	2	0
DDX1	protein_coding	1	1
DDX21	protein_coding	2	4
DDX23	protein_coding	5	0
DDX24	protein_coding	2	6
DDX27	protein_coding	1	1
DDX31	protein_coding	1	1
DDX39A	protein_coding	0	4
DDX39B	protein_coding	4	5
DDX3X	protein_coding	10	5
DDX41	protein_coding	0	1
DDX42	protein_coding	2	4
DDX46	protein_coding	0	2
DDX49	protein_coding	1	1
DDX51	protein_coding	1	0
DDX54	protein_coding	1	0
DDX55	protein_coding	0	1
DDX58	protein_coding	5	1
DDX5	protein_coding	11	9
DDX60	protein_coding	1	0
DDX6	protein_coding	6	2
DEAF1	protein_coding	2	5
DEDD2	protein_coding	2	1
DEF6	protein_coding	1	0
DEFB1	protein_coding	3	3
DEGS1	protein_coding	5	0
DEK	protein_coding	1	1
DELE1	protein_coding	1	0
DENND1A	protein_coding	7	5
DENND1B	protein_coding	1	2
DENND4A	protein_coding	0	1
DENND4C	protein_coding	1	1
DENND5A	protein_coding	4	1
DENND5B	protein_coding	5	10
DENND6A	protein_coding	0	1
DENND6B	protein_coding	0	2
DENR	protein_coding	1	0
DEPDC1	protein_coding	3	0
DEPDC7	protein_coding	0	1
DEPTOR	protein_coding	0	1
DERA	protein_coding	1	3
DERL1	protein_coding	4	4
DERL2	protein_coding	1	1
DESI1	protein_coding	1	0
DESI2	protein_coding	2	0
DGAT1	protein_coding	2	0
DGAT2	protein_coding	2	0
DGCR2	protein_coding	1	0
DGCR8	protein_coding	1	0
DGKA	protein_coding	1	0
DGKD	protein_coding	1	0
DGKE	protein_coding	1	0
DGKH	protein_coding	1	0
DGKK	protein_coding	1	0
DGKQ	protein_coding	0	1
DGLUCY	protein_coding	1	0
DGUOK	protein_coding	3	0
DHCR24	protein_coding	0	2
DHDH	protein_coding	0	1
DHPS	protein_coding	1	0
DHRS1	protein_coding	0	1
DHRS4L1	protein_coding	0	2
DHRS7B	protein_coding	1	3
DHRS7	protein_coding	0	1
DHRSX	protein_coding	4	1
DHX15	protein_coding	3	5
DHX16	protein_coding	0	3
DHX30	protein_coding	0	2
DHX32	protein_coding	5	1
DHX33	protein_coding	1	0
DHX35	protein_coding	2	1
DHX36	protein_coding	4	3
DHX37	protein_coding	0	1
DHX38	protein_coding	2	0
DHX40	protein_coding	0	4
DHX57	protein_coding	0	2
DHX58	protein_coding	1	2
DHX8	protein_coding	3	2
DHX9	protein_coding	7	5
DIAPH1	protein_coding	2	5
DIAPH2	protein_coding	8	5
DIAPH3	protein_coding	1	0
DICER1	protein_coding	2	2
DIDO1	protein_coding	3	2
DIMT1	protein_coding	0	1
DIP2A	protein_coding	1	2
DIP2B	protein_coding	5	11
DIP2C	protein_coding	1	0
DIPK1A	protein_coding	5	2
DIPK2A	protein_coding	1	0
DIS3L2	protein_coding	5	0
DIS3L	protein_coding	0	1
DISC1	protein_coding	0	2
DISP1	protein_coding	1	2
DIXDC1	protein_coding	1	2
DKC1	protein_coding	2	0
DKK1	protein_coding	1	3
DLAT	protein_coding	1	0
DLC1	protein_coding	4	3
DLD	protein_coding	3	2
DLG1	protein_coding	3	3
DLG2	protein_coding	2	2
DLG5	protein_coding	3	4
DLGAP4	protein_coding	0	4
DLGAP5	protein_coding	0	1
DLL4	protein_coding	0	1
DLST	protein_coding	2	1
DMAP1	protein_coding	0	1
DMD	protein_coding	0	1
DMTF1	protein_coding	2	0
DMXL1	protein_coding	0	4
DMXL2	protein_coding	2	2
DNAAF5	protein_coding	0	1
DNAH1	protein_coding	1	0
DNAH3	protein_coding	2	0
DNAH5	protein_coding	1	0
DNAH6	protein_coding	2	0
DNAJA1	protein_coding	3	4
DNAJA2	protein_coding	4	2
DNAJA3	protein_coding	3	1
DNAJB13	protein_coding	1	1
DNAJB14	protein_coding	0	2
DNAJB1	protein_coding	6	3
DNAJB4	protein_coding	2	4
DNAJC10	protein_coding	3	4
DNAJC11	protein_coding	2	2
DNAJC12	protein_coding	1	0
DNAJC13	protein_coding	3	0
DNAJC16	protein_coding	0	2
DNAJC18	protein_coding	1	0
DNAJC19	protein_coding	0	1
DNAJC1	protein_coding	1	4
DNAJC21	protein_coding	2	0
DNAJC3	protein_coding	1	1
DNAJC5	protein_coding	1	1
DNAJC6	protein_coding	1	0
DNAJC8	protein_coding	1	0
DNASE1	protein_coding	1	0
DNHD1	protein_coding	1	0
DNM1	protein_coding	4	4
DNM1L	protein_coding	0	2
DNM2	protein_coding	2	2
DNM3	protein_coding	5	2
DNMBP	protein_coding	2	4
DNMT1	protein_coding	1	5
DNMT3A	protein_coding	0	2
DNMT3B	protein_coding	1	3
DNPEP	protein_coding	3	0
DNTTIP1	protein_coding	1	0
DNTTIP2	protein_coding	2	1
DOC2B	protein_coding	1	0
DOCK10	protein_coding	1	2
DOCK11	protein_coding	2	0
DOCK1	protein_coding	2	2
DOCK2	protein_coding	1	1
DOCK3	protein_coding	1	1
DOCK4	protein_coding	1	0
DOCK5	protein_coding	7	1
DOCK6	protein_coding	1	0
DOCK7	protein_coding	1	5
DOCK9	protein_coding	17	10
DOK5	protein_coding	2	0
DONSON	protein_coding	2	0
DOP1A	protein_coding	2	0
DOP1B	protein_coding	2	2
DOT1L	protein_coding	1	5
DPF2	protein_coding	6	0
DPH2	protein_coding	0	1
DPH3	protein_coding	1	0
DPM1	protein_coding	0	3
DPM2	protein_coding	1	0
DPP3	protein_coding	1	0
DPP7	protein_coding	2	1
DPP8	protein_coding	2	3
DPP9	protein_coding	3	1
DPY19L3	protein_coding	1	2
DPYD	protein_coding	7	0
DPYS	protein_coding	1	2
DPYSL2	protein_coding	1	0
DPYSL3	protein_coding	6	5
DPYSL5	protein_coding	0	1
DR1	protein_coding	3	0
DRAM2	protein_coding	0	2
DRG1	protein_coding	2	0
DRG2	protein_coding	0	1
DROSHA	protein_coding	1	3
DSE	protein_coding	1	0
DSG2	protein_coding	0	1
DSN1	protein_coding	0	1
DSP	protein_coding	5	3
DST	protein_coding	24	37
DSTN	protein_coding	2	0
DSTYK	protein_coding	0	2
DTD1	protein_coding	0	1
DTD2	protein_coding	1	1
DTL	protein_coding	1	0
DTNA	protein_coding	0	2
DTNB	protein_coding	5	2
DTNBP1	protein_coding	0	2
DTWD1	protein_coding	0	1
DTWD2	protein_coding	2	0
DTX2	protein_coding	1	0
DTX3L	protein_coding	4	1
DUS2	protein_coding	0	1
DUS3L	protein_coding	0	1
DUSP10	protein_coding	2	1
DUSP11	protein_coding	5	1
DUSP12	protein_coding	0	1
DUSP14	protein_coding	1	0
DUSP16	protein_coding	0	3
DUSP18	protein_coding	0	2
DUSP1	protein_coding	16	8
DUSP22	protein_coding	0	1
DUSP3	protein_coding	1	1
DUSP4	protein_coding	1	2
DUSP5	protein_coding	2	2
DUSP6	protein_coding	3	1
DUSP7	protein_coding	1	2
DUSP8	protein_coding	3	0
DVL1	protein_coding	1	0
DVL3	protein_coding	1	1
DYM	protein_coding	0	2
DYNC1H1	protein_coding	5	7
DYNC1I1	protein_coding	1	4
DYNC1LI1	protein_coding	1	1
DYNC1LI2	protein_coding	1	2
DYNC2H1	protein_coding	1	2
DYNC2LI1	protein_coding	2	0
DYNLL1	protein_coding	1	1
DYNLL2	protein_coding	2	0
DYNLRB1	protein_coding	0	4
DYNLT1	protein_coding	1	0
DYRK1A	protein_coding	7	5
DYRK2	protein_coding	2	3
DZANK1	protein_coding	1	0
DZIP1L	protein_coding	1	0
DZIP3	protein_coding	2	2
E2F1	protein_coding	0	1
E2F3	protein_coding	2	5
E2F4	protein_coding	0	1
E2F5	protein_coding	0	1
E2F6	protein_coding	0	1
E2F7	protein_coding	4	3
E2F8	protein_coding	0	2
EAPP	protein_coding	1	0
EARS2	protein_coding	1	1
EBAG9	protein_coding	0	2
EBF1	protein_coding	6	3
EBF3	protein_coding	3	0
EBNA1BP2	protein_coding	1	0
EBP	protein_coding	1	0
ECD	protein_coding	1	2
ECE1	protein_coding	0	3
ECHDC1	protein_coding	1	0
ECI2	protein_coding	2	0
ECPAS	protein_coding	1	2
ECSIT	protein_coding	0	1
ECT2	protein_coding	5	3
EDA2R	protein_coding	1	3
EDARADD	protein_coding	0	3
EDC3	protein_coding	0	2
EDC4	protein_coding	0	2
EDEM1	protein_coding	3	0
EDEM3	protein_coding	2	0
EDIL3	protein_coding	2	0
EDN1	protein_coding	1	2
EDRF1	protein_coding	1	0
EEA1	protein_coding	6	4
EED	protein_coding	1	0
EEF1A1	protein_coding	6	11
EEF1A2	protein_coding	0	1
EEF1AKMT1	protein_coding	3	0
EEF1AKMT2	protein_coding	1	1
EEF1B2	protein_coding	1	1
EEF1D	protein_coding	0	1
EEF1E1	protein_coding	1	0
EEF1G	protein_coding	8	3
EEF2	protein_coding	15	11
EEF2K	protein_coding	0	1
EEFSEC	protein_coding	2	1
EFCAB14	protein_coding	1	1
EFCAB2	protein_coding	0	1
EFCAB7	protein_coding	0	3
EFCAB8	protein_coding	2	0
EFEMP1	protein_coding	0	1
EFEMP2	protein_coding	1	0
EFHB	protein_coding	1	0
EFHD2	protein_coding	3	6
EFNA5	protein_coding	6	7
EFNB1	protein_coding	3	1
EFNB2	protein_coding	1	0
EFNB3	protein_coding	2	0
EFR3A	protein_coding	6	9
EFTUD2	protein_coding	3	4
EGFR	protein_coding	13	13
EGLN1	protein_coding	1	1
EGLN2	protein_coding	1	0
EGLN3	protein_coding	1	1
EGR1	protein_coding	5	0
EHBP1	protein_coding	6	3
EHBP1L1	protein_coding	3	0
EHD4	protein_coding	4	4
EHF	protein_coding	0	3
EHHADH	protein_coding	1	1
EHMT1	protein_coding	1	3
EHMT2	protein_coding	0	3
EI24	protein_coding	0	1
EID1	protein_coding	2	0
EID3	protein_coding	0	5
EIF1AD	protein_coding	2	0
EIF1B	protein_coding	1	0
EIF1	protein_coding	2	0
EIF2AK2	protein_coding	6	3
EIF2AK3	protein_coding	0	1
EIF2AK4	protein_coding	0	3
EIF2B3	protein_coding	0	1
EIF2B4	protein_coding	0	1
EIF2B5	protein_coding	1	0
EIF2D	protein_coding	0	1
EIF2S1	protein_coding	1	1
EIF2S2	protein_coding	3	0
EIF2S3	protein_coding	2	2
EIF3A	protein_coding	5	1
EIF3B	protein_coding	1	2
EIF3D	protein_coding	3	2
EIF3E	protein_coding	3	6
EIF3F	protein_coding	0	1
EIF3G	protein_coding	1	1
EIF3H	protein_coding	9	13
EIF3I	protein_coding	0	1
EIF3J	protein_coding	0	1
EIF3L	protein_coding	3	2
EIF3M	protein_coding	4	1
EIF4A1	protein_coding	3	5
EIF4A2	protein_coding	8	11
EIF4A3	protein_coding	1	0
EIF4B	protein_coding	8	5
EIF4E2	protein_coding	2	0
EIF4EBP2	protein_coding	1	3
EIF4E	protein_coding	2	0
EIF4ENIF1	protein_coding	1	1
EIF4G1	protein_coding	11	10
EIF4G2	protein_coding	8	4
EIF4G3	protein_coding	4	5
EIF4H	protein_coding	1	2
EIF5A2	protein_coding	1	0
EIF5A	protein_coding	1	0
EIF5B	protein_coding	1	1
EIF5	protein_coding	6	1
EIF6	protein_coding	3	1
EIPR1	protein_coding	0	3
ELAC1	protein_coding	1	0
ELAC2	protein_coding	1	0
ELAVL1	protein_coding	3	1
ELF1	protein_coding	1	0
ELF2	protein_coding	1	0
ELF3	protein_coding	4	2
ELF4	protein_coding	1	2
ELFN2	protein_coding	0	2
ELK1	protein_coding	0	1
ELK4	protein_coding	1	2
ELL2	protein_coding	8	4
ELL	protein_coding	2	0
ELMO2	protein_coding	0	1
ELMOD3	protein_coding	2	0
ELMSAN1	protein_coding	0	6
ELOB	protein_coding	1	0
ELOC	protein_coding	0	2
ELOVL1	protein_coding	0	1
ELOVL2	protein_coding	1	1
ELOVL4	protein_coding	3	0
ELOVL5	protein_coding	2	3
ELOVL6	protein_coding	0	2
ELP1	protein_coding	1	2
ELP3	protein_coding	2	1
ELP4	protein_coding	3	3
ELP5	protein_coding	0	1
ELP6	protein_coding	0	1
EMB	protein_coding	2	0
EMC10	protein_coding	1	1
EMC2	protein_coding	3	1
EMC7	protein_coding	0	1
EML3	protein_coding	1	0
EML4	protein_coding	2	0
EML6	protein_coding	0	2
EMP1	protein_coding	1	0
EMP3	protein_coding	0	1
EMSY	protein_coding	1	1
ENAH	protein_coding	6	8
ENC1	protein_coding	2	0
ENDOD1	protein_coding	0	1
ENG	protein_coding	1	0
ENO1	protein_coding	6	2
ENO3	protein_coding	0	1
ENOX2	protein_coding	4	0
ENTPD4	protein_coding	2	4
ENTPD7	protein_coding	1	4
ENTR1	protein_coding	1	1
EP300	protein_coding	7	1
EP400	protein_coding	3	1
EPAS1	protein_coding	2	0
EPB41	protein_coding	2	1
EPB41L1	protein_coding	2	6
EPB41L2	protein_coding	2	0
EPB41L4A	protein_coding	2	0
EPB41L4B	protein_coding	3	0
EPB41L5	protein_coding	2	0
EPC1	protein_coding	5	1
EPC2	protein_coding	0	1
EPDR1	protein_coding	1	0
EPG5	protein_coding	3	2
EPHA10	protein_coding	1	0
EPHA2	protein_coding	3	5
EPHB2	protein_coding	2	2
EPHB4	protein_coding	1	0
EPM2AIP1	protein_coding	3	3
EPN1	protein_coding	2	6
EPN2	protein_coding	1	1
EPRS	protein_coding	3	3
EPS15	protein_coding	1	2
EPS15L1	protein_coding	0	1
EPS8	protein_coding	7	18
EPS8L2	protein_coding	0	1
EPSTI1	protein_coding	2	4
EQTN	protein_coding	0	1
ERBB2	protein_coding	2	0
ERBIN	protein_coding	2	4
ERC1	protein_coding	3	2
ERC2	protein_coding	2	1
ERCC2	protein_coding	1	3
ERCC5	protein_coding	2	0
ERCC6	protein_coding	2	3
ERCC8	protein_coding	4	0
ERGIC1	protein_coding	2	0
ERGIC2	protein_coding	0	3
ERGIC3	protein_coding	0	2
ERI1	protein_coding	0	1
ERI3	protein_coding	0	1
ERICH2	protein_coding	2	0
ERLEC1	protein_coding	0	1
ERLIN2	protein_coding	3	1
ERMP1	protein_coding	1	3
ERN1	protein_coding	3	1
ERO1A	protein_coding	1	1
ERP44	protein_coding	2	0
ERRFI1	protein_coding	0	3
ESCO1	protein_coding	1	1
ESCO2	protein_coding	1	0
ESF1	protein_coding	1	2
ESPNL	protein_coding	0	1
ESRRA	protein_coding	0	4
ESRRG	protein_coding	6	2
ESS2	protein_coding	1	0
ESYT1	protein_coding	1	2
ESYT2	protein_coding	4	2
ETAA1	protein_coding	0	2
ETF1	protein_coding	5	3
ETFA	protein_coding	2	0
ETFB	protein_coding	0	1
ETFRF1	protein_coding	3	0
ETNK1	protein_coding	2	6
ETS1	protein_coding	3	5
ETS2	protein_coding	1	3
ETV1	protein_coding	1	1
ETV2	protein_coding	1	0
ETV3L	protein_coding	0	1
ETV4	protein_coding	0	1
ETV5	protein_coding	3	1
ETV6	protein_coding	7	5
EVA1A	protein_coding	1	0
EVC	protein_coding	0	3
EVI5	protein_coding	5	0
EVI5L	protein_coding	1	0
EVL	protein_coding	0	1
EWSR1	protein_coding	3	4
EXO1	protein_coding	0	1
EXOC1	protein_coding	1	2
[truncated: 6,124 more rows]

## Sheet: Chimeric Reads in MA-104-rep1
# Table S5. Chimeric level of genes in infected monkey cell lines
# Chimeric level is estimated by CPM with normalization of viral depth
# Chimeric genes are determined by CPM >= 1 in any replicates for one cell line
GeneName	GeneType	MA-104-rep1_CPM	ChimericGene_in_MA-104
AACS	protein_coding	0.192599	No
AAGAB	protein_coding	0	No
AAK1	protein_coding	1.0593	Yes
AAMP	protein_coding	0.0962996	No
AAR2	protein_coding	0.192599	No
AARS	protein_coding	0.577797	No
AASDH	protein_coding	0.192599	No
AASDHPPT	protein_coding	0	No
AASS	protein_coding	0.0962996	No
AATF	protein_coding	0.674097	No
AATK	protein_coding	0	No
ABCA12	protein_coding	0.288899	No
ABCA13	protein_coding	0.0962996	No
ABCA1	protein_coding	0.0962996	No
ABCA2	protein_coding	0	No
ABCA3	protein_coding	0.0962996	No
ABCA4	protein_coding	0.288899	No
ABCB10	protein_coding	0	No
ABCB1	protein_coding	0.385198	Yes
ABCB4	protein_coding	0	No
ABCB6	protein_coding	0	No
ABCB7	protein_coding	0.192599	No
ABCB9	protein_coding	0.0962996	No
ABCC10	protein_coding	0	No
ABCC1	protein_coding	0.192599	No
ABCC3	protein_coding	0.192599	No
ABCC4	protein_coding	0.192599	No
ABCC5	protein_coding	0.192599	No
ABCC9	protein_coding	0.0962996	No
ABCD1	protein_coding	0.0962996	No
ABCD3	protein_coding	0.288899	No
ABCE1	protein_coding	0.0962996	No
ABCF1	protein_coding	0.481498	No
ABCF2	protein_coding	0.0962996	No
ABCG4	protein_coding	0	No
ABHD10	protein_coding	0.0962996	No
ABHD11	protein_coding	0	No
ABHD12	protein_coding	0.385198	No
ABHD17A	protein_coding	0.288899	No
ABHD17B	protein_coding	0	No
ABHD17C	protein_coding	0.481498	No
ABHD18	protein_coding	0.0962996	No
ABHD2	protein_coding	0.192599	No
ABHD4	protein_coding	0.288899	No
ABHD5	protein_coding	0.0962996	No
ABHD8	protein_coding	0.192599	No
ABI1	protein_coding	0.0962996	No
ABI2	protein_coding	0.192599	No
ABL1	protein_coding	0.385198	No
ABL2	protein_coding	1.92599	Yes
ABLIM1	protein_coding	0.481498	No
ABLIM2	protein_coding	0.0962996	No
ABLIM3	protein_coding	0.192599	No
ABRACL	protein_coding	0	No
ABRAXAS1	protein_coding	0	No
ABRAXAS2	protein_coding	0	No
ABR	protein_coding	0.481498	No
ABTB2	protein_coding	2.11859	Yes
ACAA1	protein_coding	0.192599	No
ACAA2	protein_coding	0	No
ACACA	protein_coding	0.385198	No
ACACB	protein_coding	0.192599	No
ACAD10	protein_coding	0.0962996	No
ACAD11	protein_coding	0.288899	No
ACAD9	protein_coding	0	No
ACADM	protein_coding	0	No
ACADVL	protein_coding	0.192599	No
ACAP2	protein_coding	0	No
ACAP3	protein_coding	0.0962996	No
ACBD3	protein_coding	0.0962996	No
ACBD5	protein_coding	0.192599	No
ACBD6	protein_coding	0.192599	No
ACE2	protein_coding	0.0962996	No
ACER2	protein_coding	0.0962996	No
ACER3	protein_coding	0.192599	No
ACIN1	protein_coding	0.0962996	No
ACLY	protein_coding	0.481498	No
ACO1	protein_coding	0.0962996	No
ACO2	protein_coding	0.288899	No
ACOT13	protein_coding	0.0962996	No
ACOT8	protein_coding	0	No
ACOT9	protein_coding	0.288899	No
ACOX1	protein_coding	0.192599	No
ACOX3	protein_coding	0.192599	No
ACOXL	protein_coding	0.0962996	No
ACP1	protein_coding	0	No
ACSF3	protein_coding	0.0962996	No
ACSL1	protein_coding	0.288899	No
ACSL3	protein_coding	0.481498	No
ACSL4	protein_coding	0.385198	No
ACSL5	protein_coding	0	No
ACSS1	protein_coding	0	No
ACSS2	protein_coding	0.0962996	No
ACSS3	protein_coding	0.0962996	No
ACTB	protein_coding	0.192599	No
ACTG1	protein_coding	1.54079	Yes
ACTN1	protein_coding	0.192599	No
ACTN4	protein_coding	0.192599	No
ACTR1A	protein_coding	0	No
ACTR1B	protein_coding	0.0962996	No
ACTR2	protein_coding	0.288899	No
ACTR3B	protein_coding	0.0962996	No
ACTR3	protein_coding	0.0962996	No
ACTR5	protein_coding	0	No
ACVR1B	protein_coding	0.192599	No
ACVR2A	protein_coding	0.288899	No
ACVRL1	protein_coding	0	No
ADAM10	protein_coding	0	No
ADAM12	protein_coding	0	No
ADAM15	protein_coding	0	No
ADAM17	protein_coding	0.577797	No
ADAM19	protein_coding	0	No
ADAM1	protein_coding	0	No
ADAM23	protein_coding	0	No
ADAM32	protein_coding	0.192599	No
ADAM9	protein_coding	0.192599	No
ADAMTS10	protein_coding	0	No
ADAMTS12	protein_coding	0.192599	No
ADAMTS16	protein_coding	0.385198	No
ADAMTS1	protein_coding	0	No
ADAMTS6	protein_coding	0.481498	No
ADAMTS7	protein_coding	0.192599	No
ADAMTS8	protein_coding	0	No
ADAMTSL3	protein_coding	0.577797	No
ADARB1	protein_coding	0.192599	No
ADARB2	protein_coding	0.0962996	No
ADAR	protein_coding	0.192599	No
ADAT1	protein_coding	0.0962996	No
ADCK2	protein_coding	0	No
ADCY5	protein_coding	0.0962996	No
ADCY6	protein_coding	0.0962996	No
ADCY7	protein_coding	0.0962996	No
ADCY9	protein_coding	0	No
ADD1	protein_coding	0.192599	No
ADD3	protein_coding	0.288899	No
ADGRA3	protein_coding	0	No
ADGRF5	protein_coding	1.44449	Yes
ADGRG1	protein_coding	0	No
ADGRG6	protein_coding	0.288899	No
ADGRL2	protein_coding	0.481498	No
ADGRV1	protein_coding	0.192599	No
ADH5	protein_coding	0	No
ADIPOR1	protein_coding	0.0962996	No
ADIPOR2	protein_coding	0.0962996	No
ADK	protein_coding	0.577797	Yes
ADNP2	protein_coding	0.385198	No
ADNP	protein_coding	0.962996	No
ADO	protein_coding	0	No
ADORA1	protein_coding	0.0962996	No
ADORA2B	protein_coding	0.192599	No
ADPGK	protein_coding	0.0962996	No
ADPRH	protein_coding	0	No
ADPRHL2	protein_coding	0.0962996	No
ADPRM	protein_coding	0.192599	No
ADRA1B	protein_coding	0.0962996	No
ADRB2	protein_coding	0	No
ADRM1	protein_coding	0.192599	No
ADSL	protein_coding	0.0962996	No
ADSS	protein_coding	0.0962996	No
AEBP2	protein_coding	0.0962996	No
AEN	protein_coding	0.0962996	No
AFAP1	protein_coding	0.0962996	No
AFAP1L1	protein_coding	0	No
AFAP1L2	protein_coding	0.0962996	No
AFDN	protein_coding	0.288899	No
AFF1	protein_coding	0.288899	No
AFF4	protein_coding	0.962996	No
AFG3L2	protein_coding	0.385198	No
AFMID	protein_coding	0.0962996	No
AFTPH	protein_coding	0	No
AGAP1	protein_coding	0.481498	No
AGAP3	protein_coding	0	No
AGFG1	protein_coding	0.0962996	No
AGGF1	protein_coding	0.0962996	No
AGK	protein_coding	0.288899	No
AGO1	protein_coding	0.0962996	No
AGO2	protein_coding	0.481498	No
AGPAT1	protein_coding	0.577797	No
AGPAT2	protein_coding	0	No
AGPAT3	protein_coding	0	No
AGPAT5	protein_coding	0.481498	No
AGPS	protein_coding	0.481498	No
AGRN	protein_coding	0.192599	No
AGTPBP1	protein_coding	0	No
AHCTF1	protein_coding	0.385198	No
AHCY	protein_coding	0.288899	No
AHCYL1	protein_coding	0.0962996	No
AHCYL2	protein_coding	0	No
AHDC1	protein_coding	0.288899	No
AHI1	protein_coding	0.0962996	No
AHNAK2	protein_coding	0.288899	No
AHNAK	protein_coding	3.56308	Yes
AHR	protein_coding	0.192599	No
AHRR	protein_coding	0	No
AHSA1	protein_coding	0	No
AHSG	protein_coding	0.192599	No
AIDA	protein_coding	0.192599	No
AIFM1	protein_coding	0.192599	No
AIMP1	protein_coding	0.288899	No
AIMP2	protein_coding	0.288899	No
AIP	protein_coding	0	No
AJUBA	protein_coding	0.192599	No
AK1	protein_coding	0	No
AK2	protein_coding	0.288899	No
AK3	protein_coding	0	No
AK4	protein_coding	0.288899	No
AK5	protein_coding	0.0962996	No
AK6	protein_coding	0.0962996	No
AKAP10	protein_coding	0.0962996	No
AKAP11	protein_coding	0.288899	No
AKAP12	protein_coding	0.385198	No
AKAP13	protein_coding	0.674097	Yes
AKAP1	protein_coding	0.385198	No
AKAP2	protein_coding	0.385198	No
AKAP6	protein_coding	0.192599	No
AKAP8	protein_coding	0	No
AKAP9	protein_coding	0.577797	No
AKIRIN1	protein_coding	0.0962996	No
AKIRIN2	protein_coding	0.0962996	No
AKNA	protein_coding	0	No
AKR1B1	protein_coding	0.0962996	No
AKR1C1	protein_coding	0	No
AKT1	protein_coding	0.0962996	No
AKT1S1	protein_coding	0.0962996	No
AKT2	protein_coding	0.0962996	No
AKT3	protein_coding	1.54079	Yes
ALAS1	protein_coding	0	No
ALCAM	protein_coding	0.0962996	No
ALDH16A1	protein_coding	0	No
ALDH1A1	protein_coding	0.288899	No
ALDH2	protein_coding	0.385198	No
ALDH3B1	protein_coding	0.0962996	No
ALDH9A1	protein_coding	0.0962996	No
ALDOA	protein_coding	0.192599	No
ALG11	protein_coding	0.192599	No
ALG13	protein_coding	0.0962996	No
ALG1	protein_coding	0	No
ALG2	protein_coding	0.0962996	No
ALG3	protein_coding	0.0962996	No
ALG8	protein_coding	0	No
ALKBH3	protein_coding	0.0962996	No
ALKBH5	protein_coding	0.0962996	No
ALKBH6	protein_coding	0.0962996	No
ALMS1	protein_coding	0.0962996	No
ALOX12B	protein_coding	0	No
ALOXE3	protein_coding	0.0962996	No
ALPK1	protein_coding	0.192599	No
ALPK2	protein_coding	1.44449	Yes
ALPK3	protein_coding	0	No
ALS2	protein_coding	0.288899	No
ALX1	protein_coding	0	No
ALYREF	protein_coding	0	No
AMBRA1	protein_coding	0.192599	No
AMD1	protein_coding	0.0962996	No
AMFR	protein_coding	0.577797	No
AMIGO1	protein_coding	0.0962996	No
AMMECR1	protein_coding	0.192599	No
AMMECR1L	protein_coding	0	No
AMN1	protein_coding	0	No
AMOT	protein_coding	0.192599	No
AMOTL1	protein_coding	0	No
AMPD2	protein_coding	0.0962996	No
ANAPC10	protein_coding	0.0962996	No
ANAPC1	protein_coding	0.192599	No
ANAPC2	protein_coding	0.0962996	No
ANAPC5	protein_coding	0	No
ANGPT1	protein_coding	0	No
ANK1	protein_coding	0	No
ANK2	protein_coding	1.25189	Yes
ANKDD1A	protein_coding	0.0962996	No
ANKDD1B	protein_coding	0	No
ANKFY1	protein_coding	0.288899	No
ANKH	protein_coding	0.0962996	No
ANKIB1	protein_coding	0.577797	No
ANKLE2	protein_coding	0.192599	No
ANKRA2	protein_coding	0.288899	No
ANKRD10	protein_coding	0.481498	No
ANKRD11	protein_coding	0.770397	No
ANKRD12	protein_coding	0.288899	No
ANKRD13A	protein_coding	0.0962996	No
ANKRD13B	protein_coding	0	No
ANKRD13C	protein_coding	0.0962996	No
ANKRD17	protein_coding	0.577797	Yes
ANKRD1	protein_coding	0.481498	No
ANKRD24	protein_coding	0	No
ANKRD26	protein_coding	0	No
ANKRD27	protein_coding	0.0962996	No
ANKRD28	protein_coding	0.481498	No
ANKRD31	protein_coding	0	No
ANKRD33B	protein_coding	0.288899	No
ANKRD40	protein_coding	0	No
ANKRD42	protein_coding	0.0962996	No
ANKRD45	protein_coding	0.0962996	No
ANKRD46	protein_coding	0.288899	No
ANKRD50	protein_coding	0.0962996	No
ANKRD52	protein_coding	0.0962996	No
ANKRD65	protein_coding	0.192599	No
ANKRD6	protein_coding	0	No
ANKRD9	protein_coding	0	No
ANKS1A	protein_coding	0.577797	No
ANKS1B	protein_coding	0.0962996	No
ANKS3	protein_coding	0.0962996	No
ANKS6	protein_coding	0.288899	No
ANKZF1	protein_coding	0	No
ANLN	protein_coding	0.481498	No
ANO10	protein_coding	0.0962996	No
ANO3	protein_coding	0.0962996	No
ANO5	protein_coding	0.0962996	No
ANO6	protein_coding	0.0962996	No
ANO8	protein_coding	0.0962996	No
ANOS1	protein_coding	0	No
ANP32A	protein_coding	0.0962996	No
ANP32B	protein_coding	0.385198	No
ANTXR1	protein_coding	0.192599	No
ANXA11	protein_coding	0	No
ANXA1	protein_coding	0.385198	No
ANXA2	protein_coding	0.288899	No
ANXA3	protein_coding	0.0962996	No
ANXA4	protein_coding	0.385198	No
ANXA5	protein_coding	0.385198	No
ANXA7	protein_coding	0	No
AOPEP	protein_coding	1.0593	Yes
AP1AR	protein_coding	0.0962996	No
AP1B1	protein_coding	0.192599	No
AP1G1	protein_coding	0.385198	No
AP1S1	protein_coding	0	No
AP1S2	protein_coding	0.0962996	No
AP1S3	protein_coding	0.0962996	No
AP2A1	protein_coding	0.0962996	No
AP2A2	protein_coding	0.288899	No
AP2B1	protein_coding	0.385198	No
AP2M1	protein_coding	0.0962996	No
AP3B1	protein_coding	0.770397	No
AP3B2	protein_coding	0	No
AP3D1	protein_coding	0.0962996	No
AP3M1	protein_coding	0	No
AP3S1	protein_coding	0	No
AP3S2	protein_coding	0	No
AP4E1	protein_coding	0.0962996	No
AP5B1	protein_coding	0.0962996	No
AP5M1	protein_coding	0.0962996	No
AP5Z1	protein_coding	0.0962996	No
APAF1	protein_coding	0.0962996	No
APBA1	protein_coding	0	No
APBB1	protein_coding	0.0962996	No
APBB2	protein_coding	1.34819	Yes
APBB3	protein_coding	0.192599	No
APC	protein_coding	0	No
APEH	protein_coding	0.192599	No
APEX1	protein_coding	0.192599	No
APH1B	protein_coding	0.192599	No
APIP	protein_coding	0	No
APLF	protein_coding	0	No
APLP1	protein_coding	0.0962996	No
APLP2	protein_coding	0.866696	No
APMAP	protein_coding	0	No
APOBEC3F	protein_coding	0	No
APOBEC3G	protein_coding	0.0962996	No
APOC1	protein_coding	0.0962996	No
APOD	protein_coding	0.192599	No
APOL5	protein_coding	0	No
APOO	protein_coding	0.0962996	No
APOOL	protein_coding	0.0962996	No
APPBP2	protein_coding	0.385198	No
APP	protein_coding	1.0593	Yes
APPL2	protein_coding	0	No
APRT	protein_coding	0	No
APTX	protein_coding	0	No
AQP1	protein_coding	0.0962996	No
AQR	protein_coding	0.0962996	No
ARAF	protein_coding	0	No
ARAP1	protein_coding	0.0962996	No
ARAP3	protein_coding	0	No
ARCN1	protein_coding	0.0962996	No
AREL1	protein_coding	0.0962996	No
ARF1	protein_coding	0.674097	No
ARF3	protein_coding	0.192599	No
ARF4	protein_coding	0.0962996	No
ARF5	protein_coding	0	No
ARF6	protein_coding	0	No
ARFGAP1	protein_coding	0.0962996	No
ARFGAP2	protein_coding	0.288899	No
ARFGAP3	protein_coding	0.385198	No
ARFGEF1	protein_coding	0.674097	No
ARFGEF2	protein_coding	0.0962996	No
ARFIP1	protein_coding	0.385198	No
ARFIP2	protein_coding	0.0962996	No
ARFRP1	protein_coding	0.0962996	No
ARG2	protein_coding	0.0962996	No
ARHGAP10	protein_coding	0.577797	No
ARHGAP11A	protein_coding	0.0962996	No
ARHGAP12	protein_coding	0.0962996	No
ARHGAP17	protein_coding	0.0962996	No
ARHGAP18	protein_coding	0.192599	No
ARHGAP1	protein_coding	0.0962996	No
ARHGAP22	protein_coding	0	No
ARHGAP23	protein_coding	0	No
ARHGAP24	protein_coding	1.92599	Yes
ARHGAP26	protein_coding	0.674097	No
ARHGAP28	protein_coding	0	No
ARHGAP29	protein_coding	1.54079	Yes
ARHGAP31	protein_coding	0.0962996	No
ARHGAP32	protein_coding	0.288899	No
ARHGAP35	protein_coding	0.192599	No
ARHGAP39	protein_coding	0	No
ARHGAP40	protein_coding	0.0962996	No
ARHGAP42	protein_coding	0.0962996	Yes
ARHGAP5	protein_coding	0.481498	No
ARHGAP6	protein_coding	0.192599	No
ARHGDIA	protein_coding	0.0962996	No
ARHGEF10L	protein_coding	0.192599	No
ARHGEF12	protein_coding	0.962996	Yes
ARHGEF17	protein_coding	0.192599	No
ARHGEF18	protein_coding	0.0962996	No
ARHGEF28	protein_coding	0.962996	Yes
ARHGEF2	protein_coding	0.0962996	No
ARHGEF3	protein_coding	0.0962996	No
ARHGEF6	protein_coding	0.0962996	No
ARHGEF7	protein_coding	0.0962996	No
ARID1A	protein_coding	0.385198	No
ARID1B	protein_coding	0.385198	No
ARID2	protein_coding	0.674097	No
ARID3A	protein_coding	0.0962996	No
ARID4A	protein_coding	0.0962996	No
ARID4B	protein_coding	0.0962996	No
ARID5B	protein_coding	0.577797	No
ARIH1	protein_coding	0.385198	No
ARIH2	protein_coding	0.385198	No
ARL10	protein_coding	0.0962996	No
ARL15	protein_coding	0.288899	No
ARL2BP	protein_coding	0.0962996	No
ARL3	protein_coding	0.192599	No
ARL4C	protein_coding	0.385198	No
ARL6IP1	protein_coding	0.192599	No
ARL6IP6	protein_coding	0.192599	No
ARMC10	protein_coding	0	No
ARMC1	protein_coding	0.0962996	No
ARMC6	protein_coding	0.0962996	No
ARMC7	protein_coding	0	No
ARMC8	protein_coding	0.0962996	No
ARMCX1	protein_coding	0.0962996	No
ARMCX3	protein_coding	0.192599	No
ARMH3	protein_coding	0.481498	No
ARNT2	protein_coding	0.192599	No
ARNT	protein_coding	0	No
ARNTL2	protein_coding	0.481498	No
ARNTL	protein_coding	0.0962996	No
ARPC1A	protein_coding	0.288899	No
ARPC1B	protein_coding	0.192599	No
ARPC2	protein_coding	0.192599	No
ARPC4	protein_coding	0.192599	No
ARPC5L	protein_coding	0.0962996	No
ARPP19	protein_coding	0	No
ARRB1	protein_coding	0	No
ARRDC2	protein_coding	0	No
ARRDC3	protein_coding	0.192599	No
ARSB	protein_coding	0	No
ARSI	protein_coding	0	No
ARSJ	protein_coding	0.385198	No
ARVCF	protein_coding	0.0962996	No
ASAP1	protein_coding	1.25189	Yes
ASAP2	protein_coding	0.674097	No
ASB1	protein_coding	0.0962996	No
ASB3	protein_coding	0	No
ASB7	protein_coding	0.192599	No
ASB8	protein_coding	0.0962996	No
ASCC1	protein_coding	0.0962996	No
ASCC2	protein_coding	0.0962996	No
ASCC3	protein_coding	0.0962996	No
ASF1A	protein_coding	0	No
ASH1L	protein_coding	0.0962996	No
ASIC1	protein_coding	0.192599	No
ASL	protein_coding	0.0962996	No
ASNA1	protein_coding	0	No
ASNS	protein_coding	0	No
ASPH	protein_coding	0.481498	No
ASPM	protein_coding	0.192599	No
ASRGL1	protein_coding	0.0962996	No
ASS1	protein_coding	0.0962996	No
ASXL1	protein_coding	0.674097	No
ASXL2	protein_coding	0.0962996	No
ATAD1	protein_coding	0.0962996	No
ATAD2B	protein_coding	0.481498	No
ATAD2	protein_coding	0.0962996	No
ATAD5	protein_coding	0	No
ATAT1	protein_coding	0	No
ATE1	protein_coding	0.0962996	No
ATF2	protein_coding	0.385198	No
ATF3	protein_coding	0.192599	No
ATF4	protein_coding	0.0962996	No
ATF6	protein_coding	0.481498	No
ATF7	protein_coding	0.0962996	No
ATF7IP2	protein_coding	0.192599	No
ATF7IP	protein_coding	0.0962996	No
ATG13	protein_coding	0	No
ATG16L1	protein_coding	0	No
ATG2A	protein_coding	0.0962996	No
ATG2B	protein_coding	0.674097	No
ATG3	protein_coding	0	No
ATG4C	protein_coding	0	No
ATG5	protein_coding	0	No
ATG7	protein_coding	0.0962996	No
ATIC	protein_coding	0	No
ATL2	protein_coding	0.288899	No
ATL3	protein_coding	0.385198	No
ATM	protein_coding	0.481498	No
ATN1	protein_coding	0.192599	No
ATOX1	protein_coding	0.0962996	No
ATP10A	protein_coding	0.192599	No
ATP11A	protein_coding	0.192599	No
ATP11B	protein_coding	0.770397	No
ATP11C	protein_coding	0.288899	No
ATP13A1	protein_coding	0.192599	No
ATP13A3	protein_coding	1.44449	Yes
ATP1A1	protein_coding	0.385198	No
ATP1A3	protein_coding	0	No
ATP1B1	protein_coding	0.577797	No
ATP1B3	protein_coding	0.0962996	No
ATP2A1	protein_coding	0	No
ATP2A2	protein_coding	0.288899	No
ATP2B1	protein_coding	1.44449	Yes
ATP2C1	protein_coding	0	No
ATP5F1A	protein_coding	0.192599	No
ATP5F1B	protein_coding	0.192599	Yes
ATP5F1C	protein_coding	0	No
ATP5F1D	protein_coding	0	No
ATP5F1E	protein_coding	0.192599	No
ATP5MC2	protein_coding	0	No
ATP5PB	protein_coding	0	No
ATP5PD	protein_coding	0.0962996	No
ATP5PO	protein_coding	0.577797	No
ATP6V0A1	protein_coding	0.385198	No
ATP6V0A2	protein_coding	0.0962996	No
ATP6V0A4	protein_coding	0.0962996	No
ATP6V0B	protein_coding	0.192599	No
ATP6V0C	protein_coding	0.192599	No
ATP6V0D1	protein_coding	0.192599	No
ATP6V0E1	protein_coding	0.192599	No
ATP6V1A	protein_coding	0	No
ATP6V1B2	protein_coding	0.192599	No
ATP6V1C1	protein_coding	0.192599	No
ATP6V1D	protein_coding	0.192599	No
ATP6V1H	protein_coding	0.288899	No
ATP8B1	protein_coding	0.0962996	No
ATP8B2	protein_coding	0.0962996	No
ATP8B4	protein_coding	0.0962996	No
ATP9A	protein_coding	0.192599	No
ATP9B	protein_coding	0.288899	No
ATPAF1	protein_coding	0	No
ATPSCKMT	protein_coding	0	No
ATRAID	protein_coding	0	No
ATRIP	protein_coding	0	No
ATRN	protein_coding	0.385198	No
ATRNL1	protein_coding	0.288899	No
ATRX	protein_coding	0.481498	No
ATXN10	protein_coding	0.577797	No
ATXN1	protein_coding	0.770397	No
ATXN1L	protein_coding	0.0962996	No
ATXN2	protein_coding	0.192599	No
ATXN2L	protein_coding	0.192599	No
ATXN7	protein_coding	0.192599	No
ATXN7L1	protein_coding	0.0962996	No
ATXN7L3B	protein_coding	0.481498	No
ATXN7L3	protein_coding	0.481498	No
AUH	protein_coding	0.0962996	No
AUNIP	protein_coding	0.0962996	No
AUP1	protein_coding	0.192599	No
AURKA	protein_coding	0.0962996	No
AURKAIP1	protein_coding	0.0962996	No
AURKB	protein_coding	0	No
AUTS2	protein_coding	0.192599	No
AVL9	protein_coding	0.192599	No
AVPI1	protein_coding	0	No
AXIN1	protein_coding	0.0962996	No
AXL	protein_coding	0.385198	Yes
AZI2	protein_coding	0	No
AZIN1	protein_coding	0.481498	No
AZIN2	protein_coding	0.192599	No
B2M	protein_coding	0.481498	Yes
B3GALNT2	protein_coding	0.192599	No
B3GALT1	protein_coding	0	No
B3GAT3	protein_coding	0.0962996	No
B3GNTL1	protein_coding	0	No
B4GALNT1	protein_coding	0.0962996	No
B4GALNT3	protein_coding	0.288899	No
B4GALNT4	protein_coding	0.0962996	No
B4GALT1	protein_coding	0.0962996	No
B4GALT2	protein_coding	0.0962996	No
B4GALT3	protein_coding	0	No
B4GALT5	protein_coding	0.674097	No
BAALC	protein_coding	0.0962996	No
BABAM2	protein_coding	1.15559	Yes
BACE2	protein_coding	0.0962996	No
BACH1	protein_coding	0.192599	No
BACH2	protein_coding	0.0962996	No
BAG1	protein_coding	0.0962996	No
BAG2	protein_coding	0.288899	No
BAG3	protein_coding	0.288899	No
BAG6	protein_coding	0.481498	No
BAHCC1	protein_coding	0.0962996	No
BAHD1	protein_coding	0.192599	No
BAIAP2	protein_coding	0.481498	No
BAIAP2L1	protein_coding	0.0962996	No
BAK1	protein_coding	0.192599	No
BAMBI	protein_coding	0.192599	No
BANP	protein_coding	0.0962996	No
BAP1	protein_coding	0.192599	No
BARD1	protein_coding	0.0962996	No
BASP1	protein_coding	0.577797	No
BAX	protein_coding	0.0962996	No
BAZ1A	protein_coding	0.192599	No
BAZ1B	protein_coding	0.866696	No
BAZ2A	protein_coding	0.288899	No
BAZ2B	protein_coding	0.674097	No
BBS10	protein_coding	0.0962996	No
BBS7	protein_coding	0.0962996	No
BBX	protein_coding	0.481498	No
BCAM	protein_coding	0.192599	No
BCAP29	protein_coding	0.192599	No
BCAP31	protein_coding	0.385198	No
BCAR1	protein_coding	0.481498	No
BCAR3	protein_coding	0	No
BCAS2	protein_coding	0.0962996	No
BCAS3	protein_coding	1.15559	Yes
BCAT1	protein_coding	0.0962996	No
BCDIN3D	protein_coding	0.192599	No
BCHE	protein_coding	0.192599	No
BCKDHA	protein_coding	0.0962996	No
BCKDHB	protein_coding	0.0962996	No
BCL10	protein_coding	0.192599	No
BCL2	protein_coding	0.192599	No
BCL2L11	protein_coding	0	No
BCL2L13	protein_coding	0	No
BCL2L1	protein_coding	0.674097	Yes
BCL3	protein_coding	0.0962996	No
BCL9	protein_coding	0.0962996	No
BCL9L	protein_coding	0.0962996	No
BCLAF1	protein_coding	0.192599	No
BCOR	protein_coding	0.0962996	No
BCORL1	protein_coding	0.0962996	No
BCR	protein_coding	0.288899	No
BDNF	protein_coding	0.0962996	No
BDP1	protein_coding	0.385198	No
BECN1	protein_coding	0	No
BEND7	protein_coding	0.0962996	No
BFAR	protein_coding	0	No
BHLHE40	protein_coding	0.481498	No
BICC1	protein_coding	3.75568	Yes
BICD1	protein_coding	0.674097	No
BICRA	protein_coding	0	No
BICRAL	protein_coding	0.385198	No
BIK	protein_coding	0.0962996	No
BIN1	protein_coding	0.0962996	No
BIN3	protein_coding	0	No
BIRC5	protein_coding	0.0962996	No
BIRC6	protein_coding	0.577797	Yes
BIVM	protein_coding	0.288899	No
BLCAP	protein_coding	0.192599	No
BLID	protein_coding	0	No
BLM	protein_coding	0	No
BLMH	protein_coding	0	No
BLOC1S1	protein_coding	0.288899	No
BLOC1S2	protein_coding	0.0962996	No
BLOC1S5	protein_coding	0.0962996	No
BLVRA	protein_coding	0	No
BLVRB	protein_coding	0.192599	No
BLZF1	protein_coding	0.192599	No
BMI1	protein_coding	0.192599	No
BMP2K	protein_coding	0.0962996	No
BMPR1A	protein_coding	0.0962996	No
BMPR1B	protein_coding	0.192599	No
BMPR2	protein_coding	0.866696	No
BMS1	protein_coding	0	No
BMT2	protein_coding	0.192599	No
BMX	protein_coding	0.0962996	No
BNC2	protein_coding	0.288899	No
BNIP1	protein_coding	0.192599	No
BNIP2	protein_coding	0.0962996	No
BNIP3	protein_coding	0.0962996	No
BOD1	protein_coding	0	No
BOD1L1	protein_coding	0.192599	No
BOK	protein_coding	0.0962996	No
BOLA3	protein_coding	0.0962996	No
BOP1	protein_coding	0.288899	No
BORCS5	protein_coding	0	No
BORCS6	protein_coding	0.0962996	No
BPGM	protein_coding	0.288899	No
BPTF	protein_coding	0.674097	No
BRAF	protein_coding	0.192599	No
BRAT1	protein_coding	0	No
BRCA1	protein_coding	0.288899	No
BRCA2	protein_coding	0.0962996	No
BRCC3	protein_coding	0	No
BRD1	protein_coding	0.0962996	No
BRD2	protein_coding	0.674097	Yes
BRD3	protein_coding	0	No
BRD4	protein_coding	0.192599	No
BRD7	protein_coding	0	No
BRD8	protein_coding	0.288899	No
BRD9	protein_coding	0.192599	No
BRI3	protein_coding	0.0962996	No
BRIP1	protein_coding	0.0962996	No
BRIX1	protein_coding	0	No
BRMS1	protein_coding	0.0962996	No
BRPF3	protein_coding	0.0962996	No
BRSK1	protein_coding	0	No
BRSK2	protein_coding	0	No
BRWD1	protein_coding	0.192599	No
BSDC1	protein_coding	0.192599	No
BSG	protein_coding	0	No
BSN	protein_coding	0.0962996	No
BST2	protein_coding	0	No
BTAF1	protein_coding	0	No
BTBD10	protein_coding	0.0962996	No
BTBD11	protein_coding	0.0962996	No
BTBD16	protein_coding	0	No
BTBD1	protein_coding	0.0962996	No
BTBD6	protein_coding	0	No
BTBD7	protein_coding	0.288899	No
BTBD9	protein_coding	0.288899	No
BTF3	protein_coding	0.481498	No
BTG1	protein_coding	0	No
BTG3	protein_coding	0.0962996	No
BTN2A1	protein_coding	0	No
BTN2A2	protein_coding	0.0962996	No
BTN3A3	protein_coding	0.192599	No
BTRC	protein_coding	0.0962996	No
BUB1B	protein_coding	0.0962996	No
BUB1	protein_coding	0.385198	No
BUD23	protein_coding	0	No
BUD31	protein_coding	0.192599	No
BZW1	protein_coding	0.0962996	No
BZW2	protein_coding	0.0962996	No
C10H20orf194	protein_coding	0.385198	No
C10H20orf24	protein_coding	0.0962996	No
C10H20orf27	protein_coding	0	No
C11H12orf10	protein_coding	0	No
C11H12orf29	protein_coding	0	No
C11H12orf43	protein_coding	0.192599	No
C11H12orf49	protein_coding	0	No
C11H12orf56	protein_coding	0.0962996	No
C11H12orf57	protein_coding	0	No
C11H12orf66	protein_coding	0.0962996	No
C11H12orf75	protein_coding	0	No
C13H2orf49	protein_coding	0.192599	No
C13H2orf68	protein_coding	0.0962996	No
C13H2orf92	protein_coding	0.0962996	No
C14H11orf24	protein_coding	0.0962996	No
C14H11orf49	protein_coding	0.192599	No
C14H11orf58	protein_coding	0.192599	No
C14H11orf65	protein_coding	0.0962996	No
C14H11orf80	protein_coding	0.192599	No
C14H11orf91	protein_coding	0	No
C14H11orf95	protein_coding	0.0962996	No
C15H9orf129	protein_coding	0	No
C15H9orf16	protein_coding	0.0962996	No
C15H9orf78	protein_coding	0	No
C16H17orf49	protein_coding	0.0962996	No
C16H17orf53	protein_coding	0	No
C16H17orf62	protein_coding	0.192599	No
C18H18orf25	protein_coding	0.192599	No
C18H18orf54	protein_coding	0	No
C19H19orf24	protein_coding	0.0962996	No
C19H19orf33	protein_coding	0.0962996	No
C19H19orf38	protein_coding	0	No
C19H19orf47	protein_coding	0	No
C19H19orf66	protein_coding	0	No
C1D	protein_coding	0	No
C1GALT1	protein_coding	0.385198	No
C1H1orf112	protein_coding	0.0962996	No
C1H1orf115	protein_coding	0	No
C1H1orf116	protein_coding	0.0962996	No
C1H1orf198	protein_coding	0	No
C1H1orf43	protein_coding	0	No
C1H1orf54	protein_coding	0.0962996	No
C1H1orf61	protein_coding	0.0962996	No
C1H1orf74	protein_coding	0.192599	No
C1QBP	protein_coding	0.385198	No
C1QTNF2	protein_coding	0	No
C20H16orf58	protein_coding	0.0962996	No
C20H16orf72	protein_coding	0	No
C20H16orf74	protein_coding	0.0962996	No
C20H16orf87	protein_coding	0.0962996	No
C20H16orf95	protein_coding	0.0962996	No
C2CD3	protein_coding	0.192599	No
C2CD5	protein_coding	0	No
C2CD6	protein_coding	0.0962996	No
C2H3orf33	protein_coding	0.192599	No
C2H3orf38	protein_coding	0.192599	No
C3H7orf26	protein_coding	0	No
C3H7orf50	protein_coding	0.0962996	No
C4H6orf62	protein_coding	0.288899	No
C5H4orf47	protein_coding	0.0962996	No
C5H4orf54	protein_coding	0.192599	No
C6H5orf22	protein_coding	0.0962996	No
C6H5orf24	protein_coding	0.192599	No
C6H5orf34	protein_coding	0	No
C6H5orf51	protein_coding	0.288899	No
C6H5orf56	protein_coding	0.192599	No
C6H5orf63	protein_coding	0.0962996	No
C7H14orf119	protein_coding	0	No
C7H15orf39	protein_coding	0.0962996	No
C7H15orf40	protein_coding	0	No
C7H15orf41	protein_coding	0.481498	No
C7H15orf61	protein_coding	0.0962996	No
C8H8orf58	protein_coding	0.0962996	No
C8H8orf88	protein_coding	0.0962996	No
C8H8orf89	protein_coding	0.0962996	No
C9orf72	protein_coding	0.288899	No
CA12	protein_coding	0.192599	No
CAAP1	protein_coding	0	No
CAB39	protein_coding	0.577797	No
CABIN1	protein_coding	0.288899	No
CABLES1	protein_coding	0.192599	No
CABLES2	protein_coding	0.192599	No
CACHD1	protein_coding	0	No
CACNA1B	protein_coding	0.0962996	No
CACNA1E	protein_coding	0.192599	No
CACNA1H	protein_coding	0.0962996	No
CACNA2D1	protein_coding	0.0962996	No
CACNA2D3	protein_coding	0.0962996	No
CACNB1	protein_coding	0.0962996	No
CACNB3	protein_coding	0.0962996	No
CACNB4	protein_coding	0	No
CACNG6	protein_coding	0.0962996	No
CACNG8	protein_coding	0.0962996	No
CACUL1	protein_coding	0.577797	No
CACYBP	protein_coding	0.192599	No
CADM1	protein_coding	0.866696	Yes
CADPS2	protein_coding	0.0962996	No
CALCOCO1	protein_coding	0.0962996	No
CALD1	protein_coding	0.192599	No
CALM1	protein_coding	0	No
CALM2	protein_coding	1.0593	Yes
CALM3	protein_coding	0.0962996	No
CALR	protein_coding	0.577797	Yes
CALU	protein_coding	0.192599	No
CAMK1D	protein_coding	0.577797	No
CAMK2A	protein_coding	0.0962996	No
CAMK2D	protein_coding	0.770397	No
CAMK2G	protein_coding	0.0962996	No
CAMK2N1	protein_coding	0	No
CAMKK2	protein_coding	0	No
CAMKMT	protein_coding	0.0962996	No
CAMSAP2	protein_coding	0.0962996	No
CAMTA1	protein_coding	0.577797	No
CAMTA2	protein_coding	0.0962996	No
CAND1	protein_coding	0.192599	No
CANT1	protein_coding	0.192599	No
CANX	protein_coding	1.15559	Yes
CAP1	protein_coding	0.674097	No
CAP2	protein_coding	0.192599	No
CAPG	protein_coding	0	No
CAPN1	protein_coding	0.192599	No
CAPN2	protein_coding	0.192599	No
CAPN5	protein_coding	0.0962996	No
CAPN7	protein_coding	0.0962996	No
CAPNS1	protein_coding	0.0962996	No
CAPRIN1	protein_coding	0.192599	No
CAPRIN2	protein_coding	0.288899	No
CAPZA1	protein_coding	0.192599	No
CAPZA2	protein_coding	0.0962996	No
CAPZB	protein_coding	0.288899	No
CARD10	protein_coding	0.0962996	No
CARMIL1	protein_coding	0.288899	No
CARNMT1	protein_coding	0	No
CARS2	protein_coding	0.192599	No
CARS	protein_coding	0.385198	No
CASC3	protein_coding	0.192599	No
CASC4	protein_coding	0	No
CASD1	protein_coding	0.0962996	No
CASK	protein_coding	0.288899	No
CASKIN2	protein_coding	0.288899	No
CASS4	protein_coding	0.0962996	No
CAST	protein_coding	0.866696	No
CAT	protein_coding	0	No
CAV1	protein_coding	0.288899	No
CAV2	protein_coding	0.577797	No
CAVIN1	protein_coding	0.385198	No
CBFA2T2	protein_coding	0	No
CBFA2T3	protein_coding	0	No
CBFB	protein_coding	0.0962996	No
CBL	protein_coding	0.0962996	No
CBLN2	protein_coding	0.0962996	No
CBWD1	protein_coding	0	No
CBX1	protein_coding	0	No
CBX2	protein_coding	0	No
CBX5	protein_coding	0.192599	No
CBX6	protein_coding	0.192599	No
CC2D1A	protein_coding	0.192599	No
CC2D1B	protein_coding	0.0962996	No
CC2D2A	protein_coding	0.192599	No
CCAR1	protein_coding	0.0962996	No
CCAR2	protein_coding	0	No
CCDC102A	protein_coding	0	No
CCDC103	protein_coding	0.0962996	No
CCDC112	protein_coding	0	No
CCDC115	protein_coding	0	No
CCDC117	protein_coding	0.0962996	No
CCDC120	protein_coding	0	No
CCDC125	protein_coding	0	No
CCDC126	protein_coding	0.192599	No
CCDC12	protein_coding	0	No
CCDC138	protein_coding	0.288899	No
CCDC148	protein_coding	0.0962996	No
CCDC14	protein_coding	0.0962996	No
CCDC150	protein_coding	0.0962996	No
CCDC159	protein_coding	0	No
CCDC15	protein_coding	0	No
CCDC169	protein_coding	0.0962996	No
CCDC171	protein_coding	0.0962996	No
CCDC180	protein_coding	0.0962996	No
CCDC186	protein_coding	0.0962996	No
CCDC18	protein_coding	0.192599	No
CCDC191	protein_coding	0	No
CCDC30	protein_coding	0.0962996	No
CCDC43	protein_coding	0.0962996	No
CCDC47	protein_coding	0.385198	No
CCDC50	protein_coding	0.0962996	No
CCDC51	protein_coding	0.0962996	No
CCDC57	protein_coding	0.192599	No
CCDC58	protein_coding	0.192599	No
CCDC59	protein_coding	0.192599	No
CCDC69	protein_coding	0	No
CCDC6	protein_coding	0.577797	No
CCDC77	protein_coding	0.0962996	No
CCDC82	protein_coding	0.192599	No
CCDC85A	protein_coding	0.385198	No
CCDC85B	protein_coding	0.192599	No
CCDC88A	protein_coding	0.288899	No
CCDC90B	protein_coding	0	No
CCDC91	protein_coding	0.192599	No
CCDC93	protein_coding	0.192599	No
CCDC97	protein_coding	0	No
CCDC9B	protein_coding	0.0962996	No
CCHCR1	protein_coding	0.0962996	No
CCM2	protein_coding	0.0962996	No
CCN1	protein_coding	1.0593	Yes
CCN2	protein_coding	0.0962996	No
CCNB1	protein_coding	0.288899	No
CCNB1IP1	protein_coding	0.0962996	No
CCNB2	protein_coding	0	No
CCND1	protein_coding	0.577797	No
CCNE1	protein_coding	0.0962996	No
CCNF	protein_coding	0	No
CCNG1	protein_coding	0	No
CCNH	protein_coding	0.385198	No
CCNI	protein_coding	0.0962996	No
CCNJ	protein_coding	0.192599	No
CCNJL	protein_coding	0.192599	No
CCNK	protein_coding	0	No
CCNL1	protein_coding	0.288899	No
CCNQ	protein_coding	0	No
CCNT1	protein_coding	0.0962996	No
CCNT2	protein_coding	0.0962996	No
CCNY	protein_coding	0.385198	No
CCNYL1	protein_coding	0.0962996	No
CCSER1	protein_coding	0.577797	No
CCSER2	protein_coding	0.577797	No
CCT2	protein_coding	0.385198	No
CCT3	protein_coding	0.577797	No
CCT4	protein_coding	0.192599	No
CCT5	protein_coding	0.481498	No
CCT6A	protein_coding	1.0593	Yes
CCT6B	protein_coding	0	No
CCT7	protein_coding	0.770397	No
CCT8	protein_coding	0.577797	No
CCZ1	protein_coding	0.0962996	No
CD109	protein_coding	0.192599	No
CD151	protein_coding	0.0962996	No
CD164	protein_coding	0	No
CD200R1	protein_coding	0.0962996	No
CD274	protein_coding	0	No
CD276	protein_coding	0.192599	No
CD2AP	protein_coding	1.0593	Yes
CD2BP2	protein_coding	0.385198	No
CD300LG	protein_coding	0.0962996	No
CD44	protein_coding	0	No
CD47	protein_coding	0.0962996	No
CD58	protein_coding	0	No
CD59	protein_coding	0.192599	No
CD63	protein_coding	0.288899	No
CD68	protein_coding	0.192599	No
CD70	protein_coding	0	No
CD81	protein_coding	0.0962996	No
CD83	protein_coding	0.0962996	No
CD9_1	protein_coding	0.192599	No
CD99	protein_coding	0	No
CDADC1	protein_coding	0.192599	No
CDC14A	protein_coding	0.192599	No
CDC14B	protein_coding	0.385198	No
CDC20	protein_coding	0.192599	No
CDC23	protein_coding	0.192599	No
CDC25A	protein_coding	0.192599	No
CDC27	protein_coding	0.385198	No
CDC34	protein_coding	0.192599	No
CDC37	protein_coding	0	No
CDC42BPA	protein_coding	0.674097	No
CDC42BPG	protein_coding	0	No
CDC42EP1	protein_coding	0.0962996	No
CDC42EP3	protein_coding	1.0593	Yes
CDC42	protein_coding	0.192599	No
CDC42SE1	protein_coding	0.0962996	No
CDC42SE2	protein_coding	0.385198	No
CDC45	protein_coding	0	No
CDC5L	protein_coding	0.288899	No
CDC73	protein_coding	0.288899	No
CDCA2	protein_coding	0.192599	No
CDCA3	protein_coding	0	No
CDCA4	protein_coding	0	No
CDCA5	protein_coding	0.0962996	No
CDCA8	protein_coding	0.0962996	No
CDH13	protein_coding	2.11859	Yes
CDH17	protein_coding	0.866696	No
CDH18	protein_coding	0.192599	No
CDH23	protein_coding	0	No
CDH2	protein_coding	1.73339	Yes
CDH6	protein_coding	1.82969	Yes
CDH8	protein_coding	0.0962996	No
CDHR2	protein_coding	0.192599	No
CDIP1	protein_coding	0.0962996	No
CDK12	protein_coding	0.385198	No
CDK13	protein_coding	0.385198	No
CDK14	protein_coding	1.92599	Yes
CDK16	protein_coding	0.0962996	No
CDK17	protein_coding	0.481498	No
CDK1	protein_coding	0.577797	No
CDK20	protein_coding	0.0962996	No
CDK2AP1	protein_coding	0	No
CDK4	protein_coding	0.385198	No
CDK5R1	protein_coding	0	No
CDK5RAP1	protein_coding	0.0962996	No
CDK5RAP2	protein_coding	0.0962996	No
CDK5RAP3	protein_coding	0.0962996	No
CDK6	protein_coding	2.02229	Yes
CDK7	protein_coding	0	No
CDK8	protein_coding	0.192599	No
CDKAL1	protein_coding	0.962996	No
CDKL5	protein_coding	0	No
CDKN1A	protein_coding	0.192599	No
CDKN1B	protein_coding	0.192599	No
CDKN2AIP	protein_coding	0	No
CDKN3	protein_coding	0	No
CDO1	protein_coding	0	No
CDON	protein_coding	0.0962996	No
CDR2L	protein_coding	0.0962996	No
CDS1	protein_coding	0.0962996	No
CDS2	protein_coding	0	No
CDV3	protein_coding	0.577797	No
CDYL2	protein_coding	0	No
CDYL	protein_coding	0.192599	No
CEBPA	protein_coding	0	No
CEBPZ	protein_coding	0.288899	No
CELF1	protein_coding	0.192599	Yes
CELSR1	protein_coding	0.192599	No
CELSR2	protein_coding	0.192599	No
CEMIP2	protein_coding	0.481498	No
CEMIP	protein_coding	0.385198	No
CEND1	protein_coding	0	No
CENPC	protein_coding	0	No
CENPF	protein_coding	0.288899	No
CENPI	protein_coding	0	No
CENPJ	protein_coding	0	No
CENPL	protein_coding	0.0962996	No
CENPP	protein_coding	0	No
CENPQ	protein_coding	0	No
CENPT	protein_coding	0	No
CENPW	protein_coding	0.0962996	No
CEP112	protein_coding	0.192599	No
CEP128	protein_coding	0.192599	No
CEP164	protein_coding	0	No
CEP170	protein_coding	0.577797	No
CEP192	protein_coding	0.192599	No
CEP295	protein_coding	0	No
CEP350	protein_coding	0.288899	No
CEP55	protein_coding	0.0962996	No
CEP57	protein_coding	0.192599	No
CEP63	protein_coding	0.192599	No
CEP68	protein_coding	0	No
CEP76	protein_coding	0.0962996	No
CEP83	protein_coding	0.288899	No
CEP85	protein_coding	0	No
CEP85L	protein_coding	0.770397	No
CEP89	protein_coding	0	No
CEP97	protein_coding	0	No
CEPT1	protein_coding	0	No
CERCAM	protein_coding	0	No
CERK	protein_coding	0	No
CERS6	protein_coding	0.192599	No
CETN3	protein_coding	0	No
CFAP20	protein_coding	0	No
CFAP36	protein_coding	0.192599	No
CFAP54	protein_coding	0.0962996	No
CFAP57	protein_coding	0	No
CFAP69	protein_coding	0.192599	No
CFB	protein_coding	0	No
CFD	protein_coding	0.192599	No
CFDP1	protein_coding	0	No
CFH	protein_coding	0	No
CFL1	protein_coding	0.674097	No
CFL2	protein_coding	0	No
CFLAR	protein_coding	0	No
CGGBP1	protein_coding	0.192599	No
CGN	protein_coding	0.0962996	No
CGNL1	protein_coding	0	No
CHAC2	protein_coding	0.0962996	No
CHAMP1	protein_coding	0.0962996	No
CHCHD2	protein_coding	0.192599	No
CHCHD3	protein_coding	0.192599	Yes
CHCHD6	protein_coding	0.192599	No
CHCHD8	protein_coding	0	No
CHD1	protein_coding	0.192599	No
CHD1L	protein_coding	0.0962996	No
CHD2	protein_coding	1.0593	Yes
CHD3	protein_coding	0.192599	No
CHD4	protein_coding	1.44449	Yes
CHD6	protein_coding	0.192599	No
CHD7	protein_coding	0.192599	No
CHD8	protein_coding	0.192599	No
CHD9	protein_coding	0.192599	No
CHEK1	protein_coding	0.0962996	No
CHERP	protein_coding	0.0962996	No
CHIC1	protein_coding	0	No
CHIC2	protein_coding	0	No
CHID1	protein_coding	0	No
CHKA	protein_coding	0.866696	Yes
CHKB	protein_coding	0	No
CHM	protein_coding	0.288899	No
CHMP1A	protein_coding	0	No
CHMP1B	protein_coding	0.0962996	No
CHMP2A	protein_coding	0.192599	No
CHMP4A	protein_coding	0	No
CHMP4B	protein_coding	0.0962996	No
CHMP4C	protein_coding	0.192599	No
CHMP5	protein_coding	0.385198	No
CHMP6	protein_coding	0	No
CHMP7	protein_coding	0.0962996	No
CHN1	protein_coding	0.0962996	No
CHODL	protein_coding	0	No
CHORDC1	protein_coding	0.0962996	No
CHPF2	protein_coding	0	No
CHPF	protein_coding	0	No
CHPT1	protein_coding	0	No
CHRDL1	protein_coding	0.288899	No
CHRNA5	protein_coding	0	No
CHRNB3	protein_coding	0.0962996	No
CHST11	protein_coding	0.577797	No
CHST12	protein_coding	0.0962996	No
CHST15	protein_coding	0	No
CHST3	protein_coding	0.192599	No
CHST6	protein_coding	0.0962996	No
CHSY1	protein_coding	0.0962996	No
CHUK	protein_coding	0.0962996	No
CIAO1	protein_coding	0	No
CIAO2A	protein_coding	0.288899	No
CIAPIN1	protein_coding	0	No
CIB1	protein_coding	0	No
CIC	protein_coding	0	No
CILP2	protein_coding	0.0962996	No
CIP2A	protein_coding	0	No
CIPC	protein_coding	0	No
CIR1	protein_coding	0	No
CIRBP	protein_coding	0.192599	No
CISD2	protein_coding	0.0962996	No
CITED2	protein_coding	0.0962996	No
CIT	protein_coding	0	No
CIZ1	protein_coding	0	No
CKAP2L	protein_coding	0.0962996	No
CKAP4	protein_coding	0.0962996	No
CKAP5	protein_coding	0.192599	No
CKMT2	protein_coding	0	No
CKS1B	protein_coding	0	No
CKS2	protein_coding	0	No
CLASP1	protein_coding	0.385198	No
CLASP2	protein_coding	0.288899	No
CLASRP	protein_coding	0.192599	No
CLCN2	protein_coding	0	No
CLCN3	protein_coding	0.481498	No
CLCN4	protein_coding	0	No
CLCN7	protein_coding	0.192599	No
CLDN1	protein_coding	0.385198	No
CLDN4	protein_coding	0.385198	No
CLDND1	protein_coding	0.0962996	No
CLEC16A	protein_coding	0.385198	No
CLEC19A	protein_coding	0.0962996	No
CLEC7A	protein_coding	0.192599	No
CLHC1	protein_coding	0.674097	No
CLIC4	protein_coding	0.866696	Yes
CLIC5	protein_coding	0	No
CLINT1	protein_coding	0.192599	No
CLIP1	protein_coding	0.288899	No
CLIP2	protein_coding	0.577797	No
CLIP4	protein_coding	0.192599	No
CLK1	protein_coding	0.770397	No
CLK2	protein_coding	0.385198	No
CLK4	protein_coding	0	No
CLN6	protein_coding	0.0962996	No
CLN8	protein_coding	0.192599	No
CLOCK	protein_coding	0.0962996	No
CLP1	protein_coding	0	No
CLPB	protein_coding	0.0962996	No
CLPTM1	protein_coding	0.0962996	No
CLPX	protein_coding	0	No
CLSPN	protein_coding	0	No
CLSTN1	protein_coding	0.481498	No
CLSTN2	protein_coding	0.288899	No
CLTA	protein_coding	0	No
CLTB	protein_coding	0	No
CLTC	protein_coding	1.34819	Yes
CLTRN	protein_coding	0	No
CLU	protein_coding	0	No
CLUH	protein_coding	0.288899	No
CLYBL	protein_coding	0.0962996	No
CMAS	protein_coding	0.288899	No
CMBL	protein_coding	0	No
CMC1	protein_coding	0.0962996	No
CMC2	protein_coding	0	No
CMIP	protein_coding	0.770397	No
CMKLR1	protein_coding	0.0962996	No
CMPK1	protein_coding	0.192599	No
CMPK2	protein_coding	0.192599	No
CMSS1	protein_coding	0.0962996	No
CMTM3	protein_coding	0	No
CMTM4	protein_coding	0.192599	No
CMTM6	protein_coding	0	No
CMTR1	protein_coding	0.192599	No
CMYA5	protein_coding	0	No
CNBP	protein_coding	0.288899	No
CNGA3	protein_coding	0.192599	No
CNIH1	protein_coding	0	No
CNIH4	protein_coding	0	No
CNKSR2	protein_coding	0.385198	No
CNKSR3	protein_coding	0.288899	No
CNN2	protein_coding	0.0962996	No
CNN3	protein_coding	0.0962996	No
CNNM2	protein_coding	0.385198	No
CNNM3	protein_coding	0	No
CNNM4	protein_coding	0.0962996	No
CNOT10	protein_coding	0.0962996	No
CNOT11	protein_coding	0.192599	No
CNOT1	protein_coding	0.481498	No
CNOT2	protein_coding	0.481498	No
CNOT3	protein_coding	0.192599	No
CNOT4	protein_coding	0.192599	No
CNOT6	protein_coding	0.0962996	No
CNOT6L	protein_coding	0.0962996	No
CNOT7	protein_coding	0.192599	No
CNOT8	protein_coding	0	No
CNOT9	protein_coding	0	No
CNP	protein_coding	0.0962996	No
CNPY3	protein_coding	0	No
CNST	protein_coding	0.0962996	No
CNTD2	protein_coding	0	No
CNTF	protein_coding	0.0962996	No
CNTLN	protein_coding	0	No
CNTN1	protein_coding	0.192599	No
CNTNAP2	protein_coding	1.73339	Yes
CNTROB	protein_coding	0.0962996	No
COA1	protein_coding	0.192599	No
COA5	protein_coding	0.0962996	No
COASY	protein_coding	0.0962996	No
COG1	protein_coding	0	No
COG2	protein_coding	0.288899	No
COG4	protein_coding	0	No
COG5	protein_coding	0.0962996	No
COG6	protein_coding	0.192599	No
COL11A1	protein_coding	0.577797	No
COL18A1	protein_coding	0.192599	No
COL21A1	protein_coding	0	No
COL25A1	protein_coding	0.0962996	No
COL4A1	protein_coding	0.674097	No
COL4A2	protein_coding	0.674097	No
COL4A3BP	protein_coding	0.385198	No
COL4A4	protein_coding	0.0962996	No
COL4A5	protein_coding	0.0962996	No
COL4A6	protein_coding	0	No
COL5A1	protein_coding	0.481498	No
COL5A2	protein_coding	0.288899	Yes
COLGALT1	protein_coding	0.0962996	No
COLQ	protein_coding	0	No
COMMD10	protein_coding	0.385198	No
COMMD2	protein_coding	0.0962996	No
COMMD5	protein_coding	0.0962996	No
COMTD1	protein_coding	0	No
COP1	protein_coding	0.288899	No
COPA	protein_coding	0.0962996	No
COPB1	protein_coding	0.0962996	No
COPB2	protein_coding	0.192599	No
COPE	protein_coding	0.0962996	No
COPG1	protein_coding	0.0962996	No
COPG2	protein_coding	0.0962996	No
COPS4	protein_coding	0.0962996	No
COPS5	protein_coding	0.0962996	No
COPS7A	protein_coding	0.0962996	No
COPS7B	protein_coding	0.0962996	No
COPS8	protein_coding	0.0962996	No
COQ10B	protein_coding	0.0962996	No
COQ4	protein_coding	0	No
COQ8A	protein_coding	0.0962996	No
CORO1B	protein_coding	0.0962996	No
CORO1C	protein_coding	0.385198	No
CORO2A	protein_coding	0.674097	No
COTL1	protein_coding	0	No
COX10	protein_coding	0.0962996	No
COX16	protein_coding	0.0962996	No
COX6B1	protein_coding	0.0962996	No
COX6C	protein_coding	0.0962996	No
COX7B	protein_coding	0.481498	No
CPA5	protein_coding	0.0962996	No
CPD	protein_coding	0.481498	No
CPEB3	protein_coding	0	No
CPEB4	protein_coding	0.192599	No
CPE	protein_coding	0	No
CP	protein_coding	0.288899	No
CPLX1	protein_coding	0	No
CPM	protein_coding	0.0962996	No
CPNE1	protein_coding	0.0962996	No
CPNE3	protein_coding	0.192599	No
CPNE4	protein_coding	0	No
CPNE8	protein_coding	0	No
CPSF1	protein_coding	0.192599	No
CPSF2	protein_coding	0.192599	No
CPSF3	protein_coding	0	No
CPSF4	protein_coding	0	No
CPSF6	protein_coding	0.288899	No
CPSF7	protein_coding	0.192599	No
CPT1A	protein_coding	0.481498	No
CPT1B	protein_coding	0	No
CPT1C	protein_coding	0.0962996	No
CPXM1	protein_coding	0.192599	No
CRADD	protein_coding	0.192599	No
CRAMP1	protein_coding	0	No
CRCP	protein_coding	0.0962996	No
CREB1	protein_coding	0.192599	No
CREB3L2	protein_coding	0.192599	No
CREB5	protein_coding	2.21489	Yes
CREBBP	protein_coding	0.192599	No
CREBL2	protein_coding	0.0962996	No
CREBRF	protein_coding	0	No
CREBZF	protein_coding	0.288899	No
CREG1	protein_coding	0.192599	No
CRIM1	protein_coding	2.79269	Yes
CRIPT	protein_coding	0.0962996	No
CRISPLD2	protein_coding	0.192599	No
CRK	protein_coding	0.0962996	No
CRLF3	protein_coding	0.0962996	No
CRLS1	protein_coding	0.0962996	No
CRNKL1	protein_coding	0.0962996	No
CROT	protein_coding	0.192599	No
CRTAP	protein_coding	0.192599	No
CRTC2	protein_coding	0.192599	No
CRTC3	protein_coding	0	No
CRY1	protein_coding	0.0962996	No
CRY2	protein_coding	0	No
CRYAB	protein_coding	0	No
CRYBG1	protein_coding	0.0962996	No
CRYZL1	protein_coding	0	No
CSAD	protein_coding	0.0962996	No
CSDC2	protein_coding	0.288899	No
CSDE1	protein_coding	0.288899	No
CSE1L	protein_coding	0.0962996	No
CSF1	protein_coding	0.192599	No
CSGALNACT1	protein_coding	0.0962996	No
CSGALNACT2	protein_coding	0.0962996	No
CS	protein_coding	0.481498	No
CSK	protein_coding	0.0962996	No
CSKMT	protein_coding	0.0962996	No
CSMD2	protein_coding	0.192599	No
CSNK1A1	protein_coding	0.866696	No
CSNK1D	protein_coding	0.577797	No
CSNK1E	protein_coding	0.0962996	No
CSNK1G1	protein_coding	0.385198	No
CSNK1G2	protein_coding	0.0962996	No
CSNK1G3	protein_coding	0.288899	No
CSNK2A1	protein_coding	0.481498	No
CSNK2A2	protein_coding	0.481498	No
CSNK2B	protein_coding	0	No
CSPP1	protein_coding	0.0962996	No
CSRNP1	protein_coding	0.288899	No
CSRNP2	protein_coding	0.0962996	No
CSRNP3	protein_coding	0.0962996	No
CSRP1	protein_coding	0	No
CST3	protein_coding	0.674097	No
CSTA	protein_coding	0.288899	No
CSTF1	protein_coding	0.385198	No
CSTF2T	protein_coding	0	No
CSTF3	protein_coding	0.0962996	No
CTBP1	protein_coding	0.0962996	No
CTBP2	protein_coding	0.674097	No
CTCF	protein_coding	0.192599	No
CTDSP1	protein_coding	0.192599	No
CTDSP2	protein_coding	0.385198	No
CTDSPL2	protein_coding	0.192599	No
CTDSPL	protein_coding	0.962996	No
CTNNA1	protein_coding	0.481498	No
CTNNA3	protein_coding	0.192599	No
CTNNAL1	protein_coding	0	No
CTNNB1	protein_coding	0.481498	No
CTNNBL1	protein_coding	0.288899	No
CTNND1	protein_coding	0.385198	No
CTPS1	protein_coding	1.0593	Yes
CTPS2	protein_coding	0.0962996	No
CTR9	protein_coding	0.192599	No
CTSA	protein_coding	0.0962996	No
CTSB	protein_coding	0.192599	No
CTSC	protein_coding	0	No
CTSD	protein_coding	0	No
CTSH	protein_coding	0.0962996	No
CTSL	protein_coding	0.0962996	No
CTSZ	protein_coding	0.0962996	No
CTTNBP2NL	protein_coding	0.0962996	No
CTTN	protein_coding	0.0962996	No
CTU1	protein_coding	0	No
CTU2	protein_coding	0.0962996	No
CUEDC1	protein_coding	0.481498	No
CUL1	protein_coding	0.0962996	No
CUL2	protein_coding	0.385198	No
CUL3	protein_coding	0.288899	No
CUL4A	protein_coding	0	No
CUL4B	protein_coding	0	No
CUL5	protein_coding	0.192599	No
CUL7	protein_coding	0.0962996	No
CUX1	protein_coding	0.577797	No
CUX2	protein_coding	0	No
CWC15	protein_coding	0.192599	No
CWC22	protein_coding	0.0962996	No
CWC25	protein_coding	0.0962996	No
CWC27	protein_coding	0.0962996	No
CWF19L1	protein_coding	0.0962996	No
CWF19L2	protein_coding	0.192599	No
CXCL6	protein_coding	0	No
CXCL8	protein_coding	0	No
CXHXorf38	protein_coding	0.0962996	No
CXHXorf40B	protein_coding	0.0962996	No
CXXC1	protein_coding	0.288899	No
CXXC5	protein_coding	0.0962996	No
CYB5B	protein_coding	0.0962996	No
CYB5R3	protein_coding	0.288899	No
CYB5R4	protein_coding	0.192599	No
CYB5RL	protein_coding	0.0962996	No
CYBRD1	protein_coding	0	No
CYC1	protein_coding	0.0962996	No
CYFIP1	protein_coding	0.192599	No
CYFIP2	protein_coding	0.0962996	No
CYHR1	protein_coding	0.0962996	No
CYLD	protein_coding	0.866696	No
CYP1A1	protein_coding	0	No
CYP39A1	protein_coding	0	No
CYP3A4	protein_coding	0.192599	No
CYP3A5	protein_coding	0.385198	No
CYSTM1	protein_coding	0.0962996	No
CYTH1	protein_coding	0.674097	No
CYTH3	protein_coding	0.385198	No
D2HGDH	protein_coding	0	No
DAAM1	protein_coding	0.481498	No
DAAM2	protein_coding	0.192599	No
DAB1	protein_coding	0.674097	No
DAB2	protein_coding	0	No
DAB2IP	protein_coding	0.0962996	No
DACT1	protein_coding	0.0962996	No
DAD1	protein_coding	0	No
DAG1	protein_coding	0.192599	No
DAGLA	protein_coding	0	No
DAP	protein_coding	0.0962996	No
DAPK1	protein_coding	0.192599	No
DAPK3	protein_coding	0.192599	No
DARS	protein_coding	0.192599	No
DAXX	protein_coding	0	No
DAZAP1	protein_coding	0.192599	No
DAZAP2	protein_coding	0.192599	No
DBN1	protein_coding	0.192599	No
DBNDD2	protein_coding	0	No
DBNL	protein_coding	0.0962996	No
DBT	protein_coding	0	No
DCAF10	protein_coding	0.0962996	No
DCAF11	protein_coding	0.0962996	No
DCAF13	protein_coding	0.0962996	No
DCAF16	protein_coding	0.0962996	No
DCAF1	protein_coding	0.192599	No
DCAF4	protein_coding	0.0962996	No
DCAF5	protein_coding	0.0962996	No
DCAF6	protein_coding	0.0962996	No
DCAF7	protein_coding	0.192599	No
DCAF8	protein_coding	0.192599	No
DCAKD	protein_coding	0	No
DCBLD2	protein_coding	1.0593	Yes
DCDC1	protein_coding	0.192599	No
DCDC2	protein_coding	0.481498	No
DCK	protein_coding	0	No
DCLK1	protein_coding	0.288899	No
DCLK2	protein_coding	0	No
DCLRE1A	protein_coding	0	No
DCLRE1C	protein_coding	0	No
DCP1A	protein_coding	0	No
DCP1B	protein_coding	0.192599	No
DCP2	protein_coding	0.0962996	No
DCTD	protein_coding	0.0962996	No
DCTN1	protein_coding	0.674097	No
DCTN4	protein_coding	0	No
DCTN5	protein_coding	0.0962996	No
DCTN6	protein_coding	0.0962996	No
DCUN1D1	protein_coding	0.192599	No
DCUN1D2	protein_coding	0.288899	No
DCUN1D3	protein_coding	0	No
DCUN1D4	protein_coding	0.0962996	No
DCUN1D5	protein_coding	0.0962996	No
DCXR	protein_coding	0	No
DDAH1	protein_coding	0.288899	No
DDB1	protein_coding	0.577797	No
DDB2	protein_coding	0.192599	No
DDHD1	protein_coding	0.192599	No
DDIAS	protein_coding	0	No
DDIT3	protein_coding	0.0962996	No
DDIT4	protein_coding	0.192599	No
DDOST	protein_coding	0.385198	No
DDR2	protein_coding	0.0962996	No
DDRGK1	protein_coding	0	No
DDT	protein_coding	0.0962996	No
DDX10	protein_coding	0.192599	No
DDX17	protein_coding	0.674097	No
DDX18	protein_coding	0.192599	No
DDX1	protein_coding	0.0962996	No
DDX21	protein_coding	0.192599	No
DDX23	protein_coding	0.481498	No
DDX24	protein_coding	0.192599	No
DDX27	protein_coding	0.0962996	No
DDX31	protein_coding	0.0962996	No
DDX39A	protein_coding	0	No
DDX39B	protein_coding	0.385198	No
DDX3X	protein_coding	0.962996	No
DDX41	protein_coding	0	No
DDX42	protein_coding	0.192599	No
DDX46	protein_coding	0	No
DDX49	protein_coding	0.0962996	No
DDX51	protein_coding	0.0962996	No
DDX54	protein_coding	0.0962996	No
DDX55	protein_coding	0	No
DDX58	protein_coding	0.481498	No
DDX5	protein_coding	1.0593	Yes
DDX60	protein_coding	0.0962996	No
DDX6	protein_coding	0.577797	No
DEAF1	protein_coding	0.192599	No
DEDD2	protein_coding	0.192599	No
DEF6	protein_coding	0.0962996	No
DEFB1	protein_coding	0.288899	No
DEGS1	protein_coding	0.481498	No
DEK	protein_coding	0.0962996	No
DELE1	protein_coding	0.0962996	No
DENND1A	protein_coding	0.674097	No
DENND1B	protein_coding	0.0962996	No
DENND4A	protein_coding	0	No
DENND4C	protein_coding	0.0962996	No
DENND5A	protein_coding	0.385198	No
DENND5B	protein_coding	0.481498	Yes
DENND6A	protein_coding	0	No
DENND6B	protein_coding	0	No
DENR	protein_coding	0.0962996	No
DEPDC1	protein_coding	0.288899	No
DEPDC7	protein_coding	0	No
DEPTOR	protein_coding	0	No
DERA	protein_coding	0.0962996	No
DERL1	protein_coding	0.385198	No
DERL2	protein_coding	0.0962996	No
DESI1	protein_coding	0.0962996	No
DESI2	protein_coding	0.192599	No
DGAT1	protein_coding	0.192599	No
DGAT2	protein_coding	0.192599	No
DGCR2	protein_coding	0.0962996	No
DGCR8	protein_coding	0.0962996	No
DGKA	protein_coding	0.0962996	No
DGKD	protein_coding	0.0962996	No
DGKE	protein_coding	0.0962996	No
DGKH	protein_coding	0.0962996	No
DGKK	protein_coding	0.0962996	No
DGKQ	protein_coding	0	No
DGLUCY	protein_coding	0.0962996	No
DGUOK	protein_coding	0.288899	No
DHCR24	protein_coding	0	No
DHDH	protein_coding	0	No
DHPS	protein_coding	0.0962996	No
DHRS1	protein_coding	0	No
DHRS4L1	protein_coding	0	No
DHRS7B	protein_coding	0.0962996	No
DHRS7	protein_coding	0	No
DHRSX	protein_coding	0.385198	No
DHX15	protein_coding	0.288899	No
DHX16	protein_coding	0	No
DHX30	protein_coding	0	No
DHX32	protein_coding	0.481498	No
DHX33	protein_coding	0.0962996	No
DHX35	protein_coding	0.192599	No
DHX36	protein_coding	0.385198	No
DHX37	protein_coding	0	No
DHX38	protein_coding	0.192599	No
DHX40	protein_coding	0	No
DHX57	protein_coding	0	No
DHX58	protein_coding	0.0962996	No
DHX8	protein_coding	0.288899	No
DHX9	protein_coding	0.674097	No
DIAPH1	protein_coding	0.192599	No
DIAPH2	protein_coding	0.770397	No
DIAPH3	protein_coding	0.0962996	No
DICER1	protein_coding	0.192599	No
DIDO1	protein_coding	0.288899	No
DIMT1	protein_coding	0	No
DIP2A	protein_coding	0.0962996	No
DIP2B	protein_coding	0.481498	Yes
DIP2C	protein_coding	0.0962996	No
DIPK1A	protein_coding	0.481498	No
DIPK2A	protein_coding	0.0962996	No
DIS3L2	protein_coding	0.481498	No
DIS3L	protein_coding	0	No
DISC1	protein_coding	0	No
DISP1	protein_coding	0.0962996	No
DIXDC1	protein_coding	0.0962996	No
DKC1	protein_coding	0.192599	No
DKK1	protein_coding	0.0962996	No
DLAT	protein_coding	0.0962996	No
DLC1	protein_coding	0.385198	No
DLD	protein_coding	0.288899	No
DLG1	protein_coding	0.288899	No
DLG2	protein_coding	0.192599	No
DLG5	protein_coding	0.288899	No
DLGAP4	protein_coding	0	No
DLGAP5	protein_coding	0	No
DLL4	protein_coding	0	No
DLST	protein_coding	0.192599	No
DMAP1	protein_coding	0	No
DMD	protein_coding	0	No
DMTF1	protein_coding	0.192599	No
DMXL1	protein_coding	0	No
DMXL2	protein_coding	0.192599	No
DNAAF5	protein_coding	0	No
DNAH1	protein_coding	0.0962996	No
DNAH3	protein_coding	0.192599	No
DNAH5	protein_coding	0.0962996	No
DNAH6	protein_coding	0.192599	No
DNAJA1	protein_coding	0.288899	No
DNAJA2	protein_coding	0.385198	No
DNAJA3	protein_coding	0.288899	No
DNAJB13	protein_coding	0.0962996	No
DNAJB14	protein_coding	0	No
DNAJB1	protein_coding	0.577797	No
DNAJB4	protein_coding	0.192599	No
DNAJC10	protein_coding	0.288899	No
DNAJC11	protein_coding	0.192599	No
DNAJC12	protein_coding	0.0962996	No
DNAJC13	protein_coding	0.288899	No
DNAJC16	protein_coding	0	No
DNAJC18	protein_coding	0.0962996	No
DNAJC19	protein_coding	0	No
DNAJC1	protein_coding	0.0962996	No
DNAJC21	protein_coding	0.192599	No
DNAJC3	protein_coding	0.0962996	No
DNAJC5	protein_coding	0.0962996	No
DNAJC6	protein_coding	0.0962996	No
DNAJC8	protein_coding	0.0962996	No
DNASE1	protein_coding	0.0962996	No
DNHD1	protein_coding	0.0962996	No
DNM1	protein_coding	0.385198	No
DNM1L	protein_coding	0	No
DNM2	protein_coding	0.192599	No
DNM3	protein_coding	0.481498	No
DNMBP	protein_coding	0.192599	No
DNMT1	protein_coding	0.0962996	No
DNMT3A	protein_coding	0	No
DNMT3B	protein_coding	0.0962996	No
DNPEP	protein_coding	0.288899	No
DNTTIP1	protein_coding	0.0962996	No
DNTTIP2	protein_coding	0.192599	No
DOC2B	protein_coding	0.0962996	No
DOCK10	protein_coding	0.0962996	No
DOCK11	protein_coding	0.192599	No
DOCK1	protein_coding	0.192599	No
DOCK2	protein_coding	0.0962996	No
DOCK3	protein_coding	0.0962996	No
DOCK4	protein_coding	0.0962996	No
DOCK5	protein_coding	0.674097	No
DOCK6	protein_coding	0.0962996	No
DOCK7	protein_coding	0.0962996	No
DOCK9	protein_coding	1.63709	Yes
DOK5	protein_coding	0.192599	No
DONSON	protein_coding	0.192599	No
DOP1A	protein_coding	0.192599	No
DOP1B	protein_coding	0.192599	No
DOT1L	protein_coding	0.0962996	No
DPF2	protein_coding	0.577797	No
DPH2	protein_coding	0	No
DPH3	protein_coding	0.0962996	No
DPM1	protein_coding	0	No
DPM2	protein_coding	0.0962996	No
DPP3	protein_coding	0.0962996	No
DPP7	protein_coding	0.192599	No
DPP8	protein_coding	0.192599	No
DPP9	protein_coding	0.288899	No
DPY19L3	protein_coding	0.0962996	No
DPYD	protein_coding	0.674097	No
DPYS	protein_coding	0.0962996	No
DPYSL2	protein_coding	0.0962996	No
DPYSL3	protein_coding	0.577797	No
DPYSL5	protein_coding	0	No
DR1	protein_coding	0.288899	No
DRAM2	protein_coding	0	No
DRG1	protein_coding	0.192599	No
DRG2	protein_coding	0	No
DROSHA	protein_coding	0.0962996	No
DSE	protein_coding	0.0962996	No
DSG2	protein_coding	0	No
DSN1	protein_coding	0	No
DSP	protein_coding	0.481498	No
DST	protein_coding	2.31119	Yes
DSTN	protein_coding	0.192599	No
DSTYK	protein_coding	0	No
DTD1	protein_coding	0	No
DTD2	protein_coding	0.0962996	No
DTL	protein_coding	0.0962996	No
DTNA	protein_coding	0	No
DTNB	protein_coding	0.481498	No
DTNBP1	protein_coding	0	No
DTWD1	protein_coding	0	No
DTWD2	protein_coding	0.192599	No
DTX2	protein_coding	0.0962996	No
DTX3L	protein_coding	0.385198	No
DUS2	protein_coding	0	No
DUS3L	protein_coding	0	No
DUSP10	protein_coding	0.192599	No
DUSP11	protein_coding	0.481498	No
DUSP12	protein_coding	0	No
DUSP14	protein_coding	0.0962996	No
DUSP16	protein_coding	0	No
DUSP18	protein_coding	0	No
DUSP1	protein_coding	1.54079	Yes
DUSP22	protein_coding	0	No
DUSP3	protein_coding	0.0962996	No
DUSP4	protein_coding	0.0962996	No
DUSP5	protein_coding	0.192599	No
DUSP6	protein_coding	0.288899	No
DUSP7	protein_coding	0.0962996	No
DUSP8	protein_coding	0.288899	No
DVL1	protein_coding	0.0962996	No
DVL3	protein_coding	0.0962996	No
DYM	protein_coding	0	No
DYNC1H1	protein_coding	0.481498	No
DYNC1I1	protein_coding	0.0962996	No
DYNC1LI1	protein_coding	0.0962996	No
DYNC1LI2	protein_coding	0.0962996	No
DYNC2H1	protein_coding	0.0962996	No
DYNC2LI1	protein_coding	0.192599	No
DYNLL1	protein_coding	0.0962996	No
DYNLL2	protein_coding	0.192599	No
DYNLRB1	protein_coding	0	No
DYNLT1	protein_coding	0.0962996	No
DYRK1A	protein_coding	0.674097	No
DYRK2	protein_coding	0.192599	No
DZANK1	protein_coding	0.0962996	No
DZIP1L	protein_coding	0.0962996	No
DZIP3	protein_coding	0.192599	No
E2F1	protein_coding	0	No
E2F3	protein_coding	0.192599	No
E2F4	protein_coding	0	No
E2F5	protein_coding	0	No
E2F6	protein_coding	0	No
E2F7	protein_coding	0.385198	No
E2F8	protein_coding	0	No
EAPP	protein_coding	0.0962996	No
EARS2	protein_coding	0.0962996	No
EBAG9	protein_coding	0	No
EBF1	protein_coding	0.577797	No
EBF3	protein_coding	0.288899	No
EBNA1BP2	protein_coding	0.0962996	No
EBP	protein_coding	0.0962996	No
ECD	protein_coding	0.0962996	No
ECE1	protein_coding	0	No
ECHDC1	protein_coding	0.0962996	No
ECI2	protein_coding	0.192599	No
ECPAS	protein_coding	0.0962996	No
ECSIT	protein_coding	0	No
ECT2	protein_coding	0.481498	No
EDA2R	protein_coding	0.0962996	No
EDARADD	protein_coding	0	No
EDC3	protein_coding	0	No
EDC4	protein_coding	0	No
EDEM1	protein_coding	0.288899	No
EDEM3	protein_coding	0.192599	No
EDIL3	protein_coding	0.192599	No
EDN1	protein_coding	0.0962996	No
EDRF1	protein_coding	0.0962996	No
EEA1	protein_coding	0.577797	No
EED	protein_coding	0.0962996	No
EEF1A1	protein_coding	0.577797	Yes
EEF1A2	protein_coding	0	No
EEF1AKMT1	protein_coding	0.288899	No
EEF1AKMT2	protein_coding	0.0962996	No
EEF1B2	protein_coding	0.0962996	No
EEF1D	protein_coding	0	No
EEF1E1	protein_coding	0.0962996	No
EEF1G	protein_coding	0.770397	No
EEF2	protein_coding	1.44449	Yes
EEF2K	protein_coding	0	No
EEFSEC	protein_coding	0.192599	No
EFCAB14	protein_coding	0.0962996	No
EFCAB2	protein_coding	0	No
EFCAB7	protein_coding	0	No
EFCAB8	protein_coding	0.192599	No
EFEMP1	protein_coding	0	No
EFEMP2	protein_coding	0.0962996	No
EFHB	protein_coding	0.0962996	No
EFHD2	protein_coding	0.288899	No
EFNA5	protein_coding	0.577797	No
EFNB1	protein_coding	0.288899	No
EFNB2	protein_coding	0.0962996	No
EFNB3	protein_coding	0.192599	No
EFR3A	protein_coding	0.577797	Yes
EFTUD2	protein_coding	0.288899	No
EGFR	protein_coding	1.25189	Yes
EGLN1	protein_coding	0.0962996	No
EGLN2	protein_coding	0.0962996	No
EGLN3	protein_coding	0.0962996	No
EGR1	protein_coding	0.481498	No
EHBP1	protein_coding	0.577797	No
EHBP1L1	protein_coding	0.288899	No
EHD4	protein_coding	0.385198	No
EHF	protein_coding	0	No
EHHADH	protein_coding	0.0962996	No
EHMT1	protein_coding	0.0962996	No
EHMT2	protein_coding	0	No
EI24	protein_coding	0	No
EID1	protein_coding	0.192599	No
EID3	protein_coding	0	No
EIF1AD	protein_coding	0.192599	No
EIF1B	protein_coding	0.0962996	No
EIF1	protein_coding	0.192599	No
EIF2AK2	protein_coding	0.577797	No
EIF2AK3	protein_coding	0	No
EIF2AK4	protein_coding	0	No
EIF2B3	protein_coding	0	No
EIF2B4	protein_coding	0	No
EIF2B5	protein_coding	0.0962996	No
EIF2D	protein_coding	0	No
EIF2S1	protein_coding	0.0962996	No
EIF2S2	protein_coding	0.288899	No
EIF2S3	protein_coding	0.192599	No
EIF3A	protein_coding	0.481498	No
EIF3B	protein_coding	0.0962996	No
EIF3D	protein_coding	0.288899	No
EIF3E	protein_coding	0.288899	No
EIF3F	protein_coding	0	No
EIF3G	protein_coding	0.0962996	No
EIF3H	protein_coding	0.866696	Yes
EIF3I	protein_coding	0	No
EIF3J	protein_coding	0	No
EIF3L	protein_coding	0.288899	No
EIF3M	protein_coding	0.385198	No
EIF4A1	protein_coding	0.288899	No
EIF4A2	protein_coding	0.770397	Yes
EIF4A3	protein_coding	0.0962996	No
EIF4B	protein_coding	0.770397	No
EIF4E2	protein_coding	0.192599	No
EIF4EBP2	protein_coding	0.0962996	No
EIF4E	protein_coding	0.192599	No
EIF4ENIF1	protein_coding	0.0962996	No
EIF4G1	protein_coding	1.0593	Yes
EIF4G2	protein_coding	0.770397	No
EIF4G3	protein_coding	0.385198	No
EIF4H	protein_coding	0.0962996	No
EIF5A2	protein_coding	0.0962996	No
EIF5A	protein_coding	0.0962996	No
EIF5B	protein_coding	0.0962996	No
EIF5	protein_coding	0.577797	No
EIF6	protein_coding	0.288899	No
EIPR1	protein_coding	0	No
ELAC1	protein_coding	0.0962996	No
ELAC2	protein_coding	0.0962996	No
ELAVL1	protein_coding	0.288899	No
ELF1	protein_coding	0.0962996	No
ELF2	protein_coding	0.0962996	No
ELF3	protein_coding	0.385198	No
ELF4	protein_coding	0.0962996	No
ELFN2	protein_coding	0	No
ELK1	protein_coding	0	No
ELK4	protein_coding	0.0962996	No
ELL2	protein_coding	0.770397	No
ELL	protein_coding	0.192599	No
ELMO2	protein_coding	0	No
ELMOD3	protein_coding	0.192599	No
ELMSAN1	protein_coding	0	No
ELOB	protein_coding	0.0962996	No
ELOC	protein_coding	0	No
ELOVL1	protein_coding	0	No
ELOVL2	protein_coding	0.0962996	No
ELOVL4	protein_coding	0.288899	No
ELOVL5	protein_coding	0.192599	No
ELOVL6	protein_coding	0	No
ELP1	protein_coding	0.0962996	No
ELP3	protein_coding	0.192599	No
ELP4	protein_coding	0.288899	No
ELP5	protein_coding	0	No
ELP6	protein_coding	0	No
EMB	protein_coding	0.192599	No
EMC10	protein_coding	0.0962996	No
EMC2	protein_coding	0.288899	No
EMC7	protein_coding	0	No
EML3	protein_coding	0.0962996	No
EML4	protein_coding	0.192599	No
EML6	protein_coding	0	No
EMP1	protein_coding	0.0962996	No
EMP3	protein_coding	0	No
EMSY	protein_coding	0.0962996	No
ENAH	protein_coding	0.577797	No
ENC1	protein_coding	0.192599	No
ENDOD1	protein_coding	0	No
ENG	protein_coding	0.0962996	No
ENO1	protein_coding	0.577797	No
ENO3	protein_coding	0	No
ENOX2	protein_coding	0.385198	No
ENTPD4	protein_coding	0.192599	No
ENTPD7	protein_coding	0.0962996	No
ENTR1	protein_coding	0.0962996	No
EP300	protein_coding	0.674097	No
EP400	protein_coding	0.288899	No
EPAS1	protein_coding	0.192599	No
EPB41	protein_coding	0.192599	No
EPB41L1	protein_coding	0.192599	No
EPB41L2	protein_coding	0.192599	No
EPB41L4A	protein_coding	0.192599	No
EPB41L4B	protein_coding	0.288899	No
EPB41L5	protein_coding	0.192599	No
EPC1	protein_coding	0.481498	No
EPC2	protein_coding	0	No
EPDR1	protein_coding	0.0962996	No
EPG5	protein_coding	0.288899	No
EPHA10	protein_coding	0.0962996	No
EPHA2	protein_coding	0.288899	No
EPHB2	protein_coding	0.192599	No
EPHB4	protein_coding	0.0962996	No
EPM2AIP1	protein_coding	0.288899	No
EPN1	protein_coding	0.192599	No
EPN2	protein_coding	0.0962996	No
EPRS	protein_coding	0.288899	No
EPS15	protein_coding	0.0962996	No
EPS15L1	protein_coding	0	No
EPS8	protein_coding	0.674097	Yes
EPS8L2	protein_coding	0	No
EPSTI1	protein_coding	0.192599	No
EQTN	protein_coding	0	No
ERBB2	protein_coding	0.192599	No
ERBIN	protein_coding	0.192599	No
ERC1	protein_coding	0.288899	No
ERC2	protein_coding	0.192599	No
ERCC2	protein_coding	0.0962996	No
ERCC5	protein_coding	0.192599	No
ERCC6	protein_coding	0.192599	No
ERCC8	protein_coding	0.385198	No
ERGIC1	protein_coding	0.192599	No
ERGIC2	protein_coding	0	No
ERGIC3	protein_coding	0	No
ERI1	protein_coding	0	No
ERI3	protein_coding	0	No
ERICH2	protein_coding	0.192599	No
ERLEC1	protein_coding	0	No
ERLIN2	protein_coding	0.288899	No
ERMP1	protein_coding	0.0962996	No
ERN1	protein_coding	0.288899	No
ERO1A	protein_coding	0.0962996	No
ERP44	protein_coding	0.192599	No
ERRFI1	protein_coding	0	No
ESCO1	protein_coding	0.0962996	No
ESCO2	protein_coding	0.0962996	No
ESF1	protein_coding	0.0962996	No
ESPNL	protein_coding	0	No
ESRRA	protein_coding	0	No
ESRRG	protein_coding	0.577797	No
ESS2	protein_coding	0.0962996	No
ESYT1	protein_coding	0.0962996	No
ESYT2	protein_coding	0.385198	No
ETAA1	protein_coding	0	No
ETF1	protein_coding	0.481498	No
ETFA	protein_coding	0.192599	No
ETFB	protein_coding	0	No
ETFRF1	protein_coding	0.288899	No
ETNK1	protein_coding	0.192599	No
ETS1	protein_coding	0.288899	No
ETS2	protein_coding	0.0962996	No
ETV1	protein_coding	0.0962996	No
ETV2	protein_coding	0.0962996	No
ETV3L	protein_coding	0	No
ETV4	protein_coding	0	No
ETV5	protein_coding	0.288899	No
ETV6	protein_coding	0.674097	No
EVA1A	protein_coding	0.0962996	No
EVC	protein_coding	0	No
EVI5	protein_coding	0.481498	No
EVI5L	protein_coding	0.0962996	No
EVL	protein_coding	0	No
EWSR1	protein_coding	0.288899	No
EXO1	protein_coding	0	No
[truncated: 6,125 more rows]

## Sheet: Chimeric Reads in MA-104-rep2
# Table S5. Chimeric level of genes in infected monkey cell lines
# Chimeric level is estimated by CPM with normalization of viral depth
# Chimeric genes are determined by CPM >= 1 in any replicates for one cell line
GeneName	GeneType	MA-104-rep2_CPM	ChimericGene_in_MA-104
AACS	protein_coding	0	No
AAGAB	protein_coding	0.121416	No
AAK1	protein_coding	0.728495	Yes
AAMP	protein_coding	0	No
AAR2	protein_coding	0.364247	No
AARS	protein_coding	0.242832	No
AASDH	protein_coding	0	No
AASDHPPT	protein_coding	0.121416	No
AASS	protein_coding	0	No
AATF	protein_coding	0.485663	No
AATK	protein_coding	0.121416	No
ABCA12	protein_coding	0	No
ABCA13	protein_coding	0	No
ABCA1	protein_coding	0.485663	No
ABCA2	protein_coding	0.364247	No
ABCA3	protein_coding	0.121416	No
ABCA4	protein_coding	0.242832	No
ABCB10	protein_coding	0.121416	No
ABCB1	protein_coding	1.09274	Yes
ABCB4	protein_coding	0.121416	No
ABCB6	protein_coding	0.121416	No
ABCB7	protein_coding	0.485663	No
ABCB9	protein_coding	0	No
ABCC10	protein_coding	0.121416	No
ABCC1	protein_coding	0.84991	No
ABCC3	protein_coding	0.364247	No
ABCC4	protein_coding	0.728495	No
ABCC5	protein_coding	0.242832	No
ABCC9	protein_coding	0.364247	No
ABCD1	protein_coding	0	No
ABCD3	protein_coding	0.607079	No
ABCE1	protein_coding	0	No
ABCF1	protein_coding	0.242832	No
ABCF2	protein_coding	0	No
ABCG4	protein_coding	0.121416	No
ABHD10	protein_coding	0.121416	No
ABHD11	protein_coding	0.121416	No
ABHD12	protein_coding	0	No
ABHD17A	protein_coding	0.121416	No
ABHD17B	protein_coding	0.121416	No
ABHD17C	protein_coding	0.242832	No
ABHD18	protein_coding	0	No
ABHD2	protein_coding	0.242832	No
ABHD4	protein_coding	0	No
ABHD5	protein_coding	0.121416	No
ABHD8	protein_coding	0	No
ABI1	protein_coding	0	No
ABI2	protein_coding	0.242832	No
ABL1	protein_coding	0.607079	No
ABL2	protein_coding	0.364247	Yes
ABLIM1	protein_coding	0.242832	No
ABLIM2	protein_coding	0	No
ABLIM3	protein_coding	0.121416	No
ABRACL	protein_coding	0.121416	No
ABRAXAS1	protein_coding	0.121416	No
ABRAXAS2	protein_coding	0.121416	No
ABR	protein_coding	0.607079	No
ABTB2	protein_coding	1.21416	Yes
ACAA1	protein_coding	0.242832	No
ACAA2	protein_coding	0.607079	No
ACACA	protein_coding	0.607079	No
ACACB	protein_coding	0.121416	No
ACAD10	protein_coding	0.121416	No
ACAD11	protein_coding	0.121416	No
ACAD9	protein_coding	0.121416	No
ACADM	protein_coding	0.121416	No
ACADVL	protein_coding	0.121416	No
ACAP2	protein_coding	0.242832	No
ACAP3	protein_coding	0.121416	No
ACBD3	protein_coding	0	No
ACBD5	protein_coding	0	No
ACBD6	protein_coding	0	No
ACE2	protein_coding	0	No
ACER2	protein_coding	0.121416	No
ACER3	protein_coding	0.971326	No
ACIN1	protein_coding	0.485663	No
ACLY	protein_coding	0.242832	No
ACO1	protein_coding	0.485663	No
ACO2	protein_coding	0	No
ACOT13	protein_coding	0	No
ACOT8	protein_coding	0.364247	No
ACOT9	protein_coding	0.242832	No
ACOX1	protein_coding	0.971326	No
ACOX3	protein_coding	0	No
ACOXL	protein_coding	0	No
ACP1	protein_coding	0.242832	No
ACSF3	protein_coding	0.121416	No
ACSL1	protein_coding	0	No
ACSL3	protein_coding	0.364247	No
ACSL4	protein_coding	0.364247	No
ACSL5	protein_coding	0.364247	No
ACSS1	protein_coding	0.242832	No
ACSS2	protein_coding	0	No
ACSS3	protein_coding	0	No
ACTB	protein_coding	0.364247	No
ACTG1	protein_coding	2.42832	Yes
ACTN1	protein_coding	0.728495	No
ACTN4	protein_coding	0.485663	No
ACTR1A	protein_coding	0.121416	No
ACTR1B	protein_coding	0.121416	No
ACTR2	protein_coding	0.121416	No
ACTR3B	protein_coding	0.121416	No
ACTR3	protein_coding	0.121416	No
ACTR5	protein_coding	0.121416	No
ACVR1B	protein_coding	0.364247	No
ACVR2A	protein_coding	0.121416	No
ACVRL1	protein_coding	0.121416	No
ADAM10	protein_coding	0.364247	No
ADAM12	protein_coding	0.242832	No
ADAM15	protein_coding	0.121416	No
ADAM17	protein_coding	0	No
ADAM19	protein_coding	0.121416	No
ADAM1	protein_coding	0.121416	No
ADAM23	protein_coding	0.121416	No
ADAM32	protein_coding	0	No
ADAM9	protein_coding	0.121416	No
ADAMTS10	protein_coding	0.242832	No
ADAMTS12	protein_coding	0	No
ADAMTS16	protein_coding	0.728495	No
ADAMTS1	protein_coding	0.728495	No
ADAMTS6	protein_coding	0.242832	No
ADAMTS7	protein_coding	0.121416	No
ADAMTS8	protein_coding	0.121416	No
ADAMTSL3	protein_coding	0.242832	No
ADARB1	protein_coding	0	No
ADARB2	protein_coding	0	No
ADAR	protein_coding	0.364247	No
ADAT1	protein_coding	0.121416	No
ADCK2	protein_coding	0.121416	No
ADCY5	protein_coding	0	No
ADCY6	protein_coding	0.121416	No
ADCY7	protein_coding	0	No
ADCY9	protein_coding	0.607079	No
ADD1	protein_coding	0.364247	No
ADD3	protein_coding	0.242832	No
ADGRA3	protein_coding	0.121416	No
ADGRF5	protein_coding	2.54973	Yes
ADGRG1	protein_coding	0.364247	No
ADGRG6	protein_coding	0.364247	No
ADGRL2	protein_coding	0.364247	No
ADGRV1	protein_coding	0.121416	No
ADH5	protein_coding	0.121416	No
ADIPOR1	protein_coding	0.242832	No
ADIPOR2	protein_coding	0	No
ADK	protein_coding	1.82124	Yes
ADNP2	protein_coding	0.121416	No
ADNP	protein_coding	0.84991	No
ADO	protein_coding	0.121416	No
ADORA1	protein_coding	0	No
ADORA2B	protein_coding	0	No
ADPGK	protein_coding	0	No
ADPRH	protein_coding	0.121416	No
ADPRHL2	protein_coding	0	No
ADPRM	protein_coding	0	No
ADRA1B	protein_coding	0	No
ADRB2	protein_coding	0.121416	No
ADRM1	protein_coding	0.242832	No
ADSL	protein_coding	0	No
ADSS	protein_coding	0.364247	No
AEBP2	protein_coding	0.485663	No
AEN	protein_coding	0	No
AFAP1	protein_coding	0	No
AFAP1L1	protein_coding	0.364247	No
AFAP1L2	protein_coding	0.121416	No
AFDN	protein_coding	0.485663	No
AFF1	protein_coding	0.607079	No
AFF4	protein_coding	0.364247	No
AFG3L2	protein_coding	0.121416	No
AFMID	protein_coding	0.121416	No
AFTPH	protein_coding	0.607079	No
AGAP1	protein_coding	0.121416	No
AGAP3	protein_coding	0.121416	No
AGFG1	protein_coding	0.242832	No
AGGF1	protein_coding	0.121416	No
AGK	protein_coding	0.121416	No
AGO1	protein_coding	0.242832	No
AGO2	protein_coding	0.607079	No
AGPAT1	protein_coding	0	No
AGPAT2	protein_coding	0.121416	No
AGPAT3	protein_coding	0.121416	No
AGPAT5	protein_coding	0	No
AGPS	protein_coding	0.728495	No
AGRN	protein_coding	0.242832	No
AGTPBP1	protein_coding	0.121416	No
AHCTF1	protein_coding	0.364247	No
AHCY	protein_coding	0	No
AHCYL1	protein_coding	0.121416	No
AHCYL2	protein_coding	0.121416	No
AHDC1	protein_coding	0.364247	No
AHI1	protein_coding	0.242832	No
AHNAK2	protein_coding	0	No
AHNAK	protein_coding	4.6138	Yes
AHR	protein_coding	0.242832	No
AHRR	protein_coding	0.121416	No
AHSA1	protein_coding	0.485663	No
AHSG	protein_coding	0	No
AIDA	protein_coding	0.121416	No
AIFM1	protein_coding	0	No
AIMP1	protein_coding	0.121416	No
AIMP2	protein_coding	0.121416	No
AIP	protein_coding	0.121416	No
AJUBA	protein_coding	0	No
AK1	protein_coding	0.242832	No
AK2	protein_coding	0.121416	No
AK3	protein_coding	0.242832	No
AK4	protein_coding	0.485663	No
AK5	protein_coding	0	No
AK6	protein_coding	0	No
AKAP10	protein_coding	0.242832	No
AKAP11	protein_coding	0	No
AKAP12	protein_coding	0.485663	No
AKAP13	protein_coding	1.94265	Yes
AKAP1	protein_coding	0.242832	No
AKAP2	protein_coding	0.485663	No
AKAP6	protein_coding	0.485663	No
AKAP8	protein_coding	0.242832	No
AKAP9	protein_coding	0.364247	No
AKIRIN1	protein_coding	0	No
AKIRIN2	protein_coding	0	No
AKNA	protein_coding	0.242832	No
AKR1B1	protein_coding	0.485663	No
AKR1C1	protein_coding	0.121416	No
AKT1	protein_coding	0	No
AKT1S1	protein_coding	0.242832	No
AKT2	protein_coding	0	No
AKT3	protein_coding	0.607079	Yes
ALAS1	protein_coding	0.242832	No
ALCAM	protein_coding	0.121416	No
ALDH16A1	protein_coding	0.121416	No
ALDH1A1	protein_coding	0.121416	No
ALDH2	protein_coding	0	No
ALDH3B1	protein_coding	0.121416	No
ALDH9A1	protein_coding	0	No
ALDOA	protein_coding	0.485663	No
ALG11	protein_coding	0	No
ALG13	protein_coding	0	No
ALG1	protein_coding	0.121416	No
ALG2	protein_coding	0	No
ALG3	protein_coding	0	No
ALG8	protein_coding	0.121416	No
ALKBH3	protein_coding	0	No
ALKBH5	protein_coding	0.121416	No
ALKBH6	protein_coding	0	No
ALMS1	protein_coding	0.364247	No
ALOX12B	protein_coding	0.121416	No
ALOXE3	protein_coding	0.242832	No
ALPK1	protein_coding	0	No
ALPK2	protein_coding	1.5784	Yes
ALPK3	protein_coding	0.121416	No
ALS2	protein_coding	0.364247	No
ALX1	protein_coding	0.242832	No
ALYREF	protein_coding	0.242832	No
AMBRA1	protein_coding	0.121416	No
AMD1	protein_coding	0	No
AMFR	protein_coding	0.242832	No
AMIGO1	protein_coding	0	No
AMMECR1	protein_coding	0.121416	No
AMMECR1L	protein_coding	0.121416	No
AMN1	protein_coding	0.242832	No
AMOT	protein_coding	0.121416	No
AMOTL1	protein_coding	0.242832	No
AMPD2	protein_coding	0	No
ANAPC10	protein_coding	0.242832	No
ANAPC1	protein_coding	0.364247	No
ANAPC2	protein_coding	0	No
ANAPC5	protein_coding	0.121416	No
ANGPT1	protein_coding	0.121416	No
ANK1	protein_coding	0.242832	No
ANK2	protein_coding	0.121416	Yes
ANKDD1A	protein_coding	0	No
ANKDD1B	protein_coding	0.121416	No
ANKFY1	protein_coding	0.485663	No
ANKH	protein_coding	0.364247	No
ANKIB1	protein_coding	0.607079	No
ANKLE2	protein_coding	0.242832	No
ANKRA2	protein_coding	0.364247	No
ANKRD10	protein_coding	0	No
ANKRD11	protein_coding	0.971326	No
ANKRD12	protein_coding	0.485663	No
ANKRD13A	protein_coding	0.364247	No
ANKRD13B	protein_coding	0.121416	No
ANKRD13C	protein_coding	0.242832	No
ANKRD17	protein_coding	1.21416	Yes
ANKRD1	protein_coding	0.364247	No
ANKRD24	protein_coding	0.121416	No
ANKRD26	protein_coding	0.242832	No
ANKRD27	protein_coding	0.242832	No
ANKRD28	protein_coding	0.364247	No
ANKRD31	protein_coding	0.121416	No
ANKRD33B	protein_coding	0.485663	No
ANKRD40	protein_coding	0.364247	No
ANKRD42	protein_coding	0.121416	No
ANKRD45	protein_coding	0	No
ANKRD46	protein_coding	0	No
ANKRD50	protein_coding	0	No
ANKRD52	protein_coding	0.728495	No
ANKRD65	protein_coding	0	No
ANKRD6	protein_coding	0.121416	No
ANKRD9	protein_coding	0.121416	No
ANKS1A	protein_coding	0.242832	No
ANKS1B	protein_coding	0	No
ANKS3	protein_coding	0	No
ANKS6	protein_coding	0	No
ANKZF1	protein_coding	0.121416	No
ANLN	protein_coding	0.242832	No
ANO10	protein_coding	0.364247	No
ANO3	protein_coding	0.121416	No
ANO5	protein_coding	0	No
ANO6	protein_coding	0.84991	No
ANO8	protein_coding	0	No
ANOS1	protein_coding	0.121416	No
ANP32A	protein_coding	0	No
ANP32B	protein_coding	0.364247	No
ANTXR1	protein_coding	0	No
ANXA11	protein_coding	0.364247	No
ANXA1	protein_coding	0.242832	No
ANXA2	protein_coding	0.971326	No
ANXA3	protein_coding	0	No
ANXA4	protein_coding	0.485663	No
ANXA5	protein_coding	0.364247	No
ANXA7	protein_coding	0.242832	No
AOPEP	protein_coding	0.607079	Yes
AP1AR	protein_coding	0	No
AP1B1	protein_coding	0.242832	No
AP1G1	protein_coding	0.364247	No
AP1S1	protein_coding	0.121416	No
AP1S2	protein_coding	0	No
AP1S3	protein_coding	0.121416	No
AP2A1	protein_coding	0.728495	No
AP2A2	protein_coding	0.121416	No
AP2B1	protein_coding	0.971326	No
AP2M1	protein_coding	0.121416	No
AP3B1	protein_coding	0.121416	No
AP3B2	protein_coding	0.121416	No
AP3D1	protein_coding	0.121416	No
AP3M1	protein_coding	0.121416	No
AP3S1	protein_coding	0.121416	No
AP3S2	protein_coding	0.364247	No
AP4E1	protein_coding	0.121416	No
AP5B1	protein_coding	0.242832	No
AP5M1	protein_coding	0	No
AP5Z1	protein_coding	0	No
APAF1	protein_coding	0	No
APBA1	protein_coding	0.121416	No
APBB1	protein_coding	0	No
APBB2	protein_coding	1.94265	Yes
APBB3	protein_coding	0	No
APC	protein_coding	0.242832	No
APEH	protein_coding	0.121416	No
APEX1	protein_coding	0.121416	No
APH1B	protein_coding	0	No
APIP	protein_coding	0.121416	No
APLF	protein_coding	0.121416	No
APLP1	protein_coding	0	No
APLP2	protein_coding	0.971326	No
APMAP	protein_coding	0.121416	No
APOBEC3F	protein_coding	0.121416	No
APOBEC3G	protein_coding	0.121416	No
APOC1	protein_coding	0	No
APOD	protein_coding	0	No
APOL5	protein_coding	0.121416	No
APOO	protein_coding	0.121416	No
APOOL	protein_coding	0.485663	No
APPBP2	protein_coding	0.485663	No
APP	protein_coding	1.69982	Yes
APPL2	protein_coding	0.121416	No
APRT	protein_coding	0.121416	No
APTX	protein_coding	0.121416	No
AQP1	protein_coding	0	No
AQR	protein_coding	0.242832	No
ARAF	protein_coding	0.121416	No
ARAP1	protein_coding	0.242832	No
ARAP3	protein_coding	0.242832	No
ARCN1	protein_coding	0.121416	No
AREL1	protein_coding	0	No
ARF1	protein_coding	0.121416	No
ARF3	protein_coding	0.364247	No
ARF4	protein_coding	0.364247	No
ARF5	protein_coding	0.121416	No
ARF6	protein_coding	0.242832	No
ARFGAP1	protein_coding	0.364247	No
ARFGAP2	protein_coding	0	No
ARFGAP3	protein_coding	0	No
ARFGEF1	protein_coding	0.485663	No
ARFGEF2	protein_coding	0.364247	No
ARFIP1	protein_coding	0.364247	No
ARFIP2	protein_coding	0	No
ARFRP1	protein_coding	0.121416	No
ARG2	protein_coding	0	No
ARHGAP10	protein_coding	0.607079	No
ARHGAP11A	protein_coding	0	No
ARHGAP12	protein_coding	0	No
ARHGAP17	protein_coding	0.121416	No
ARHGAP18	protein_coding	0	No
ARHGAP1	protein_coding	0.364247	No
ARHGAP22	protein_coding	0.121416	No
ARHGAP23	protein_coding	0.485663	No
ARHGAP24	protein_coding	1.69982	Yes
ARHGAP26	protein_coding	0.485663	No
ARHGAP28	protein_coding	0.242832	No
ARHGAP29	protein_coding	0.728495	Yes
ARHGAP31	protein_coding	0.242832	No
ARHGAP32	protein_coding	0.242832	No
ARHGAP35	protein_coding	0	No
ARHGAP39	protein_coding	0.364247	No
ARHGAP40	protein_coding	0.242832	No
ARHGAP42	protein_coding	1.69982	Yes
ARHGAP5	protein_coding	0	No
ARHGAP6	protein_coding	0.485663	No
ARHGDIA	protein_coding	0.121416	No
ARHGEF10L	protein_coding	0.121416	No
ARHGEF12	protein_coding	1.45699	Yes
ARHGEF17	protein_coding	0.121416	No
ARHGEF18	protein_coding	0.242832	No
ARHGEF28	protein_coding	1.5784	Yes
ARHGEF2	protein_coding	0.242832	No
ARHGEF3	protein_coding	0.364247	No
ARHGEF6	protein_coding	0	No
ARHGEF7	protein_coding	0	No
ARID1A	protein_coding	0.485663	No
ARID1B	protein_coding	0.364247	No
ARID2	protein_coding	0.607079	No
ARID3A	protein_coding	0.121416	No
ARID4A	protein_coding	0	No
ARID4B	protein_coding	0.485663	No
ARID5B	protein_coding	0.728495	No
ARIH1	protein_coding	0.242832	No
ARIH2	protein_coding	0.242832	No
ARL10	protein_coding	0	No
ARL15	protein_coding	0.242832	No
ARL2BP	protein_coding	0	No
ARL3	protein_coding	0	No
ARL4C	protein_coding	0.121416	No
ARL6IP1	protein_coding	0	No
ARL6IP6	protein_coding	0.121416	No
ARMC10	protein_coding	0.121416	No
ARMC1	protein_coding	0.364247	No
ARMC6	protein_coding	0	No
ARMC7	protein_coding	0.242832	No
ARMC8	protein_coding	0.364247	No
ARMCX1	protein_coding	0	No
ARMCX3	protein_coding	0	No
ARMH3	protein_coding	0.242832	No
ARNT2	protein_coding	0	No
ARNT	protein_coding	0.121416	No
ARNTL2	protein_coding	0.121416	No
ARNTL	protein_coding	0	No
ARPC1A	protein_coding	0.242832	No
ARPC1B	protein_coding	0.242832	No
ARPC2	protein_coding	0.84991	No
ARPC4	protein_coding	0.364247	No
ARPC5L	protein_coding	0	No
ARPP19	protein_coding	0.121416	No
ARRB1	protein_coding	0.242832	No
ARRDC2	protein_coding	0.121416	No
ARRDC3	protein_coding	0	No
ARSB	protein_coding	0.121416	No
ARSI	protein_coding	0.121416	No
ARSJ	protein_coding	0	No
ARVCF	protein_coding	0	No
ASAP1	protein_coding	1.82124	Yes
ASAP2	protein_coding	0.971326	No
ASB1	protein_coding	0	No
ASB3	protein_coding	0.121416	No
ASB7	protein_coding	0	No
ASB8	protein_coding	0.121416	No
ASCC1	protein_coding	0.242832	No
ASCC2	protein_coding	0.121416	No
ASCC3	protein_coding	0.971326	No
ASF1A	protein_coding	0.121416	No
ASH1L	protein_coding	0.485663	No
ASIC1	protein_coding	0	No
ASL	protein_coding	0	No
ASNA1	protein_coding	0.121416	No
ASNS	protein_coding	0.364247	No
ASPH	protein_coding	0.485663	No
ASPM	protein_coding	0.242832	No
ASRGL1	protein_coding	0	No
ASS1	protein_coding	0.121416	No
ASXL1	protein_coding	0.242832	No
ASXL2	protein_coding	0.485663	No
ATAD1	protein_coding	0.242832	No
ATAD2B	protein_coding	0.364247	No
ATAD2	protein_coding	0.607079	No
ATAD5	protein_coding	0.242832	No
ATAT1	protein_coding	0.121416	No
ATE1	protein_coding	0.121416	No
ATF2	protein_coding	0.121416	No
ATF3	protein_coding	0.485663	No
ATF4	protein_coding	0.84991	No
ATF6	protein_coding	0.121416	No
ATF7	protein_coding	0.364247	No
ATF7IP2	protein_coding	0.607079	No
ATF7IP	protein_coding	0.242832	No
ATG13	protein_coding	0.121416	No
ATG16L1	protein_coding	0.364247	No
ATG2A	protein_coding	0	No
ATG2B	protein_coding	0	No
ATG3	protein_coding	0.121416	No
ATG4C	protein_coding	0.364247	No
ATG5	protein_coding	0.121416	No
ATG7	protein_coding	0	No
ATIC	protein_coding	0.121416	No
ATL2	protein_coding	0.242832	No
ATL3	protein_coding	0.364247	No
ATM	protein_coding	0	No
ATN1	protein_coding	0.121416	No
ATOX1	protein_coding	0	No
ATP10A	protein_coding	0	No
ATP11A	protein_coding	0.242832	No
ATP11B	protein_coding	0.121416	No
ATP11C	protein_coding	0.242832	No
ATP13A1	protein_coding	0	No
ATP13A3	protein_coding	1.94265	Yes
ATP1A1	protein_coding	0.607079	No
ATP1A3	protein_coding	0.121416	No
ATP1B1	protein_coding	0.485663	No
ATP1B3	protein_coding	0.485663	No
ATP2A1	protein_coding	0.121416	No
ATP2A2	protein_coding	0.84991	No
ATP2B1	protein_coding	0.971326	Yes
ATP2C1	protein_coding	0.242832	No
ATP5F1A	protein_coding	0.728495	No
ATP5F1B	protein_coding	1.09274	Yes
ATP5F1C	protein_coding	0.84991	No
ATP5F1D	protein_coding	0.121416	No
ATP5F1E	protein_coding	0.121416	No
ATP5MC2	protein_coding	0.242832	No
ATP5PB	protein_coding	0.121416	No
ATP5PD	protein_coding	0	No
ATP5PO	protein_coding	0.485663	No
ATP6V0A1	protein_coding	0	No
ATP6V0A2	protein_coding	0	No
ATP6V0A4	protein_coding	0	No
ATP6V0B	protein_coding	0	No
ATP6V0C	protein_coding	0.121416	No
ATP6V0D1	protein_coding	0	No
ATP6V0E1	protein_coding	0.242832	No
ATP6V1A	protein_coding	0.121416	No
ATP6V1B2	protein_coding	0	No
ATP6V1C1	protein_coding	0.242832	No
ATP6V1D	protein_coding	0.242832	No
ATP6V1H	protein_coding	0.121416	No
ATP8B1	protein_coding	0	No
ATP8B2	protein_coding	0	No
ATP8B4	protein_coding	0	No
ATP9A	protein_coding	0.121416	No
ATP9B	protein_coding	0	No
ATPAF1	protein_coding	0.485663	No
ATPSCKMT	protein_coding	0.242832	No
ATRAID	protein_coding	0.121416	No
ATRIP	protein_coding	0.121416	No
ATRN	protein_coding	0.242832	No
ATRNL1	protein_coding	0	No
ATRX	protein_coding	0.242832	No
ATXN10	protein_coding	0.364247	No
ATXN1	protein_coding	0.84991	No
ATXN1L	protein_coding	0.364247	No
ATXN2	protein_coding	0.242832	No
ATXN2L	protein_coding	0.121416	No
ATXN7	protein_coding	0.728495	No
ATXN7L1	protein_coding	0.121416	No
ATXN7L3B	protein_coding	0.242832	No
ATXN7L3	protein_coding	0.242832	No
AUH	protein_coding	0	No
AUNIP	protein_coding	0	No
AUP1	protein_coding	0.121416	No
AURKA	protein_coding	0	No
AURKAIP1	protein_coding	0.242832	No
AURKB	protein_coding	0.121416	No
AUTS2	protein_coding	0.364247	No
AVL9	protein_coding	0.364247	No
AVPI1	protein_coding	0.364247	No
AXIN1	protein_coding	0.121416	No
AXL	protein_coding	1.45699	Yes
AZI2	protein_coding	0.242832	No
AZIN1	protein_coding	0.485663	No
AZIN2	protein_coding	0	No
B2M	protein_coding	1.5784	Yes
B3GALNT2	protein_coding	0.121416	No
B3GALT1	protein_coding	0.121416	No
B3GAT3	protein_coding	0	No
B3GNTL1	protein_coding	0.121416	No
B4GALNT1	protein_coding	0	No
B4GALNT3	protein_coding	0	No
B4GALNT4	protein_coding	0	No
B4GALT1	protein_coding	0.242832	No
B4GALT2	protein_coding	0.121416	No
B4GALT3	protein_coding	0.242832	No
B4GALT5	protein_coding	0.971326	No
BAALC	protein_coding	0	No
BABAM2	protein_coding	0.84991	Yes
BACE2	protein_coding	0.121416	No
BACH1	protein_coding	0	No
BACH2	protein_coding	0.242832	No
BAG1	protein_coding	0	No
BAG2	protein_coding	0	No
BAG3	protein_coding	0.607079	No
BAG6	protein_coding	0.242832	No
BAHCC1	protein_coding	0.121416	No
BAHD1	protein_coding	0	No
BAIAP2	protein_coding	0.364247	No
BAIAP2L1	protein_coding	0.242832	No
BAK1	protein_coding	0.242832	No
BAMBI	protein_coding	0	No
BANP	protein_coding	0	No
BAP1	protein_coding	0.121416	No
BARD1	protein_coding	0	No
BASP1	protein_coding	0.607079	No
BAX	protein_coding	0.121416	No
BAZ1A	protein_coding	0.364247	No
BAZ1B	protein_coding	0.242832	No
BAZ2A	protein_coding	0.121416	No
BAZ2B	protein_coding	0.242832	No
BBS10	protein_coding	0	No
BBS7	protein_coding	0	No
BBX	protein_coding	0.607079	No
BCAM	protein_coding	0.485663	No
BCAP29	protein_coding	0.121416	No
BCAP31	protein_coding	0.242832	No
BCAR1	protein_coding	0.607079	No
BCAR3	protein_coding	0.971326	No
BCAS2	protein_coding	0	No
BCAS3	protein_coding	0.607079	Yes
BCAT1	protein_coding	0	No
BCDIN3D	protein_coding	0	No
BCHE	protein_coding	0.121416	No
BCKDHA	protein_coding	0	No
BCKDHB	protein_coding	0	No
BCL10	protein_coding	0	No
BCL2	protein_coding	0.485663	No
BCL2L11	protein_coding	0.242832	No
BCL2L13	protein_coding	0.121416	No
BCL2L1	protein_coding	1.5784	Yes
BCL3	protein_coding	0	No
BCL9	protein_coding	0.121416	No
BCL9L	protein_coding	0.121416	No
BCLAF1	protein_coding	0.121416	No
BCOR	protein_coding	0	No
BCORL1	protein_coding	0.121416	No
BCR	protein_coding	0.242832	No
BDNF	protein_coding	0	No
BDP1	protein_coding	0	No
BECN1	protein_coding	0.121416	No
BEND7	protein_coding	0.242832	No
BFAR	protein_coding	0.242832	No
BHLHE40	protein_coding	0.242832	No
BICC1	protein_coding	4.00672	Yes
BICD1	protein_coding	0.364247	No
BICRA	protein_coding	0.121416	No
BICRAL	protein_coding	0	No
BIK	protein_coding	0	No
BIN1	protein_coding	0.242832	No
BIN3	protein_coding	0.121416	No
BIRC5	protein_coding	0.121416	No
BIRC6	protein_coding	1.09274	Yes
BIVM	protein_coding	0.364247	No
BLCAP	protein_coding	0.607079	No
BLID	protein_coding	0.121416	No
BLM	protein_coding	0.121416	No
BLMH	protein_coding	0.121416	No
BLOC1S1	protein_coding	0.242832	No
BLOC1S2	protein_coding	0	No
BLOC1S5	protein_coding	0.121416	No
BLVRA	protein_coding	0.121416	No
BLVRB	protein_coding	0.242832	No
BLZF1	protein_coding	0	No
BMI1	protein_coding	0	No
BMP2K	protein_coding	0.485663	No
BMPR1A	protein_coding	0.607079	No
BMPR1B	protein_coding	0.242832	No
BMPR2	protein_coding	0.84991	No
BMS1	protein_coding	0.121416	No
BMT2	protein_coding	0	No
BMX	protein_coding	0	No
BNC2	protein_coding	0.242832	No
BNIP1	protein_coding	0	No
BNIP2	protein_coding	0	No
BNIP3	protein_coding	0.121416	No
BOD1	protein_coding	0.485663	No
BOD1L1	protein_coding	0	No
BOK	protein_coding	0	No
BOLA3	protein_coding	0.121416	No
BOP1	protein_coding	0.121416	No
BORCS5	protein_coding	0.242832	No
BORCS6	protein_coding	0	No
BPGM	protein_coding	0	No
BPTF	protein_coding	0.242832	No
BRAF	protein_coding	0.242832	No
BRAT1	protein_coding	0.121416	No
BRCA1	protein_coding	0.121416	No
BRCA2	protein_coding	0	No
BRCC3	protein_coding	0.121416	No
BRD1	protein_coding	0.121416	No
BRD2	protein_coding	1.82124	Yes
BRD3	protein_coding	0.242832	No
BRD4	protein_coding	0.242832	No
BRD7	protein_coding	0.242832	No
BRD8	protein_coding	0.242832	No
BRD9	protein_coding	0	No
BRI3	protein_coding	0	No
BRIP1	protein_coding	0.364247	No
BRIX1	protein_coding	0.121416	No
BRMS1	protein_coding	0	No
BRPF3	protein_coding	0	No
BRSK1	protein_coding	0.242832	No
BRSK2	protein_coding	0.121416	No
BRWD1	protein_coding	0.121416	No
BSDC1	protein_coding	0	No
BSG	protein_coding	0.364247	No
BSN	protein_coding	0	No
BST2	protein_coding	0.364247	No
BTAF1	protein_coding	0.242832	No
BTBD10	protein_coding	0.242832	No
BTBD11	protein_coding	0.485663	No
BTBD16	protein_coding	0.121416	No
BTBD1	protein_coding	0	No
BTBD6	protein_coding	0.121416	No
BTBD7	protein_coding	0.364247	No
BTBD9	protein_coding	0.607079	No
BTF3	protein_coding	0.121416	No
BTG1	protein_coding	0.242832	No
BTG3	protein_coding	0	No
BTN2A1	protein_coding	0.121416	No
BTN2A2	protein_coding	0	No
BTN3A3	protein_coding	0	No
BTRC	protein_coding	0.121416	No
BUB1B	protein_coding	0	No
BUB1	protein_coding	0.121416	No
BUD23	protein_coding	0.121416	No
BUD31	protein_coding	0.121416	No
BZW1	protein_coding	0.121416	No
BZW2	protein_coding	0.364247	No
C10H20orf194	protein_coding	0.364247	No
C10H20orf24	protein_coding	0.364247	No
C10H20orf27	protein_coding	0.121416	No
C11H12orf10	protein_coding	0.121416	No
C11H12orf29	protein_coding	0.121416	No
C11H12orf43	protein_coding	0	No
C11H12orf49	protein_coding	0.242832	No
C11H12orf56	protein_coding	0	No
C11H12orf57	protein_coding	0.242832	No
C11H12orf66	protein_coding	0	No
C11H12orf75	protein_coding	0.121416	No
C13H2orf49	protein_coding	0	No
C13H2orf68	protein_coding	0	No
C13H2orf92	protein_coding	0	No
C14H11orf24	protein_coding	0	No
C14H11orf49	protein_coding	0.485663	No
C14H11orf58	protein_coding	0.242832	No
C14H11orf65	protein_coding	0	No
C14H11orf80	protein_coding	0	No
C14H11orf91	protein_coding	0.121416	No
C14H11orf95	protein_coding	0	No
C15H9orf129	protein_coding	0.121416	No
C15H9orf16	protein_coding	0	No
C15H9orf78	protein_coding	0.121416	No
C16H17orf49	protein_coding	0	No
C16H17orf53	protein_coding	0.242832	No
C16H17orf62	protein_coding	0	No
C18H18orf25	protein_coding	0	No
C18H18orf54	protein_coding	0.242832	No
C19H19orf24	protein_coding	0.121416	No
C19H19orf33	protein_coding	0	No
C19H19orf38	protein_coding	0.121416	No
C19H19orf47	protein_coding	0.242832	No
C19H19orf66	protein_coding	0.121416	No
C1D	protein_coding	0.121416	No
C1GALT1	protein_coding	0.485663	No
C1H1orf112	protein_coding	0	No
C1H1orf115	protein_coding	0.121416	No
C1H1orf116	protein_coding	0.121416	No
C1H1orf198	protein_coding	0.121416	No
C1H1orf43	protein_coding	0.364247	No
C1H1orf54	protein_coding	0	No
C1H1orf61	protein_coding	0	No
C1H1orf74	protein_coding	0	No
C1QBP	protein_coding	0.121416	No
C1QTNF2	protein_coding	0.121416	No
C20H16orf58	protein_coding	0.121416	No
C20H16orf72	protein_coding	0.121416	No
C20H16orf74	protein_coding	0.242832	No
C20H16orf87	protein_coding	0	No
C20H16orf95	protein_coding	0	No
C2CD3	protein_coding	0.121416	No
C2CD5	protein_coding	0.121416	No
C2CD6	protein_coding	0	No
C2H3orf33	protein_coding	0	No
C2H3orf38	protein_coding	0.121416	No
C3H7orf26	protein_coding	0.121416	No
C3H7orf50	protein_coding	0.121416	No
C4H6orf62	protein_coding	0.364247	No
C5H4orf47	protein_coding	0	No
C5H4orf54	protein_coding	0	No
C6H5orf22	protein_coding	0.242832	No
C6H5orf24	protein_coding	0	No
C6H5orf34	protein_coding	0.121416	No
C6H5orf51	protein_coding	0	No
C6H5orf56	protein_coding	0	No
C6H5orf63	protein_coding	0	No
C7H14orf119	protein_coding	0.121416	No
C7H15orf39	protein_coding	0.242832	No
C7H15orf40	protein_coding	0.121416	No
C7H15orf41	protein_coding	0.242832	No
C7H15orf61	protein_coding	0	No
C8H8orf58	protein_coding	0	No
C8H8orf88	protein_coding	0	No
C8H8orf89	protein_coding	0	No
C9orf72	protein_coding	0	No
CA12	protein_coding	0.121416	No
CAAP1	protein_coding	0.121416	No
CAB39	protein_coding	0.728495	No
CABIN1	protein_coding	0	No
CABLES1	protein_coding	0	No
CABLES2	protein_coding	0	No
CACHD1	protein_coding	0.121416	No
CACNA1B	protein_coding	0.121416	No
CACNA1E	protein_coding	0.121416	No
CACNA1H	protein_coding	0	No
CACNA2D1	protein_coding	0.121416	No
CACNA2D3	protein_coding	0	No
CACNB1	protein_coding	0	No
CACNB3	protein_coding	0.242832	No
CACNB4	protein_coding	0.242832	No
CACNG6	protein_coding	0	No
CACNG8	protein_coding	0	No
CACUL1	protein_coding	0.364247	No
CACYBP	protein_coding	0	No
CADM1	protein_coding	1.82124	Yes
CADPS2	protein_coding	0.364247	No
CALCOCO1	protein_coding	0.242832	No
CALD1	protein_coding	0.84991	No
CALM1	protein_coding	0.121416	No
CALM2	protein_coding	1.21416	Yes
CALM3	protein_coding	0.121416	No
CALR	protein_coding	1.33557	Yes
CALU	protein_coding	0.121416	No
CAMK1D	protein_coding	0	No
CAMK2A	protein_coding	0	No
CAMK2D	protein_coding	0.242832	No
CAMK2G	protein_coding	0	No
CAMK2N1	protein_coding	0.121416	No
CAMKK2	protein_coding	0.121416	No
CAMKMT	protein_coding	0	No
CAMSAP2	protein_coding	0.607079	No
CAMTA1	protein_coding	0.485663	No
CAMTA2	protein_coding	0	No
CAND1	protein_coding	0	No
CANT1	protein_coding	0.364247	No
CANX	protein_coding	1.33557	Yes
CAP1	protein_coding	0.607079	No
CAP2	protein_coding	0.121416	No
CAPG	protein_coding	0.121416	No
CAPN1	protein_coding	0.607079	No
CAPN2	protein_coding	0.485663	No
CAPN5	protein_coding	0.121416	No
CAPN7	protein_coding	0.242832	No
CAPNS1	protein_coding	0.121416	No
CAPRIN1	protein_coding	0.364247	No
CAPRIN2	protein_coding	0.121416	No
CAPZA1	protein_coding	0	No
CAPZA2	protein_coding	0.121416	No
CAPZB	protein_coding	0.121416	No
CARD10	protein_coding	0	No
CARMIL1	protein_coding	0.485663	No
CARNMT1	protein_coding	0.242832	No
CARS2	protein_coding	0	No
CARS	protein_coding	0.485663	No
CASC3	protein_coding	0.485663	No
CASC4	protein_coding	0.121416	No
CASD1	protein_coding	0.121416	No
CASK	protein_coding	0.485663	No
CASKIN2	protein_coding	0	No
CASS4	protein_coding	0.121416	No
CAST	protein_coding	0.607079	No
CAT	protein_coding	0.242832	No
CAV1	protein_coding	0.607079	No
CAV2	protein_coding	0.364247	No
CAVIN1	protein_coding	0.485663	No
CBFA2T2	protein_coding	0.121416	No
CBFA2T3	protein_coding	0.121416	No
CBFB	protein_coding	0.242832	No
CBL	protein_coding	0.242832	No
CBLN2	protein_coding	0	No
CBWD1	protein_coding	0.121416	No
CBX1	protein_coding	0.242832	No
CBX2	protein_coding	0.121416	No
CBX5	protein_coding	0.485663	No
CBX6	protein_coding	0.242832	No
CC2D1A	protein_coding	0	No
CC2D1B	protein_coding	0	No
CC2D2A	protein_coding	0.121416	No
CCAR1	protein_coding	0.364247	No
CCAR2	protein_coding	0.364247	No
CCDC102A	protein_coding	0.121416	No
CCDC103	protein_coding	0	No
CCDC112	protein_coding	0.121416	No
CCDC115	protein_coding	0.121416	No
CCDC117	protein_coding	0.121416	No
CCDC120	protein_coding	0.121416	No
CCDC125	protein_coding	0.121416	No
CCDC126	protein_coding	0	No
CCDC12	protein_coding	0.121416	No
CCDC138	protein_coding	0.121416	No
CCDC148	protein_coding	0	No
CCDC14	protein_coding	0.364247	No
CCDC150	protein_coding	0	No
CCDC159	protein_coding	0.242832	No
CCDC15	protein_coding	0.242832	No
CCDC169	protein_coding	0	No
CCDC171	protein_coding	0	No
CCDC180	protein_coding	0	No
CCDC186	protein_coding	0	No
CCDC18	protein_coding	0.364247	No
CCDC191	protein_coding	0.121416	No
CCDC30	protein_coding	0	No
CCDC43	protein_coding	0	No
CCDC47	protein_coding	0	No
CCDC50	protein_coding	0.242832	No
CCDC51	protein_coding	0	No
CCDC57	protein_coding	0	No
CCDC58	protein_coding	0	No
CCDC59	protein_coding	0	No
CCDC69	protein_coding	0.121416	No
CCDC6	protein_coding	0.242832	No
CCDC77	protein_coding	0	No
CCDC82	protein_coding	0.121416	No
CCDC85A	protein_coding	0.364247	No
CCDC85B	protein_coding	0.242832	No
CCDC88A	protein_coding	0	No
CCDC90B	protein_coding	0.121416	No
CCDC91	protein_coding	0.121416	No
CCDC93	protein_coding	0.242832	No
CCDC97	protein_coding	0.121416	No
CCDC9B	protein_coding	0	No
CCHCR1	protein_coding	0	No
CCM2	protein_coding	0	No
CCN1	protein_coding	1.45699	Yes
CCN2	protein_coding	0.121416	No
CCNB1	protein_coding	0.242832	No
CCNB1IP1	protein_coding	0	No
CCNB2	protein_coding	0.242832	No
CCND1	protein_coding	0.84991	No
CCNE1	protein_coding	0	No
CCNF	protein_coding	0.121416	No
CCNG1	protein_coding	0.121416	No
CCNH	protein_coding	0	No
CCNI	protein_coding	0	No
CCNJ	protein_coding	0.121416	No
CCNJL	protein_coding	0.121416	No
CCNK	protein_coding	0.121416	No
CCNL1	protein_coding	0.607079	No
CCNQ	protein_coding	0.121416	No
CCNT1	protein_coding	0.485663	No
CCNT2	protein_coding	0	No
CCNY	protein_coding	0.607079	No
CCNYL1	protein_coding	0.242832	No
CCSER1	protein_coding	0.485663	No
CCSER2	protein_coding	0	No
CCT2	protein_coding	0.607079	No
CCT3	protein_coding	0.121416	No
CCT4	protein_coding	0.485663	No
CCT5	protein_coding	0.121416	No
CCT6A	protein_coding	1.09274	Yes
CCT6B	protein_coding	0.121416	No
CCT7	protein_coding	0.607079	No
CCT8	protein_coding	0.485663	No
CCZ1	protein_coding	0	No
CD109	protein_coding	0.121416	No
CD151	protein_coding	0.485663	No
CD164	protein_coding	0.121416	No
CD200R1	protein_coding	0	No
CD274	protein_coding	0.121416	No
CD276	protein_coding	0.121416	No
CD2AP	protein_coding	0.607079	Yes
CD2BP2	protein_coding	0	No
CD300LG	protein_coding	0.121416	No
CD44	protein_coding	0.364247	No
CD47	protein_coding	0.121416	No
CD58	protein_coding	0.121416	No
CD59	protein_coding	0.364247	No
CD63	protein_coding	0.242832	No
CD68	protein_coding	0.121416	No
CD70	protein_coding	0.364247	No
CD81	protein_coding	0.242832	No
CD83	protein_coding	0	No
CD9_1	protein_coding	0.84991	No
CD99	protein_coding	0.121416	No
CDADC1	protein_coding	0.121416	No
CDC14A	protein_coding	0.364247	No
CDC14B	protein_coding	0.364247	No
CDC20	protein_coding	0	No
CDC23	protein_coding	0	No
CDC25A	protein_coding	0	No
CDC27	protein_coding	0.971326	No
CDC34	protein_coding	0	No
CDC37	protein_coding	0.242832	No
CDC42BPA	protein_coding	0.121416	No
CDC42BPG	protein_coding	0.121416	No
CDC42EP1	protein_coding	0.121416	No
CDC42EP3	protein_coding	0.971326	Yes
CDC42	protein_coding	0.121416	No
CDC42SE1	protein_coding	0.485663	No
CDC42SE2	protein_coding	0	No
CDC45	protein_coding	0.121416	No
CDC5L	protein_coding	0	No
CDC73	protein_coding	0.242832	No
CDCA2	protein_coding	0.121416	No
CDCA3	protein_coding	0.121416	No
CDCA4	protein_coding	0.121416	No
CDCA5	protein_coding	0.485663	No
CDCA8	protein_coding	0.364247	No
CDH13	protein_coding	3.03539	Yes
CDH17	protein_coding	0	No
CDH18	protein_coding	0	No
CDH23	protein_coding	0.121416	No
CDH2	protein_coding	1.82124	Yes
CDH6	protein_coding	0.971326	Yes
CDH8	protein_coding	0	No
CDHR2	protein_coding	0	No
CDIP1	protein_coding	0.121416	No
CDK12	protein_coding	0.121416	No
CDK13	protein_coding	0.242832	No
CDK14	protein_coding	2.3069	Yes
CDK16	protein_coding	0	No
CDK17	protein_coding	0.364247	No
CDK1	protein_coding	0.242832	No
CDK20	protein_coding	0	No
CDK2AP1	protein_coding	0.121416	No
CDK4	protein_coding	0.121416	No
CDK5R1	protein_coding	0.242832	No
CDK5RAP1	protein_coding	0	No
CDK5RAP2	protein_coding	0.121416	No
CDK5RAP3	protein_coding	0	No
CDK6	protein_coding	2.42832	Yes
CDK7	protein_coding	0.485663	No
CDK8	protein_coding	0	No
CDKAL1	protein_coding	0.485663	No
CDKL5	protein_coding	0.121416	No
CDKN1A	protein_coding	0.84991	No
CDKN1B	protein_coding	0	No
CDKN2AIP	protein_coding	0.121416	No
CDKN3	protein_coding	0.242832	No
CDO1	protein_coding	0.121416	No
CDON	protein_coding	0	No
CDR2L	protein_coding	0.121416	No
CDS1	protein_coding	0	No
CDS2	protein_coding	0.121416	No
CDV3	protein_coding	0.607079	No
CDYL2	protein_coding	0.485663	No
CDYL	protein_coding	0.607079	No
CEBPA	protein_coding	0.242832	No
CEBPZ	protein_coding	0.242832	No
CELF1	protein_coding	1.21416	Yes
CELSR1	protein_coding	0.121416	No
CELSR2	protein_coding	0	No
CEMIP2	protein_coding	0.242832	No
CEMIP	protein_coding	0.242832	No
CEND1	protein_coding	0.121416	No
CENPC	protein_coding	0.121416	No
CENPF	protein_coding	0.364247	No
CENPI	protein_coding	0.121416	No
CENPJ	protein_coding	0.364247	No
CENPL	protein_coding	0	No
CENPP	protein_coding	0.121416	No
CENPQ	protein_coding	0.121416	No
CENPT	protein_coding	0.121416	No
CENPW	protein_coding	0	No
CEP112	protein_coding	0.121416	No
CEP128	protein_coding	0.242832	No
CEP164	protein_coding	0.121416	No
CEP170	protein_coding	0.485663	No
CEP192	protein_coding	0.242832	No
CEP295	protein_coding	0.242832	No
CEP350	protein_coding	0.364247	No
CEP55	protein_coding	0.121416	No
CEP57	protein_coding	0	No
CEP63	protein_coding	0.242832	No
CEP68	protein_coding	0.121416	No
CEP76	protein_coding	0	No
CEP83	protein_coding	0	No
CEP85	protein_coding	0.121416	No
CEP85L	protein_coding	0.242832	No
CEP89	protein_coding	0.121416	No
CEP97	protein_coding	0.121416	No
CEPT1	protein_coding	0.121416	No
CERCAM	protein_coding	0.121416	No
CERK	protein_coding	0.242832	No
CERS6	protein_coding	0.607079	No
CETN3	protein_coding	0.121416	No
CFAP20	protein_coding	0.364247	No
CFAP36	protein_coding	0.121416	No
CFAP54	protein_coding	0.121416	No
CFAP57	protein_coding	0.121416	No
CFAP69	protein_coding	0	No
CFB	protein_coding	0.121416	No
CFD	protein_coding	0	No
CFDP1	protein_coding	0.364247	No
CFH	protein_coding	0.242832	No
CFL1	protein_coding	0.364247	No
CFL2	protein_coding	0.121416	No
CFLAR	protein_coding	0.121416	No
CGGBP1	protein_coding	0	No
CGN	protein_coding	0.121416	No
CGNL1	protein_coding	0.242832	No
CHAC2	protein_coding	0	No
CHAMP1	protein_coding	0	No
CHCHD2	protein_coding	0.242832	No
CHCHD3	protein_coding	1.21416	Yes
CHCHD6	protein_coding	0.121416	No
CHCHD8	protein_coding	0.242832	No
CHD1	protein_coding	0.607079	No
CHD1L	protein_coding	0.121416	No
CHD2	protein_coding	0.364247	Yes
CHD3	protein_coding	0	No
CHD4	protein_coding	0.485663	Yes
CHD6	protein_coding	0.242832	No
CHD7	protein_coding	0.242832	No
CHD8	protein_coding	0.121416	No
CHD9	protein_coding	0.364247	No
CHEK1	protein_coding	0.121416	No
CHERP	protein_coding	0.242832	No
CHIC1	protein_coding	0.121416	No
CHIC2	protein_coding	0.121416	No
CHID1	protein_coding	0.121416	No
CHKA	protein_coding	1.21416	Yes
CHKB	protein_coding	0.121416	No
CHM	protein_coding	0.364247	No
CHMP1A	protein_coding	0.121416	No
CHMP1B	protein_coding	0.121416	No
CHMP2A	protein_coding	0.364247	No
CHMP4A	protein_coding	0.121416	No
CHMP4B	protein_coding	0.121416	No
CHMP4C	protein_coding	0	No
CHMP5	protein_coding	0.364247	No
CHMP6	protein_coding	0.121416	No
CHMP7	protein_coding	0.121416	No
CHN1	protein_coding	0.364247	No
CHODL	protein_coding	0.121416	No
CHORDC1	protein_coding	0.364247	No
CHPF2	protein_coding	0.121416	No
CHPF	protein_coding	0.121416	No
CHPT1	protein_coding	0.121416	No
CHRDL1	protein_coding	0.485663	No
CHRNA5	protein_coding	0.121416	No
CHRNB3	protein_coding	0	No
CHST11	protein_coding	0.364247	No
CHST12	protein_coding	0	No
CHST15	protein_coding	0.242832	No
CHST3	protein_coding	0	No
CHST6	protein_coding	0	No
CHSY1	protein_coding	0	No
CHUK	protein_coding	0	No
CIAO1	protein_coding	0.121416	No
CIAO2A	protein_coding	0	No
CIAPIN1	protein_coding	0.121416	No
CIB1	protein_coding	0.121416	No
CIC	protein_coding	0.364247	No
CILP2	protein_coding	0	No
CIP2A	protein_coding	0.121416	No
CIPC	protein_coding	0.121416	No
CIR1	protein_coding	0.364247	No
CIRBP	protein_coding	0	No
CISD2	protein_coding	0	No
CITED2	protein_coding	0.364247	No
CIT	protein_coding	0.121416	No
CIZ1	protein_coding	0.121416	No
CKAP2L	protein_coding	0.121416	No
CKAP4	protein_coding	0	No
CKAP5	protein_coding	0.364247	No
CKMT2	protein_coding	0.364247	No
CKS1B	protein_coding	0.121416	No
CKS2	protein_coding	0.121416	No
CLASP1	protein_coding	0.485663	No
CLASP2	protein_coding	0.121416	No
CLASRP	protein_coding	0	No
CLCN2	protein_coding	0.121416	No
CLCN3	protein_coding	0.242832	No
CLCN4	protein_coding	0.242832	No
CLCN7	protein_coding	0	No
CLDN1	protein_coding	0.121416	No
CLDN4	protein_coding	0.84991	No
CLDND1	protein_coding	0	No
CLEC16A	protein_coding	0.242832	No
CLEC19A	protein_coding	0	No
CLEC7A	protein_coding	0	No
CLHC1	protein_coding	0.242832	No
CLIC4	protein_coding	1.82124	Yes
CLIC5	protein_coding	0.121416	No
CLINT1	protein_coding	0.242832	No
CLIP1	protein_coding	0.121416	No
CLIP2	protein_coding	0.121416	No
CLIP4	protein_coding	0.242832	No
CLK1	protein_coding	0.242832	No
CLK2	protein_coding	0	No
CLK4	protein_coding	0.121416	No
CLN6	protein_coding	0	No
CLN8	protein_coding	0.121416	No
CLOCK	protein_coding	0	No
CLP1	protein_coding	0.121416	No
CLPB	protein_coding	0.121416	No
CLPTM1	protein_coding	0.607079	No
CLPX	protein_coding	0.121416	No
CLSPN	protein_coding	0.121416	No
CLSTN1	protein_coding	0.121416	No
CLSTN2	protein_coding	0.971326	No
CLTA	protein_coding	0.121416	No
CLTB	protein_coding	0.242832	No
CLTC	protein_coding	1.82124	Yes
CLTRN	protein_coding	0.242832	No
CLU	protein_coding	0.607079	No
CLUH	protein_coding	0	No
CLYBL	protein_coding	0.121416	No
CMAS	protein_coding	0.242832	No
CMBL	protein_coding	0.121416	No
CMC1	protein_coding	0	No
CMC2	protein_coding	0.121416	No
CMIP	protein_coding	0.364247	No
CMKLR1	protein_coding	0	No
CMPK1	protein_coding	0	No
CMPK2	protein_coding	0	No
CMSS1	protein_coding	0.364247	No
CMTM3	protein_coding	0.121416	No
CMTM4	protein_coding	0.485663	No
CMTM6	protein_coding	0.121416	No
CMTR1	protein_coding	0.242832	No
CMYA5	protein_coding	0.121416	No
CNBP	protein_coding	0.485663	No
CNGA3	protein_coding	0	No
CNIH1	protein_coding	0.121416	No
CNIH4	protein_coding	0.242832	No
CNKSR2	protein_coding	0	No
CNKSR3	protein_coding	0	No
CNN2	protein_coding	0.242832	No
CNN3	protein_coding	0.121416	No
CNNM2	protein_coding	0.242832	No
CNNM3	protein_coding	0.242832	No
CNNM4	protein_coding	0	No
CNOT10	protein_coding	0.121416	No
CNOT11	protein_coding	0	No
CNOT1	protein_coding	0.485663	No
CNOT2	protein_coding	0.121416	No
CNOT3	protein_coding	0.242832	No
CNOT4	protein_coding	0.121416	No
CNOT6	protein_coding	0.485663	No
CNOT6L	protein_coding	0.485663	No
CNOT7	protein_coding	0	No
CNOT8	protein_coding	0.121416	No
CNOT9	protein_coding	0.242832	No
CNP	protein_coding	0.242832	No
CNPY3	protein_coding	0.121416	No
CNST	protein_coding	0.121416	No
CNTD2	protein_coding	0.121416	No
CNTF	protein_coding	0.121416	No
CNTLN	protein_coding	0.242832	No
CNTN1	protein_coding	0	No
CNTNAP2	protein_coding	2.3069	Yes
CNTROB	protein_coding	0.364247	No
COA1	protein_coding	0.242832	No
COA5	protein_coding	0	No
COASY	protein_coding	0.121416	No
COG1	protein_coding	0.121416	No
COG2	protein_coding	0	No
COG4	protein_coding	0.121416	No
COG5	protein_coding	0.242832	No
COG6	protein_coding	0	No
COL11A1	protein_coding	0.121416	No
COL18A1	protein_coding	0	No
COL21A1	protein_coding	0.242832	No
COL25A1	protein_coding	0	No
COL4A1	protein_coding	0	No
COL4A2	protein_coding	0.485663	No
COL4A3BP	protein_coding	0.607079	No
COL4A4	protein_coding	0	No
COL4A5	protein_coding	0	No
COL4A6	protein_coding	0.121416	No
COL5A1	protein_coding	0.485663	No
COL5A2	protein_coding	1.82124	Yes
COLGALT1	protein_coding	0.121416	No
COLQ	protein_coding	0.121416	No
COMMD10	protein_coding	0.364247	No
COMMD2	protein_coding	0.121416	No
COMMD5	protein_coding	0	No
COMTD1	protein_coding	0.121416	No
COP1	protein_coding	0.242832	No
COPA	protein_coding	0.242832	No
COPB1	protein_coding	0.728495	No
COPB2	protein_coding	0.121416	No
COPE	protein_coding	0.121416	No
COPG1	protein_coding	0	No
COPG2	protein_coding	0	No
COPS4	protein_coding	0.121416	No
COPS5	protein_coding	0	No
COPS7A	protein_coding	0	No
COPS7B	protein_coding	0.121416	No
COPS8	protein_coding	0	No
COQ10B	protein_coding	0	No
COQ4	protein_coding	0.121416	No
COQ8A	protein_coding	0	No
CORO1B	protein_coding	0.242832	No
CORO1C	protein_coding	0.242832	No
CORO2A	protein_coding	0	No
COTL1	protein_coding	0.485663	No
COX10	protein_coding	0	No
COX16	protein_coding	0	No
COX6B1	protein_coding	0.121416	No
COX6C	protein_coding	0.242832	No
COX7B	protein_coding	0	No
CPA5	protein_coding	0	No
CPD	protein_coding	0.121416	No
CPEB3	protein_coding	0.121416	No
CPEB4	protein_coding	0	No
CPE	protein_coding	0.121416	No
CP	protein_coding	0	No
CPLX1	protein_coding	0.121416	No
CPM	protein_coding	0.121416	No
CPNE1	protein_coding	0	No
CPNE3	protein_coding	0.364247	No
CPNE4	protein_coding	0.121416	No
CPNE8	protein_coding	0.121416	No
CPSF1	protein_coding	0.485663	No
CPSF2	protein_coding	0.364247	No
CPSF3	protein_coding	0.121416	No
CPSF4	protein_coding	0.121416	No
CPSF6	protein_coding	0.121416	No
CPSF7	protein_coding	0	No
CPT1A	protein_coding	0.485663	No
CPT1B	protein_coding	0.121416	No
CPT1C	protein_coding	0	No
CPXM1	protein_coding	0	No
CRADD	protein_coding	0	No
CRAMP1	protein_coding	0.121416	No
CRCP	protein_coding	0	No
CREB1	protein_coding	0.121416	No
CREB3L2	protein_coding	0	No
CREB5	protein_coding	0.364247	Yes
CREBBP	protein_coding	0.364247	No
CREBL2	protein_coding	0	No
CREBRF	protein_coding	0.121416	No
CREBZF	protein_coding	0.121416	No
CREG1	protein_coding	0	No
CRIM1	protein_coding	1.45699	Yes
CRIPT	protein_coding	0	No
CRISPLD2	protein_coding	0.485663	No
CRK	protein_coding	0	No
CRLF3	protein_coding	0.121416	No
CRLS1	protein_coding	0	No
CRNKL1	protein_coding	0	No
CROT	protein_coding	0	No
CRTAP	protein_coding	0.121416	No
CRTC2	protein_coding	0.121416	No
CRTC3	protein_coding	0.121416	No
CRY1	protein_coding	0.121416	No
CRY2	protein_coding	0.121416	No
CRYAB	protein_coding	0.121416	No
CRYBG1	protein_coding	0.242832	No
CRYZL1	protein_coding	0.121416	No
CSAD	protein_coding	0	No
CSDC2	protein_coding	0	No
CSDE1	protein_coding	0.364247	No
CSE1L	protein_coding	0.121416	No
CSF1	protein_coding	0.242832	No
CSGALNACT1	protein_coding	0.364247	No
CSGALNACT2	protein_coding	0	No
CS	protein_coding	0.485663	No
CSK	protein_coding	0.121416	No
CSKMT	protein_coding	0.121416	No
CSMD2	protein_coding	0.242832	No
CSNK1A1	protein_coding	0.971326	No
CSNK1D	protein_coding	0.485663	No
CSNK1E	protein_coding	0.242832	No
CSNK1G1	protein_coding	0.121416	No
CSNK1G2	protein_coding	0.121416	No
CSNK1G3	protein_coding	0.364247	No
CSNK2A1	protein_coding	0.728495	No
CSNK2A2	protein_coding	0.485663	No
CSNK2B	protein_coding	0.121416	No
CSPP1	protein_coding	0.485663	No
CSRNP1	protein_coding	0.485663	No
CSRNP2	protein_coding	0.121416	No
CSRNP3	protein_coding	0	No
CSRP1	protein_coding	0.607079	No
CST3	protein_coding	0.728495	No
CSTA	protein_coding	0.121416	No
CSTF1	protein_coding	0.121416	No
CSTF2T	protein_coding	0.121416	No
CSTF3	protein_coding	0.121416	No
CTBP1	protein_coding	0.121416	No
CTBP2	protein_coding	0.485663	No
CTCF	protein_coding	0.364247	No
CTDSP1	protein_coding	0	No
CTDSP2	protein_coding	0.242832	No
CTDSPL2	protein_coding	0	No
CTDSPL	protein_coding	0.728495	No
CTNNA1	protein_coding	0.485663	No
CTNNA3	protein_coding	0	No
CTNNAL1	protein_coding	0.121416	No
CTNNB1	protein_coding	0.364247	No
CTNNBL1	protein_coding	0	No
CTNND1	protein_coding	0.485663	No
CTPS1	protein_coding	0.607079	Yes
CTPS2	protein_coding	0	No
CTR9	protein_coding	0.121416	No
CTSA	protein_coding	0.121416	No
CTSB	protein_coding	0.121416	No
CTSC	protein_coding	0.121416	No
CTSD	protein_coding	0.364247	No
CTSH	protein_coding	0	No
CTSL	protein_coding	0.242832	No
CTSZ	protein_coding	0.121416	No
CTTNBP2NL	protein_coding	0.364247	No
CTTN	protein_coding	0.485663	No
CTU1	protein_coding	0.242832	No
CTU2	protein_coding	0	No
CUEDC1	protein_coding	0	No
CUL1	protein_coding	0	No
CUL2	protein_coding	0.121416	No
CUL3	protein_coding	0.242832	No
CUL4A	protein_coding	0.121416	No
CUL4B	protein_coding	0.485663	No
CUL5	protein_coding	0.242832	No
CUL7	protein_coding	0	No
CUX1	protein_coding	0.971326	No
CUX2	protein_coding	0.121416	No
CWC15	protein_coding	0	No
CWC22	protein_coding	0.242832	No
CWC25	protein_coding	0	No
CWC27	protein_coding	0	No
CWF19L1	protein_coding	0.364247	No
CWF19L2	protein_coding	0	No
CXCL6	protein_coding	0.242832	No
CXCL8	protein_coding	0.364247	No
CXHXorf38	protein_coding	0.242832	No
CXHXorf40B	protein_coding	0	No
CXXC1	protein_coding	0.242832	No
CXXC5	protein_coding	0.121416	No
CYB5B	protein_coding	0	No
CYB5R3	protein_coding	0.121416	No
CYB5R4	protein_coding	0.121416	No
CYB5RL	protein_coding	0	No
CYBRD1	protein_coding	0.121416	No
CYC1	protein_coding	0.364247	No
CYFIP1	protein_coding	0.242832	No
CYFIP2	protein_coding	0.121416	No
CYHR1	protein_coding	0.485663	No
CYLD	protein_coding	0	No
CYP1A1	protein_coding	0.121416	No
CYP39A1	protein_coding	0.121416	No
CYP3A4	protein_coding	0	No
CYP3A5	protein_coding	0.84991	No
CYSTM1	protein_coding	0.121416	No
CYTH1	protein_coding	0	No
CYTH3	protein_coding	0.121416	No
D2HGDH	protein_coding	0.121416	No
DAAM1	protein_coding	0.364247	No
DAAM2	protein_coding	0.242832	No
DAB1	protein_coding	0.364247	No
DAB2	protein_coding	0.242832	No
DAB2IP	protein_coding	0.242832	No
DACT1	protein_coding	0	No
DAD1	protein_coding	0.121416	No
DAG1	protein_coding	0.121416	No
DAGLA	protein_coding	0.121416	No
DAP	protein_coding	0	No
DAPK1	protein_coding	0.84991	No
DAPK3	protein_coding	0.121416	No
DARS	protein_coding	0	No
DAXX	protein_coding	0.364247	No
DAZAP1	protein_coding	0.364247	No
DAZAP2	protein_coding	0.121416	No
DBN1	protein_coding	0.485663	No
DBNDD2	protein_coding	0.121416	No
DBNL	protein_coding	0	No
DBT	protein_coding	0.121416	No
DCAF10	protein_coding	0	No
DCAF11	protein_coding	0.121416	No
DCAF13	protein_coding	0.121416	No
DCAF16	protein_coding	0	No
DCAF1	protein_coding	0.121416	No
DCAF4	protein_coding	0	No
DCAF5	protein_coding	0.121416	No
DCAF6	protein_coding	0	No
DCAF7	protein_coding	0.242832	No
DCAF8	protein_coding	0.242832	No
DCAKD	protein_coding	0.121416	No
DCBLD2	protein_coding	0.84991	Yes
DCDC1	protein_coding	0	No
DCDC2	protein_coding	0.607079	No
DCK	protein_coding	0.242832	No
DCLK1	protein_coding	0.242832	No
DCLK2	protein_coding	0.121416	No
DCLRE1A	protein_coding	0.121416	No
DCLRE1C	protein_coding	0.364247	No
DCP1A	protein_coding	0.121416	No
DCP1B	protein_coding	0	No
DCP2	protein_coding	0.242832	No
DCTD	protein_coding	0.121416	No
DCTN1	protein_coding	0.364247	No
DCTN4	protein_coding	0.242832	No
DCTN5	protein_coding	0.121416	No
DCTN6	protein_coding	0.121416	No
DCUN1D1	protein_coding	0.121416	No
DCUN1D2	protein_coding	0.121416	No
DCUN1D3	protein_coding	0.242832	No
DCUN1D4	protein_coding	0.121416	No
DCUN1D5	protein_coding	0	No
DCXR	protein_coding	0.242832	No
DDAH1	protein_coding	0.121416	No
DDB1	protein_coding	0.121416	No
DDB2	protein_coding	0	No
DDHD1	protein_coding	0.121416	No
DDIAS	protein_coding	0.121416	No
DDIT3	protein_coding	0.121416	No
DDIT4	protein_coding	0.242832	No
DDOST	protein_coding	0.485663	No
DDR2	protein_coding	0.242832	No
DDRGK1	protein_coding	0.242832	No
DDT	protein_coding	0	No
DDX10	protein_coding	0.728495	No
DDX17	protein_coding	0.485663	No
DDX18	protein_coding	0	No
DDX1	protein_coding	0.121416	No
DDX21	protein_coding	0.485663	No
DDX23	protein_coding	0	No
DDX24	protein_coding	0.728495	No
DDX27	protein_coding	0.121416	No
DDX31	protein_coding	0.121416	No
DDX39A	protein_coding	0.485663	No
DDX39B	protein_coding	0.607079	No
DDX3X	protein_coding	0.607079	No
DDX41	protein_coding	0.121416	No
DDX42	protein_coding	0.485663	No
DDX46	protein_coding	0.242832	No
DDX49	protein_coding	0.121416	No
DDX51	protein_coding	0	No
DDX54	protein_coding	0	No
DDX55	protein_coding	0.121416	No
DDX58	protein_coding	0.121416	No
DDX5	protein_coding	1.09274	Yes
DDX60	protein_coding	0	No
DDX6	protein_coding	0.242832	No
DEAF1	protein_coding	0.607079	No
DEDD2	protein_coding	0.121416	No
DEF6	protein_coding	0	No
DEFB1	protein_coding	0.364247	No
DEGS1	protein_coding	0	No
DEK	protein_coding	0.121416	No
DELE1	protein_coding	0	No
DENND1A	protein_coding	0.607079	No
DENND1B	protein_coding	0.242832	No
DENND4A	protein_coding	0.121416	No
DENND4C	protein_coding	0.121416	No
DENND5A	protein_coding	0.121416	No
DENND5B	protein_coding	1.21416	Yes
DENND6A	protein_coding	0.121416	No
DENND6B	protein_coding	0.242832	No
DENR	protein_coding	0	No
DEPDC1	protein_coding	0	No
DEPDC7	protein_coding	0.121416	No
DEPTOR	protein_coding	0.121416	No
DERA	protein_coding	0.364247	No
DERL1	protein_coding	0.485663	No
DERL2	protein_coding	0.121416	No
DESI1	protein_coding	0	No
DESI2	protein_coding	0	No
DGAT1	protein_coding	0	No
DGAT2	protein_coding	0	No
DGCR2	protein_coding	0	No
DGCR8	protein_coding	0	No
DGKA	protein_coding	0	No
DGKD	protein_coding	0	No
DGKE	protein_coding	0	No
DGKH	protein_coding	0	No
DGKK	protein_coding	0	No
DGKQ	protein_coding	0.121416	No
DGLUCY	protein_coding	0	No
DGUOK	protein_coding	0	No
DHCR24	protein_coding	0.242832	No
DHDH	protein_coding	0.121416	No
DHPS	protein_coding	0	No
DHRS1	protein_coding	0.121416	No
DHRS4L1	protein_coding	0.242832	No
DHRS7B	protein_coding	0.364247	No
DHRS7	protein_coding	0.121416	No
DHRSX	protein_coding	0.121416	No
DHX15	protein_coding	0.607079	No
DHX16	protein_coding	0.364247	No
DHX30	protein_coding	0.242832	No
DHX32	protein_coding	0.121416	No
DHX33	protein_coding	0	No
DHX35	protein_coding	0.121416	No
DHX36	protein_coding	0.364247	No
DHX37	protein_coding	0.121416	No
DHX38	protein_coding	0	No
DHX40	protein_coding	0.485663	No
DHX57	protein_coding	0.242832	No
DHX58	protein_coding	0.242832	No
DHX8	protein_coding	0.242832	No
DHX9	protein_coding	0.607079	No
DIAPH1	protein_coding	0.607079	No
DIAPH2	protein_coding	0.607079	No
DIAPH3	protein_coding	0	No
DICER1	protein_coding	0.242832	No
DIDO1	protein_coding	0.242832	No
DIMT1	protein_coding	0.121416	No
DIP2A	protein_coding	0.242832	No
DIP2B	protein_coding	1.33557	Yes
DIP2C	protein_coding	0	No
DIPK1A	protein_coding	0.242832	No
DIPK2A	protein_coding	0	No
DIS3L2	protein_coding	0	No
DIS3L	protein_coding	0.121416	No
DISC1	protein_coding	0.242832	No
DISP1	protein_coding	0.242832	No
DIXDC1	protein_coding	0.242832	No
DKC1	protein_coding	0	No
DKK1	protein_coding	0.364247	No
DLAT	protein_coding	0	No
DLC1	protein_coding	0.364247	No
DLD	protein_coding	0.242832	No
DLG1	protein_coding	0.364247	No
DLG2	protein_coding	0.242832	No
DLG5	protein_coding	0.485663	No
DLGAP4	protein_coding	0.485663	No
DLGAP5	protein_coding	0.121416	No
DLL4	protein_coding	0.121416	No
DLST	protein_coding	0.121416	No
DMAP1	protein_coding	0.121416	No
DMD	protein_coding	0.121416	No
DMTF1	protein_coding	0	No
DMXL1	protein_coding	0.485663	No
DMXL2	protein_coding	0.242832	No
DNAAF5	protein_coding	0.121416	No
DNAH1	protein_coding	0	No
DNAH3	protein_coding	0	No
DNAH5	protein_coding	0	No
DNAH6	protein_coding	0	No
DNAJA1	protein_coding	0.485663	No
DNAJA2	protein_coding	0.242832	No
DNAJA3	protein_coding	0.121416	No
DNAJB13	protein_coding	0.121416	No
DNAJB14	protein_coding	0.242832	No
DNAJB1	protein_coding	0.364247	No
DNAJB4	protein_coding	0.485663	No
DNAJC10	protein_coding	0.485663	No
DNAJC11	protein_coding	0.242832	No
DNAJC12	protein_coding	0	No
DNAJC13	protein_coding	0	No
DNAJC16	protein_coding	0.242832	No
DNAJC18	protein_coding	0	No
DNAJC19	protein_coding	0.121416	No
DNAJC1	protein_coding	0.485663	No
DNAJC21	protein_coding	0	No
DNAJC3	protein_coding	0.121416	No
DNAJC5	protein_coding	0.121416	No
DNAJC6	protein_coding	0	No
DNAJC8	protein_coding	0	No
DNASE1	protein_coding	0	No
DNHD1	protein_coding	0	No
DNM1	protein_coding	0.485663	No
DNM1L	protein_coding	0.242832	No
DNM2	protein_coding	0.242832	No
DNM3	protein_coding	0.242832	No
DNMBP	protein_coding	0.485663	No
DNMT1	protein_coding	0.607079	No
DNMT3A	protein_coding	0.242832	No
DNMT3B	protein_coding	0.364247	No
DNPEP	protein_coding	0	No
DNTTIP1	protein_coding	0	No
DNTTIP2	protein_coding	0.121416	No
DOC2B	protein_coding	0	No
DOCK10	protein_coding	0.242832	No
DOCK11	protein_coding	0	No
DOCK1	protein_coding	0.242832	No
DOCK2	protein_coding	0.121416	No
DOCK3	protein_coding	0.121416	No
DOCK4	protein_coding	0	No
DOCK5	protein_coding	0.121416	No
DOCK6	protein_coding	0	No
DOCK7	protein_coding	0.607079	No
DOCK9	protein_coding	1.21416	Yes
DOK5	protein_coding	0	No
DONSON	protein_coding	0	No
DOP1A	protein_coding	0	No
DOP1B	protein_coding	0.242832	No
DOT1L	protein_coding	0.607079	No
DPF2	protein_coding	0	No
DPH2	protein_coding	0.121416	No
DPH3	protein_coding	0	No
DPM1	protein_coding	0.364247	No
DPM2	protein_coding	0	No
DPP3	protein_coding	0	No
DPP7	protein_coding	0.121416	No
DPP8	protein_coding	0.364247	No
DPP9	protein_coding	0.121416	No
DPY19L3	protein_coding	0.242832	No
DPYD	protein_coding	0	No
DPYS	protein_coding	0.242832	No
DPYSL2	protein_coding	0	No
DPYSL3	protein_coding	0.607079	No
DPYSL5	protein_coding	0.121416	No
DR1	protein_coding	0	No
DRAM2	protein_coding	0.242832	No
DRG1	protein_coding	0	No
DRG2	protein_coding	0.121416	No
DROSHA	protein_coding	0.364247	No
DSE	protein_coding	0	No
DSG2	protein_coding	0.121416	No
DSN1	protein_coding	0.121416	No
DSP	protein_coding	0.364247	No
DST	protein_coding	4.49238	Yes
DSTN	protein_coding	0	No
DSTYK	protein_coding	0.242832	No
DTD1	protein_coding	0.121416	No
DTD2	protein_coding	0.121416	No
DTL	protein_coding	0	No
DTNA	protein_coding	0.242832	No
DTNB	protein_coding	0.242832	No
DTNBP1	protein_coding	0.242832	No
DTWD1	protein_coding	0.121416	No
DTWD2	protein_coding	0	No
DTX2	protein_coding	0	No
DTX3L	protein_coding	0.121416	No
DUS2	protein_coding	0.121416	No
DUS3L	protein_coding	0.121416	No
DUSP10	protein_coding	0.121416	No
DUSP11	protein_coding	0.121416	No
DUSP12	protein_coding	0.121416	No
DUSP14	protein_coding	0	No
DUSP16	protein_coding	0.364247	No
DUSP18	protein_coding	0.242832	No
DUSP1	protein_coding	0.971326	Yes
DUSP22	protein_coding	0.121416	No
DUSP3	protein_coding	0.121416	No
DUSP4	protein_coding	0.242832	No
DUSP5	protein_coding	0.242832	No
DUSP6	protein_coding	0.121416	No
DUSP7	protein_coding	0.242832	No
DUSP8	protein_coding	0	No
DVL1	protein_coding	0	No
DVL3	protein_coding	0.121416	No
DYM	protein_coding	0.242832	No
DYNC1H1	protein_coding	0.84991	No
DYNC1I1	protein_coding	0.485663	No
DYNC1LI1	protein_coding	0.121416	No
DYNC1LI2	protein_coding	0.242832	No
DYNC2H1	protein_coding	0.242832	No
DYNC2LI1	protein_coding	0	No
DYNLL1	protein_coding	0.121416	No
DYNLL2	protein_coding	0	No
DYNLRB1	protein_coding	0.485663	No
DYNLT1	protein_coding	0	No
DYRK1A	protein_coding	0.607079	No
DYRK2	protein_coding	0.364247	No
DZANK1	protein_coding	0	No
DZIP1L	protein_coding	0	No
DZIP3	protein_coding	0.242832	No
E2F1	protein_coding	0.121416	No
E2F3	protein_coding	0.607079	No
E2F4	protein_coding	0.121416	No
E2F5	protein_coding	0.121416	No
E2F6	protein_coding	0.121416	No
E2F7	protein_coding	0.364247	No
E2F8	protein_coding	0.242832	No
EAPP	protein_coding	0	No
EARS2	protein_coding	0.121416	No
EBAG9	protein_coding	0.242832	No
EBF1	protein_coding	0.364247	No
EBF3	protein_coding	0	No
EBNA1BP2	protein_coding	0	No
EBP	protein_coding	0	No
ECD	protein_coding	0.242832	No
ECE1	protein_coding	0.364247	No
ECHDC1	protein_coding	0	No
ECI2	protein_coding	0	No
ECPAS	protein_coding	0.242832	No
ECSIT	protein_coding	0.121416	No
ECT2	protein_coding	0.364247	No
EDA2R	protein_coding	0.364247	No
EDARADD	protein_coding	0.364247	No
EDC3	protein_coding	0.242832	No
EDC4	protein_coding	0.242832	No
EDEM1	protein_coding	0	No
EDEM3	protein_coding	0	No
EDIL3	protein_coding	0	No
EDN1	protein_coding	0.242832	No
EDRF1	protein_coding	0	No
EEA1	protein_coding	0.485663	No
EED	protein_coding	0	No
EEF1A1	protein_coding	1.33557	Yes
EEF1A2	protein_coding	0.121416	No
EEF1AKMT1	protein_coding	0	No
EEF1AKMT2	protein_coding	0.121416	No
EEF1B2	protein_coding	0.121416	No
EEF1D	protein_coding	0.121416	No
EEF1E1	protein_coding	0	No
EEF1G	protein_coding	0.364247	No
EEF2	protein_coding	1.33557	Yes
EEF2K	protein_coding	0.121416	No
EEFSEC	protein_coding	0.121416	No
EFCAB14	protein_coding	0.121416	No
EFCAB2	protein_coding	0.121416	No
EFCAB7	protein_coding	0.364247	No
EFCAB8	protein_coding	0	No
EFEMP1	protein_coding	0.121416	No
EFEMP2	protein_coding	0	No
EFHB	protein_coding	0	No
EFHD2	protein_coding	0.728495	No
EFNA5	protein_coding	0.84991	No
EFNB1	protein_coding	0.121416	No
EFNB2	protein_coding	0	No
EFNB3	protein_coding	0	No
EFR3A	protein_coding	1.09274	Yes
EFTUD2	protein_coding	0.485663	No
EGFR	protein_coding	1.5784	Yes
EGLN1	protein_coding	0.121416	No
EGLN2	protein_coding	0	No
EGLN3	protein_coding	0.121416	No
EGR1	protein_coding	0	No
EHBP1	protein_coding	0.364247	No
EHBP1L1	protein_coding	0	No
EHD4	protein_coding	0.485663	No
EHF	protein_coding	0.364247	No
EHHADH	protein_coding	0.121416	No
EHMT1	protein_coding	0.364247	No
EHMT2	protein_coding	0.364247	No
EI24	protein_coding	0.121416	No
EID1	protein_coding	0	No
EID3	protein_coding	0.607079	No
EIF1AD	protein_coding	0	No
EIF1B	protein_coding	0	No
EIF1	protein_coding	0	No
EIF2AK2	protein_coding	0.364247	No
EIF2AK3	protein_coding	0.121416	No
EIF2AK4	protein_coding	0.364247	No
EIF2B3	protein_coding	0.121416	No
EIF2B4	protein_coding	0.121416	No
EIF2B5	protein_coding	0	No
EIF2D	protein_coding	0.121416	No
EIF2S1	protein_coding	0.121416	No
EIF2S2	protein_coding	0	No
EIF2S3	protein_coding	0.242832	No
EIF3A	protein_coding	0.121416	No
EIF3B	protein_coding	0.242832	No
EIF3D	protein_coding	0.242832	No
EIF3E	protein_coding	0.728495	No
EIF3F	protein_coding	0.121416	No
EIF3G	protein_coding	0.121416	No
EIF3H	protein_coding	1.5784	Yes
EIF3I	protein_coding	0.121416	No
EIF3J	protein_coding	0.121416	No
EIF3L	protein_coding	0.242832	No
EIF3M	protein_coding	0.121416	No
EIF4A1	protein_coding	0.607079	No
EIF4A2	protein_coding	1.33557	Yes
EIF4A3	protein_coding	0	No
EIF4B	protein_coding	0.607079	No
EIF4E2	protein_coding	0	No
EIF4EBP2	protein_coding	0.364247	No
EIF4E	protein_coding	0	No
EIF4ENIF1	protein_coding	0.121416	No
EIF4G1	protein_coding	1.21416	Yes
EIF4G2	protein_coding	0.485663	No
EIF4G3	protein_coding	0.607079	No
EIF4H	protein_coding	0.242832	No
EIF5A2	protein_coding	0	No
EIF5A	protein_coding	0	No
EIF5B	protein_coding	0.121416	No
EIF5	protein_coding	0.121416	No
EIF6	protein_coding	0.121416	No
EIPR1	protein_coding	0.364247	No
ELAC1	protein_coding	0	No
ELAC2	protein_coding	0	No
ELAVL1	protein_coding	0.121416	No
ELF1	protein_coding	0	No
ELF2	protein_coding	0	No
ELF3	protein_coding	0.242832	No
ELF4	protein_coding	0.242832	No
ELFN2	protein_coding	0.242832	No
ELK1	protein_coding	0.121416	No
ELK4	protein_coding	0.242832	No
ELL2	protein_coding	0.485663	No
ELL	protein_coding	0	No
ELMO2	protein_coding	0.121416	No
ELMOD3	protein_coding	0	No
ELMSAN1	protein_coding	0.728495	No
ELOB	protein_coding	0	No
ELOC	protein_coding	0.242832	No
ELOVL1	protein_coding	0.121416	No
ELOVL2	protein_coding	0.121416	No
ELOVL4	protein_coding	0	No
ELOVL5	protein_coding	0.364247	No
ELOVL6	protein_coding	0.242832	No
ELP1	protein_coding	0.242832	No
ELP3	protein_coding	0.121416	No
ELP4	protein_coding	0.364247	No
ELP5	protein_coding	0.121416	No
ELP6	protein_coding	0.121416	No
EMB	protein_coding	0	No
EMC10	protein_coding	0.121416	No
EMC2	protein_coding	0.121416	No
EMC7	protein_coding	0.121416	No
EML3	protein_coding	0	No
EML4	protein_coding	0	No
EML6	protein_coding	0.242832	No
EMP1	protein_coding	0	No
EMP3	protein_coding	0.121416	No
EMSY	protein_coding	0.121416	No
ENAH	protein_coding	0.971326	No
ENC1	protein_coding	0	No
ENDOD1	protein_coding	0.121416	No
ENG	protein_coding	0	No
ENO1	protein_coding	0.242832	No
ENO3	protein_coding	0.121416	No
ENOX2	protein_coding	0	No
ENTPD4	protein_coding	0.485663	No
ENTPD7	protein_coding	0.485663	No
ENTR1	protein_coding	0.121416	No
EP300	protein_coding	0.121416	No
EP400	protein_coding	0.121416	No
EPAS1	protein_coding	0	No
EPB41	protein_coding	0.121416	No
EPB41L1	protein_coding	0.728495	No
EPB41L2	protein_coding	0	No
EPB41L4A	protein_coding	0	No
EPB41L4B	protein_coding	0	No
EPB41L5	protein_coding	0	No
EPC1	protein_coding	0.121416	No
EPC2	protein_coding	0.121416	No
EPDR1	protein_coding	0	No
EPG5	protein_coding	0.242832	No
EPHA10	protein_coding	0	No
EPHA2	protein_coding	0.607079	No
EPHB2	protein_coding	0.242832	No
EPHB4	protein_coding	0	No
EPM2AIP1	protein_coding	0.364247	No
EPN1	protein_coding	0.728495	No
EPN2	protein_coding	0.121416	No
EPRS	protein_coding	0.364247	No
EPS15	protein_coding	0.242832	No
EPS15L1	protein_coding	0.121416	No
EPS8	protein_coding	2.18548	Yes
EPS8L2	protein_coding	0.121416	No
EPSTI1	protein_coding	0.485663	No
EQTN	protein_coding	0.121416	No
ERBB2	protein_coding	0	No
ERBIN	protein_coding	0.485663	No
ERC1	protein_coding	0.242832	No
ERC2	protein_coding	0.121416	No
ERCC2	protein_coding	0.364247	No
ERCC5	protein_coding	0	No
ERCC6	protein_coding	0.364247	No
ERCC8	protein_coding	0	No
ERGIC1	protein_coding	0	No
ERGIC2	protein_coding	0.364247	No
ERGIC3	protein_coding	0.242832	No
ERI1	protein_coding	0.121416	No
ERI3	protein_coding	0.121416	No
ERICH2	protein_coding	0	No
ERLEC1	protein_coding	0.121416	No
ERLIN2	protein_coding	0.121416	No
ERMP1	protein_coding	0.364247	No
ERN1	protein_coding	0.121416	No
ERO1A	protein_coding	0.121416	No
ERP44	protein_coding	0	No
ERRFI1	protein_coding	0.364247	No
ESCO1	protein_coding	0.121416	No
ESCO2	protein_coding	0	No
ESF1	protein_coding	0.242832	No
ESPNL	protein_coding	0.121416	No
ESRRA	protein_coding	0.485663	No
ESRRG	protein_coding	0.242832	No
ESS2	protein_coding	0	No
ESYT1	protein_coding	0.242832	No
ESYT2	protein_coding	0.242832	No
ETAA1	protein_coding	0.242832	No
ETF1	protein_coding	0.364247	No
ETFA	protein_coding	0	No
ETFB	protein_coding	0.121416	No
ETFRF1	protein_coding	0	No
ETNK1	protein_coding	0.728495	No
ETS1	protein_coding	0.607079	No
ETS2	protein_coding	0.364247	No
ETV1	protein_coding	0.121416	No
ETV2	protein_coding	0	No
ETV3L	protein_coding	0.121416	No
ETV4	protein_coding	0.121416	No
ETV5	protein_coding	0.121416	No
ETV6	protein_coding	0.607079	No
EVA1A	protein_coding	0	No
EVC	protein_coding	0.364247	No
EVI5	protein_coding	0	No
EVI5L	protein_coding	0	No
EVL	protein_coding	0.121416	No
EWSR1	protein_coding	0.485663	No
EXO1	protein_coding	0.121416	No
[truncated: 6,125 more rows]
