# Supplementary material for: Comprehensive analysis of RNA-seq and whole genome sequencing data reveals no evidence for SARS-CoV-2 integrating into host genome
Source: Protein Cell. 2021 Aug 2;13(5):379–85. doi: 10.1007/s13238-021-00861-8 (PMC8327898; doi:10.1007/s13238-021-00861-8)
Supplement: Supplementary file 7 — (XLSX 6450 kb) [file 13238_2021_861_MOESM7_ESM.xlsx]

## Sheet: Expression level of Homo gene
# Table S6. Expression and chimeric level of genes from human and zebrafish in mixed RNA library
# Reads counts are merged together for 3 replicates and estimated the expression level by both RPKM and CPM
GeneID_Homo	Mixture-rep1	Mixture-rep2	Mixture-rep3	SumReadsCounts	RPKM	CPM_ExpressionLevel
ENSG00000223972	1	0	0	1	0.0235511	0.0148843
ENSG00000227232	59	53	68	180	1.9831	2.67917
ENSG00000278267	2	0	0	2	0.437773	0.0297686
ENSG00000243485	0	0	0	0	0	0
ENSG00000284332	0	0	0	0	0	0
ENSG00000237613	0	0	0	0	0	0
ENSG00000268020	0	0	1	1	0.0177194	0.0148843
ENSG00000240361	1	0	1	2	0.0210527	0.0297686
ENSG00000186092	0	0	0	0	0	0
ENSG00000238009	5	1	4	10	0.054164	0.148843
ENSG00000239945	0	0	0	0	0	0
ENSG00000233750	1	3	2	6	0.0234275	0.0893057
ENSG00000268903	2	1	0	3	0.0591428	0.0446528
ENSG00000269981	1	0	0	1	0.0524094	0.0148843
ENSG00000239906	0	0	2	2	0.0921627	0.0297686
ENSG00000241860	12	8	9	29	0.331779	0.431644
ENSG00000222623	0	0	0	0	0	0
ENSG00000241599	0	0	0	0	0	0
ENSG00000279928	2	1	4	7	0.182789	0.10419
ENSG00000279457	85	49	46	180	1.9178	2.67917
ENSG00000273874	0	0	0	0	0	0
ENSG00000228463	30	20	22	72	0.191267	1.07167
ENSG00000286448	2	0	0	2	0.0404464	0.0297686
ENSG00000236679	0	0	0	0	0	0
ENSG00000236601	0	0	0	0	0	0
ENSG00000237094	256	216	295	767	19.9934	11.4162
ENSG00000269732	0	0	0	0	0	0
ENSG00000284733	0	0	0	0	0	0
ENSG00000233653	0	0	0	0	0	0
ENSG00000250575	4	0	0	4	0.0480525	0.0595371
ENSG00000278757	0	0	1	1	0.143118	0.0148843
ENSG00000230021	35	35	34	104	1.273	1.54796
ENSG00000235146	0	0	0	0	0	0
ENSG00000225972	201	359	829	1389	55.576	20.6743
ENSG00000225630	48	68	176	292	4.16304	4.34621
ENSG00000237973	865	227	399	1491	14.3827	22.1925
ENSG00000278791	0	0	0	0	0	0
ENSG00000229344	2	26	30	58	1.26582	0.863288
ENSG00000240409	0	0	1	1	0.0719047	0.0148843
ENSG00000248527	3812	3630	6585	14027	306.581	208.782
ENSG00000198744	1	36	69	106	2.88434	1.57773
ENSG00000268663	4	5	2	11	0.386149	0.163727
ENSG00000284662	0	0	0	0	0	0
ENSG00000229376	24	7	14	45	0.272828	0.669792
ENSG00000228327	346	341	407	1094	2.53162	16.2834
ENSG00000223181	3	6	10	19	2.71924	0.282801
ENSG00000229905	14	8	10	32	1.04451	0.476297
ENSG00000237491	397	542	633	1572	22.4982	23.3981
ENSG00000285268	0	0	0	0	0	0
ENSG00000230092	33	40	53	126	2.15071	1.87542
ENSG00000177757	74	57	90	221	1.68948	3.28943
ENSG00000228794	626	637	645	1908	3.38529	28.3992
ENSG00000225880	50	22	25	97	1.09626	1.44377
ENSG00000288531	1	3	7	11	0.0790952	0.163727
ENSG00000230368	3	2	0	5	0.147661	0.0744214
ENSG00000234711	1	0	0	1	0.0140683	0.0148843
ENSG00000283040	0	0	1	1	0.0177829	0.0148843
ENSG00000272438	7	11	8	26	1.10254	0.386991
ENSG00000230699	74	43	41	158	0.772828	2.35172
ENSG00000241180	0	0	1	1	0.0335988	0.0148843
ENSG00000223764	125	36	51	212	2.27175	3.15547
ENSG00000187634	431	113	122	666	3.87678	9.91293
ENSG00000188976	2246	1423	1607	5276	28.4837	78.5294
ENSG00000187961	306	112	80	498	2.88756	7.41237
ENSG00000187583	45	11	13	69	0.323367	1.02702
ENSG00000187642	29	5	7	41	0.201073	0.610255
ENSG00000272512	85	21	27	133	0.948997	1.97961
ENSG00000188290	740	180	152	1072	18.0293	15.9559
ENSG00000187608	106	43	41	190	3.59341	2.82801
ENSG00000231702	0	0	0	0	0	0
ENSG00000224969	7	8	5	20	0.632029	0.297686
ENSG00000188157	7953	2278	2065	12296	24.7521	183.017
ENSG00000242590	0	0	0	0	0	0
ENSG00000217801	177	81	97	355	4.33463	5.28392
ENSG00000273443	43	7	12	62	1.11318	0.922825
ENSG00000237330	16	2	8	26	0.20368	0.386991
ENSG00000131591	410	212	175	797	4.88381	11.8628
ENSG00000285812	48	44	38	130	1.76708	1.93496
ENSG00000223823	8	3	4	15	0.137817	0.223264
ENSG00000207730	1	0	0	1	0.156677	0.0148843
ENSG00000207607	1	0	0	1	0.165381	0.0148843
ENSG00000198976	0	0	0	0	0	0
ENSG00000272141	2	0	0	2	0.0301606	0.0297686
ENSG00000205231	3	0	0	3	0.0126424	0.0446528
ENSG00000162571	6	2	0	8	0.0516143	0.119074
ENSG00000186891	0	0	0	0	0	0
ENSG00000186827	5	6	3	14	0.193842	0.20838
ENSG00000078808	3101	2249	2383	7733	53.8606	115.1
ENSG00000176022	1327	736	783	2846	15.1018	42.3607
ENSG00000184163	72	15	25	112	1.60911	1.66704
ENSG00000260179	20	13	13	46	0.439459	0.684677
ENSG00000160087	1273	852	843	2968	17.9945	44.1765
ENSG00000230415	5	4	7	16	0.888614	0.238148
ENSG00000162572	34	9	15	58	0.283045	0.863288
ENSG00000131584	1220	439	379	2038	7.9974	30.3342
ENSG00000278073	0	0	0	0	0	0
ENSG00000169972	171	89	82	342	4.04966	5.09042
ENSG00000127054	1670	824	886	3380	19.1361	50.3089
ENSG00000283712	0	0	0	0	0	0
ENSG00000240731	54	60	65	179	6.90229	2.66429
ENSG00000224051	272	104	116	492	3.39975	7.32306
ENSG00000169962	57	26	16	99	0.424041	1.47354
ENSG00000107404	1020	385	365	1770	7.97131	26.3452
ENSG00000284372	0	0	0	0	0	0
ENSG00000162576	1020	360	454	1834	10.0065	27.2978
ENSG00000175756	966	617	684	2267	32.2279	33.7427
ENSG00000223663	5	3	2	10	0.405566	0.148843
ENSG00000221978	3853	3174	3259	10286	34.389	153.1
ENSG00000224870	291	208	218	717	5.79057	10.672
ENSG00000242485	570	406	488	1464	31.1294	21.7906
ENSG00000264293	0	0	0	0	0	0
ENSG00000272455	124	88	87	299	2.92213	4.4504
ENSG00000235098	38	18	20	76	0.516532	1.13121
ENSG00000225905	7	5	1	13	0.356345	0.193496
ENSG00000205116	1	4	2	7	0.211768	0.10419
ENSG00000225285	116	37	35	188	4.41363	2.79824
ENSG00000179403	1592	412	467	2471	8.18768	36.779
ENSG00000215915	14	12	5	31	0.119413	0.461413
ENSG00000160072	1625	762	790	3177	11.5391	47.2873
ENSG00000284740	5	9	5	19	0.428487	0.282801
ENSG00000197785	831	564	603	1998	13.1239	29.7388
ENSG00000205090	29	3	6	38	0.788846	0.565603
ENSG00000160075	2057	2040	1976	6073	70.3989	90.3922
ENSG00000215014	25	16	21	62	1.0973	0.922825
ENSG00000274481	0	0	0	0	0	0
ENSG00000228594	45	20	29	94	0.65872	1.39912
ENSG00000286989	13	4	4	21	0.170803	0.31257
ENSG00000272106	53	42	33	128	0.934832	1.90519
ENSG00000197530	810	269	220	1299	5.94547	19.3347
ENSG00000189409	8	2	5	15	0.178898	0.223264
ENSG00000248333	507	694	798	1999	11.9205	29.7537
ENSG00000272004	6	5	7	18	0.669792	0.267917
ENSG00000189339	1938	1282	1327	4547	10.5189	67.6788
ENSG00000269737	107	74	85	266	7.88689	3.95922
ENSG00000215914	5	2	1	8	0.117084	0.119074
ENSG00000008128	21	23	22	66	0.32921	0.982362
ENSG00000268575	41	13	13	67	0.196347	0.997247
ENSG00000227775	114	71	76	261	2.14867	3.8848
ENSG00000215790	164	91	72	327	2.34223	4.86716
ENSG00000008130	1467	1042	957	3466	14.1223	51.5889
ENSG00000078369	7931	6148	6979	21058	99.0936	313.433
ENSG00000231050	24	15	7	46	0.755714	0.684677
ENSG00000169885	20	15	11	46	1.02191	0.684677
ENSG00000178821	45	17	30	92	1.46455	1.36935
ENSG00000142609	3	5	1	9	0.0255305	0.133958
ENSG00000233542	0	3	2	5	0.0761734	0.0744214
ENSG00000187730	0	0	1	1	0.0119361	0.0148843
ENSG00000226969	0	0	0	0	0	0
ENSG00000067606	9	3	0	12	0.0748894	0.178611
ENSG00000271806	0	1	0	1	0.00354725	0.0148843
ENSG00000182873	3	10	7	20	0.478594	0.297686
ENSG00000162585	495	201	206	902	3.75437	13.4256
ENSG00000234396	1	0	1	2	0.0913146	0.0297686
ENSG00000157933	2990	1603	1841	6434	15.7431	95.7654
ENSG00000287356	22	2	8	32	0.118129	0.476297
ENSG00000116151	323	229	243	795	7.19331	11.833
ENSG00000272161	1	1	0	2	0.0603825	0.0297686
ENSG00000269896	30	13	21	64	0.39576	0.952594
ENSG00000272420	5	4	9	18	0.471685	0.267917
ENSG00000157916	1713	1548	1649	4910	105.154	73.0818
ENSG00000157911	367	141	164	672	4.42577	10.0022
ENSG00000149527	24	16	13	53	0.144746	0.788867
ENSG00000224387	0	0	0	0	0	0
ENSG00000229393	0	0	0	0	0	0
ENSG00000157881	681	319	374	1374	7.74366	20.451
ENSG00000197921	0	0	0	0	0	0
ENSG00000272449	24	3	4	31	0.30138	0.461413
ENSG00000238164	5	6	3	14	0.0591652	0.20838
ENSG00000157873	81	34	21	136	1.18586	2.02426
ENSG00000225931	1	1	2	4	0.0459037	0.0595371
ENSG00000228037	16	15	17	48	1.14129	0.714445
ENSG00000157870	81	38	26	145	0.763431	2.15822
ENSG00000142606	1	1	0	2	0.0103399	0.0297686
ENSG00000237058	0	0	0	0	0	0
ENSG00000215912	80	25	40	145	0.244863	2.15822
ENSG00000285945	1	0	1	2	0.0501999	0.0297686
ENSG00000283259	0	0	0	0	0	0
ENSG00000233234	0	0	0	0	0	0
ENSG00000287396	0	3	0	3	0.0673497	0.0446528
ENSG00000231630	0	0	0	0	0	0
ENSG00000284745	0	0	0	0	0	0
ENSG00000169717	0	0	0	0	0	0
ENSG00000177133	27	10	11	48	0.168224	0.714445
ENSG00000142611	301	220	287	808	1.38267	12.0265
ENSG00000283572	1	3	1	5	1.22002	0.0744214
ENSG00000226286	14	9	4	27	0.856877	0.401875
ENSG00000279839	25	31	25	81	0.450365	1.20563
ENSG00000272235	54	30	33	117	0.503167	1.74146
ENSG00000287828	35	15	24	74	1.51296	1.10144
ENSG00000286518	21	7	7	35	0.187123	0.52095
ENSG00000130762	395	197	168	760	4.00852	11.3121
ENSG00000272088	0	0	1	1	0.0389641	0.0148843
ENSG00000162591	15	6	7	28	0.0559935	0.41676
ENSG00000207776	0	0	2	2	0.310089	0.0297686
ENSG00000238260	9	1	1	11	0.263227	0.163727
ENSG00000158109	925	721	792	2438	15.1136	36.2879
ENSG00000116213	478	266	245	989	8.70009	14.7205
ENSG00000078900	122	49	45	216	0.619223	3.215
ENSG00000227589	10	9	5	24	0.47377	0.357223
ENSG00000235131	8	10	17	35	1.48419	0.52095
ENSG00000227372	647	444	439	1530	15.6515	22.7729
ENSG00000276189	0	0	0	0	0	0
ENSG00000162592	5	3	14	22	0.145406	0.327454
ENSG00000235169	23	6	10	39	1.06122	0.580487
ENSG00000130764	1268	788	772	2828	9.78218	42.0927
ENSG00000266075	6	5	4	15	0.751731	0.223264
ENSG00000272153	16	9	19	44	1.23335	0.654908
ENSG00000116198	808	753	811	2372	5.26948	35.3055
ENSG00000169598	80	39	60	179	0.845268	2.66429
ENSG00000198912	608	491	510	1609	9.51482	23.9488
ENSG00000236423	207	141	160	508	3.89753	7.56121
ENSG00000233304	1	1	2	4	0.0183643	0.0595371
ENSG00000226374	0	0	2	2	0.0180854	0.0297686
ENSG00000284668	0	1	0	1	0.0275635	0.0148843
ENSG00000284703	0	0	0	0	0	0
ENSG00000229280	0	0	0	0	0	0
ENSG00000235054	0	0	0	0	0	0
ENSG00000284694	0	1	0	1	0.00437515	0.0148843
ENSG00000227169	0	0	0	0	0	0
ENSG00000232596	0	0	0	0	0	0
ENSG00000196581	0	0	0	0	0	0
ENSG00000287586	0	0	0	0	0	0
ENSG00000284739	0	0	0	0	0	0
ENSG00000284674	0	0	0	0	0	0
ENSG00000231510	0	0	0	0	0	0
ENSG00000284616	0	0	0	0	0	0
ENSG00000284692	0	0	0	0	0	0
ENSG00000284666	0	0	2	2	0.048881	0.0297686
ENSG00000260972	0	0	0	0	0	0
ENSG00000283356	0	0	0	0	0	0
ENSG00000236948	0	0	0	0	0	0
ENSG00000264341	0	0	0	0	0	0
ENSG00000264101	0	0	1	1	0.212633	0.0148843
ENSG00000131697	671	378	438	1487	3.98935	22.1329
ENSG00000069424	125	49	88	262	0.954868	3.89968
ENSG00000116254	6	9	4	19	0.0287108	0.282801
ENSG00000285629	0	1	0	1	0.0224499	0.0148843
ENSG00000116251	1823	1873	1915	5611	103.617	83.5157
ENSG00000226944	9	5	3	17	0.669399	0.253033
ENSG00000158286	447	257	323	1027	3.83978	15.2862
ENSG00000116237	2558	2142	2398	7098	40.4474	105.649
ENSG00000225077	98	77	67	242	3.1652	3.60199
ENSG00000173673	2	0	0	2	0.0419275	0.0297686
ENSG00000158292	151	53	58	262	0.928938	3.89968
ENSG00000097021	614	442	374	1430	13.609	21.2845
ENSG00000271746	6	10	10	26	0.462355	0.386991
ENSG00000069812	61	44	41	146	0.509879	2.1731
ENSG00000187017	587	265	247	1099	4.61694	16.3578
ENSG00000265392	0	0	0	0	0	0
ENSG00000231868	7	0	7	14	0.593675	0.20838
ENSG00000215788	71	36	41	148	1.11935	2.20287
ENSG00000171680	165	82	76	323	1.14713	4.80762
ENSG00000162408	2504	1724	1906	6134	13.777	91.3002
ENSG00000253022	10	4	6	20	2.68185	0.297686
ENSG00000229519	38	38	42	118	4.37991	1.75634
ENSG00000173662	3	3	2	8	0.0430804	0.119074
ENSG00000204859	539	358	333	1230	7.80045	18.3077
ENSG00000162413	998	385	351	1734	5.75202	25.8093
ENSG00000116273	996	754	707	2457	10.069	36.5707
ENSG00000041988	174	166	135	475	5.17572	7.07003
ENSG00000007923	1254	1298	1253	3805	17.6928	56.6347
ENSG00000228750	3	0	0	3	0.0655695	0.0446528
ENSG00000284744	0	0	1	1	0.0150803	0.0148843
ENSG00000237436	16	15	23	54	1.93675	0.803751
ENSG00000171735	326	381	474	1181	2.1143	17.5783
ENSG00000227950	11	18	12	41	2.13376	0.610255
ENSG00000237365	5	3	3	11	0.469132	0.163727
ENSG00000207056	0	0	0	0	0	0
ENSG00000237402	0	1	0	1	0.0407788	0.0148843
ENSG00000237728	0	0	0	0	0	0
ENSG00000225126	0	3	1	4	0.164923	0.0595371
ENSG00000270171	1	1	0	2	0.0172972	0.0297686
ENSG00000270035	0	0	0	0	0	0
ENSG00000269978	0	0	0	0	0	0
ENSG00000049245	1569	1371	1623	4563	31.1832	67.917
ENSG00000269925	19	12	10	41	1.55281	0.610255
ENSG00000049246	29	28	43	100	0.23773	1.48843
ENSG00000236266	2	0	5	7	0.12553	0.10419
ENSG00000049247	1	2	4	7	0.065078	0.10419
ENSG00000049249	153	160	161	474	1.18177	7.05515
ENSG00000270330	5	2	1	8	0.33542	0.119074
ENSG00000116288	1811	1683	1577	5071	66.9726	75.4782
ENSG00000200344	7	19	15	41	5.92481	0.610255
ENSG00000284747	87	65	87	239	1.69317	3.55734
ENSG00000284716	5	4	5	14	0.199789	0.20838
ENSG00000116285	10507	10861	12625	33993	163.371	505.961
ENSG00000238290	36	38	32	106	0.771885	1.57773
ENSG00000232848	4	0	5	9	0.167448	0.133958
ENSG00000229305	4	1	3	8	0.110767	0.119074
ENSG00000227634	4	3	4	11	0.239717	0.163727
ENSG00000200975	0	0	0	0	0	0
ENSG00000233645	2	12	2	16	0.499263	0.238148
ENSG00000251977	0	0	0	0	0	0
ENSG00000162426	6	0	0	6	0.0357795	0.0893057
ENSG00000252254	0	0	0	0	0	0
ENSG00000142599	5294	4678	5460	15432	28.6188	229.694
ENSG00000232912	108	112	98	318	4.49924	4.7332
ENSG00000221083	10	11	12	33	3.92945	0.491181
ENSG00000270282	25	18	12	55	2.21852	0.818635
ENSG00000234619	22	22	21	65	1.47033	0.967478
ENSG00000224315	47	42	36	125	2.64656	1.86053
ENSG00000222511	8	16	22	46	6.64735	0.684677
ENSG00000226545	23	18	30	71	2.54647	1.05678
ENSG00000228423	42	51	45	138	5.81878	2.05403
ENSG00000229716	0	1	2	3	0.12101	0.0446528
ENSG00000074800	27322	20679	22006	70007	567.231	1042
ENSG00000274258	10	4	0	14	2.34135	0.20838
ENSG00000230679	20	18	12	50	1.63205	0.744214
ENSG00000201725	2	2	3	7	0.973738	0.10419
ENSG00000238249	0	0	0	0	0	0
ENSG00000232208	0	0	0	0	0	0
ENSG00000232663	0	0	0	0	0	0
ENSG00000131686	0	0	2	2	0.0223153	0.0297686
ENSG00000265141	0	0	0	0	0	0
ENSG00000197241	7	3	2	12	0.116057	0.178611
ENSG00000142583	3	1	0	4	0.0145746	0.0595371
ENSG00000252404	0	1	0	1	0.0808928	0.0148843
ENSG00000180758	518	312	271	1101	3.15328	16.3876
ENSG00000228526	279	204	216	699	2.33433	10.4041
ENSG00000284357	0	0	0	0	0	0
ENSG00000234546	10	14	18	42	0.494182	0.62514
ENSG00000049239	3500	1818	1917	7235	11.773	107.688
ENSG00000171621	488	431	430	1349	6.46455	20.0789
ENSG00000284652	5	1	2	8	0.0674641	0.119074
ENSG00000284693	16	19	21	56	0.341327	0.833519
ENSG00000252956	0	0	3	3	0.405935	0.0446528
ENSG00000235263	2	0	0	2	0.042046	0.0297686
ENSG00000171612	1505	1167	1137	3809	14.6686	56.6942
ENSG00000231181	96	84	76	256	6.81641	3.81037
ENSG00000188807	675	302	341	1318	5.1422	19.6175
ENSG00000171608	213	128	146	487	1.32202	7.24864
ENSG00000179840	0	0	0	0	0	0
ENSG00000233268	0	0	0	0	0	0
ENSG00000231789	89	51	75	215	3.40801	3.20012
ENSG00000171603	4597	3876	3994	12467	38.9837	185.562
ENSG00000271264	8	7	7	22	1.33111	0.327454
ENSG00000280113	0	2	3	5	0.0375297	0.0744214
ENSG00000178585	656	481	452	1589	7.86797	23.6511
ENSG00000223989	0	0	0	0	0	0
ENSG00000285701	55	72	70	197	3.84803	2.9322
ENSG00000162441	1321	1456	1543	4320	12.8884	64.3001
ENSG00000228150	34	34	23	91	3.07834	1.35447
ENSG00000173614	364	304	307	975	7.98249	14.5122
ENSG00000202415	30	27	35	92	4.29264	1.36935
ENSG00000283611	44	51	53	148	4.96143	2.20287
ENSG00000265521	13	11	23	47	8.96873	0.699561
ENSG00000241326	0	0	0	0	0	0
ENSG00000162444	9	13	20	42	0.726062	0.62514
ENSG00000130939	4070	4232	4707	13009	31.3114	193.63
ENSG00000224340	14	6	6	26	1.14834	0.386991
ENSG00000233623	29	28	7	64	1.40087	0.952594
ENSG00000201746	6	4	4	14	1.94748	0.20838
ENSG00000054523	5913	5333	5803	17049	23.3774	253.762
ENSG00000264881	0	1	0	1	0.173073	0.0148843
ENSG00000199562	3	17	11	31	4.31227	0.461413
ENSG00000264501	0	0	0	0	0	0
ENSG00000284735	36	39	51	126	1.34728	1.87542
ENSG00000284642	19	21	25	65	0.706704	0.967478
ENSG00000142657	7334	6931	7699	21964	144.144	326.918
ENSG00000271989	1	1	1	3	0.0560261	0.0446528
ENSG00000251503	0	4	3	7	0.182469	0.10419
ENSG00000175279	14	9	4	27	0.439689	0.401875
ENSG00000241563	10	15	3	28	0.455973	0.41676
ENSG00000160049	1694	1507	1627	4828	11.9074	71.8613
ENSG00000203469	0	0	0	0	0	0
ENSG00000142655	616	337	441	1394	10.7954	20.7487
ENSG00000287727	51	52	43	146	0.7556	2.1731
ENSG00000243267	11	8	5	24	1.2758	0.357223
ENSG00000130940	356	221	300	877	1.64526	13.0535
ENSG00000272078	30	18	11	59	0.110838	0.878172
ENSG00000225158	0	0	0	0	0	0
ENSG00000175262	4	2	6	12	0.0646908	0.178611
ENSG00000215785	0	0	0	0	0	0
ENSG00000120948	1568	1542	1633	4743	55.0243	70.5961
ENSG00000277726	0	0	0	0	0	0
ENSG00000009724	255	222	322	799	4.84421	11.8925
ENSG00000271895	12	9	7	28	0.640184	0.41676
ENSG00000116649	863	746	830	2439	28.8117	36.3028
ENSG00000171824	1292	1186	1341	3819	20.3301	56.8431
ENSG00000226849	8	14	7	29	0.160941	0.431644
ENSG00000230337	0	2	1	3	0.0916896	0.0446528
ENSG00000198793	4947	3751	4344	13042	22.259	194.121
ENSG00000225602	24	16	15	55	1.16118	0.818635
ENSG00000253086	7	3	12	22	3.17917	0.327454
ENSG00000171819	94	60	71	225	1.50583	3.34896
ENSG00000207451	10	12	11	33	4.59048	0.491181
ENSG00000238173	10	9	14	33	3.27454	0.491181
ENSG00000120942	1001	600	705	2306	41.3034	34.3231
ENSG00000238199	42	17	27	86	2.92917	1.28005
ENSG00000284646	0	0	0	0	0	0
ENSG00000224338	0	0	0	0	0	0
ENSG00000204624	71	28	29	128	0.361859	1.90519
ENSG00000285833	2	0	0	2	0.028324	0.0297686
ENSG00000235643	0	0	4	4	0.0440689	0.0595371
ENSG00000284708	19	16	5	40	0.284322	0.595371
ENSG00000116661	450	201	206	857	5.75884	12.7558
ENSG00000132879	234	124	140	498	2.23264	7.41237
ENSG00000116663	108	72	81	261	2.6903	3.8848
ENSG00000116670	530	321	314	1165	9.32268	17.3402
ENSG00000162490	0	0	2	2	0.00404189	0.0297686
ENSG00000177674	398	159	177	734	10.3555	10.9251
ENSG00000215910	2	2	3	7	0.0229241	0.10419
ENSG00000177553	0	0	0	0	0	0
ENSG00000177000	811	543	505	1859	3.41857	27.6699
ENSG00000011021	1473	1113	1292	3878	14.4556	57.7212
ENSG00000276470	0	0	0	0	0	0
ENSG00000278852	0	0	0	0	0	0
ENSG00000175206	34	12	23	69	1.20968	1.02702
ENSG00000275915	0	0	0	0	0	0
ENSG00000120937	99	38	48	185	3.88925	2.75359
ENSG00000224904	1	1	1	3	0.0169332	0.0446528
ENSG00000285646	63	58	68	189	3.78618	2.81313
ENSG00000199347	0	0	0	0	0	0
ENSG00000201801	22	6	12	40	4.96143	0.595371
ENSG00000116685	1142	566	619	2327	15.9612	34.6357
ENSG00000083444	1154	707	787	2648	13.2438	39.4136
ENSG00000287384	1	2	1	4	0.100062	0.0595371
ENSG00000116688	3481	2689	2943	9113	28.4242	135.64
ENSG00000270914	0	0	2	2	0.320092	0.0297686
ENSG00000116691	666	215	232	1113	10.7503	16.5662
ENSG00000202461	13	12	9	34	4.47845	0.506065
ENSG00000276869	0	0	0	0	0	0
ENSG00000243539	0	0	3	3	0.162374	0.0446528
ENSG00000120949	1	0	1	2	0.00791717	0.0297686
ENSG00000201135	0	0	0	0	0	0
ENSG00000227875	0	0	0	0	0	0
ENSG00000285604	4	0	0	4	0.0497802	0.0595371
ENSG00000283789	0	0	0	0	0	0
ENSG00000028137	0	1	0	1	0.00403696	0.0148843
ENSG00000263676	0	0	0	0	0	0
ENSG00000225196	0	0	0	0	0	0
ENSG00000252969	0	0	0	0	0	0
ENSG00000048707	2624	2382	2545	7551	6.87114	112.391
ENSG00000239149	5	5	1	11	1.07715	0.163727
ENSG00000229484	36	35	10	81	2.75257	1.20563
ENSG00000162496	2013	1298	1481	4792	32.4059	71.3255
ENSG00000221340	7	16	9	32	4.71581	0.476297
ENSG00000276830	7	0	0	7	1.55507	0.10419
ENSG00000272482	70	56	61	187	8.06771	2.78336
ENSG00000204518	0	1	0	1	0.00945033	0.0148843
ENSG00000226166	0	0	0	0	0	0
ENSG00000188984	0	0	0	0	0	0
ENSG00000157330	0	2	0	2	0.00835257	0.0297686
ENSG00000116726	0	0	1	1	0.00515205	0.0148843
ENSG00000116721	0	0	0	0	0	0
ENSG00000228338	0	0	0	0	0	0
ENSG00000239810	0	0	0	0	0	0
ENSG00000231103	0	0	0	0	0	0
ENSG00000179172	0	1	0	1	0.0131255	0.0148843
ENSG00000120952	0	0	0	0	0	0
ENSG00000243073	0	0	0	0	0	0
ENSG00000187545	0	0	0	0	0	0
ENSG00000204510	0	0	0	0	0	0
ENSG00000207434	0	0	0	0	0	0
ENSG00000234064	0	0	0	0	0	0
ENSG00000232423	0	0	0	0	0	0
ENSG00000274178	0	0	0	0	0	0
ENSG00000274764	0	0	0	0	0	0
ENSG00000277058	0	0	0	0	0	0
ENSG00000229571	0	0	0	0	0	0
ENSG00000277862	0	0	0	0	0	0
ENSG00000236179	0	0	0	0	0	0
ENSG00000275774	0	0	0	0	0	0
ENSG00000229978	0	0	0	0	0	0
ENSG00000233336	0	0	0	0	0	0
ENSG00000280267	0	0	0	0	0	0
ENSG00000179412	0	0	0	0	0	0
ENSG00000204505	0	0	0	0	0	0
ENSG00000279169	0	0	0	0	0	0
ENSG00000279804	0	0	0	0	0	0
ENSG00000250894	0	0	0	0	0	0
ENSG00000270601	0	0	0	0	0	0
ENSG00000231219	0	0	0	0	0	0
ENSG00000207511	0	0	0	0	0	0
ENSG00000182330	0	0	0	0	0	0
ENSG00000237700	0	0	0	0	0	0
ENSG00000204501	0	0	0	0	0	0
ENSG00000228229	0	0	0	0	0	0
ENSG00000204481	0	0	0	0	0	0
ENSG00000204480	0	0	0	0	0	0
ENSG00000204479	0	0	0	0	0	0
ENSG00000204478	0	0	1	1	0.00990964	0.0148843
ENSG00000162494	0	0	0	0	0	0
ENSG00000259961	0	0	0	0	0	0
ENSG00000215909	0	0	0	0	0	0
ENSG00000162493	0	0	0	0	0	0
ENSG00000222952	0	0	0	0	0	0
ENSG00000237445	0	0	0	0	0	0
ENSG00000253085	0	0	0	0	0	0
ENSG00000116731	1093	1276	1523	3892	7.28033	57.9296
ENSG00000189337	6	0	5	11	0.0238183	0.163727
ENSG00000252151	0	0	0	0	0	0
ENSG00000231606	2	0	1	3	0.0626267	0.0446528
ENSG00000234593	2	0	1	3	0.0332486	0.0446528
ENSG00000235829	0	0	0	0	0	0
ENSG00000287756	0	0	0	0	0	0
ENSG00000175147	101	66	72	239	0.501034	3.55734
ENSG00000171729	329	317	329	975	7.36285	14.5122
ENSG00000204464	72	70	79	221	7.45901	3.28943
ENSG00000215720	34	28	30	92	1.92867	1.36935
ENSG00000278480	8	5	3	16	0.24653	0.238148
ENSG00000142621	6	9	9	24	0.0701813	0.357223
ENSG00000233485	0	1	0	1	0.00479365	0.0148843
ENSG00000236045	0	0	0	0	0	0
ENSG00000228140	4	11	6	21	0.060365	0.31257
ENSG00000142634	354	233	266	853	14.1227	12.6963
ENSG00000162438	6	5	0	11	0.047021	0.163727
ENSG00000142615	3	6	1	10	0.162492	0.148843
ENSG00000215704	12	15	18	45	0.732014	0.669792
ENSG00000132906	354	217	227	798	4.22993	11.8777
ENSG00000116138	1919	2020	2188	6127	14.4778	91.196
ENSG00000251866	4	18	7	29	3.08317	0.431644
ENSG00000272510	1	1	7	9	0.387163	0.133958
ENSG00000116771	1986	1104	1125	4215	20.2705	62.7372
ENSG00000237301	19	21	14	54	0.282514	0.803751
ENSG00000235084	6	3	5	14	0.466174	0.20838
ENSG00000252417	0	0	0	0	0	0
ENSG00000236500	0	1	0	1	0.0661523	0.0148843
ENSG00000197312	3641	3252	3549	10442	14.5703	155.422
ENSG00000215695	0	0	0	0	0	0
ENSG00000271742	0	0	0	0	0	0
ENSG00000116786	1527	870	844	3241	12.7788	48.2399
ENSG00000237938	60	36	39	135	2.66143	2.00938
ENSG00000162461	22	13	10	45	0.21406	0.669792
ENSG00000224459	11	3	4	18	0.419275	0.267917
ENSG00000162460	183	33	50	266	2.74374	3.95922
ENSG00000162458	1881	1127	1246	4254	18.1011	63.3177
ENSG00000224321	26	17	26	69	2.09595	1.02702
ENSG00000233954	17	36	33	86	0.587178	1.28005
ENSG00000178715	8	14	16	38	1.29133	0.565603
ENSG00000179743	171	94	88	353	2.12461	5.25415
ENSG00000065526	4489	5830	6781	17100	20.5508	254.521
ENSG00000270620	5	3	10	18	1.26975	0.267917
ENSG00000116809	851	521	489	1861	9.99987	27.6996
ENSG00000234607	16	7	12	35	0.92531	0.52095
ENSG00000231353	0	0	0	0	0	0
ENSG00000275503	0	0	0	0	0	0
ENSG00000224966	1	0	0	1	0.0154722	0.0148843
ENSG00000183888	6	1	0	7	0.0342843	0.10419
ENSG00000233078	0	0	0	0	0	0
ENSG00000173641	165	85	72	322	1.98457	4.79274
ENSG00000186510	84	49	47	180	0.875546	2.67917
ENSG00000232456	0	0	1	1	0.0211424	0.0148843
ENSG00000184908	4	4	3	11	0.0639059	0.163727
ENSG00000185519	15	6	3	24	0.207688	0.357223
ENSG00000142627	4576	2580	2805	9961	37.5728	148.262
ENSG00000227959	65	24	19	108	1.77821	1.6075
ENSG00000224621	18	20	16	54	1.47748	0.803751
ENSG00000234166	0	0	0	0	0	0
ENSG00000142632	137	62	52	251	1.12461	3.73595
ENSG00000237276	17	10	16	43	0.372107	0.640024
ENSG00000288398	114	58	29	201	1.12387	2.99174
ENSG00000132881	85	52	34	171	1.61703	2.54521
ENSG00000233929	1	2	3	6	0.480138	0.0893057
ENSG00000037637	1787	1459	1519	4765	11.3897	70.9236
ENSG00000055070	1347	996	1050	3393	63.8462	50.5024
ENSG00000226457	28	40	30	98	3.8285	1.45866
ENSG00000187144	81	46	49	176	0.723855	2.61963
ENSG00000157191	988	795	814	2597	21.6309	38.6545
ENSG00000226029	73	52	40	165	0.756828	2.45591
ENSG00000080947	204	115	119	438	1.21448	6.51931
ENSG00000206652	143	67	82	292	26.5013	4.34621
ENSG00000261135	1	0	2	3	0.0402278	0.0446528
ENSG00000285853	0	1	1	2	0.0191069	0.0297686
ENSG00000224174	0	0	0	0	0	0
ENSG00000233421	17	14	8	39	0.374991	0.580487
ENSG00000277344	0	0	0	0	0	0
ENSG00000225710	0	0	0	0	0	0
ENSG00000219481	1503	1132	1190	3825	9.5975	56.9324
ENSG00000271732	12	18	33	63	2.7661	0.937709
ENSG00000215908	962	479	522	1963	10.5365	29.2178
ENSG00000283773	0	0	0	0	0	0
ENSG00000186301	975	373	485	1833	11.9087	27.2829
ENSG00000282143	0	0	0	0	0	0
ENSG00000207513	65	42	1	108	9.80184	1.6075
ENSG00000280114	38	16	30	84	0.925447	1.25028
ENSG00000236698	21	37	32	90	3.07951	1.33958
ENSG00000268869	107	40	31	178	0.717412	2.6494
ENSG00000279151	6	4	3	13	0.47659	0.193496
ENSG00000282740	0	0	2	2	0.0363474	0.0297686
ENSG00000058453	324	132	142	598	1.33646	8.9008
ENSG00000227684	6	0	1	7	0.209217	0.10419
ENSG00000207389	39	17	24	80	7.26062	1.19074
ENSG00000186715	776	525	545	1846	12.575	27.4764
ENSG00000223643	1	0	0	1	0.0202507	0.0148843
ENSG00000230239	0	0	0	0	0	0
ENSG00000263811	0	0	0	0	0	0
ENSG00000228549	40	12	19	71	0.419359	1.05678
ENSG00000277234	0	0	0	0	0	0
ENSG00000238142	17	16	32	65	0.639866	0.967478
ENSG00000235241	0	0	0	0	0	0
ENSG00000207005	155	114	92	361	32.7636	5.37322
ENSG00000272426	31	18	17	66	2.24284	0.982362
ENSG00000117122	214	229	184	627	8.93057	9.33244
ENSG00000286898	0	0	0	0	0	0
ENSG00000226526	4	2	0	6	0.140418	0.0893057
ENSG00000159363	411	165	198	774	2.88299	11.5204
ENSG00000288636	0	0	0	0	0	0
ENSG00000117118	1048	1119	980	3147	46.1486	46.8408
ENSG00000117115	138	119	155	412	1.40617	6.13232
ENSG00000204362	0	0	0	0	0	0
ENSG00000282843	0	0	0	0	0	0
ENSG00000142623	0	0	1	1	0.00387007	0.0148843
ENSG00000142619	0	0	0	0	0	0
ENSG00000266634	0	0	0	0	0	0
ENSG00000159339	0	0	0	0	0	0
ENSG00000276747	2	0	0	2	0.0124243	0.0297686
ENSG00000179051	4791	3876	4349	13016	47.9539	193.734
ENSG00000227751	0	0	0	0	0	0
ENSG00000074964	2993	1337	1469	5799	18.6625	86.3139
ENSG00000236648	0	0	0	0	0	0
ENSG00000117148	0	0	0	0	0	0
ENSG00000284653	0	0	0	0	0	0
ENSG00000261781	0	0	0	0	0	0
ENSG00000117154	0	0	0	0	0	0
ENSG00000280222	0	0	0	0	0	0
ENSG00000230035	0	0	0	0	0	0
ENSG00000225387	0	0	0	0	0	0
ENSG00000179023	3	2	0	5	0.0144648	0.0744214
ENSG00000235282	0	0	0	0	0	0
ENSG00000225478	0	0	0	0	0	0
ENSG00000009709	0	0	0	0	0	0
ENSG00000179002	3	1	0	4	0.0234214	0.0595371
ENSG00000159423	1407	721	642	2770	19.4112	41.2294
ENSG00000265606	0	0	0	0	0	0
ENSG00000221662	6	1	3	10	1.90824	0.148843
ENSG00000169991	452	294	305	1051	2.5317	15.6434
ENSG00000272084	87	31	40	158	0.691274	2.35172
ENSG00000127481	19871	14970	16429	51270	48.0189	763.117
ENSG00000230424	11	2	16	29	0.851369	0.431644
ENSG00000127463	3502	2559	2772	8833	19.8001	131.473
ENSG00000053372	1516	1436	1402	4354	31.6282	64.8061
ENSG00000286064	22	25	22	69	3.02954	1.02702
ENSG00000211454	18	19	18	55	0.66019	0.818635
ENSG00000162482	27	6	23	56	0.686024	0.833519
ENSG00000270728	25	27	20	72	2.04127	1.07167
ENSG00000053371	704	285	356	1345	14.6985	20.0194
ENSG00000200403	4	5	5	14	1.94748	0.20838
ENSG00000040487	399	180	195	774	6.38251	11.5204
ENSG00000077549	3058	2992	3302	9352	22.5239	139.198
ENSG00000240490	7	2	3	12	0.620178	0.178611
ENSG00000173436	188	174	218	580	12.9042	8.63288
ENSG00000201609	0	0	0	0	0	0
ENSG00000235185	1	1	2	4	0.287619	0.0595371
ENSG00000158747	90	44	24	158	1.08876	2.35172
ENSG00000270136	1	2	3	6	0.0893951	0.0893057
ENSG00000226396	29	65	36	130	4.25265	1.93496
ENSG00000158748	2	2	5	9	0.0352522	0.133958
ENSG00000162542	266	203	164	633	3.16804	9.42175
ENSG00000178828	0	3	0	3	0.0355799	0.0446528
ENSG00000235434	0	0	0	0	0	0
ENSG00000169914	557	492	512	1561	3.56629	23.2344
ENSG00000188784	0	0	0	0	0	0
ENSG00000242688	0	0	0	0	0	0
ENSG00000188257	0	0	0	0	0	0
ENSG00000127472	2	0	0	2	0.0159105	0.0297686
ENSG00000117215	0	0	1	1	0.00561459	0.0148843
ENSG00000158786	0	0	0	0	0	0
ENSG00000227066	0	1	0	1	0.00597043	0.0148843
ENSG00000187980	0	0	1	1	0.00918216	0.0148843
ENSG00000162543	0	0	0	0	0	0
ENSG00000228105	0	0	0	0	0	0
ENSG00000284710	0	0	0	0	0	0
ENSG00000158816	0	7	0	7	0.0232827	0.10419
ENSG00000226664	0	1	0	1	0.0649968	0.0148843
ENSG00000236963	17	16	7	40	0.198921	0.595371
ENSG00000226487	6	1	1	8	0.316687	0.119074
ENSG00000284641	29	19	26	74	0.9528	1.10144
ENSG00000284743	8	6	10	24	0.530004	0.357223
ENSG00000162545	1093	1001	1221	3315	21.213	49.3414
ENSG00000090432	658	441	382	1481	9.07892	22.0436
ENSG00000215520	0	0	3	3	0.0585227	0.0446528
ENSG00000183114	7	6	1	14	0.0851225	0.20838
ENSG00000158825	11	1	2	14	0.257577	0.20838
ENSG00000158828	64	44	59	167	0.935519	2.48567
ENSG00000284005	0	0	0	0	0	0
ENSG00000117242	60	44	58	162	0.542708	2.41125
ENSG00000244038	5393	3825	3745	12963	90.7549	192.945
ENSG00000117245	19	9	13	41	0.153755	0.610255
ENSG00000235432	0	0	0	0	0	0
ENSG00000189410	47	31	14	92	0.351296	1.36935
ENSG00000233069	3	1	3	7	0.348461	0.10419
ENSG00000127483	5657	6655	7167	19479	45.2593	289.931
ENSG00000075151	4841	6109	7019	17969	43.1658	267.456
ENSG00000251914	0	4	8	12	2.88083	0.178611
ENSG00000221808	6	12	9	27	3.3771	0.401875
ENSG00000233072	28	36	27	91	3.5181	1.35447
ENSG00000236073	15	33	20	68	8.80114	1.01213
ENSG00000235112	61	33	52	146	7.34157	2.1731
ENSG00000287192	12	14	21	47	0.629668	0.699561
ENSG00000117298	2658	1956	2337	6951	32.8134	103.461
ENSG00000236936	13	11	16	40	0.823473	0.595371
ENSG00000231105	23	12	18	53	0.31822	0.788867
ENSG00000236216	0	0	0	0	0	0
ENSG00000228823	0	1	0	1	0.0229342	0.0148843
ENSG00000236009	0	3	0	3	0.0735631	0.0446528
ENSG00000227001	1	5	1	7	0.157625	0.10419
ENSG00000187952	0	0	0	0	0	0
ENSG00000186543	0	0	0	0	0	0
ENSG00000142794	31	24	26	81	0.442107	1.20563
ENSG00000176378	0	0	0	0	0	0
ENSG00000162551	13	7	3	23	0.134991	0.342338
ENSG00000233431	5	0	0	5	0.0906472	0.0744214
ENSG00000076864	678	519	512	1709	7.09744	25.4372
ENSG00000090686	2167	2606	2652	7425	25.0092	110.516
ENSG00000231978	7	0	5	12	0.581796	0.178611
ENSG00000187942	18	7	6	31	0.391028	0.461413
ENSG00000142798	7925	3184	3427	14536	15.0867	216.358
ENSG00000232037	13	9	10	32	0.986122	0.476297
ENSG00000283234	0	0	0	0	0	0
ENSG00000219073	13	6	15	34	0.558571	0.506065
ENSG00000285959	2	1	2	5	0.0506613	0.0744214
ENSG00000273610	0	0	0	0	0	0
ENSG00000201919	0	0	0	0	0	0
ENSG00000142789	1	1	1	3	0.0492857	0.0446528
ENSG00000278124	1	0	0	1	0.0501154	0.0148843
ENSG00000201273	0	0	0	0	0	0
ENSG00000228397	0	3	2	5	0.0716279	0.0744214
ENSG00000218510	107	120	126	353	7.64796	5.25415
ENSG00000070831	6071	6177	6722	18970	125.157	282.355
ENSG00000285752	31	18	12	61	0.352735	0.907941
ENSG00000285794	0	0	0	0	0	0
ENSG00000230068	23	28	42	93	2.00034	1.38424
ENSG00000271428	69	23	45	137	4.17858	2.03915
ENSG00000162552	180	98	125	403	1.51168	5.99836
ENSG00000285873	9	9	13	31	0.568943	0.461413
ENSG00000266564	0	0	0	0	0	0
ENSG00000234397	2	1	0	3	0.0907578	0.0446528
ENSG00000279625	1	2	1	4	0.0321301	0.0595371
ENSG00000184677	1884	1734	1808	5426	8.98155	80.7621
ENSG00000237200	16	26	37	79	4.30717	1.17586
ENSG00000070886	9	0	6	15	0.0444838	0.223264
ENSG00000276835	0	0	0	0	0	0
ENSG00000173372	0	0	0	0	0	0
ENSG00000159189	1	0	0	1	0.0125818	0.0148843
ENSG00000173369	0	0	1	1	0.0152347	0.0148843
ENSG00000133216	259	205	253	717	0.986689	10.672
ENSG00000265422	0	0	0	0	0	0
ENSG00000225952	2	4	1	7	0.217062	0.10419
ENSG00000264014	0	0	0	0	0	0
ENSG00000215906	4	1	1	6	0.0544215	0.0893057
ENSG00000227868	6	10	13	29	0.843055	0.431644
ENSG00000004487	4416	4127	4372	12915	62.3113	192.23
ENSG00000240553	17	17	22	56	1.25153	0.833519
ENSG00000263793	0	1	0	1	0.218886	0.0148843
ENSG00000266802	5	15	8	28	5.41246	0.41676
ENSG00000169641	2076	2059	2274	6409	10.7208	95.3933
ENSG00000229010	58	26	22	106	1.92877	1.57773
ENSG00000206935	14	2	14	30	4.17316	0.446528
ENSG00000252578	14	18	18	50	7.36845	0.744214
ENSG00000179546	9	11	8	28	0.147005	0.41676
ENSG00000215381	0	1	0	1	0.0323571	0.0148843
ENSG00000261326	502	573	601	1676	6.68436	24.946
ENSG00000284726	85	58	78	221	5.44607	3.28943
ENSG00000125944	6122	7140	7857	21119	40.5549	314.341
ENSG00000125945	428	379	465	1272	4.24027	18.9328
ENSG00000249087	41	27	23	91	2.2351	1.35447
ENSG00000201405	0	0	0	0	0	0
ENSG00000271420	18	13	15	46	1.05335	0.684677
ENSG00000204219	679	853	983	2515	21.7766	37.434
ENSG00000232482	12	3	4	19	0.663853	0.282801
ENSG00000088280	1324	846	868	3038	11.1623	45.2184
ENSG00000007968	515	254	315	1084	3.10519	16.1346
ENSG00000235052	56	32	31	119	3.88427	1.77123
ENSG00000117318	2173	1974	1756	5903	92.4862	87.8619
ENSG00000285802	2	10	6	18	0.20266	0.267917
ENSG00000197880	1	5	6	12	0.100287	0.178611
ENSG00000229239	0	0	2	2	0.0251	0.0297686
ENSG00000142676	4215	10978	14424	29617	433.459	440.828
ENSG00000236810	77	54	25	156	2.16196	2.32195
ENSG00000011007	750	782	824	2356	6.80391	35.0674
ENSG00000057757	716	468	585	1769	16.5599	26.3303
ENSG00000011009	2013	1060	1126	4199	38.2257	62.4991
ENSG00000117308	792	480	509	1781	17.4861	26.5089
ENSG00000117305	1596	1089	1079	3764	26.0458	56.0244
ENSG00000179163	202	195	187	584	4.25473	8.69242
ENSG00000188822	12	8	7	27	0.0763296	0.401875
ENSG00000229106	0	3	3	6	0.0704859	0.0893057
ENSG00000232557	0	0	1	1	0.0708775	0.0148843
ENSG00000264926	4	0	0	4	0.763296	0.0595371
ENSG00000230228	3	1	2	6	0.242678	0.0893057
ENSG00000189266	4606	5139	5207	14952	91.6597	222.55
ENSG00000188529	6838	8285	8821	23944	125.533	356.389
ENSG00000215905	0	0	0	0	0	0
ENSG00000225315	1	0	1	2	0.0655695	0.0297686
ENSG00000142661	21	9	7	37	0.0956108	0.550718
ENSG00000230703	0	0	0	0	0	0
ENSG00000142677	44	25	18	87	0.459685	1.29493
ENSG00000185436	463	294	377	1134	3.69662	16.8788
ENSG00000230023	0	2	1	3	0.0241497	0.0446528
ENSG00000232298	17	26	14	57	0.991126	0.848404
ENSG00000158055	77	63	92	232	1.21847	3.45315
ENSG00000001460	372	260	312	944	2.33556	14.0508
ENSG00000001461	589	505	527	1621	4.40201	24.1274
ENSG00000286061	16	9	13	38	1.01181	0.565603
ENSG00000117602	978	1045	1282	3305	7.16779	49.1925
ENSG00000264443	2	1	4	7	0.0721038	0.10419
ENSG00000184454	127	98	103	328	1.20159	4.88204
ENSG00000227312	2	8	5	15	0.641564	0.223264
ENSG00000239106	0	0	0	0	0	0
ENSG00000133226	3363	4615	5707	13685	55.1859	203.691
ENSG00000284699	2	2	3	7	0.117596	0.10419
ENSG00000169504	6585	7779	8738	23102	126.279	343.857
ENSG00000238482	41	28	31	100	13.9105	1.48843
ENSG00000020633	1	2	5	8	0.0452926	0.119074
ENSG00000278034	0	0	0	0	0	0
ENSG00000229162	1	0	0	1	0.0181516	0.0148843
ENSG00000261025	0	0	2	2	0.0121852	0.0297686
ENSG00000264371	0	0	0	0	0	0
ENSG00000285823	0	0	0	0	0	0
ENSG00000233755	1	0	0	1	0.0303761	0.0148843
ENSG00000233419	1	0	2	3	0.111077	0.0446528
ENSG00000231953	8	3	4	15	0.225976	0.223264
ENSG00000117614	235	500	578	1313	11.123	19.5431
ENSG00000284602	156	122	135	413	2.80694	6.14721
ENSG00000284657	40	36	33	109	2.13472	1.62239
ENSG00000117616	645	644	725	2014	9.88033	29.9769
ENSG00000272432	7	11	7	25	0.767231	0.372107
ENSG00000261349	27	25	15	67	2.17265	0.997247
ENSG00000187010	59	56	63	178	0.881078	2.6494
ENSG00000224183	6	5	4	15	0.465134	0.223264
ENSG00000259984	7	9	8	24	0.778263	0.357223
ENSG00000183726	1359	1396	1596	4351	28.5797	64.7615
ENSG00000188672	49	25	23	97	0.797666	1.44377
ENSG00000238084	0	2	0	2	0.0622773	0.0297686
ENSG00000204178	1665	1666	2121	5452	20.5962	81.1491
ENSG00000157978	395	287	302	984	5.02612	14.6461
ENSG00000225643	4	3	3	10	0.308163	0.148843
ENSG00000117643	242	171	165	578	1.85133	8.60311
ENSG00000233478	4	5	9	18	0.120466	0.267917
ENSG00000162430	863	476	682	2021	6.97291	30.0811
ENSG00000255054	0	0	0	0	0	0
ENSG00000228172	20	6	18	44	1.26675	0.654908
ENSG00000117640	484	360	413	1257	8.91355	18.7095
ENSG00000272478	0	0	0	0	0	0
ENSG00000127423	394	319	374	1087	11.623	16.1792
ENSG00000236528	6	1	8	15	0.262973	0.223264
ENSG00000182749	442	166	197	805	4.46251	11.9818
ENSG00000207302	1	0	0	1	0.135312	0.0148843
ENSG00000117632	6550	8142	7869	22561	196.147	335.804
ENSG00000229786	4	1	6	11	0.652299	0.163727
ENSG00000223624	10	3	5	18	1.91369	0.267917
ENSG00000283938	0	0	0	0	0	0
ENSG00000158006	886	786	761	2433	10.3853	36.2134
ENSG00000207237	6	2	0	8	1.14494	0.119074
ENSG00000252190	0	0	0	0	0	0
ENSG00000252691	0	0	1	1	0.177194	0.0148843
ENSG00000158008	30	13	14	57	0.211046	0.848404
ENSG00000158014	9	4	4	17	0.0778802	0.253033
ENSG00000284309	4	1	0	5	0.0790875	0.0744214
ENSG00000158022	2	0	0	2	0.0168184	0.0297686
ENSG00000175087	441	509	508	1458	5.07158	21.7013
ENSG00000197245	5	3	4	12	0.0638125	0.178611
ENSG00000282872	0	0	1	1	0.0137182	0.0148843
ENSG00000236782	54	18	19	91	1.95168	1.35447
ENSG00000142684	0	0	0	0	0	0
ENSG00000142675	90	55	53	198	1.16118	2.94709
ENSG00000188782	10	4	3	17	0.135529	0.253033
ENSG00000236155	55	70	69	194	1.36981	2.88755
ENSG00000278572	0	1	0	1	0.0165565	0.0148843
ENSG00000130695	1343	1109	1152	3604	13.6323	53.6429
ENSG00000270733	19	8	4	31	1.28886	0.461413
ENSG00000142669	424	218	258	900	17.8373	13.3958
ENSG00000158062	438	243	238	919	6.69537	13.6787
ENSG00000169442	41	16	18	75	2.92998	1.11632
ENSG00000176092	423	262	291	976	2.32099	14.5271
ENSG00000225854	43	12	19	74	3.18334	1.10144
ENSG00000176083	1	0	0	1	0.00869409	0.0148843
ENSG00000131914	26	35	29	90	0.387387	1.33958
ENSG00000117682	1192	847	946	2985	13.3102	44.4296
ENSG00000223583	39	36	31	106	2.94903	1.57773
ENSG00000225891	85	79	76	240	6.75279	3.57223
ENSG00000198830	4785	5949	5921	16655	215.939	247.898
ENSG00000224129	3	4	2	9	0.149341	0.133958
ENSG00000117676	741	417	410	1568	7.28874	23.3385
ENSG00000238705	0	0	0	0	0	0
ENSG00000243905	1	0	0	1	0.0489614	0.0148843
ENSG00000252802	0	1	2	3	0.437773	0.0446528
ENSG00000252429	1	1	0	2	0.465134	0.0297686
ENSG00000229247	1	0	1	2	0.125078	0.0297686
ENSG00000238316	0	0	0	0	0	0
ENSG00000235069	0	0	0	0	0	0
ENSG00000260063	37	30	35	102	0.759098	1.5182
ENSG00000117713	5723	4684	5884	16291	28.2117	242.48
ENSG00000060642	429	282	311	1022	16.3216	15.2117
ENSG00000241188	1	3	2	6	0.306892	0.0893057
ENSG00000287810	1	0	1	2	0.168184	0.0297686
ENSG00000204160	827	495	561	1883	5.55542	28.0271
ENSG00000175793	248	176	221	645	7.33972	9.60036
ENSG00000142751	665	481	508	1654	5.2773	24.6186
ENSG00000226698	0	0	0	0	0	0
ENSG00000198746	473	491	401	1365	9.56096	20.317
ENSG00000090273	1155	1506	1597	4258	35.3668	63.3772
ENSG00000131910	635	239	281	1155	14.7565	17.1913
ENSG00000175707	97	49	48	194	1.74897	2.88755
ENSG00000172746	0	0	1	1	0.0299482	0.0148843
ENSG00000224064	1	0	3	4	0.149968	0.0595371
ENSG00000225294	0	3	1	4	0.134093	0.0595371
ENSG00000253368	2740	1202	1561	5503	41.7686	81.9082
ENSG00000158246	191	91	110	392	2.44947	5.83464
ENSG00000090020	519	287	406	1212	3.80826	18.0397
ENSG00000229985	0	0	0	0	0	0
ENSG00000214973	1	0	2	3	0.06977	0.0446528
ENSG00000225159	9	9	18	36	0.618032	0.535834
ENSG00000225990	0	0	0	0	0	0
ENSG00000224311	1	0	0	1	0.0392725	0.0148843
ENSG00000142784	708	465	511	1684	5.32621	25.0651
ENSG00000252098	6	7	7	20	2.86236	0.297686
ENSG00000243659	4	4	4	12	0.633373	0.178611
ENSG00000186501	761	346	456	1563	23.4046	23.2641
ENSG00000206888	0	2	6	8	1.11284	0.119074
ENSG00000241547	20	17	14	51	1.622	0.759098
ENSG00000142765	179	79	98	356	2.73698	5.2988
ENSG00000142733	382	144	145	671	2.25042	9.98735
ENSG00000142748	5	6	5	16	0.230764	0.238148
ENSG00000174950	1	2	2	5	0.0786695	0.0744214
ENSG00000231207	3	1	1	5	0.209638	0.0744214
ENSG00000181773	59	34	48	141	0.98207	2.09868
ENSG00000158195	4198	3200	3520	10918	28.6053	162.507
ENSG00000241169	9	24	14	47	1.63449	0.699561
ENSG00000237429	1	2	0	3	0.157784	0.0446528
ENSG00000126705	534	244	271	1049	2.429	15.6136
ENSG00000000938	1	1	2	4	0.0225776	0.0595371
ENSG00000235912	1	0	7	8	0.620178	0.119074
ENSG00000233975	0	1	1	2	0.0675024	0.0297686
ENSG00000126709	23	18	15	56	1.00667	0.833519
ENSG00000225886	0	1	2	3	0.0678614	0.0446528
ENSG00000206767	0	0	0	0	0	0
ENSG00000226662	0	0	0	0	0	0
ENSG00000207095	0	0	0	0	0	0
ENSG00000287244	2	3	2	7	0.111433	0.10419
ENSG00000009780	220	252	243	715	10.1355	10.6423
ENSG00000231344	9	8	7	24	1.02356	0.357223
ENSG00000230833	1	11	4	16	0.352291	0.238148
ENSG00000117758	896	830	907	2633	12.917	39.1903
ENSG00000269971	22	6	8	36	2.91214	0.535834
ENSG00000270031	4	6	7	17	0.704826	0.253033
ENSG00000223062	0	0	0	0	0	0
ENSG00000286433	6	9	8	23	0.232725	0.342338
ENSG00000117751	1449	1318	1308	4075	22.8795	60.6534
ENSG00000252947	24	12	26	62	5.55919	0.922825
ENSG00000130775	133	77	50	260	1.65593	3.86991
ENSG00000117748	1127	941	1046	3114	29.2611	46.3496
ENSG00000130768	449	322	308	1079	8.39526	16.0601
ENSG00000227050	20	13	19	52	1.57634	0.773982
ENSG00000158156	362	233	274	869	5.32939	12.9344
ENSG00000158161	1642	1487	1730	4859	12.0558	72.3227
ENSG00000238231	9	7	17	33	1.33837	0.491181
ENSG00000240750	15	29	41	85	4.25981	1.26516
ENSG00000228589	5	13	12	30	0.655695	0.446528
ENSG00000228943	0	0	0	0	0	0
ENSG00000214812	0	0	0	0	0	0
ENSG00000253005	0	0	0	0	0	0
ENSG00000169403	82	53	49	184	0.653473	2.73871
ENSG00000126698	2214	3193	3409	8816	82.0124	131.22
ENSG00000130770	390	638	749	1777	44.1559	26.4494
ENSG00000270605	60	55	68	183	1.40042	2.72382
ENSG00000271398	0	0	0	0	0	0
ENSG00000130766	3695	2220	2253	8168	35.1169	121.575
ENSG00000130772	239	158	207	604	8.12848	8.9901
ENSG00000204138	2424	3128	3776	9328	45.1074	138.841
ENSG00000206779	35	37	34	106	15.6211	1.57773
ENSG00000229820	31	40	49	120	4.53328	1.78611
ENSG00000221216	11	9	7	27	3.3771	0.401875
ENSG00000180198	2302	1750	1850	5902	32.7055	87.847
ENSG00000242125	4812	2765	3334	10911	73.7857	162.402
ENSG00000274266	0	0	0	0	0	0
ENSG00000200087	810	482	434	1726	125.933	25.6903
ENSG00000231468	37	24	20	81	1.9732	1.20563
ENSG00000279443	54	36	53	143	1.02182	2.12845
ENSG00000180098	330	302	269	901	11.8469	13.4107
ENSG00000197989	425	269	255	949	7.54953	14.1252
ENSG00000221539	3	5	2	10	2.01139	0.148843
ENSG00000278274	0	0	0	0	0	0
ENSG00000273544	0	0	0	0	0	0
ENSG00000274582	0	0	0	0	0	0
ENSG00000280498	0	0	0	0	0	0
ENSG00000120656	420	352	441	1213	13.2852	18.0546
ENSG00000188060	35	23	25	83	0.633536	1.23539
ENSG00000229388	24	27	32	83	1.79563	1.23539
ENSG00000270103	0	0	0	0	0	0
ENSG00000274978	2	0	0	2	0.222153	0.0297686
ENSG00000162419	760	661	678	2099	4.91382	31.2421
ENSG00000252777	1	2	1	4	0.457978	0.0595371
ENSG00000198492	3601	3266	3717	10584	55.7647	157.535
ENSG00000116329	18	20	9	47	0.574824	0.699561
ENSG00000233427	2	2	2	6	0.0823094	0.0893057
ENSG00000199756	1	0	0	1	0.135312	0.0148843
ENSG00000159023	3135	2952	3427	9514	23.4802	141.609
ENSG00000225616	10	1	9	20	0.899352	0.297686
ENSG00000206704	0	1	6	7	1.03158	0.10419
ENSG00000277958	4	2	1	7	0.369468	0.10419
ENSG00000253304	103	33	25	161	0.938648	2.39637
ENSG00000225750	29	21	31	81	4.32124	1.20563
ENSG00000116350	2443	2790	2939	8172	86.9438	121.634
ENSG00000277916	0	0	0	0	0	0
ENSG00000116353	548	398	445	1391	8.23222	20.704
ENSG00000237934	66	43	35	144	3.74055	2.14334
ENSG00000060656	365	186	195	746	2.08051	11.1037
ENSG00000230523	0	3	0	3	0.0207881	0.0446528
ENSG00000225011	0	0	0	0	0	0
ENSG00000228176	0	0	0	0	0	0
ENSG00000284676	0	0	0	0	0	0
ENSG00000270927	0	0	0	0	0	0
ENSG00000233399	0	0	0	0	0	0
ENSG00000233372	0	0	0	0	0	0
ENSG00000231251	0	0	0	0	0	0
ENSG00000236335	0	0	0	0	0	0
ENSG00000231949	0	0	0	0	0	0
ENSG00000162510	3	5	6	14	0.0544073	0.20838
ENSG00000186056	25	13	21	59	0.573969	0.878172
ENSG00000287510	1	1	0	2	0.0276403	0.0297686
ENSG00000162511	2	3	1	6	0.0410224	0.0893057
ENSG00000264773	0	0	0	0	0	0
ENSG00000229607	2	1	0	3	0.100569	0.0446528
ENSG00000223382	0	0	3	3	0.0379701	0.0446528
ENSG00000222784	0	0	0	0	0	0
ENSG00000235143	0	0	0	0	0	0
ENSG00000162512	402	260	269	931	2.64149	13.8573
ENSG00000266210	0	0	0	0	0	0
ENSG00000134644	5483	5284	6006	16773	46.361	249.654
ENSG00000237329	53	65	60	178	5.22564	2.6494
ENSG00000232768	22	38	19	79	7.21385	1.17586
ENSG00000215900	0	0	0	0	0	0
ENSG00000225142	0	0	0	0	0	0
ENSG00000084628	79	64	67	210	1.06971	3.1257
ENSG00000060688	1986	1855	1716	5557	51.2148	82.7119
ENSG00000229447	44	38	34	116	3.95098	1.72658
ENSG00000121766	228	217	248	693	6.04974	10.3148
ENSG00000229044	4	5	7	16	0.542479	0.238148
ENSG00000121769	82	80	92	254	6.04897	3.78061
ENSG00000168528	792	294	392	1478	7.83718	21.999
ENSG00000215899	4	1	6	11	0.122002	0.163727
ENSG00000206981	0	0	2	2	0.278211	0.0297686
ENSG00000260386	16	18	21	55	0.658067	0.818635
ENSG00000265961	0	0	1	1	0.130564	0.0148843
ENSG00000284543	52	36	31	119	3.19716	1.77123
ENSG00000229167	37	29	22	88	2.21627	1.30982
ENSG00000142910	358	179	185	722	4.86926	10.7464
ENSG00000121764	78	62	56	196	1.71204	2.91732
ENSG00000162517	781	567	513	1861	17.1621	27.6996
ENSG00000235790	15	12	6	33	0.545757	0.491181
ENSG00000264078	0	1	4	5	0.155045	0.0744214
ENSG00000084636	65	56	46	167	0.458781	2.48567
ENSG00000121753	25	13	8	46	0.126464	0.684677
ENSG00000266580	2	1	0	3	0.587537	0.0446528
ENSG00000254545	0	0	0	0	0	0
ENSG00000134668	6	3	2	11	0.0413452	0.163727
ENSG00000203620	3	2	1	6	0.0395683	0.0893057
ENSG00000269967	48	61	64	173	4.38668	2.57498
ENSG00000184007	6519	6001	6636	19156	128.84	285.123
ENSG00000228634	52	57	50	159	4.57756	2.3666
ENSG00000284702	2	0	0	2	0.0158935	0.0297686
ENSG00000121774	7655	6247	6569	20471	153.191	304.696
ENSG00000203325	42	61	58	161	3.84033	2.39637
ENSG00000121775	401	279	344	1024	7.64368	15.2415
ENSG00000266203	6	2	1	9	2.27048	0.133958
ENSG00000276493	1	0	0	1	0.0511487	0.0148843
ENSG00000025800	3510	2801	3144	9455	19.134	140.731
ENSG00000250135	0	0	0	0	0	0
ENSG00000084652	4226	3646	4037	11909	36.4351	177.257
ENSG00000160050	45	42	57	144	2.43561	2.14334
ENSG00000224066	1	0	0	1	0.0189367	0.0148843
ENSG00000160051	121	100	124	345	2.28023	5.13508
ENSG00000222046	46	41	54	141	1.55573	2.09868
ENSG00000160055	130	55	81	266	2.57426	3.95922
ENSG00000084623	3591	2603	2806	9000	90.0259	133.958
ENSG00000220785	26	26	19	71	0.684002	1.05678
ENSG00000183615	3	4	1	8	0.125738	0.119074
ENSG00000182866	11	5	9	25	0.171795	0.372107
ENSG00000277617	0	0	0	0	0	0
ENSG00000252450	0	2	1	3	0.405935	0.0446528
ENSG00000116478	4636	4584	4898	14118	99.2145	210.136
ENSG00000175130	7068	5483	5273	17824	171.602	265.297
ENSG00000233775	10	2	3	15	0.324984	0.223264
ENSG00000162526	31	29	34	94	5.25986	1.39912
ENSG00000225828	115	45	58	218	4.64202	3.24477
ENSG00000160058	1895	1516	1569	4980	25.3414	74.1237
ENSG00000224333	10	2	11	23	0.339959	0.342338
ENSG00000270850	1	2	5	8	0.349191	0.119074
ENSG00000229259	4	2	0	6	0.0495867	0.0893057
ENSG00000263529	0	0	0	0	0	0
ENSG00000254553	1	2	3	6	0.0259082	0.0893057
ENSG00000273274	5	1	6	12	0.0139203	0.178611
ENSG00000160062	148	169	162	479	1.00743	7.12957
ENSG00000176261	652	728	805	2185	20.3136	32.5221
ENSG00000200591	11	11	15	37	5.3992	0.550718
ENSG00000162521	5434	4607	4642	14683	27.7237	218.546
ENSG00000162520	5	2	4	11	0.0467391	0.163727
ENSG00000224409	1	1	1	3	0.113045	0.0446528
ENSG00000162522	1854	885	1152	3891	10.5434	57.9147
ENSG00000134684	9015	7876	7985	24876	113.473	370.261
ENSG00000116497	1330	1228	1322	3880	13.6851	57.751
ENSG00000160097	38	23	35	96	0.50473	1.42889
ENSG00000121905	3	1	1	5	0.0527064	0.0744214
ENSG00000121900	11	10	17	38	0.549129	0.565603
ENSG00000287691	15	17	7	39	1.00954	0.580487
ENSG00000116514	311	324	300	935	5.19865	13.9168
ENSG00000278966	5	4	2	11	0.179722	0.163727
ENSG00000217644	7	7	10	24	0.67913	0.357223
ENSG00000239670	8	1	9	18	0.310448	0.267917
ENSG00000236065	24	34	43	101	0.894829	1.50331
ENSG00000004455	2800	2142	2523	7465	39.1236	111.111
ENSG00000276645	26	23	10	59	2.54543	0.878172
ENSG00000142920	22	21	9	52	0.147707	0.773982
ENSG00000278997	0	1	3	4	0.0437773	0.0595371
ENSG00000116525	43	34	42	119	0.464037	1.77123
ENSG00000279179	7	6	5	18	0.0777021	0.267917
ENSG00000284721	0	0	0	0	0	0
ENSG00000160094	516	435	486	1437	6.71123	21.3887
ENSG00000270115	37	35	54	126	3.99876	1.87542
ENSG00000184389	7	4	5	16	0.232794	0.238148
ENSG00000225313	535	518	571	1624	44.2712	24.1721
ENSG00000134686	3228	1768	1901	6897	26.5263	102.657
ENSG00000284154	18	16	17	51	7.59098	0.759098
ENSG00000222112	91	67	58	216	10.7525	3.215
ENSG00000233246	25	27	37	89	2.70347	1.3247
ENSG00000234512	1	0	0	1	0.00550047	0.0148843
ENSG00000121903	362	314	344	1020	3.5176	15.182
ENSG00000235907	4	6	2	12	0.242678	0.178611
ENSG00000121904	5	6	3	14	0.0152124	0.20838
ENSG00000227000	0	0	0	0	0	0
ENSG00000176256	0	0	0	0	0	0
ENSG00000231163	0	0	0	0	0	0
ENSG00000201148	0	0	0	0	0	0
ENSG00000142698	0	2	0	2	0.00976018	0.0297686
ENSG00000270241	0	0	0	0	0	0
ENSG00000287703	0	0	0	0	0	0
ENSG00000207941	0	0	1	1	0.155045	0.0148843
ENSG00000163866	645	448	605	1698	9.65374	25.2735
ENSG00000189280	1	1	0	2	0.0219694	0.0297686
ENSG00000189433	1	2	0	3	0.030923	0.0446528
ENSG00000255811	0	2	0	2	0.0531581	0.0297686
ENSG00000188910	0	2	4	6	0.0407416	0.0893057
ENSG00000187513	3	1	2	6	0.0550929	0.0893057
ENSG00000230163	0	0	0	0	0	0
ENSG00000116544	44	17	12	73	0.277111	1.08655
ENSG00000284773	12	26	15	53	0.249405	0.788867
ENSG00000241014	15	6	10	31	0.244522	0.461413
ENSG00000271741	0	0	0	0	0	0
ENSG00000243749	0	0	0	0	0	0
ENSG00000163867	232	309	300	841	2.4439	12.5177
ENSG00000197056	1309	1745	1746	4800	15.5045	71.4445
ENSG00000233940	5	1	4	10	0.311387	0.148843
ENSG00000228348	8	9	11	28	0.900129	0.41676
ENSG00000284640	7	9	7	23	0.181516	0.342338
ENSG00000116560	11229	13588	15155	39972	159.079	594.954
ENSG00000201868	0	0	0	0	0	0
ENSG00000146463	2881	3004	3367	9252	18.6953	137.709
ENSG00000240374	4	0	1	5	0.245615	0.0744214
ENSG00000201542	9	10	9	28	2.74184	0.41676
ENSG00000229994	44	76	94	214	3.59507	3.18524
ENSG00000227409	21	18	29	68	2.20508	1.01213
ENSG00000278702	0	0	0	0	0	0
ENSG00000142687	2556	2361	2494	7411	23.0913	110.307
ENSG00000236274	50	48	37	135	2.00337	2.00938
ENSG00000020129	811	287	308	1406	6.09592	20.9273
ENSG00000239636	0	4	1	5	0.087349	0.0744214
ENSG00000116819	24	26	43	93	0.616587	1.38424
ENSG00000126067	3669	3754	4035	11458	38.5323	170.544
ENSG00000142686	108	72	72	252	7.62365	3.75084
ENSG00000092853	1467	1760	1993	5220	9.12781	77.6959
ENSG00000232335	0	2	0	2	0.0552292	0.0297686
ENSG00000134698	1012	923	1012	2947	6.0319	43.864
ENSG00000092847	8674	6568	7198	22440	24.3585	334.003
ENSG00000271164	57	32	64	153	4.7149	2.27729
ENSG00000286899	38	43	62	143	1.18116	2.12845
ENSG00000271914	0	0	0	0	0	0
ENSG00000126070	1748	1802	1986	5536	22.8951	82.3994
ENSG00000271554	36	17	16	69	2.79841	1.02702
ENSG00000232862	4	3	5	12	0.106697	0.178611
ENSG00000092850	10	2	3	15	0.12846	0.223264
ENSG00000116863	352	279	233	864	7.78923	12.86
ENSG00000171812	26	21	22	69	0.219965	1.02702
ENSG00000054116	968	893	849	2710	30.1919	40.3364
ENSG00000116871	1372	733	780	2885	13.2616	42.9411
ENSG00000264592	0	0	0	0	0	0
ENSG00000054118	5472	5787	7407	18666	72.6353	277.83
ENSG00000231849	30	18	29	77	4.42506	1.14609
ENSG00000214193	316	229	253	798	4.66889	11.8777
ENSG00000142694	0	0	0	0	0	0
ENSG00000286379	9	6	11	26	0.079334	0.386991
ENSG00000196182	2274	1417	1477	5168	20.0005	76.9219
ENSG00000181817	338	222	232	792	11.718	11.7883
ENSG00000222821	0	0	2	2	0.214162	0.0297686
ENSG00000116885	24	36	25	85	0.864773	1.26516
ENSG00000201448	0	1	0	1	0.115382	0.0148843
ENSG00000116898	1139	1097	1195	3431	53.5865	51.068
ENSG00000119535	199	142	164	505	2.5454	7.51656
ENSG00000230214	0	0	0	0	0	0
ENSG00000284705	0	0	0	0	0	0
ENSG00000284720	0	0	1	1	0.00978585	0.0148843
ENSG00000234481	0	0	0	0	0	0
ENSG00000163873	0	0	2	2	0.0031365	0.0297686
ENSG00000284650	0	0	0	0	0	0
ENSG00000223944	0	3	0	3	0.0158119	0.0446528
ENSG00000264698	0	0	0	0	0	0
ENSG00000207328	0	0	0	0	0	0
ENSG00000252368	0	0	0	0	0	0
ENSG00000230451	0	0	1	1	0.10265	0.0148843
ENSG00000233621	4	3	2	9	0.0960276	0.133958
ENSG00000163874	399	244	283	926	5.06536	13.7828
ENSG00000283724	0	0	0	0	0	0
ENSG00000163875	619	780	858	2257	24.8659	33.5938
ENSG00000263675	5	6	7	18	4.46528	0.267917
ENSG00000163877	565	574	676	1815	29.0171	27.015
ENSG00000232273	33	16	31	80	2.23824	1.19074
ENSG00000237749	1	1	0	2	0.117662	0.0297686
ENSG00000163879	141	132	123	396	2.2259	5.89417
ENSG00000134697	1921	2487	2754	7162	45.3622	106.601
ENSG00000284748	0	0	0	0	0	0
ENSG00000169218	1	0	0	1	0.00641564	0.0148843
ENSG00000116922	853	656	642	2151	12.4576	32.0161
ENSG00000134690	1195	822	1092	3109	20.0935	46.2752
ENSG00000183317	4	6	2	12	0.0563976	0.178611
ENSG00000200421	0	0	1	1	0.148843	0.0148843
ENSG00000214141	0	0	2	2	0.0157339	0.0297686
ENSG00000227416	0	0	0	0	0	0
ENSG00000185090	47	17	23	87	0.482284	1.29493
ENSG00000233728	0	0	0	0	0	0
ENSG00000196449	404	333	368	1105	8.89996	16.4471
ENSG00000197982	273	93	83	449	5.02862	6.68304
ENSG00000188786	855	760	876	2491	4.67138	37.0767
ENSG00000235673	16	10	5	31	0.667746	0.461413
ENSG00000204084	938	760	808	2506	7.94631	37.3
ENSG00000230955	0	0	0	0	0	0
ENSG00000252448	2	5	1	8	1.47005	0.119074
ENSG00000222282	1	0	3	4	0.626706	0.0595371
ENSG00000277168	0	0	0	0	0	0
ENSG00000183431	3707	4448	4652	12807	68.7177	190.623
ENSG00000212541	9	7	1	17	2.3429	0.253033
ENSG00000183386	189	94	83	366	3.28964	5.44765
ENSG00000183520	769	834	1008	2611	19.2105	38.8628
ENSG00000185668	0	5	2	7	0.0351399	0.10419
ENSG00000224592	1	4	0	5	0.12988	0.0744214
ENSG00000223589	0	0	1	1	0.0437773	0.0148843
ENSG00000265596	0	0	0	0	0	0
ENSG00000284623	1	0	3	4	0.0381159	0.0595371
ENSG00000286552	0	0	2	2	0.0288176	0.0297686
ENSG00000287987	0	0	0	0	0	0
ENSG00000237290	0	0	0	0	0	0
ENSG00000275350	0	0	0	0	0	0
ENSG00000200796	0	0	0	0	0	0
ENSG00000238063	1	0	1	2	0.0227241	0.0297686
ENSG00000215895	1	0	2	3	0.0227821	0.0446528
ENSG00000284632	0	3	0	3	0.0501717	0.0446528
ENSG00000116954	249	241	183	673	3.73634	10.0171
ENSG00000273637	0	0	0	0	0	0
ENSG00000228436	15	13	10	38	0.897782	0.565603
ENSG00000214114	401	343	350	1094	6.43104	16.2834
ENSG00000274944	0	0	0	0	0	0
ENSG00000131233	0	4	0	4	0.0261013	0.0595371
ENSG00000158315	6	22	14	42	0.293631	0.62514
ENSG00000199963	0	0	0	0	0	0
ENSG00000207466	1	0	0	1	0.147369	0.0148843
ENSG00000235549	0	0	0	0	0	0
ENSG00000174574	4489	3519	4101	12109	67.0512	180.234
ENSG00000168653	361	746	819	1926	52.6969	28.6671
ENSG00000127603	16065	16861	17935	50861	30.4909	757.029
ENSG00000206654	14	4	5	23	3.29172	0.342338
ENSG00000222378	9	7	4	20	2.23824	0.297686
ENSG00000287422	20	35	24	79	0.6058	1.17586
ENSG00000226438	3	6	4	13	0.346766	0.193496
ENSG00000217897	5	2	7	14	0.723541	0.20838
ENSG00000183682	189	100	153	442	1.16729	6.57885
ENSG00000237624	19	25	21	65	0.630279	0.967478
ENSG00000243970	134	93	108	335	1.80857	4.98623
ENSG00000090621	4906	3881	4090	12877	61.0009	191.665
ENSG00000228060	89	70	89	248	2.80494	3.6913
ENSG00000201457	0	0	0	0	0	0
ENSG00000163909	30	15	30	75	0.273809	1.11632
ENSG00000225903	0	0	0	0	0	0
ENSG00000116981	1	0	4	5	0.067228	0.0744214
ENSG00000116983	2	5	2	9	0.0281544	0.133958
ENSG00000084072	1160	954	1109	3223	40.0434	47.972
ENSG00000225333	1	0	1	2	0.0524094	0.0297686
ENSG00000252413	0	0	0	0	0	0
ENSG00000116985	188	119	160	467	1.44031	6.95096
ENSG00000198754	14	5	12	31	0.25269	0.461413
ENSG00000285905	9	5	5	19	0.232185	0.282801
ENSG00000261798	7	0	0	7	0.0871153	0.10419
ENSG00000229213	0	0	0	0	0	0
ENSG00000284719	7	5	7	19	0.25756	0.282801
ENSG00000284678	2	1	0	3	0.0663489	0.0446528
ENSG00000043514	929	810	879	2618	6.57117	38.967
ENSG00000202222	17	41	34	92	12.1182	1.36935
ENSG00000116990	124	79	65	268	1.22512	3.98899
ENSG00000236546	3	3	1	7	0.132726	0.10419
ENSG00000207356	0	0	0	0	0	0
ENSG00000168389	2	5	3	10	0.0684964	0.148843
ENSG00000228477	2	0	0	2	0.0410601	0.0297686
ENSG00000131236	5217	3932	4963	14112	67.648	210.047
ENSG00000131238	2203	1953	2176	6332	39.467	94.2472
ENSG00000226745	0	1	0	1	0.0217289	0.0148843
ENSG00000117000	2558	2203	2449	7210	17.2201	107.316
ENSG00000207508	9	10	17	36	5.00779	0.535834
ENSG00000188800	5	4	6	15	0.405198	0.223264
ENSG00000259943	204	179	170	553	5.34134	8.231
ENSG00000084073	3022	3072	3294	9388	41.6245	139.734
ENSG00000231296	7	5	16	28	1.3315	0.41676
ENSG00000049089	569	311	410	1290	6.73237	19.2007
ENSG00000227311	0	0	0	0	0	0
ENSG00000084070	1751	1543	1685	4979	25.5108	74.1088
ENSG00000213172	0	1	0	1	0.0356083	0.0148843
ENSG00000284677	15	7	18	40	0.884652	0.595371
ENSG00000187801	680	678	746	2104	14.849	31.3165
ENSG00000260920	404	492	580	1476	8.97068	21.9692
ENSG00000279667	8	4	6	18	0.266584	0.267917
ENSG00000187815	136	171	158	465	2.47539	6.92119
ENSG00000238287	22	26	29	77	1.89436	1.14609
ENSG00000164002	200	107	89	396	3.11531	5.89417
ENSG00000227278	0	0	0	0	0	0
ENSG00000238186	18	12	6	36	0.981381	0.535834
ENSG00000117010	140	186	201	527	3.73169	7.84401
ENSG00000286838	2	0	1	3	0.0620178	0.0446528
ENSG00000236505	2	3	0	5	0.590646	0.0744214
ENSG00000233910	1	1	1	3	0.0619318	0.0446528
ENSG00000117016	144	78	96	318	0.652046	4.7332
ENSG00000287743	16	4	9	29	0.25816	0.431644
ENSG00000237899	23	15	23	61	1.92769	0.907941
ENSG00000272145	128	109	133	370	3.26448	5.50718
ENSG00000066136	1140	1051	1218	3409	27.2505	50.7405
ENSG00000198974	7	9	12	28	4.53	0.41676
ENSG00000207962	3	7	1	11	1.83963	0.163727
ENSG00000117013	34	18	19	71	0.2444	1.05678
ENSG00000264582	1	0	1	2	0.100569	0.0297686
ENSG00000179862	64	29	34	127	1.44298	1.8903
ENSG00000229528	0	0	0	0	0	0
ENSG00000228940	0	1	0	1	0.016161	0.0148843
ENSG00000286668	0	1	2	3	0.0329785	0.0446528
ENSG00000233118	0	0	0	0	0	0
ENSG00000171793	3249	3336	3148	9733	49.158	144.869
ENSG00000281207	371	219	211	801	2.48381	11.9223
ENSG00000171790	338	209	179	726	5.10439	10.806
ENSG00000010803	1347	1253	1578	4178	18.714	62.1865
ENSG00000215893	44	25	40	109	3.25127	1.62239
ENSG00000287400	11	2	6	19	0.063737	0.282801
ENSG00000235358	12	3	10	25	0.349068	0.372107
ENSG00000213987	0	0	0	0	0	0
ENSG00000286640	0	0	0	0	0	0
ENSG00000204060	6	0	1	7	0.0705894	0.10419
ENSG00000229901	0	0	2	2	0.0755547	0.0297686
ENSG00000252563	0	0	0	0	0	0
ENSG00000127129	0	0	0	0	0	0
ENSG00000127124	12	4	7	23	0.0271331	0.342338
ENSG00000230881	0	0	0	0	0	0
ENSG00000230638	0	0	0	0	0	0
ENSG00000284895	0	0	0	0	0	0
ENSG00000287587	1	0	1	2	0.0250577	0.0297686
ENSG00000227538	0	0	0	0	0	0
ENSG00000228776	0	0	0	0	0	0
ENSG00000044012	0	0	0	0	0	0
ENSG00000197273	1	0	0	1	0.0249318	0.0148843
ENSG00000198815	3096	2710	3257	9063	25.2048	134.896
ENSG00000227527	7	12	10	29	0.653017	0.431644
ENSG00000177181	34	22	31	87	0.122429	1.29493
ENSG00000235002	0	0	1	1	0.0374919	0.0148843
ENSG00000066185	4	5	1	10	0.0972829	0.148843
ENSG00000127125	590	532	565	1687	11.0664	25.1098
ENSG00000186409	58	54	68	180	0.733416	2.67917
ENSG00000230116	1	0	0	1	0.0197143	0.0148843
ENSG00000236876	3	1	0	4	0.441016	0.0595371
ENSG00000200254	0	0	0	0	0	0
ENSG00000236180	0	0	0	0	0	0
ENSG00000171960	433	371	404	1208	7.80391	17.9802
ENSG00000285728	159	166	205	530	3.8651	7.88867
ENSG00000234917	10	11	10	31	0.767741	0.461413
ENSG00000065978	5709	12256	16520	34485	172.301	513.284
ENSG00000164007	28	12	14	54	0.282911	0.803751
ENSG00000117385	1190	1080	1082	3352	17.7363	49.8921
ENSG00000164008	256	144	222	622	1.94496	9.25802
ENSG00000283580	0	0	0	0	0	0
ENSG00000228452	0	0	0	0	0	0
ENSG00000274386	120	107	106	333	3.83034	4.95646
ENSG00000177868	48	84	50	182	3.3568	2.70894
ENSG00000164010	258	195	246	699	3.02445	10.4041
ENSG00000228192	112	77	100	289	1.37386	4.30156
ENSG00000164011	243	235	232	710	5.46141	10.5678
ENSG00000233708	1	0	0	1	0.00758628	0.0148843
ENSG00000237090	4	1	1	6	0.0673497	0.0893057
ENSG00000225099	0	0	0	0	0	0
ENSG00000117394	2007	959	1119	4085	17.9676	60.8023
ENSG00000284138	18	6	4	28	0.947181	0.41676
ENSG00000227533	11	7	17	35	0.296331	0.52095
ENSG00000283973	8	7	6	21	0.411818	0.31257
ENSG00000207256	2	0	0	2	0.278211	0.0297686
ENSG00000283136	0	0	0	0	0	0
ENSG00000277513	1	0	1	2	0.0722538	0.0297686
ENSG00000186973	102	86	73	261	7.24775	3.8848
ENSG00000117395	1090	1605	1535	4230	41.8899	62.9605
ENSG00000284410	0	0	0	0	0	0
ENSG00000243710	9	4	3	16	0.0572197	0.238148
ENSG00000199240	0	0	0	0	0	0
ENSG00000179178	2	2	1	5	0.0402278	0.0744214
ENSG00000253313	76	67	57	200	2.00327	2.97686
ENSG00000066056	12	4	7	23	0.0879369	0.342338
ENSG00000117400	43	56	56	155	0.63503	2.30706
ENSG00000287113	1	7	4	12	0.320667	0.178611
ENSG00000234694	28	23	25	76	1.71135	1.13121
ENSG00000117399	3276	2008	2057	7341	66.2617	109.265
ENSG00000066322	1308	775	888	2971	44.9402	44.2212
ENSG00000283836	0	0	0	0	0	0
ENSG00000159479	1050	903	1016	2969	29.7987	44.1914
ENSG00000229431	61	57	57	175	3.56327	2.60475
ENSG00000198198	2040	1234	1481	4755	5.0067	70.7747
ENSG00000229372	0	0	0	0	0	0
ENSG00000274975	0	0	0	0	0	0
ENSG00000178922	0	0	0	0	0	0
ENSG00000229348	5	10	10	25	0.682765	0.372107
ENSG00000142949	12271	7596	8346	28213	54.3951	419.93
ENSG00000284989	0	0	0	0	0	0
ENSG00000066135	1254	1049	891	3194	10.5975	47.5404
ENSG00000236200	189	192	177	558	10.4602	8.30543
ENSG00000126091	546	516	526	1588	9.08387	23.6362
ENSG00000229444	35	22	28	85	2.69758	1.26516
ENSG00000283414	13	11	16	40	6.61523	0.595371
ENSG00000233674	52	36	29	117	6.42605	1.74146
ENSG00000283477	0	0	0	0	0	0
ENSG00000224751	35	24	18	77	0.873544	1.14609
ENSG00000117407	34	12	12	58	0.444307	0.863288
ENSG00000237950	19	20	22	61	0.408247	0.907941
ENSG00000288573	8	4	8	20	1.01254	0.297686
ENSG00000117408	577	373	403	1353	5.18631	20.1384
ENSG00000285649	5	2	5	12	0.0873832	0.178611
ENSG00000132768	782	365	409	1556	9.3917	23.1599
ENSG00000117410	1721	626	672	3019	45.5275	44.9356
ENSG00000117411	1322	527	595	2444	18.8288	36.3772
ENSG00000159214	190	108	119	417	4.21654	6.20674
ENSG00000196517	1962	878	1196	4036	18.7377	60.0729
ENSG00000230615	60	44	45	149	0.838789	2.21776
ENSG00000227163	0	0	0	0	0	0
ENSG00000271647	0	0	0	0	0	0
ENSG00000239560	0	0	0	0	0	0
ENSG00000171872	1	0	2	3	0.0141306	0.0446528
ENSG00000233514	0	3	6	9	0.372107	0.133958
ENSG00000283039	0	1	0	1	0.00471171	0.0148843
ENSG00000226804	0	0	0	0	0	0
ENSG00000200171	0	0	0	0	0	0
ENSG00000238037	0	0	0	0	0	0
ENSG00000227994	0	0	1	1	0.0695527	0.0148843
ENSG00000271329	0	4	0	4	0.0747954	0.0595371
ENSG00000178028	1085	770	906	2761	26.4791	41.0955
ENSG00000117419	1088	743	721	2552	26.8064	37.9847
ENSG00000233602	59	17	23	99	2.38052	1.47354
ENSG00000199385	0	0	0	0	0	0
ENSG00000187147	2025	1609	1646	5280	26.1093	78.589
ENSG00000263381	21	9	6	36	8.93057	0.535834
ENSG00000126106	251	127	118	496	3.99924	7.3826
ENSG00000198520	362	248	268	878	5.89197	13.0684
ENSG00000199377	11	22	15	48	6.10637	0.714445
ENSG00000200169	39	63	95	197	25.2776	2.9322
ENSG00000142945	1691	1415	1509	4615	24.001	68.6909
ENSG00000225721	22	19	7	48	1.2318	0.714445
ENSG00000142937	23613	22487	21122	67222	1286.06	1000.55
ENSG00000264294	0	0	0	0	0	0
ENSG00000200913	45	24	18	87	12.4513	1.29493
ENSG00000202031	0	0	0	0	0	0
ENSG00000207421	0	0	0	0	0	0
ENSG00000281859	0	0	0	0	0	0
ENSG00000234093	34	33	11	78	3.01552	1.16097
ENSG00000142959	33	19	21	73	0.432545	1.08655
ENSG00000173846	116	66	65	247	1.57112	3.67642
ENSG00000188396	14	4	9	27	0.462457	0.401875
ENSG00000222009	15	12	25	52	0.492355	0.773982
ENSG00000117425	7	12	7	26	0.0900398	0.386991
ENSG00000202444	0	0	0	0	0	0
ENSG00000226499	3	6	0	9	0.826904	0.133958
ENSG00000070785	642	639	573	1854	14.5239	27.5954
ENSG00000253039	1	4	2	7	0.955871	0.10419
ENSG00000229815	4	2	5	11	0.195145	0.163727
ENSG00000232369	1	2	1	4	0.12101	0.0595371
ENSG00000268949	7	2	8	17	0.0808411	0.253033
ENSG00000126107	555	326	410	1291	5.34212	19.2156
ENSG00000126088	916	739	757	2412	26.892	35.9009
ENSG00000162415	493	328	396	1217	3.08694	18.1142
ENSG00000234315	1	5	7	13	0.427143	0.193496
ENSG00000281912	15	14	15	44	0.382987	0.654908
ENSG00000186603	71	45	61	177	1.47592	2.63452
ENSG00000132781	224	203	176	603	4.92332	8.97522
ENSG00000288208	0	0	0	0	0	0
ENSG00000132773	742	558	561	1861	12.7472	27.6996
ENSG00000070759	226	174	185	585	2.83533	8.7073
ENSG00000236872	5	1	2	8	0.366382	0.119074
ENSG00000280670	175	91	121	387	2.58421	5.76022
ENSG00000132763	564	478	575	1617	15.939	24.0679
ENSG00000117450	5050	4207	3951	13208	151.691	196.592
ENSG00000234379	2	4	0	6	0.149341	0.0893057
ENSG00000117448	2722	1595	1502	5819	47.6411	86.6116
ENSG00000281133	0	0	0	0	0	0
ENSG00000280836	3	4	2	9	1.35312	0.133958
ENSG00000132780	4384	5822	6171	16377	75.5844	243.76
ENSG00000281112	4	7	10	21	3.72107	0.31257
ENSG00000281825	2	6	7	15	3.23571	0.223264
ENSG00000159588	198	125	157	480	3.18238	7.14445
ENSG00000159592	4101	3942	4345	12388	50.6417	184.386
ENSG00000225447	70	47	89	206	8.0266	3.06616
ENSG00000234329	112	123	169	404	7.63103	6.01325
ENSG00000159596	1156	775	1054	2985	30.3273	44.4296
ENSG00000197429	507	526	482	1515	11.5818	22.5497
ENSG00000230896	42	53	49	144	3.58417	2.14334
ENSG00000236111	1	0	1	2	0.043713	0.0297686
ENSG00000086015	2496	1780	1819	6095	15.8131	90.7197
ENSG00000232467	12	18	21	51	1.26306	0.759098
ENSG00000117461	631	500	519	1650	4.74663	24.5591
ENSG00000278139	0	0	0	0	0	0
ENSG00000226957	5	3	3	11	0.252276	0.163727
ENSG00000233114	7	5	2	14	0.922035	0.20838
ENSG00000227857	14	24	25	63	2.7661	0.937709
ENSG00000117472	20	6	4	30	0.275805	0.446528
ENSG00000250719	0	0	0	0	0	0
ENSG00000085998	1218	813	843	2874	14.5799	42.7774
ENSG00000171357	8	3	1	12	0.0965989	0.178611
ENSG00000085999	604	432	461	1497	7.15535	22.2818
ENSG00000132128	1502	853	1012	3367	12.1403	50.1154
ENSG00000173660	971	1492	1507	3970	87.6715	59.0906
ENSG00000117481	1361	1134	1174	3669	14.1222	54.6104
ENSG00000225779	8	13	26	47	1.89071	0.699561
ENSG00000117480	172	96	89	357	2.6022	5.31369
ENSG00000232022	8	3	3	14	0.16832	0.20838
ENSG00000224863	2	1	1	4	0.0424961	0.0595371
ENSG00000197587	3	8	1	12	0.0353686	0.178611
ENSG00000282881	0	0	0	0	0	0
ENSG00000269956	37	19	32	88	0.535712	1.30982
ENSG00000162456	2	1	2	5	0.025698	0.0744214
ENSG00000079277	591	496	621	1708	9.05032	25.4223
ENSG00000142961	104	67	62	233	1.23198	3.46804
ENSG00000123472	1720	1586	1684	4990	41.7496	74.2725
ENSG00000233647	5	3	2	10	0.319405	0.148843
ENSG00000186118	9	7	13	29	0.430353	0.431644
ENSG00000228237	8	3	0	11	0.333456	0.163727
ENSG00000159658	2039	2128	2308	6475	30.412	96.3757
ENSG00000236476	0	0	0	0	0	0
ENSG00000142973	0	2	1	3	0.0291088	0.0446528
ENSG00000154198	0	0	0	0	0	0
ENSG00000238145	0	0	0	0	0	0
ENSG00000187048	0	1	0	1	0.00845698	0.0148843
ENSG00000259832	0	0	0	0	0	0
ENSG00000261196	0	0	0	0	0	0
ENSG00000261593	0	0	0	0	0	0
ENSG00000261290	0	0	0	0	0	0
ENSG00000186377	2	0	0	2	0.0131953	0.0297686
ENSG00000186160	8	7	13	28	0.192766	0.41676
ENSG00000225154	1	1	0	2	0.0247659	0.0297686
ENSG00000225506	21	13	21	55	0.888855	0.818635
ENSG00000162365	23	29	20	72	0.608902	1.07167
ENSG00000225514	5	7	2	14	0.310551	0.20838
ENSG00000224805	3	3	3	9	0.20266	0.133958
ENSG00000162366	2	3	8	13	0.251293	0.193496
ENSG00000162367	10	9	7	26	0.0833673	0.386991
ENSG00000226252	0	0	0	0	0	0
ENSG00000123473	2121	2118	2442	6681	19.5482	99.4419
ENSG00000162368	6104	7268	7128	20500	104.139	305.128
ENSG00000225762	92	86	107	285	8.78265	4.24202
ENSG00000186790	39	20	18	77	0.648241	1.14609
ENSG00000237424	192	141	147	480	2.84753	7.14445
ENSG00000186564	110	78	70	258	1.45021	3.84014
ENSG00000271355	0	1	0	1	0.0320092	0.0148843
ENSG00000229554	0	0	0	0	0	0
ENSG00000227883	1	0	1	2	0.123011	0.0297686
ENSG00000227947	11	5	8	24	0.244506	0.357223
ENSG00000269113	649	489	560	1698	3.35905	25.2735
ENSG00000223814	0	0	0	0	0	0
ENSG00000225028	130	106	113	349	2.87472	5.19461
ENSG00000226133	25	16	22	63	1.26206	0.937709
ENSG00000231413	2	0	0	2	0.101947	0.0297686
ENSG00000237180	0	1	2	3	0.167239	0.0446528
ENSG00000242267	43	44	47	134	2.66287	1.99449
ENSG00000279096	13	12	14	39	0.217492	0.580487
ENSG00000223720	15	14	7	36	0.823094	0.535834
ENSG00000117834	608	370	400	1378	6.2685	20.5105
ENSG00000272491	17	8	30	55	0.489029	0.818635
ENSG00000279214	2	1	2	5	0.0783383	0.0744214
ENSG00000132122	247	277	308	832	2.47526	12.3837
ENSG00000224986	10	6	18	34	0.484737	0.506065
ENSG00000206700	1	0	2	3	0.417316	0.0446528
ENSG00000235105	5	8	5	18	0.21314	0.267917
ENSG00000223175	1	2	2	5	0.695527	0.0744214
ENSG00000232514	0	0	0	0	0	0
ENSG00000186094	6	4	7	17	0.0846546	0.253033
ENSG00000287661	0	0	0	0	0	0
ENSG00000162373	0	4	1	5	0.0439583	0.0744214
ENSG00000286597	0	1	0	1	0.025976	0.0148843
ENSG00000229846	8	1	6	15	0.281544	0.223264
ENSG00000230114	0	0	0	0	0	0
ENSG00000225623	0	0	0	0	0	0
ENSG00000237478	0	0	0	0	0	0
ENSG00000215887	0	0	0	0	0	0
ENSG00000279324	0	0	0	0	0	0
ENSG00000233595	0	0	0	0	0	0
ENSG00000162374	4	9	14	27	0.100494	0.401875
ENSG00000230828	0	0	0	0	0	0
ENSG00000237337	1	4	2	7	0.121433	0.10419
ENSG00000233407	0	0	0	0	0	0
ENSG00000284696	0	1	0	1	0.00872466	0.0148843
ENSG00000284645	0	0	0	0	0	0
ENSG00000234080	0	0	0	0	0	0
ENSG00000229316	1	0	0	1	0.0227937	0.0148843
ENSG00000225671	1	0	0	1	0.0250156	0.0148843
ENSG00000142700	1	4	4	9	0.043493	0.133958
ENSG00000284700	0	0	0	0	0	0
ENSG00000185104	2291	2125	2034	6450	14.0747	96.0036
ENSG00000225767	110	79	128	317	9.38035	4.71832
ENSG00000207194	1	7	11	19	2.61853	0.282801
ENSG00000230585	94	81	63	238	4.36801	3.54246
ENSG00000237130	31	16	16	63	2.53435	0.937709
ENSG00000123080	171	94	106	371	1.90154	5.52207
ENSG00000265538	1	0	0	1	0.215714	0.0148843
ENSG00000275816	0	0	0	0	0	0
ENSG00000204006	0	0	0	0	0	0
ENSG00000200262	0	1	0	1	0.135312	0.0148843
ENSG00000213478	0	0	0	0	0	0
ENSG00000203356	4	7	1	12	0.0754908	0.178611
ENSG00000123091	1726	1600	1804	5130	24.8394	76.3563
ENSG00000233406	41	34	32	107	1.83059	1.59262
ENSG00000236434	30	28	35	93	3.18216	1.38424
ENSG00000085831	388	307	333	1028	5.48424	15.301
ENSG00000261664	5	4	3	12	0.219965	0.178611
ENSG00000085832	3084	3255	3457	9796	28.2406	145.806
ENSG00000232027	22	16	38	76	1.18451	1.13121
ENSG00000206595	0	3	3	6	0.834632	0.0893057
ENSG00000238140	23	20	16	59	1.29524	0.878172
ENSG00000227070	38	41	40	119	4.8929	1.77123
ENSG00000252032	5	7	16	28	3.96914	0.41676
ENSG00000227742	52	43	56	151	1.15673	2.24753
ENSG00000117859	4785	3880	4600	13265	58.9021	197.44
ENSG00000236973	13	17	14	44	0.654908	0.654908
ENSG00000232846	22	5	9	36	0.609595	0.535834
ENSG00000212624	10	7	5	22	2.68405	0.327454
ENSG00000078618	5775	5592	6121	17488	66.8283	260.296
ENSG00000266993	45	54	79	178	2.0538	2.6494
ENSG00000272175	10	11	10	31	1.6479	0.461413
ENSG00000283899	0	0	0	0	0	0
ENSG00000230604	21	23	28	72	2.99349	1.07167
ENSG00000169213	5113	4515	5098	14726	17.1507	219.186
ENSG00000200839	3	10	8	21	2.48071	0.31257
ENSG00000229032	8	4	6	18	0.783383	0.267917
ENSG00000264613	0	0	0	0	0	0
ENSG00000117862	255	67	82	404	7.51656	6.01325
ENSG00000285839	0	0	0	0	0	0
ENSG00000198841	83	74	62	219	1.90846	3.25966
ENSG00000223390	24	18	22	64	1.25012	0.952594
ENSG00000228369	54	43	45	142	5.40554	2.11357
ENSG00000134717	3355	3581	4201	11137	185.837	165.766
ENSG00000157077	1486	1359	1415	4260	8.75425	63.407
ENSG00000241745	6	18	12	36	1.69568	0.535834
ENSG00000228407	13	9	23	45	1.96998	0.669792
ENSG00000223429	27	24	21	72	1.27428	1.07167
ENSG00000224255	9	15	24	48	1.01196	0.714445
ENSG00000236004	6	1	8	15	0.56666	0.223264
ENSG00000237663	8	3	6	17	0.73556	0.253033
ENSG00000213735	16	8	13	37	0.9905	0.550718
ENSG00000154222	1045	722	648	2415	6.73389	35.9455
ENSG00000272100	13	6	11	30	1.14202	0.446528
ENSG00000287078	4	7	7	18	0.285322	0.267917
ENSG00000224680	0	2	7	9	0.235842	0.133958
ENSG00000085840	819	762	822	2403	11.4601	35.7669
ENSG00000134748	1552	1842	1940	5334	15.1716	79.3927
ENSG00000134744	3464	3976	4289	11729	29.8016	174.578
ENSG00000272371	18	12	10	40	1.30564	0.595371
ENSG00000236290	7	4	13	24	0.50814	0.357223
ENSG00000116157	188	136	141	465	5.63156	6.92119
ENSG00000182183	5	11	15	31	0.231633	0.461413
ENSG00000162377	1916	1344	1567	4827	18.0156	71.8464
ENSG00000233664	0	1	1	2	0.0927369	0.0297686
ENSG00000239640	0	0	0	0	0	0
ENSG00000162378	1676	1648	1796	5120	9.35865	76.2075
ENSG00000252018	0	5	0	5	0.527811	0.0744214
ENSG00000228929	3	8	8	19	0.621541	0.282801
ENSG00000206627	6	4	2	12	1.70106	0.178611
ENSG00000203995	1082	727	930	2739	9.17166	40.768
ENSG00000242391	33	31	23	87	3.40772	1.29493
ENSG00000121310	2292	1811	1873	5976	53.0719	88.9484
ENSG00000230953	64	79	88	231	19.6472	3.43827
ENSG00000231866	0	3	1	4	0.340212	0.0595371
ENSG00000116171	2278	2458	2624	7360	21.0508	109.548
ENSG00000264834	1	0	1	2	0.300692	0.0297686
ENSG00000266188	0	0	0	0	0	0
ENSG00000265815	1	3	0	4	0.595371	0.0595371
ENSG00000237279	1	0	1	2	0.0753634	0.0297686
ENSG00000236360	2	8	2	12	0.355799	0.178611
ENSG00000226147	2	2	0	4	0.0457626	0.0595371
ENSG00000174348	121	48	65	234	1.07233	3.48292
ENSG00000232993	0	0	0	0	0	0
ENSG00000227644	0	0	0	0	0	0
ENSG00000162383	80	34	60	174	0.95992	2.58986
ENSG00000235563	15	9	6	30	0.238658	0.446528
ENSG00000277397	0	3	5	8	0.165842	0.119074
ENSG00000157184	470	387	417	1274	6.56371	18.9626
ENSG00000236723	1	4	2	7	0.124778	0.10419
ENSG00000162384	490	428	455	1373	18.5446	20.4361
ENSG00000259818	16	19	21	56	0.232113	0.833519
ENSG00000162385	415	525	749	1689	38.3225	25.1395
ENSG00000226754	34	24	34	92	0.830414	1.36935
ENSG00000157193	1118	821	914	2853	5.51205	42.4648
ENSG00000234578	0	0	0	0	0	0
ENSG00000228838	11	20	7	38	0.83793	0.565603
ENSG00000232762	48	26	22	96	1.90012	1.42889
ENSG00000225675	6	3	3	12	0.315011	0.178611
ENSG00000285954	1	0	0	1	0.0167994	0.0148843
ENSG00000226938	0	0	0	0	0	0
ENSG00000230138	0	3	0	3	0.055059	0.0446528
ENSG00000236253	1	0	0	1	0.0323571	0.0148843
ENSG00000288527	0	0	0	0	0	0
ENSG00000143006	1	0	0	1	0.00779281	0.0148843
ENSG00000174332	0	1	0	1	0.00529313	0.0148843
ENSG00000239007	0	0	1	1	0.232567	0.0148843
ENSG00000058804	3983	3925	4222	12130	39.6631	180.546
ENSG00000201003	8	4	9	21	2.29831	0.31257
ENSG00000229687	1	0	0	1	0.0520429	0.0148843
ENSG00000058799	490	457	512	1459	11.9254	21.7162
ENSG00000211452	78	61	76	215	4.02025	3.20012
ENSG00000081870	312	376	421	1109	18.4638	16.5067
ENSG00000116212	1581	1088	1018	3687	31.1102	54.8783
ENSG00000219102	11	11	12	34	0.476073	0.506065
ENSG00000203985	10	5	8	23	0.144082	0.342338
ENSG00000116209	2178	2427	2234	6839	15.7648	101.794
ENSG00000280378	12	13	18	43	0.364686	0.640024
ENSG00000116205	671	586	730	1987	11.0851	29.5751
ENSG00000283749	0	0	0	0	0	0
ENSG00000225183	0	2	5	7	0.437773	0.10419
ENSG00000279049	0	0	0	0	0	0
ENSG00000256407	3	4	1	8	0.0468427	0.119074
ENSG00000157211	2	0	0	2	0.0183417	0.0297686
ENSG00000280425	0	1	7	8	0.0239634	0.119074
ENSG00000215883	429	283	349	1061	2.79855	15.7922
ENSG00000116221	2461	2005	2099	6565	61.7669	97.7153
ENSG00000157216	1486	1359	1902	4747	22.3029	70.6557
ENSG00000198711	65	60	80	205	1.16283	3.05128
ENSG00000225632	20	25	24	69	0.924406	1.02702
ENSG00000232245	0	0	0	0	0	0
ENSG00000287582	0	0	0	0	0	0
ENSG00000235741	0	0	0	0	0	0
ENSG00000237173	0	0	0	0	0	0
ENSG00000227453	0	0	0	0	0	0
ENSG00000162390	130	86	111	327	0.764195	4.86716
ENSG00000162391	528	254	257	1039	7.83026	15.4648
ENSG00000230728	3	0	1	4	0.0955652	0.0595371
ENSG00000184313	11	8	10	29	0.0993884	0.431644
ENSG00000271723	1	0	0	1	0.00244405	0.0148843
ENSG00000243725	40	53	47	140	0.884465	2.0838
ENSG00000162396	314	262	303	879	5.55317	13.0833
ENSG00000006555	134	97	112	343	1.50112	5.10531
ENSG00000237453	6	7	5	18	0.781099	0.267917
ENSG00000162398	47	22	40	109	0.912992	1.62239
ENSG00000116133	21424	15094	16759	53277	183.818	792.99
ENSG00000287724	120	99	114	333	5.96446	4.95646
ENSG00000242396	0	0	0	0	0	0
ENSG00000233203	19	9	7	35	1.01155	0.52095
ENSG00000284601	0	0	0	0	0	0
ENSG00000143001	0	0	0	0	0	0
ENSG00000233271	0	0	0	0	0	0
ENSG00000162399	13	5	11	29	0.0442213	0.431644
ENSG00000169174	4637	1597	1588	7822	32.0112	116.425
ENSG00000162402	8478	8331	8765	25574	35.2454	380.65
ENSG00000231090	8	3	2	13	0.0966511	0.193496
ENSG00000231095	1	0	0	1	0.0149741	0.0148843
ENSG00000265822	0	0	0	0	0	0
ENSG00000234810	41	34	54	129	1.3666	1.92007
ENSG00000231900	0	0	0	0	0	0
ENSG00000232198	0	0	2	2	0.0490421	0.0297686
ENSG00000199831	0	0	0	0	0	0
ENSG00000252162	0	0	0	0	0	0
ENSG00000272051	1	0	0	1	0.145924	0.0148843
ENSG00000233079	9	3	15	27	0.127742	0.401875
ENSG00000230250	5	3	0	8	0.169621	0.119074
ENSG00000227104	1	3	3	7	0.242302	0.10419
ENSG00000235612	0	3	3	6	0.122169	0.0893057
ENSG00000260971	119	115	126	360	3.98983	5.35834
ENSG00000284686	30	30	38	98	0.870841	1.45866
ENSG00000229871	7	11	10	28	0.468269	0.41676
ENSG00000223956	38	30	50	118	2.77464	1.75634
ENSG00000162407	1053	768	841	2662	12.1057	39.6219
ENSG00000236776	28	35	33	96	3.10628	1.42889
ENSG00000224980	2	3	4	9	0.309373	0.133958
ENSG00000225475	0	1	0	1	0.105562	0.0148843
ENSG00000162409	1892	2447	2425	6764	10.8488	100.677
ENSG00000187889	129	154	151	434	2.02946	6.45978
ENSG00000229913	3	2	2	7	0.0571217	0.10419
ENSG00000157131	708	563	651	1922	12.086	28.6076
ENSG00000021852	316	344	368	1028	6.42361	15.301
ENSG00000236341	6	1	6	13	0.317206	0.193496
ENSG00000173406	1769	1819	2099	5687	31.7267	84.6469
ENSG00000227935	57	59	70	186	3.91028	2.76848
ENSG00000236888	0	0	1	1	0.0413452	0.0148843
ENSG00000226759	9	12	13	34	0.676558	0.506065
ENSG00000229887	1	3	5	9	0.0925767	0.133958
ENSG00000223416	2	2	0	4	0.171084	0.0595371
ENSG00000235038	4	4	2	10	0.240069	0.148843
ENSG00000230546	0	2	0	2	0.211124	0.0297686
ENSG00000233216	2	0	1	3	0.138673	0.0446528
ENSG00000162600	636	570	638	1844	13.0388	27.4466
ENSG00000286918	47	22	28	97	0.806128	1.44377
ENSG00000270209	1	0	6	7	0.247482	0.10419
ENSG00000264128	0	1	3	4	0.197143	0.0595371
ENSG00000184292	2	1	0	3	0.0245345	0.0446528
ENSG00000185839	4	6	3	13	0.280428	0.193496
ENSG00000162601	3165	3563	3870	10598	35.5599	157.744
ENSG00000283445	44	50	60	154	1.03298	2.29218
ENSG00000177606	6168	4026	4691	14885	77.6832	221.552
ENSG00000234807	91	83	88	262	1.54872	3.89968
ENSG00000272226	16	20	13	49	1.36323	0.72933
ENSG00000231740	10	11	7	28	1.05509	0.41676
ENSG00000232453	72	56	48	176	1.89417	2.61963
ENSG00000237352	31	32	52	115	0.664735	1.71169
ENSG00000228121	6	3	6	15	0.272606	0.223264
ENSG00000241042	2	0	2	4	0.34817	0.0595371
ENSG00000235215	4	2	3	9	0.422582	0.133958
ENSG00000224609	77	64	88	229	1.19975	3.4085
ENSG00000270457	0	1	4	5	0.220182	0.0744214
ENSG00000172456	484	505	456	1445	4.01265	21.5078
ENSG00000266150	2	0	2	4	0.85053	0.0595371
ENSG00000226883	5	8	2	15	0.291088	0.223264
ENSG00000134709	2219	2385	2676	7280	18.9668	108.358
ENSG00000134716	324	345	374	1043	7.6891	15.5243
ENSG00000265535	0	1	1	2	0.0998945	0.0297686
ENSG00000162598	11	10	7	28	0.205503	0.41676
ENSG00000229332	3	6	4	13	0.344298	0.193496
ENSG00000238242	0	3	6	9	0.115481	0.133958
ENSG00000226476	2159	2368	2574	7101	17.5047	105.693
ENSG00000231252	92	77	73	242	1.65002	3.60199
ENSG00000162599	4995	5613	5882	16490	52.4897	245.442
ENSG00000237928	4	1	9	14	0.163435	0.20838
ENSG00000237853	42	70	92	204	6.32582	3.03639
ENSG00000284808	2	5	2	9	0.0548561	0.133958
ENSG00000287224	1	7	2	10	0.105115	0.148843
ENSG00000223920	4	0	2	6	0.124903	0.0893057
ENSG00000162604	773	789	857	2419	39.0934	36.0051
ENSG00000271200	0	1	1	2	0.0697156	0.0297686
ENSG00000132849	7	26	16	49	0.0845992	0.72933
ENSG00000200575	0	0	0	0	0	0
ENSG00000212360	0	0	0	0	0	0
ENSG00000236646	0	0	0	0	0	0
ENSG00000242860	0	1	0	1	0.0506268	0.0148843
ENSG00000263908	0	0	0	0	0	0
ENSG00000283690	0	0	0	0	0	0
ENSG00000234204	0	0	0	0	0	0
ENSG00000234088	0	0	0	0	0	0
ENSG00000240563	0	1	0	1	0.00388522	0.0148843
ENSG00000237227	0	0	0	0	0	0
ENSG00000200174	0	0	0	0	0	0
ENSG00000132854	434	377	401	1212	3.28055	18.0397
ENSG00000201153	1	1	4	6	0.826904	0.0893057
ENSG00000162607	3805	4748	4752	13305	54.9793	198.035
ENSG00000116641	5808	5356	5807	16971	34.9234	252.601
ENSG00000270549	13	13	21	47	2.93933	0.699561
ENSG00000132855	633	1145	1462	3240	16.4816	48.2251
ENSG00000278967	105	178	227	510	4.17316	7.59098
ENSG00000213703	15	8	23	46	1.25399	0.684677
ENSG00000235545	48	50	55	153	1.85447	2.27729
ENSG00000125703	441	604	484	1529	7.73032	22.7581
ENSG00000234318	0	0	1	1	0.0332982	0.0148843
ENSG00000237163	0	0	1	1	0.049123	0.0148843
ENSG00000229537	0	0	0	0	0	0
ENSG00000286455	0	0	0	0	0	0
ENSG00000227485	0	0	0	0	0	0
ENSG00000229225	0	0	0	0	0	0
ENSG00000203605	0	0	0	0	0	0
ENSG00000224209	1	0	1	2	0.0171478	0.0297686
ENSG00000252259	0	0	0	0	0	0
ENSG00000228734	0	0	0	0	0	0
ENSG00000223683	0	0	0	0	0	0
ENSG00000230798	1	3	4	8	0.12654	0.119074
ENSG00000187140	3	0	1	4	0.0232385	0.0595371
ENSG00000275836	0	0	1	1	0.248071	0.0148843
ENSG00000252784	0	0	0	0	0	0
ENSG00000236674	3	0	1	4	0.0438741	0.0595371
ENSG00000088035	520	551	592	1663	12.0921	24.7526
ENSG00000142856	786	895	1028	2709	31.3786	40.3215
ENSG00000286429	42	46	63	151	1.86362	2.24753
ENSG00000203965	197	270	300	767	5.24162	11.4162
ENSG00000264271	0	0	0	0	0	0
ENSG00000251720	6	1	3	10	2.48071	0.148843
ENSG00000116652	35	32	23	90	0.376817	1.33958
ENSG00000276884	0	0	0	0	0	0
ENSG00000278287	0	0	0	0	0	0
ENSG00000277565	0	0	0	0	0	0
ENSG00000275823	0	0	0	0	0	0
ENSG00000277689	0	0	0	0	0	0
ENSG00000274199	0	0	0	0	0	0
ENSG00000079739	2333	2216	2176	6725	41.3111	100.097
ENSG00000244256	10	19	12	41	2.00084	0.610255
ENSG00000185483	637	520	570	1727	4.38804	25.7051
ENSG00000177452	47	29	28	104	2.65062	1.54796
ENSG00000228056	34	11	23	68	2.06557	1.01213
ENSG00000207190	2	3	2	7	0.973738	0.10419
ENSG00000200508	2	4	4	10	1.45924	0.148843
ENSG00000223949	73	54	59	186	1.75665	2.76848
ENSG00000284928	0	5	0	5	0.0721837	0.0744214
ENSG00000177414	0	0	0	0	0	0
ENSG00000238653	0	0	0	0	0	0
ENSG00000158966	884	735	905	2524	6.33203	37.5679
ENSG00000264470	0	3	1	4	0.773209	0.0595371
ENSG00000162437	796	796	870	2462	8.33222	36.6451
ENSG00000162434	5697	5598	6135	17430	49.4441	259.433
ENSG00000234784	29	13	35	77	4.75556	1.14609
ENSG00000233877	27	34	49	110	4.23067	1.63727
ENSG00000226891	64	70	72	206	2.93694	3.06616
ENSG00000185031	19	9	16	44	0.442506	0.654908
ENSG00000272506	10	16	13	39	0.939299	0.580487
ENSG00000212257	6	8	5	19	2.643	0.282801
ENSG00000265996	11	14	14	39	6.59644	0.580487
ENSG00000199135	3	1	0	4	0.793828	0.0595371
ENSG00000235804	0	0	0	0	0	0
ENSG00000234496	0	0	0	0	0	0
ENSG00000162433	7165	6743	6910	20818	44.2785	309.861
ENSG00000231622	23	23	26	72	6.26706	1.07167
ENSG00000116675	226	246	239	711	1.78883	10.5827
ENSG00000229294	14	10	4	28	0.813984	0.41676
ENSG00000234144	2	7	8	17	1.11961	0.253033
ENSG00000222624	0	0	0	0	0	0
ENSG00000213625	1837	1787	2088	5712	18.3825	85.019
ENSG00000116678	934	1043	1173	3150	5.71008	46.8855
ENSG00000237852	6	5	6	17	0.598186	0.253033
ENSG00000224570	53	45	77	175	1.4495	2.60475
ENSG00000285079	2	3	1	6	0.0385603	0.0893057
ENSG00000239319	0	0	0	0	0	0
ENSG00000184588	263	239	249	751	2.46703	11.1781
ENSG00000227466	33	30	51	114	3.72107	1.69681
ENSG00000223152	8	3	7	18	3.11531	0.267917
ENSG00000118473	3	6	6	15	0.0558579	0.223264
ENSG00000264720	0	0	0	0	0	0
ENSG00000248458	0	0	0	0	0	0
ENSG00000152760	201	222	245	668	9.84425	9.9427
ENSG00000172410	3	1	0	4	0.0832687	0.0595371
ENSG00000152763	197	240	225	662	2.58145	9.85339
ENSG00000231080	0	2	2	4	0.0691488	0.0595371
ENSG00000198160	1307	2224	2463	5994	23.0236	89.2164
ENSG00000116704	4639	3451	3818	11908	28.6197	177.242
ENSG00000203963	6	15	22	43	0.405078	0.640024
ENSG00000252433	5	0	0	5	0.55127	0.0744214
ENSG00000275678	5	0	7	12	0.0759402	0.178611
ENSG00000162594	38	22	46	106	0.552041	1.57773
ENSG00000253074	0	2	1	3	0.429354	0.0446528
ENSG00000252116	0	0	0	0	0	0
ENSG00000228523	1	1	0	2	0.0408909	0.0297686
ENSG00000081985	467	455	486	1408	3.85028	20.9571
ENSG00000142864	14836	20099	20564	55499	123.644	826.062
ENSG00000223263	16	32	39	87	12.3327	1.29493
ENSG00000235200	0	1	0	1	0.0284051	0.0148843
ENSG00000207504	1	0	1	2	0.278211	0.0297686
ENSG00000238139	0	0	0	0	0	0
ENSG00000242482	0	0	0	0	0	0
ENSG00000232048	0	1	0	1	0.0173274	0.0148843
ENSG00000116717	539	495	557	1591	17.5154	23.6809
ENSG00000172380	2065	2191	2369	6625	22.4365	98.6083
ENSG00000238778	4	9	13	26	6.34412	0.386991
ENSG00000232284	52	48	55	155	1.03363	2.30706
ENSG00000235055	2	0	3	5	0.0823245	0.0744214
ENSG00000162595	8	9	10	27	0.196132	0.401875
ENSG00000228431	1	1	3	5	0.192802	0.0744214
ENSG00000116729	300	238	223	761	4.17045	11.3269
ENSG00000234383	4	13	8	25	0.27978	0.372107
ENSG00000221203	1	4	2	7	1.12032	0.10419
ENSG00000229133	0	0	0	0	0	0
ENSG00000225242	0	0	0	0	0	0
ENSG00000237622	0	1	0	1	0.044167	0.0148843
ENSG00000229440	0	0	0	0	0	0
ENSG00000116745	6	2	4	12	0.0685648	0.178611
ENSG00000024526	1412	1605	1804	4821	44.4867	71.7571
ENSG00000233589	20	26	16	62	0.961276	0.922825
ENSG00000234264	22	18	15	55	0.656484	0.818635
ENSG00000225167	3	3	0	6	0.302731	0.0893057
ENSG00000285041	0	0	0	0	0	0
ENSG00000285407	129	154	212	495	4.08184	7.36772
ENSG00000285473	8	5	6	19	0.394974	0.282801
ENSG00000223883	4	7	4	15	0.153552	0.223264
ENSG00000235446	0	1	1	2	0.0375866	0.0297686
ENSG00000229639	2	0	2	4	0.129994	0.0595371
ENSG00000287453	0	0	0	0	0	0
ENSG00000033122	113	114	168	395	0.210554	5.87929
ENSG00000270615	3	5	0	8	0.0822904	0.119074
ENSG00000287283	2	1	7	10	0.0691006	0.148843
ENSG00000240692	0	0	0	0	0	0
ENSG00000229359	2	1	3	6	0.0896643	0.0893057
ENSG00000237919	2	2	3	7	0.199216	0.10419
ENSG00000066557	1412	1698	1729	4839	25.3342	72.025
ENSG00000244389	15	7	10	32	1.60369	0.476297
ENSG00000116754	3826	4944	5637	14407	56.6696	214.438
ENSG00000228988	24	37	37	98	3.19181	1.45866
ENSG00000118454	888	1010	1147	3045	8.01036	45.3226
ENSG00000197568	143	143	142	428	9.24597	6.37047
ENSG00000226088	10	17	13	40	1.03543	0.595371
ENSG00000116761	2328	2034	2333	6695	47.6795	99.6502
ENSG00000278636	5	4	3	12	0.631135	0.178611
ENSG00000271992	121	79	87	287	9.16693	4.27179
ENSG00000233020	0	0	1	1	0.0153922	0.0148843
ENSG00000237033	0	1	3	4	0.0977621	0.0595371
ENSG00000229051	8	14	26	48	0.342495	0.714445
ENSG00000226208	0	0	0	0	0	0
ENSG00000050628	24	16	24	64	0.648023	0.952594
ENSG00000235782	0	0	3	3	0.0596166	0.0446528
ENSG00000269933	2	1	1	4	0.0917367	0.0595371
ENSG00000235079	70	48	51	169	4.14406	2.51544
ENSG00000132485	1672	2412	2745	6829	36.0315	101.645
ENSG00000207721	7	32	31	70	12.1151	1.0419
ENSG00000229956	65	70	89	224	3.6598	3.33408
ENSG00000226324	0	1	1	2	0.119074	0.0297686
[truncated: 58,619 more rows]

## Sheet: Expression level of Danio gene
# Table S6. Expression and chimeric level of genes from human and zebrafish in mixed RNA library
# Reads counts are merged together for 3 replicates and estimated the expression level by both RPKM and CPM
GeneID_Danio	Mixture-rep1	Mixture-rep2	Mixture-rep3	SumReadsCounts	RPKM	CPM_ExpressionLevel
ENSDARG00000102141	26	38	61	125	11.5044	5.86723
ENSDARG00000102123	7	4	13	24	1.35073	1.12651
ENSDARG00000114503	19	8	7	34	0.597487	1.59589
ENSDARG00000115971	1	2	0	3	0.381609	0.140814
ENSDARG00000098311	244	102	137	483	8.84894	22.671
ENSDARG00000104839	2	0	0	2	0.0670541	0.0938758
ENSDARG00000100143	198	153	138	489	8.17401	22.9526
ENSDARG00000102474	20	9	10	39	0.37154	1.83058
ENSDARG00000104049	65	90	92	247	10.6169	11.5937
ENSDARG00000102226	33	27	35	95	2.40124	4.4591
ENSDARG00000103095	107	104	113	324	5.0274	15.2079
ENSDARG00000102128	171	126	128	425	6.29293	19.9486
ENSDARG00000110470	0	0	2	2	0.0825644	0.0938758
ENSDARG00000100422	2	1	0	3	0.0542008	0.140814
ENSDARG00000104632	0	0	0	0	0	0
ENSDARG00000100660	338	392	492	1222	15.5232	57.3581
ENSDARG00000113107	91	101	90	282	15.2846	13.2365
ENSDARG00000099787	6	2	1	9	1.76017	0.422441
ENSDARG00000112451	85	68	93	246	17.1826	11.5467
ENSDARG00000070546	9	13	12	34	0.809684	1.59589
ENSDARG00000045914	722	1215	1273	3210	81.9307	150.671
ENSDARG00000045913	96	80	67	243	15.1272	11.4059
ENSDARG00000045911	167	109	132	408	3.1817	19.1507
ENSDARG00000045910	565	431	428	1424	23.8713	66.8395
ENSDARG00000045909	1	1	1	3	0.133094	0.140814
ENSDARG00000025073	608	423	436	1467	57.0961	68.8579
ENSDARG00000084828	0	0	0	0	0	0
ENSDARG00000095951	22	51	64	137	7.38288	6.43049
ENSDARG00000093924	4	11	16	31	2.74542	1.45507
ENSDARG00000108269	0	0	0	0	0	0
ENSDARG00000084451	0	0	0	0	0	0
ENSDARG00000031737	1	5	7	13	0.491298	0.610192
ENSDARG00000099652	526	379	433	1338	17.1921	62.8029
ENSDARG00000101047	20	15	16	51	1.41396	2.39383
ENSDARG00000102104	0	0	0	0	0	0
ENSDARG00000099833	65	42	54	161	4.39105	7.557
ENSDARG00000103870	0	4	1	5	0.199227	0.234689
ENSDARG00000096118	16	15	29	60	8.50838	2.81627
ENSDARG00000045900	293	247	227	767	11.5946	36.0014
ENSDARG00000016968	675	579	597	1851	31.8016	86.882
ENSDARG00000102878	152	242	248	642	11.506	30.1341
ENSDARG00000059311	28	19	33	80	1.07011	3.75503
ENSDARG00000017386	421	467	634	1522	25.9591	71.4394
ENSDARG00000045898	0	0	1	1	0.0551561	0.0469379
ENSDARG00000006060	28	21	33	82	0.421475	3.84891
ENSDARG00000113105	0	0	2	2	0.496697	0.0938758
ENSDARG00000103050	0	0	0	0	0	0
ENSDARG00000070535	1	3	1	5	0.42059	0.234689
ENSDARG00000013789	14	14	3	31	0.826277	1.45507
ENSDARG00000063686	169	168	239	576	14.8632	27.0362
ENSDARG00000087962	117	168	196	481	10.1699	22.5771
ENSDARG00000099313	229	155	133	517	13.7567	24.2669
ENSDARG00000103102	0	0	0	0	0	0
ENSDARG00000104018	182	271	329	782	21.6041	36.7054
ENSDARG00000102157	0	0	0	0	0	0
ENSDARG00000098612	0	0	0	0	0	0
ENSDARG00000100898	0	0	0	0	0	0
ENSDARG00000102340	0	0	0	0	0	0
ENSDARG00000111388	104	143	133	380	12.6231	17.8364
ENSDARG00000025601	0	0	0	0	0	0
ENSDARG00000063672	408	420	475	1303	16.2185	61.1601
ENSDARG00000018149	4	0	7	11	0.10418	0.516317
ENSDARG00000095920	40	22	47	109	8.25198	5.11623
ENSDARG00000045886	125	100	109	334	3.19944	15.6773
ENSDARG00000045885	1186	1315	1382	3883	43.21	182.26
ENSDARG00000007413	2228	2057	2709	6994	50.7943	328.284
ENSDARG00000097341	19	11	8	38	5.48812	1.78364
ENSDARG00000045880	591	798	846	2235	43.1358	104.906
ENSDARG00000009657	180	278	305	763	24.1007	35.8136
ENSDARG00000093658	868	918	795	2581	31.8221	121.147
ENSDARG00000026839	68	91	73	232	13.2316	10.8896
ENSDARG00000016979	21	43	38	102	2.94625	4.78766
ENSDARG00000070477	285	486	557	1328	9.21548	62.3335
ENSDARG00000045878	253	323	328	904	22.5821	42.4318
ENSDARG00000045877	400	529	576	1505	54.8459	70.6415
ENSDARG00000079391	32	11	26	69	5.19025	3.23871
ENSDARG00000015921	189	381	347	917	21.6292	43.042
ENSDARG00000099520	0	0	1	1	0.112024	0.0469379
ENSDARG00000061544	2	1	2	5	0.0858724	0.234689
ENSDARG00000020812	1	7	4	12	0.325957	0.563255
ENSDARG00000094007	0	0	0	0	0	0
ENSDARG00000093685	0	1	0	1	0.0832232	0.0469379
ENSDARG00000059196	0	0	0	0	0	0
ENSDARG00000009262	19	4	16	39	0.688964	1.83058
ENSDARG00000018618	877	891	1177	2945	22.1526	138.232
ENSDARG00000045874	40	61	49	150	6.60477	7.04068
ENSDARG00000057468	216	192	215	623	16.2728	29.2423
ENSDARG00000045873	0	0	0	0	0	0
ENSDARG00000079143	12	14	22	48	2.2263	2.25302
ENSDARG00000057714	0	0	0	0	0	0
ENSDARG00000045224	1	3	5	9	0.510194	0.422441
ENSDARG00000011246	94	150	162	406	15.0409	19.0568
ENSDARG00000053709	3	3	3	9	0.244044	0.422441
ENSDARG00000099129	32	18	32	82	3.71158	3.84891
ENSDARG00000101813	2992	3661	4156	10809	362.912	507.352
ENSDARG00000039724	50	56	47	153	3.51002	7.1815
ENSDARG00000070441	374	357	343	1074	23.061	50.4113
ENSDARG00000011961	102	137	143	382	9.24717	17.9303
ENSDARG00000008986	5	3	1	9	0.119199	0.422441
ENSDARG00000008235	265	201	216	682	10.5754	32.0116
ENSDARG00000107595	0	0	0	0	0	0
ENSDARG00000004592	0	0	0	0	0	0
ENSDARG00000006567	78	71	55	204	8.04649	9.57533
ENSDARG00000016231	56	74	87	217	6.71868	10.1855
ENSDARG00000016749	107	81	78	266	4.59194	12.4855
ENSDARG00000004227	23	11	22	56	0.65631	2.62852
ENSDARG00000006038	492	433	448	1373	24.2916	64.4457
ENSDARG00000045870	368	420	485	1273	13.1641	59.7519
ENSDARG00000098551	3	1	1	5	0.134879	0.234689
ENSDARG00000060248	720	882	840	2442	32.0532	114.622
ENSDARG00000017757	310	369	351	1030	10.1525	48.346
ENSDARG00000030598	0	0	0	0	0	0
ENSDARG00000077356	0	4	0	4	0.131111	0.187752
ENSDARG00000097907	0	1	0	1	0.0607217	0.0469379
ENSDARG00000089860	93	88	118	299	8.62595	14.0344
ENSDARG00000097073	0	0	0	0	0	0
ENSDARG00000039843	80	106	86	272	4.40397	12.7671
ENSDARG00000077654	6	7	8	21	0.331772	0.985695
ENSDARG00000112842	0	0	0	0	0	0
ENSDARG00000070414	0	0	0	0	0	0
ENSDARG00000033296	0	0	0	0	0	0
ENSDARG00000006283	1068	1203	1651	3922	65.6294	184.09
ENSDARG00000045864	0	0	0	0	0	0
ENSDARG00000045863	0	0	0	0	0	0
ENSDARG00000093470	0	0	0	0	0	0
ENSDARG00000105162	0	1	0	1	0.0761979	0.0469379
ENSDARG00000107526	0	0	0	0	0	0
ENSDARG00000016691	694	549	539	1782	113.184	83.6433
ENSDARG00000101363	1	0	0	1	0.0109489	0.0469379
ENSDARG00000095042	0	1	2	3	0.425419	0.140814
ENSDARG00000100963	0	0	0	0	0	0
ENSDARG00000115613	0	0	0	0	0	0
ENSDARG00000059043	0	0	0	0	0	0
ENSDARG00000075281	400	416	502	1318	18.0784	61.8641
ENSDARG00000023766	73	56	70	199	3.51152	9.34064
ENSDARG00000097286	0	0	0	0	0	0
ENSDARG00000039356	167	172	159	498	8.46003	23.3751
ENSDARG00000059064	463	548	599	1610	61.9426	75.57
ENSDARG00000099725	0	0	0	0	0	0
ENSDARG00000090401	138	119	129	386	14.8874	18.118
ENSDARG00000063578	9	17	11	37	0.789769	1.7367
ENSDARG00000106466	0	0	0	0	0	0
ENSDARG00000063563	432	526	631	1589	33.642	74.5843
ENSDARG00000039350	159	211	196	566	25.6189	26.5668
ENSDARG00000073963	0	0	0	0	0	0
ENSDARG00000069607	1	0	0	1	0.0286731	0.0469379
ENSDARG00000059053	0	0	0	0	0	0
ENSDARG00000092677	1	0	0	1	0.0809274	0.0469379
ENSDARG00000020871	268	287	383	938	10.0865	44.0277
ENSDARG00000039346	54	74	69	197	15.9153	9.24676
ENSDARG00000101565	3	0	1	4	0.241948	0.187752
ENSDARG00000097044	2	5	5	12	0.340953	0.563255
ENSDARG00000059003	213	188	207	608	5.93928	28.5382
ENSDARG00000039343	1060	1213	1278	3551	62.4022	166.676
ENSDARG00000039340	840	819	911	2570	55.3096	120.63
ENSDARG00000070408	0	0	0	0	0	0
ENSDARG00000045858	99	83	92	274	10.9269	12.861
ENSDARG00000045856	0	0	0	0	0	0
ENSDARG00000045854	0	0	0	0	0	0
ENSDARG00000045853	317	381	406	1104	28.5349	51.8194
ENSDARG00000045851	0	3	0	3	0.0634868	0.140814
ENSDARG00000095324	0	0	1	1	0.0238022	0.0469379
ENSDARG00000015623	1	0	0	1	0.0210673	0.0469379
ENSDARG00000030694	230	244	224	698	24.6336	32.7626
ENSDARG00000096037	0	5	5	10	0.546425	0.469379
ENSDARG00000045850	7	40	59	106	7.89748	4.97541
ENSDARG00000015931	0	0	3	3	0.0494083	0.140814
ENSDARG00000063481	0	0	0	0	0	0
ENSDARG00000045847	1288	1296	1496	4080	113.452	191.507
ENSDARG00000045846	14	22	16	52	1.82283	2.44077
ENSDARG00000045843	571	593	625	1789	39.2575	83.9719
ENSDARG00000045842	674	759	848	2281	13.1481	107.065
ENSDARG00000095332	111	84	78	273	2.16161	12.814
ENSDARG00000014395	7	4	11	22	0.38632	1.03263
ENSDARG00000045837	0	0	0	0	0	0
ENSDARG00000094254	0	0	0	0	0	0
ENSDARG00000097507	0	6	4	10	0.324157	0.469379
ENSDARG00000095186	0	0	0	0	0	0
ENSDARG00000096986	1	5	6	12	0.88562	0.563255
ENSDARG00000097353	0	0	0	0	0	0
ENSDARG00000110143	0	0	0	0	0	0
ENSDARG00000045836	0	0	0	0	0	0
ENSDARG00000006409	0	0	0	0	0	0
ENSDARG00000045835	0	0	0	0	0	0
ENSDARG00000045834	0	0	0	0	0	0
ENSDARG00000034700	2	0	1	3	0.0640644	0.140814
ENSDARG00000024465	83	105	153	341	17.7055	16.0058
ENSDARG00000017355	0	0	0	0	0	0
ENSDARG00000031956	516	508	577	1601	25.4048	75.1475
ENSDARG00000070220	0	0	0	0	0	0
ENSDARG00000075956	29	17	31	77	1.66861	3.61422
ENSDARG00000009607	549	584	596	1729	27.3435	81.1556
ENSDARG00000054321	0	0	1	1	0.0196557	0.0469379
ENSDARG00000024654	291	325	303	919	15.7949	43.1359
ENSDARG00000040610	86	56	56	198	2.72463	9.2937
ENSDARG00000003200	855	988	1163	3006	41.6825	141.095
ENSDARG00000100253	0	0	0	0	0	0
ENSDARG00000091640	416	536	616	1568	67.8954	73.5986
ENSDARG00000073858	42	25	29	96	2.64284	4.50604
ENSDARG00000088078	0	2	2	4	0.11209	0.187752
ENSDARG00000099560	24	65	57	146	3.80507	6.85293
ENSDARG00000087120	4	9	6	19	0.477164	0.89182
ENSDARG00000099280	859	830	810	2499	13.989	117.298
ENSDARG00000101680	179	223	193	595	6.51763	27.928
ENSDARG00000098745	0	0	0	0	0	0
ENSDARG00000074223	300	282	296	878	32.0961	41.2115
ENSDARG00000093020	0	0	0	0	0	0
ENSDARG00000091974	0	0	0	0	0	0
ENSDARG00000005453	37	50	102	189	3.72899	8.87126
ENSDARG00000090468	0	0	3	3	0.0289442	0.140814
ENSDARG00000099281	83	129	102	314	13.1125	14.7385
ENSDARG00000068701	3	2	2	7	0.108259	0.328565
ENSDARG00000097967	1	2	5	8	0.783931	0.375503
ENSDARG00000068705	564	352	406	1322	27.5664	62.0519
ENSDARG00000068708	78	77	84	239	6.15705	11.2182
ENSDARG00000024874	604	586	640	1830	8.44024	85.8963
ENSDARG00000096138	0	0	0	0	0	0
ENSDARG00000084778	0	0	0	0	0	0
ENSDARG00000107521	0	1	0	1	0.401178	0.0469379
ENSDARG00000110906	0	0	0	0	0	0
ENSDARG00000113211	0	0	0	0	0	0
ENSDARG00000102702	5	0	2	7	0.15491	0.328565
ENSDARG00000102461	0	1	0	1	0.162979	0.0469379
ENSDARG00000101296	0	0	0	0	0	0
ENSDARG00000099870	0	1	1	2	0.0581274	0.0938758
ENSDARG00000070314	0	4	4	8	0.205081	0.375503
ENSDARG00000045822	6	17	5	28	0.976419	1.31426
ENSDARG00000105079	1	2	0	3	0.292144	0.140814
ENSDARG00000101254	15	13	7	35	2.57093	1.64283
ENSDARG00000006029	581	471	420	1472	32.1211	69.0926
ENSDARG00000018688	1	3	4	8	0.165056	0.375503
ENSDARG00000112117	0	0	0	0	0	0
ENSDARG00000079470	339	327	370	1036	23.9192	48.6276
ENSDARG00000105096	0	0	0	0	0	0
ENSDARG00000104976	0	0	0	0	0	0
ENSDARG00000086740	0	0	0	0	0	0
ENSDARG00000027799	9	7	2	18	1.45669	0.844882
ENSDARG00000045815	908	1255	1458	3621	59.9091	169.962
ENSDARG00000078073	273	299	301	873	29.353	40.9768
ENSDARG00000075025	97	86	77	260	8.54611	12.2038
ENSDARG00000074905	0	0	0	0	0	0
ENSDARG00000026052	1	0	0	1	0.0325055	0.0469379
ENSDARG00000002663	92	106	83	281	5.37252	13.1895
ENSDARG00000074547	0	0	0	0	0	0
ENSDARG00000076313	0	0	0	0	0	0
ENSDARG00000074613	0	0	0	0	0	0
ENSDARG00000039393	0	0	0	0	0	0
ENSDARG00000039392	678	622	821	2121	14.0734	99.5552
ENSDARG00000108662	0	0	0	0	0	0
ENSDARG00000081119	0	0	0	0	0	0
ENSDARG00000079824	0	0	0	0	0	0
ENSDARG00000076014	140	130	128	398	4.983	18.6813
ENSDARG00000031930	0	0	0	0	0	0
ENSDARG00000109986	0	0	0	0	0	0
ENSDARG00000102464	0	3	4	7	0.160354	0.328565
ENSDARG00000081240	0	0	0	0	0	0
ENSDARG00000045801	18	12	12	42	0.84791	1.97139
ENSDARG00000096855	0	0	0	0	0	0
ENSDARG00000101849	1104	1005	1074	3183	59.7613	149.403
ENSDARG00000093557	0	0	0	0	0	0
ENSDARG00000103537	126	95	92	313	2.62256	14.6916
ENSDARG00000102020	2	2	2	6	0.14893	0.281627
ENSDARG00000101967	1	0	0	1	0.0167575	0.0469379
ENSDARG00000088181	9	7	15	31	1.0154	1.45507
ENSDARG00000063097	10	8	10	28	0.325473	1.31426
ENSDARG00000039681	483	459	405	1347	28.8832	63.2253
ENSDARG00000070230	106	112	105	323	4.96591	15.1609
ENSDARG00000077926	106	129	132	367	14.0279	17.2262
ENSDARG00000073881	276	267	272	815	16.8151	38.2544
ENSDARG00000034375	0	0	0	0	0	0
ENSDARG00000039185	306	257	283	846	35.3917	39.7094
ENSDARG00000058127	345	366	440	1151	22.2419	54.0255
ENSDARG00000045788	0	0	0	0	0	0
ENSDARG00000045789	1057	1175	1454	3686	43.8008	173.013
ENSDARG00000045790	250	252	244	746	20.2872	35.0157
ENSDARG00000058159	866	731	648	2245	27.914	105.376
ENSDARG00000063149	23	21	28	72	0.385219	3.37953
ENSDARG00000016538	76	80	80	236	4.83727	11.0773
ENSDARG00000025859	720	681	729	2130	38.721	99.9777
ENSDARG00000058042	0	0	0	0	0	0
ENSDARG00000088044	2	1	1	4	0.0918999	0.187752
ENSDARG00000091656	56	49	45	150	11.2113	7.04068
ENSDARG00000099821	0	2	0	2	0.21287	0.0938758
ENSDARG00000063054	0	1	0	1	0.010307	0.0469379
ENSDARG00000075501	3	2	5	10	0.244978	0.469379
ENSDARG00000058030	659	670	668	1997	41.6785	93.7349
ENSDARG00000045704	81	62	63	206	4.02883	9.6692
ENSDARG00000045705	3	1	6	10	0.5477	0.469379
ENSDARG00000033179	39	30	48	117	4.11674	5.49173
ENSDARG00000109844	12	18	15	45	2.71492	2.1122
ENSDARG00000110426	8	7	9	24	1.44796	1.12651
ENSDARG00000096009	0	0	0	0	0	0
ENSDARG00000025824	223	243	294	760	13.0431	35.6728
ENSDARG00000004386	2	0	0	2	0.0245491	0.0938758
ENSDARG00000114963	0	0	2	2	0.312919	0.0938758
ENSDARG00000045706	0	0	1	1	0.0249272	0.0469379
ENSDARG00000094732	9	3	2	14	0.110183	0.65713
ENSDARG00000057983	258	261	306	825	18.5547	38.7237
ENSDARG00000063008	11	22	15	48	0.281065	2.25302
ENSDARG00000057974	144	132	161	437	11.0815	20.5119
ENSDARG00000086650	10	14	16	40	0.524299	1.87752
ENSDARG00000003570	5384	7397	7216	19997	339.586	938.617
ENSDARG00000057942	0	3	7	10	0.296138	0.469379
ENSDARG00000062983	1289	1350	1337	3976	31.9892	186.625
ENSDARG00000045708	4	1	7	12	0.308802	0.563255
ENSDARG00000070126	0	0	0	0	0	0
ENSDARG00000062968	1548	1312	1466	4326	20.1742	203.053
ENSDARG00000057929	248	320	336	904	23.6785	42.4318
ENSDARG00000057921	2	1	4	7	0.142483	0.328565
ENSDARG00000018820	0	1	2	3	0.0169206	0.140814
ENSDARG00000032799	4	12	10	26	0.356213	1.22038
ENSDARG00000032389	0	0	0	0	0	0
ENSDARG00000034326	1081	1152	1460	3693	97.6572	173.342
ENSDARG00000045747	76	62	74	212	2.53912	9.95083
ENSDARG00000106389	0	0	0	0	0	0
ENSDARG00000094973	7	7	10	24	0.54738	1.12651
ENSDARG00000045748	80	81	78	239	1.39269	11.2182
ENSDARG00000094597	33	17	35	85	2.89951	3.98972
ENSDARG00000116855	0	0	0	0	0	0
ENSDARG00000097175	0	0	0	0	0	0
ENSDARG00000111380	0	0	0	0	0	0
ENSDARG00000095446	0	0	0	0	0	0
ENSDARG00000093014	0	0	0	0	0	0
ENSDARG00000096967	2	1	4	7	1.02357	0.328565
ENSDARG00000045749	476	512	571	1559	14.8792	73.1761
ENSDARG00000095994	0	0	0	0	0	0
ENSDARG00000045750	0	0	0	0	0	0
ENSDARG00000095981	0	0	0	0	0	0
ENSDARG00000045752	1	0	0	1	0.00971396	0.0469379
ENSDARG00000092989	0	0	1	1	0.00761979	0.0469379
ENSDARG00000045753	156	117	112	385	6.29874	18.0711
ENSDARG00000045754	68	53	67	188	3.40576	8.82432
ENSDARG00000045755	3	2	3	8	0.214328	0.375503
ENSDARG00000096083	6	5	2	13	0.117503	0.610192
ENSDARG00000096010	0	0	0	0	0	0
ENSDARG00000096184	1	0	0	1	0.0147789	0.0469379
ENSDARG00000096047	0	0	1	1	0.0379756	0.0469379
ENSDARG00000094603	6	0	2	8	0.0672101	0.375503
ENSDARG00000096156	0	0	1	1	0.0151853	0.0469379
ENSDARG00000096187	0	5	8	13	0.167359	0.610192
ENSDARG00000096039	0	0	0	0	0	0
ENSDARG00000096153	3	2	3	8	0.129573	0.375503
ENSDARG00000045758	4	7	13	24	0.229245	1.12651
ENSDARG00000045760	0	1	3	4	0.0305436	0.187752
ENSDARG00000001781	1	0	2	3	0.049339	0.140814
ENSDARG00000096114	0	0	0	0	0	0
ENSDARG00000096218	0	1	0	1	0.241948	0.0469379
ENSDARG00000096131	0	0	0	0	0	0
ENSDARG00000094545	0	0	0	0	0	0
ENSDARG00000019235	75	49	101	225	2.28742	10.561
ENSDARG00000063299	3	8	6	17	0.0431578	0.797944
ENSDARG00000070015	0	0	0	0	0	0
ENSDARG00000003822	19	14	18	51	1.7798	2.39383
ENSDARG00000005451	1460	1530	1633	4623	85.3634	216.994
ENSDARG00000079698	2	1	0	3	0.099797	0.140814
ENSDARG00000045765	33	21	30	84	2.85089	3.94278
ENSDARG00000112657	0	0	0	0	0	0
ENSDARG00000032765	5	5	4	14	0.214608	0.65713
ENSDARG00000081841	0	0	0	0	0	0
ENSDARG00000081284	0	0	0	0	0	0
ENSDARG00000096147	0	0	1	1	0.0560787	0.0469379
ENSDARG00000025576	986	927	998	2911	34.8029	136.636
ENSDARG00000031228	0	0	0	0	0	0
ENSDARG00000096099	7	8	5	20	1.22874	0.938758
ENSDARG00000093427	0	0	0	0	0	0
ENSDARG00000092083	0	0	0	0	0	0
ENSDARG00000117743	0	0	0	0	0	0
ENSDARG00000094299	2	1	4	7	0.619934	0.328565
ENSDARG00000005891	242	166	208	616	15.2983	28.9137
ENSDARG00000063255	9	3	1	13	0.0980544	0.610192
ENSDARG00000094457	0	0	0	0	0	0
ENSDARG00000045768	1	6	2	9	0.127974	0.422441
ENSDARG00000032242	1	1	1	3	0.073763	0.140814
ENSDARG00000058366	349	332	337	1018	27.8454	47.7828
ENSDARG00000017661	446	544	598	1588	24.9623	74.5373
ENSDARG00000020015	80	167	202	449	9.50185	21.0751
ENSDARG00000006747	0	0	0	0	0	0
ENSDARG00000094980	3	11	7	21	1.05535	0.985695
ENSDARG00000007639	1648	1810	2285	5743	62.4425	269.564
ENSDARG00000041665	592	819	764	2175	42.8409	102.09
ENSDARG00000087319	0	2	1	3	0.0351946	0.140814
ENSDARG00000058244	0	0	0	0	0	0
ENSDARG00000103365	0	0	0	0	0	0
ENSDARG00000095461	0	0	0	0	0	0
ENSDARG00000074873	0	0	0	0	0	0
ENSDARG00000104625	0	0	0	0	0	0
ENSDARG00000103215	0	0	0	0	0	0
ENSDARG00000019396	1	0	0	1	0.0250335	0.0469379
ENSDARG00000013476	297	284	323	904	26.7035	42.4318
ENSDARG00000085437	0	0	0	0	0	0
ENSDARG00000008720	1	3	2	6	0.136118	0.281627
ENSDARG00000110404	0	0	0	0	0	0
ENSDARG00000032618	4	3	1	8	0.396938	0.375503
ENSDARG00000022165	11	8	6	25	0.546043	1.17345
ENSDARG00000005897	71	97	92	260	8.45142	12.2038
ENSDARG00000053127	719	685	836	2240	25.0514	105.141
ENSDARG00000053131	0	0	0	0	0	0
ENSDARG00000053136	8	12	9	29	1.37079	1.3612
ENSDARG00000069912	0	0	0	0	0	0
ENSDARG00000117577	0	0	0	0	0	0
ENSDARG00000045658	9	11	26	46	0.492168	2.15914
ENSDARG00000015824	1445	1231	1398	4074	63.9976	191.225
ENSDARG00000005541	0	0	0	0	0	0
ENSDARG00000078613	17	27	25	69	5.99762	3.23871
ENSDARG00000014361	411	390	464	1265	32.6783	59.3764
ENSDARG00000110543	0	0	1	1	0.205868	0.0469379
ENSDARG00000094001	3	1	0	4	0.289294	0.187752
ENSDARG00000097457	7	6	7	20	1.87377	0.938758
ENSDARG00000096135	51	44	56	151	10.1252	7.08762
ENSDARG00000015053	108	93	120	321	4.34084	15.0671
ENSDARG00000117423	0	0	0	0	0	0
ENSDARG00000017841	1696	1412	1572	4680	45.5367	219.669
ENSDARG00000045669	6	8	9	23	0.503297	1.07957
ENSDARG00000094646	72	87	100	259	1.95417	12.1569
ENSDARG00000092714	0	0	0	0	0	0
ENSDARG00000024211	0	0	0	0	0	0
ENSDARG00000045671	0	0	1	1	0.0914968	0.0469379
ENSDARG00000045672	1	5	3	9	0.661097	0.422441
ENSDARG00000045673	0	0	0	0	0	0
ENSDARG00000045675	38	21	35	94	2.20168	4.41216
ENSDARG00000045676	203	431	566	1200	27.8013	56.3255
ENSDARG00000045677	0	0	0	0	0	0
ENSDARG00000081977	0	0	0	0	0	0
ENSDARG00000045680	2617	2356	2433	7406	91.6241	347.622
ENSDARG00000045681	654	672	728	2054	45.6921	96.4104
ENSDARG00000045683	49	77	96	222	3.04151	10.4202
ENSDARG00000078745	274	284	288	846	13.9136	39.7094
ENSDARG00000105458	0	0	0	0	0	0
ENSDARG00000006396	98	77	106	281	3.3098	13.1895
ENSDARG00000112990	2	0	0	2	0.132593	0.0938758
ENSDARG00000045685	2	0	0	2	0.0196147	0.0938758
ENSDARG00000045687	68	72	81	221	4.00667	10.3733
ENSDARG00000022550	19	12	11	42	1.07962	1.97139
ENSDARG00000045692	364	424	427	1215	28.6869	57.0295
ENSDARG00000015966	19	45	48	112	2.89007	5.25704
ENSDARG00000045691	102	199	258	559	23.853	26.2383
ENSDARG00000045694	0	1	0	1	0.0138501	0.0469379
ENSDARG00000086259	19	13	15	47	1.74532	2.20608
ENSDARG00000095980	1	0	1	2	0.176127	0.0938758
ENSDARG00000090957	63	83	78	224	6.39154	10.5141
ENSDARG00000096149	0	0	0	0	0	0
ENSDARG00000109403	0	2	2	4	0.445966	0.187752
ENSDARG00000094534	8	7	6	21	0.835335	0.985695
ENSDARG00000113738	1	0	0	1	0.111491	0.0469379
ENSDARG00000097023	0	0	2	2	0.23887	0.0938758
ENSDARG00000097419	0	0	0	0	0	0
ENSDARG00000062808	76	56	46	178	5.37987	8.35494
ENSDARG00000093588	22	17	9	48	5.33891	2.25302
ENSDARG00000069780	304	277	300	881	18.4526	41.3523
ENSDARG00000011661	356	439	416	1211	22.5742	56.8418
ENSDARG00000062797	13	14	11	38	0.346069	1.78364
ENSDARG00000018744	2	3	1	6	0.290038	0.281627
ENSDARG00000020086	0	0	0	0	0	0
ENSDARG00000096496	0	0	0	0	0	0
ENSDARG00000092161	0	0	0	0	0	0
ENSDARG00000003811	1970	1685	2098	5753	46.5174	270.034
ENSDARG00000094799	29	35	25	89	2.33118	4.17747
ENSDARG00000077090	22	47	64	133	2.74527	6.24274
ENSDARG00000079892	8	17	10	35	0.72563	1.64283
ENSDARG00000015985	1	1	1	3	0.0297263	0.140814
ENSDARG00000112970	0	0	0	0	0	0
ENSDARG00000045589	0	2	0	2	0.0750406	0.0938758
ENSDARG00000112858	0	4	1	5	1.66446	0.234689
ENSDARG00000057334	58	83	80	221	5.3333	10.3733
ENSDARG00000113699	0	0	0	0	0	0
ENSDARG00000106193	0	0	0	0	0	0
ENSDARG00000045594	5	0	0	5	0.302435	0.234689
ENSDARG00000045595	25	7	13	45	1.62979	2.1122
ENSDARG00000006215	2	0	1	3	0.108905	0.140814
ENSDARG00000045598	144	184	176	504	14.8597	23.6567
ENSDARG00000017366	18	27	28	73	1.24237	3.42646
ENSDARG00000020101	307	326	269	902	29.0783	42.338
ENSDARG00000022424	657	667	738	2062	27.6137	96.7859
ENSDARG00000004497	4	2	1	7	0.27518	0.328565
ENSDARG00000002952	57	32	42	131	0.989836	6.14886
ENSDARG00000045601	1844	1477	1623	4944	88.9122	232.061
ENSDARG00000007764	1284	1604	1668	4556	73.1108	213.849
ENSDARG00000096823	0	0	0	0	0	0
ENSDARG00000062651	850	695	791	2336	50.4355	109.647
ENSDARG00000000019	860	739	935	2534	43.1257	118.941
ENSDARG00000080467	0	0	0	0	0	0
ENSDARG00000083126	0	0	0	0	0	0
ENSDARG00000081095	0	0	0	0	0	0
ENSDARG00000000018	847	1011	1147	3005	46.8132	141.048
ENSDARG00000092341	0	0	0	0	0	0
ENSDARG00000093247	0	0	0	0	0	0
ENSDARG00000019328	48	53	32	133	0.719541	6.24274
ENSDARG00000032919	111	154	229	494	14.3931	23.1873
ENSDARG00000004336	312	234	300	846	13.0752	39.7094
ENSDARG00000094584	0	0	0	0	0	0
ENSDARG00000069698	1	2	0	3	0.0552427	0.140814
ENSDARG00000069692	8	5	15	28	0.190307	1.31426
ENSDARG00000093135	1	7	6	14	1.30642	0.65713
ENSDARG00000092944	2	0	0	2	1.05478	0.0938758
ENSDARG00000092064	0	1	4	5	0.147325	0.234689
ENSDARG00000089640	0	0	0	0	0	0
ENSDARG00000087241	0	0	0	0	0	0
ENSDARG00000034823	1519	1343	1391	4253	67.0564	199.627
ENSDARG00000032319	19	11	9	39	1.24954	1.83058
ENSDARG00000097754	0	0	0	0	0	0
ENSDARG00000095103	0	0	0	0	0	0
ENSDARG00000093168	0	0	0	0	0	0
ENSDARG00000093983	52	45	53	150	10.7001	7.04068
ENSDARG00000092097	0	0	0	0	0	0
ENSDARG00000113342	0	0	0	0	0	0
ENSDARG00000116640	0	0	0	0	0	0
ENSDARG00000113663	0	0	0	0	0	0
ENSDARG00000112642	0	0	1	1	0.127549	0.0469379
ENSDARG00000012684	2986	3192	3386	9564	75.435	448.914
ENSDARG00000117071	0	0	0	0	0	0
ENSDARG00000056954	1	0	2	3	0.117737	0.140814
ENSDARG00000056950	4	4	4	12	0.0892921	0.563255
ENSDARG00000111690	0	0	0	0	0	0
ENSDARG00000056938	0	0	0	0	0	0
ENSDARG00000045580	1	0	1	2	0.0520087	0.0938758
ENSDARG00000012066	7	4	2	13	0.434301	0.610192
ENSDARG00000088002	0	2	1	3	0.0510194	0.140814
ENSDARG00000027249	116	117	174	407	5.26708	19.1037
ENSDARG00000020749	3117	2852	3257	9226	119.462	433.049
ENSDARG00000032653	61	39	56	156	8.23657	7.32231
ENSDARG00000003789	1448	1237	1377	4062	47.929	190.662
ENSDARG00000023026	1	3	2	6	0.0997264	0.281627
ENSDARG00000027316	141	123	165	429	7.33031	20.1363
ENSDARG00000095159	10	5	5	20	2.05417	0.938758
ENSDARG00000093371	0	0	0	0	0	0
ENSDARG00000004904	121	118	148	387	7.11514	18.165
ENSDARG00000093058	563	618	733	1914	68.0084	89.8391
ENSDARG00000022795	53	53	49	155	7.07721	7.27537
ENSDARG00000056859	0	0	0	0	0	0
ENSDARG00000077985	8	2	8	18	0.815523	0.844882
ENSDARG00000019644	3027	2938	2668	8633	248.141	405.215
ENSDARG00000027424	0	4	0	4	0.132126	0.187752
ENSDARG00000007315	1156	1228	1443	3827	70.9444	179.631
ENSDARG00000007405	812	953	1033	2798	72.0418	131.332
ENSDARG00000019420	8	5	9	22	0.27089	1.03263
ENSDARG00000011582	9	6	7	22	0.20098	1.03263
ENSDARG00000085074	0	0	0	0	0	0
ENSDARG00000117277	0	3	4	7	0.449474	0.328565
ENSDARG00000091957	0	0	0	0	0	0
ENSDARG00000016815	0	0	0	0	0	0
ENSDARG00000045574	2240	2745	2994	7979	63.3701	374.517
ENSDARG00000045568	25	18	23	66	1.54818	3.0979
ENSDARG00000094132	0	0	0	0	0	0
ENSDARG00000094191	51	44	54	149	4.7287	6.99374
ENSDARG00000073959	0	0	0	0	0	0
ENSDARG00000029944	753	922	1107	2782	32.0759	130.581
ENSDARG00000093287	0	0	0	0	0	0
ENSDARG00000038384	0	0	0	0	0	0
ENSDARG00000020143	0	0	0	0	0	0
ENSDARG00000038386	1	0	0	1	0.023742	0.0469379
ENSDARG00000007175	144	136	160	440	6.95845	20.6527
ENSDARG00000002174	159	185	180	524	16.5961	24.5954
ENSDARG00000079985	0	0	0	0	0	0
ENSDARG00000006011	48	32	26	106	1.3635	4.97541
ENSDARG00000002128	600	508	574	1682	39.6134	78.9495
ENSDARG00000115392	0	0	0	0	0	0
ENSDARG00000045563	135	150	188	473	9.84114	22.2016
ENSDARG00000045561	13	10	13	36	1.66315	1.68976
ENSDARG00000030153	340	310	375	1025	9.99197	48.1113
ENSDARG00000014572	0	0	5	5	0.0915682	0.234689
ENSDARG00000045560	5	0	2	7	0.0937686	0.328565
ENSDARG00000094593	0	0	0	0	0	0
ENSDARG00000097601	1	1	4	6	0.133599	0.281627
ENSDARG00000087438	0	0	0	0	0	0
ENSDARG00000012435	0	0	0	0	0	0
ENSDARG00000016886	7	4	11	22	0.999645	1.03263
ENSDARG00000076690	0	0	0	0	0	0
ENSDARG00000021239	685	514	486	1685	17.4477	79.0903
ENSDARG00000003512	38	52	46	136	1.18764	6.38355
ENSDARG00000111346	0	0	0	0	0	0
ENSDARG00000004055	700	580	658	1938	14.8273	90.9656
ENSDARG00000015278	4	4	5	13	0.192429	0.610192
ENSDARG00000028192	24	32	45	101	7.8619	4.74073
ENSDARG00000097434	0	0	0	0	0	0
ENSDARG00000045557	15	8	11	34	0.89106	1.59589
ENSDARG00000033757	455	475	519	1449	29.392	68.013
ENSDARG00000045555	0	0	0	0	0	0
ENSDARG00000117252	1	1	0	2	0.0625005	0.0938758
ENSDARG00000073965	1	0	0	1	0.0835194	0.0469379
ENSDARG00000045552	0	1	1	2	0.129305	0.0938758
ENSDARG00000005547	435	335	384	1154	20.7454	54.1663
ENSDARG00000097195	56	50	50	156	4.17702	7.32231
ENSDARG00000029018	0	1	1	2	0.0411736	0.0938758
ENSDARG00000095705	41	38	30	109	6.07628	5.11623
ENSDARG00000031777	13	11	16	40	0.961349	1.87752
ENSDARG00000081807	0	0	0	0	0	0
ENSDARG00000082287	0	0	0	0	0	0
ENSDARG00000022858	0	0	0	0	0	0
ENSDARG00000008439	73	52	44	169	4.65522	7.9325
ENSDARG00000034717	23	19	21	63	1.66409	2.95709
ENSDARG00000069431	0	5	1	6	0.123521	0.281627
ENSDARG00000003615	0	1	1	2	0.0349891	0.0938758
ENSDARG00000007371	0	0	2	2	0.0419463	0.0938758
ENSDARG00000015222	197	291	438	926	24.2277	43.4645
ENSDARG00000096473	0	0	0	0	0	0
ENSDARG00000045549	1	1	4	6	0.347259	0.281627
ENSDARG00000016613	5	3	3	11	0.374142	0.516317
ENSDARG00000008867	138	160	232	530	8.6229	24.8771
ENSDARG00000115618	0	0	0	0	0	0
ENSDARG00000094428	0	0	0	0	0	0
ENSDARG00000029524	172	187	199	558	8.16947	26.1913
ENSDARG00000099812	78	78	71	227	1.94468	10.6549
ENSDARG00000045548	0	0	0	0	0	0
ENSDARG00000082824	0	0	0	0	0	0
ENSDARG00000083992	0	0	0	0	0	0
ENSDARG00000094118	1	0	0	1	0.0637743	0.0469379
ENSDARG00000006766	1320	1237	1314	3871	48.3364	181.697
ENSDARG00000069402	0	0	0	0	0	0
ENSDARG00000021336	0	0	0	0	0	0
ENSDARG00000045544	212	196	254	662	8.66505	31.0729
ENSDARG00000014804	136	162	173	471	5.77829	22.1077
ENSDARG00000111326	1	0	0	1	0.00870994	0.0469379
ENSDARG00000001912	35	27	22	84	2.29766	3.94278
ENSDARG00000106138	0	0	0	0	0	0
ENSDARG00000104301	0	0	0	0	0	0
ENSDARG00000045543	129	148	144	421	31.9238	19.7608
ENSDARG00000045542	269	311	321	901	43.1982	42.291
ENSDARG00000045541	395	533	680	1608	26.2983	75.4761
ENSDARG00000011605	1326	1440	1531	4297	64.5828	201.692
ENSDARG00000045540	1166	1207	1401	3774	53.2763	177.144
ENSDARG00000056152	592	673	814	2079	44.4979	97.5838
ENSDARG00000056145	1	0	1	2	0.0322708	0.0938758
ENSDARG00000101236	368	603	621	1592	19.2889	74.7251
ENSDARG00000037960	0	0	0	0	0	0
ENSDARG00000017163	521	681	672	1874	144.436	87.9616
ENSDARG00000004794	36	66	66	168	2.88215	7.88556
ENSDARG00000019861	0	0	0	0	0	0
ENSDARG00000045481	197	174	192	563	11.2883	26.426
ENSDARG00000045482	703	671	681	2055	55.087	96.4573
ENSDARG00000103810	1	0	4	5	0.159761	0.234689
ENSDARG00000045483	4	4	3	11	0.343982	0.516317
ENSDARG00000026855	0	0	2	2	0.0421345	0.0938758
ENSDARG00000045484	98	129	150	377	7.23154	17.6956
ENSDARG00000008398	4	0	2	6	0.0411015	0.281627
ENSDARG00000082618	0	0	0	0	0	0
ENSDARG00000009252	58	41	54	153	4.10371	7.1815
ENSDARG00000011764	608	712	727	2047	36.4084	96.0818
ENSDARG00000045485	19	24	38	81	2.26173	3.80197
ENSDARG00000117503	0	0	0	0	0	0
ENSDARG00000055245	2	2	2	6	0.139974	0.281627
ENSDARG00000114678	1	1	0	2	0.0285337	0.0938758
ENSDARG00000090038	0	0	1	1	0.01658	0.0469379
ENSDARG00000090277	1	0	0	1	0.0312711	0.0469379
ENSDARG00000005476	282	278	348	908	5.56464	42.6196
ENSDARG00000030614	35	54	56	145	1.32155	6.80599
ENSDARG00000045486	211	211	289	711	17.3817	33.3728
ENSDARG00000010784	1394	2225	2801	6420	62.1835	301.341
ENSDARG00000117468	0	0	0	0	0	0
ENSDARG00000045487	247	319	345	911	80.5281	42.7604
ENSDARG00000092717	3	1	4	8	0.500671	0.375503
ENSDARG00000097427	11	5	4	20	1.30022	0.938758
ENSDARG00000029830	1	0	1	2	0.130383	0.0938758
ENSDARG00000007277	0	0	1	1	0.0340623	0.0469379
ENSDARG00000098436	0	0	0	0	0	0
ENSDARG00000013414	2	3	6	11	0.189613	0.516317
ENSDARG00000106953	0	0	0	0	0	0
ENSDARG00000032218	122	109	88	319	4.84883	14.9732
ENSDARG00000013000	4	1	3	8	0.101132	0.375503
ENSDARG00000096999	0	1	2	3	0.123847	0.140814
ENSDARG00000095571	0	0	0	0	0	0
ENSDARG00000055360	30	87	101	218	11.3947	10.2325
ENSDARG00000012729	14	13	19	46	0.865388	2.15914
ENSDARG00000061951	1168	1875	2098	5141	21.3075	241.308
ENSDARG00000010454	0	0	2	2	0.0406389	0.0938758
ENSDARG00000021579	103	81	77	261	7.33141	12.2508
ENSDARG00000021595	2	2	1	5	0.0931677	0.234689
ENSDARG00000007523	280	251	252	783	8.81774	36.7524
ENSDARG00000045490	74	64	65	203	9.42472	9.52839
ENSDARG00000018111	143	158	160	461	8.23378	21.6384
ENSDARG00000117573	0	1	0	1	0.0396435	0.0469379
ENSDARG00000034300	0	1	1	2	0.0438467	0.0938758
ENSDARG00000032639	0	0	3	3	0.0749009	0.140814
ENSDARG00000021647	0	0	0	0	0	0
ENSDARG00000016010	666	793	725	2184	34.7146	102.512
ENSDARG00000021590	10	12	11	33	0.206554	1.54895
ENSDARG00000045493	327	263	277	867	30.0555	40.6951
ENSDARG00000094023	99	283	264	646	62.6485	30.3219
ENSDARG00000033443	439	513	566	1518	20.4394	71.2517
ENSDARG00000109358	130	128	124	382	6.07394	17.9303
ENSDARG00000108552	0	0	0	0	0	0
ENSDARG00000108019	0	0	0	0	0	0
ENSDARG00000084043	0	0	0	0	0	0
ENSDARG00000111837	13	21	20	54	0.85862	2.53465
ENSDARG00000084741	0	0	0	0	0	0
ENSDARG00000011769	122	148	179	449	10.8803	21.0751
ENSDARG00000022187	24	27	22	73	0.550083	3.42646
ENSDARG00000002131	36	32	45	113	2.81229	5.30398
ENSDARG00000016526	3	2	1	6	0.109327	0.281627
ENSDARG00000045513	367	674	858	1899	27.2168	89.135
ENSDARG00000045514	767	928	916	2611	117.955	122.555
ENSDARG00000045515	157	286	355	798	22.4022	37.4564
ENSDARG00000045516	13	15	6	34	0.489386	1.59589
ENSDARG00000045517	0	0	0	0	0	0
ENSDARG00000045518	64	76	83	223	6.15353	10.4671
ENSDARG00000045519	5	9	8	22	0.328759	1.03263
ENSDARG00000034173	0	0	0	0	0	0
ENSDARG00000001953	1	3	3	7	0.0987275	0.328565
ENSDARG00000031346	290	564	499	1353	36.104	63.5069
ENSDARG00000069311	0	0	0	0	0	0
ENSDARG00000089159	200	231	183	614	13.9631	28.8199
ENSDARG00000045522	12	13	19	44	1.00256	2.06527
ENSDARG00000069292	1	0	1	2	0.0560787	0.0938758
ENSDARG00000088524	3	0	0	3	0.0508536	0.140814
ENSDARG00000033413	371	419	425	1215	23.2679	57.0295
ENSDARG00000045524	0	0	4	4	0.0336895	0.187752
ENSDARG00000045525	188	264	281	733	10.5733	34.4055
ENSDARG00000042469	27	34	54	115	10.9268	5.39786
ENSDARG00000045527	70	57	55	182	2.00816	8.54269
ENSDARG00000107892	0	0	0	0	0	0
ENSDARG00000045528	706	918	1158	2782	17.4737	130.581
ENSDARG00000075215	565	350	447	1362	24.1334	63.9294
ENSDARG00000069261	1	0	0	1	0.0330781	0.0469379
ENSDARG00000097579	0	0	0	0	0	0
ENSDARG00000089861	1432	1327	1539	4298	66.0357	201.739
ENSDARG00000089908	51	40	38	129	1.4661	6.05499
ENSDARG00000032627	922	839	954	2715	17.2188	127.436
ENSDARG00000069244	85	105	117	307	7.45084	14.4099
ENSDARG00000045530	8	9	8	25	0.408582	1.17345
ENSDARG00000097326	0	0	0	0	0	0
ENSDARG00000098221	6	2	5	13	0.165543	0.610192
ENSDARG00000073766	0	0	0	0	0	0
ENSDARG00000078749	0	0	0	0	0	0
ENSDARG00000083413	0	0	0	0	0	0
ENSDARG00000116145	0	0	0	0	0	0
ENSDARG00000099850	13	18	19	50	0.454736	2.34689
ENSDARG00000107462	0	0	0	0	0	0
ENSDARG00000041205	0	0	0	0	0	0
ENSDARG00000114833	0	0	0	0	0	0
ENSDARG00000029071	391	527	588	1506	46.9691	70.6884
ENSDARG00000041199	70	57	44	171	4.29908	8.02638
ENSDARG00000024306	710	713	832	2255	21.3354	105.845
ENSDARG00000013596	119	115	138	372	4.14945	17.4609
ENSDARG00000084471	0	0	0	0	0	0
ENSDARG00000069160	0	0	0	0	0	0
ENSDARG00000045510	322	369	421	1112	16.7668	52.1949
ENSDARG00000069169	309	269	318	896	21.5674	42.0563
ENSDARG00000069171	0	1	0	1	0.0256071	0.0469379
ENSDARG00000109808	0	0	0	0	0	0
ENSDARG00000069185	5	2	1	8	0.0319305	0.375503
ENSDARG00000043734	250	249	299	798	20.4345	37.4564
ENSDARG00000096207	0	0	0	0	0	0
ENSDARG00000096045	9	10	11	30	0.696408	1.40814
ENSDARG00000014941	0	0	0	0	0	0
ENSDARG00000053917	116	133	122	371	8.62504	17.414
ENSDARG00000075820	0	0	0	0	0	0
ENSDARG00000076272	4	13	11	28	0.575169	1.31426
ENSDARG00000111124	0	0	0	0	0	0
ENSDARG00000112874	39	46	58	143	3.92981	6.71212
ENSDARG00000096034	0	0	0	0	0	0
ENSDARG00000077488	0	0	0	0	0	0
ENSDARG00000106572	0	0	0	0	0	0
ENSDARG00000115901	0	0	0	0	0	0
ENSDARG00000115871	0	0	0	0	0	0
ENSDARG00000116477	0	0	0	0	0	0
ENSDARG00000116592	0	0	0	0	0	0
ENSDARG00000111340	0	0	0	0	0	0
ENSDARG00000109889	0	0	0	0	0	0
ENSDARG00000115466	0	0	0	0	0	0
ENSDARG00000112296	0	0	0	0	0	0
ENSDARG00000111749	1	0	0	1	0.572413	0.0469379
ENSDARG00000111325	0	0	0	0	0	0
ENSDARG00000110605	0	0	0	0	0	0
ENSDARG00000114347	0	0	0	0	0	0
ENSDARG00000114485	0	0	0	0	0	0
ENSDARG00000109380	0	0	0	0	0	0
ENSDARG00000111403	0	0	0	0	0	0
ENSDARG00000114836	0	0	0	0	0	0
ENSDARG00000116261	0	0	0	0	0	0
ENSDARG00000113618	0	0	0	0	0	0
ENSDARG00000114213	0	0	0	0	0	0
ENSDARG00000115035	0	0	0	0	0	0
ENSDARG00000110116	0	0	0	0	0	0
ENSDARG00000113089	0	0	0	0	0	0
ENSDARG00000110445	0	0	0	0	0	0
ENSDARG00000116403	0	0	0	0	0	0
ENSDARG00000111541	0	0	0	0	0	0
ENSDARG00000116481	0	0	0	0	0	0
ENSDARG00000113073	0	0	0	0	0	0
ENSDARG00000111943	0	0	0	0	0	0
ENSDARG00000116749	0	0	0	0	0	0
ENSDARG00000109709	0	0	0	0	0	0
ENSDARG00000114599	0	0	0	0	0	0
ENSDARG00000112802	0	0	0	0	0	0
ENSDARG00000111975	0	0	0	0	0	0
ENSDARG00000114183	0	0	0	0	0	0
ENSDARG00000109941	0	0	0	0	0	0
ENSDARG00000115654	0	0	0	0	0	0
ENSDARG00000114311	0	0	0	0	0	0
ENSDARG00000115251	0	0	0	0	0	0
ENSDARG00000113362	0	0	0	0	0	0
ENSDARG00000109967	0	0	0	0	0	0
ENSDARG00000113279	0	0	0	0	0	0
ENSDARG00000115317	0	0	0	0	0	0
ENSDARG00000116475	0	0	0	0	0	0
ENSDARG00000110007	0	0	0	0	0	0
ENSDARG00000110957	0	0	0	0	0	0
ENSDARG00000113472	0	0	0	0	0	0
ENSDARG00000115532	0	0	0	0	0	0
ENSDARG00000114255	0	0	0	0	0	0
ENSDARG00000112506	0	0	0	0	0	0
ENSDARG00000113369	0	0	0	0	0	0
ENSDARG00000109546	0	0	0	0	0	0
ENSDARG00000110053	0	0	0	0	0	0
ENSDARG00000116026	0	0	0	0	0	0
ENSDARG00000114956	0	0	0	0	0	0
ENSDARG00000074009	5	5	7	17	0.301794	0.797944
ENSDARG00000089318	0	0	0	0	0	0
ENSDARG00000079222	18	42	26	86	2.82679	4.03666
ENSDARG00000088214	73	78	86	237	4.51656	11.1243
ENSDARG00000070203	0	0	0	0	0	0
ENSDARG00000023036	304	310	319	933	12.8463	43.793
ENSDARG00000097728	0	0	0	0	0	0
ENSDARG00000104041	2	2	5	9	0.0643867	0.422441
ENSDARG00000094824	0	0	0	0	0	0
ENSDARG00000096684	0	0	0	0	0	0
ENSDARG00000115593	13	20	30	63	1.93653	2.95709
ENSDARG00000109327	4	6	1	11	0.337904	0.516317
ENSDARG00000088082	0	0	0	0	0	0
ENSDARG00000112449	114	104	131	349	10.6234	16.3813
ENSDARG00000091381	0	0	0	0	0	0
ENSDARG00000096063	0	0	0	0	0	0
ENSDARG00000116181	2	4	9	15	0.489276	0.704068
ENSDARG00000099173	30	28	27	85	4.85367	3.98972
ENSDARG00000092140	0	0	0	0	0	0
ENSDARG00000094903	0	1	0	1	0.0493563	0.0469379
ENSDARG00000093831	12	17	22	51	1.63849	2.39383
ENSDARG00000110852	3	4	12	19	0.384239	0.89182
ENSDARG00000092968	10	17	15	42	1.38149	1.97139
ENSDARG00000043792	0	0	0	0	0	0
ENSDARG00000117382	0	0	0	0	0	0
ENSDARG00000088870	0	1	0	1	0.0113294	0.0469379
ENSDARG00000089582	0	0	0	0	0	0
ENSDARG00000099440	0	0	0	0	0	0
ENSDARG00000114558	3	2	3	8	0.289294	0.375503
ENSDARG00000111979	8	1	4	13	0.691828	0.610192
ENSDARG00000101497	4	1	7	12	2.3275	0.563255
ENSDARG00000100142	12	16	14	42	1.35491	1.97139
ENSDARG00000099837	5	5	10	20	0.739762	0.938758
ENSDARG00000104239	0	0	0	0	0	0
ENSDARG00000103202	0	0	0	0	0	0
ENSDARG00000117163	26	21	28	75	3.21199	3.52034
ENSDARG00000098876	0	1	0	1	0.023754	0.0469379
ENSDARG00000103471	6	15	9	30	0.793763	1.40814
ENSDARG00000104074	0	0	0	0	0	0
ENSDARG00000101202	0	0	0	0	0	0
ENSDARG00000102559	0	0	2	2	0.11868	0.0938758
ENSDARG00000113016	14	27	32	73	5.28775	3.42646
ENSDARG00000101775	0	0	0	0	0	0
ENSDARG00000098115	0	0	0	0	0	0
ENSDARG00000101374	0	0	0	0	0	0
ENSDARG00000110594	0	0	0	0	0	0
ENSDARG00000082790	3	0	0	3	0.85862	0.140814
ENSDARG00000110759	4	3	4	11	3.14827	0.516317
ENSDARG00000115818	0	0	0	0	0	0
ENSDARG00000109664	0	0	0	0	0	0
ENSDARG00000115389	2	0	0	2	0.572413	0.0938758
ENSDARG00000115944	0	0	0	0	0	0
ENSDARG00000111938	0	0	0	0	0	0
ENSDARG00000114277	0	0	0	0	0	0
ENSDARG00000110891	0	0	0	0	0	0
ENSDARG00000098340	0	0	0	0	0	0
ENSDARG00000113005	0	1	1	2	0.132219	0.0938758
ENSDARG00000099699	2	0	0	2	0.0562804	0.0938758
ENSDARG00000117318	0	0	0	0	0	0
ENSDARG00000112206	0	0	0	0	0	0
ENSDARG00000110785	0	0	0	0	0	0
ENSDARG00000117046	0	0	0	0	0	0
ENSDARG00000114548	0	0	0	0	0	0
ENSDARG00000116138	0	0	0	0	0	0
ENSDARG00000115815	0	0	0	0	0	0
ENSDARG00000114802	0	0	0	0	0	0
ENSDARG00000109445	0	0	0	0	0	0
ENSDARG00000114362	0	0	0	0	0	0
ENSDARG00000116626	0	0	0	0	0	0
ENSDARG00000111726	0	0	0	0	0	0
ENSDARG00000114561	0	0	0	0	0	0
ENSDARG00000113830	0	0	0	0	0	0
ENSDARG00000116681	0	0	0	0	0	0
ENSDARG00000110373	0	0	0	0	0	0
ENSDARG00000116826	0	0	0	0	0	0
ENSDARG00000080902	0	0	0	0	0	0
ENSDARG00000109780	1	0	0	1	0.315019	0.0469379
ENSDARG00000100479	25	16	21	62	3.64224	2.91015
ENSDARG00000110062	0	0	0	0	0	0
ENSDARG00000116390	0	0	0	0	0	0
ENSDARG00000110989	0	0	0	0	0	0
ENSDARG00000098143	0	0	0	0	0	0
ENSDARG00000104064	0	0	0	0	0	0
ENSDARG00000110696	0	0	0	0	0	0
ENSDARG00000114172	8	2	14	24	0.74015	1.12651
ENSDARG00000103143	0	0	0	0	0	0
ENSDARG00000103229	0	1	1	2	0.0250536	0.0938758
ENSDARG00000104211	0	0	0	0	0	0
ENSDARG00000103998	0	0	0	0	0	0
ENSDARG00000100061	0	0	0	0	0	0
ENSDARG00000116510	0	0	0	0	0	0
ENSDARG00000104412	0	0	0	0	0	0
ENSDARG00000100632	0	0	0	0	0	0
ENSDARG00000101475	0	0	0	0	0	0
ENSDARG00000110031	0	0	3	3	0.795557	0.140814
ENSDARG00000100793	13	19	26	58	4.12484	2.7224
ENSDARG00000102008	0	2	2	4	0.0987127	0.187752
ENSDARG00000111875	0	0	2	2	0.0951122	0.0938758
ENSDARG00000113581	0	0	1	1	0.286207	0.0469379
ENSDARG00000111217	0	0	0	0	0	0
ENSDARG00000116396	0	0	0	0	0	0
ENSDARG00000111322	0	0	0	0	0	0
ENSDARG00000112824	0	0	0	0	0	0
ENSDARG00000114517	0	0	0	0	0	0
ENSDARG00000110846	0	0	0	0	0	0
ENSDARG00000114778	0	0	0	0	0	0
ENSDARG00000109305	0	0	0	0	0	0
ENSDARG00000114244	0	0	0	0	0	0
ENSDARG00000111750	0	0	0	0	0	0
ENSDARG00000110138	0	0	0	0	0	0
ENSDARG00000113937	0	0	0	0	0	0
ENSDARG00000116916	0	0	0	0	0	0
ENSDARG00000113483	0	0	0	0	0	0
ENSDARG00000110847	0	0	0	0	0	0
ENSDARG00000113058	0	0	0	0	0	0
ENSDARG00000111830	0	0	0	0	0	0
ENSDARG00000116472	0	0	0	0	0	0
ENSDARG00000110566	0	0	0	0	0	0
ENSDARG00000113950	0	0	0	0	0	0
ENSDARG00000117208	0	0	0	0	0	0
ENSDARG00000114925	0	0	1	1	0.634296	0.0469379
ENSDARG00000075731	0	0	1	1	0.0406037	0.0469379
ENSDARG00000091746	0	0	0	0	0	0
ENSDARG00000095293	0	0	0	0	0	0
ENSDARG00000073915	8	8	5	21	0.800077	0.985695
ENSDARG00000107177	4	2	4	10	0.301077	0.469379
ENSDARG00000089814	1	3	2	6	0.0968457	0.281627
ENSDARG00000096499	0	0	0	0	0	0
ENSDARG00000088245	0	0	0	0	0	0
ENSDARG00000109802	2	3	11	16	0.399684	0.751006
ENSDARG00000096458	0	0	0	0	0	0
ENSDARG00000096437	0	0	0	0	0	0
ENSDARG00000089304	0	0	0	0	0	0
ENSDARG00000095997	18	15	22	55	1.59357	2.58158
ENSDARG00000095596	0	0	0	0	0	0
ENSDARG00000094484	2	1	4	7	0.222756	0.328565
ENSDARG00000094308	0	0	0	0	0	0
ENSDARG00000096186	2	1	1	4	0.094824	0.187752
ENSDARG00000088378	3	2	5	10	0.292995	0.469379
ENSDARG00000086449	2	2	4	8	0.172486	0.375503
ENSDARG00000096011	0	2	0	2	0.117492	0.0938758
ENSDARG00000095521	4	4	8	16	0.60225	0.751006
ENSDARG00000082253	0	2	0	2	0.575925	0.0938758
ENSDARG00000112409	0	0	0	0	0	0
ENSDARG00000104584	21	13	29	63	2.17433	2.95709
ENSDARG00000090366	11	12	10	33	0.62991	1.54895
ENSDARG00000076252	3	3	3	9	0.231856	0.422441
ENSDARG00000096188	0	0	0	0	0	0
ENSDARG00000096005	0	0	2	2	0.488936	0.0938758
ENSDARG00000091013	0	0	0	0	0	0
ENSDARG00000103872	0	0	0	0	0	0
ENSDARG00000087293	0	1	0	1	0.013846	0.0469379
ENSDARG00000090461	0	0	0	0	0	0
ENSDARG00000117785	0	0	0	0	0	0
ENSDARG00000095989	0	0	0	0	0	0
ENSDARG00000109604	70	62	84	216	9.01207	10.1386
ENSDARG00000098177	0	0	0	0	0	0
ENSDARG00000110665	0	0	0	0	0	0
ENSDARG00000100840	0	0	0	0	0	0
ENSDARG00000110101	0	0	0	0	0	0
ENSDARG00000116594	0	0	0	0	0	0
ENSDARG00000101948	0	0	0	0	0	0
ENSDARG00000117764	0	0	0	0	0	0
ENSDARG00000099330	0	0	0	0	0	0
ENSDARG00000105246	0	0	0	0	0	0
ENSDARG00000099432	0	0	0	0	0	0
ENSDARG00000114938	0	0	0	0	0	0
ENSDARG00000102904	0	0	0	0	0	0
ENSDARG00000102515	0	0	0	0	0	0
ENSDARG00000105063	0	0	0	0	0	0
ENSDARG00000099899	0	0	0	0	0	0
ENSDARG00000102716	0	0	0	0	0	0
ENSDARG00000090355	0	0	0	0	0	0
ENSDARG00000112634	0	0	0	0	0	0
ENSDARG00000102561	11	3	13	27	1.27626	1.26732
ENSDARG00000103992	0	0	0	0	0	0
ENSDARG00000099785	0	0	0	0	0	0
ENSDARG00000098615	0	0	0	0	0	0
ENSDARG00000114783	6	1	3	10	0.401178	0.469379
ENSDARG00000117809	0	0	0	0	0	0
ENSDARG00000101459	0	0	0	0	0	0
ENSDARG00000095275	0	0	0	0	0	0
ENSDARG00000113431	0	0	0	0	0	0
ENSDARG00000109260	0	0	0	0	0	0
ENSDARG00000077266	1	1	3	5	0.193638	0.234689
ENSDARG00000116675	0	0	0	0	0	0
ENSDARG00000099493	0	0	0	0	0	0
ENSDARG00000116197	0	0	0	0	0	0
ENSDARG00000111444	0	0	0	0	0	0
ENSDARG00000100961	1	0	0	1	0.0183065	0.0469379
ENSDARG00000103348	2	4	6	12	0.355815	0.563255
ENSDARG00000114908	17	13	33	63	2.44995	2.95709
ENSDARG00000098167	0	0	0	0	0	0
ENSDARG00000098677	0	0	0	0	0	0
ENSDARG00000098758	0	0	0	0	0	0
ENSDARG00000104038	2	1	0	3	0.0902073	0.140814
ENSDARG00000101463	2	1	4	7	0.403147	0.328565
ENSDARG00000115564	1	4	0	5	0.23329	0.234689
ENSDARG00000101623	0	1	0	1	0.0440731	0.0469379
ENSDARG00000111046	6	9	7	22	0.742902	1.03263
ENSDARG00000099152	0	0	0	0	0	0
ENSDARG00000100099	0	0	0	0	0	0
ENSDARG00000110802	0	0	0	0	0	0
ENSDARG00000104407	2	4	3	9	0.213354	0.422441
ENSDARG00000098452	0	0	0	0	0	0
ENSDARG00000103473	0	0	0	0	0	0
ENSDARG00000104681	0	0	0	0	0	0
ENSDARG00000098335	0	0	0	0	0	0
ENSDARG00000092436	3	4	7	14	0.680259	0.65713
ENSDARG00000108175	0	0	0	0	0	0
ENSDARG00000100959	0	4	5	9	0.265186	0.422441
ENSDARG00000100896	13	26	30	69	1.95456	3.23871
ENSDARG00000100565	0	0	0	0	0	0
ENSDARG00000117327	0	0	0	0	0	0
ENSDARG00000091327	0	0	0	0	0	0
ENSDARG00000098179	0	0	0	0	0	0
ENSDARG00000098530	0	0	0	0	0	0
ENSDARG00000103405	3	1	1	5	0.146864	0.234689
ENSDARG00000098958	0	1	3	4	0.174167	0.187752
ENSDARG00000102475	0	0	0	0	0	0
ENSDARG00000113769	3	0	1	4	0.129752	0.187752
ENSDARG00000114124	1	4	2	7	0.362655	0.328565
ENSDARG00000116088	0	0	0	0	0	0
ENSDARG00000115719	0	0	0	0	0	0
ENSDARG00000101688	2	1	1	4	0.0902218	0.187752
ENSDARG00000104704	0	0	0	0	0	0
ENSDARG00000112648	0	0	0	0	0	0
ENSDARG00000114030	0	0	0	0	0	0
ENSDARG00000116992	1	2	0	3	0.0973815	0.140814
ENSDARG00000116234	0	0	0	0	0	0
ENSDARG00000115662	0	0	0	0	0	0
ENSDARG00000113548	0	0	0	0	0	0
ENSDARG00000098621	0	0	0	0	0	0
ENSDARG00000100653	1	0	0	1	0.0547061	0.0469379
ENSDARG00000101760	1	1	1	3	0.0529176	0.140814
ENSDARG00000098987	0	0	0	0	0	0
ENSDARG00000101223	0	0	1	1	0.031608	0.0469379
ENSDARG00000114761	0	0	0	0	0	0
ENSDARG00000115329	0	0	0	0	0	0
ENSDARG00000111955	0	0	0	0	0	0
ENSDARG00000110824	0	0	0	0	0	0
ENSDARG00000112536	0	0	0	0	0	0
ENSDARG00000113170	0	0	0	0	0	0
ENSDARG00000112541	8	11	16	35	1.1701	1.64283
ENSDARG00000098357	0	0	0	0	0	0
ENSDARG00000102273	0	0	0	0	0	0
ENSDARG00000113527	0	0	0	0	0	0
ENSDARG00000099656	0	0	0	0	0	0
ENSDARG00000110670	0	2	2	4	0.128773	0.187752
ENSDARG00000110745	0	0	0	0	0	0
ENSDARG00000101977	0	0	0	0	0	0
ENSDARG00000099382	0	0	0	0	0	0
ENSDARG00000098127	0	0	0	0	0	0
ENSDARG00000110372	0	3	3	6	0.283613	0.281627
ENSDARG00000092304	0	0	0	0	0	0
ENSDARG00000034095	0	0	0	0	0	0
ENSDARG00000116177	0	0	1	1	0.0405336	0.0469379
ENSDARG00000110433	1	4	3	8	0.28512	0.375503
ENSDARG00000092926	0	0	0	0	0	0
ENSDARG00000093747	0	0	0	0	0	0
ENSDARG00000087070	0	0	1	1	0.0292266	0.0469379
ENSDARG00000115506	0	0	0	0	0	0
ENSDARG00000111831	0	1	1	2	0.0729415	0.0938758
ENSDARG00000087788	0	0	0	0	0	0
ENSDARG00000112386	0	0	0	0	0	0
ENSDARG00000113753	0	0	0	0	0	0
ENSDARG00000115323	0	0	0	0	0	0
ENSDARG00000101301	0	0	0	0	0	0
ENSDARG00000102927	0	0	0	0	0	0
ENSDARG00000102358	0	0	0	0	0	0
ENSDARG00000103045	0	0	0	0	0	0
ENSDARG00000110256	0	0	0	0	0	0
ENSDARG00000110611	0	0	0	0	0	0
ENSDARG00000104423	0	0	0	0	0	0
ENSDARG00000100699	0	0	0	0	0	0
ENSDARG00000108525	0	0	0	0	0	0
ENSDARG00000103755	0	0	0	0	0	0
ENSDARG00000100165	0	0	0	0	0	0
ENSDARG00000109211	0	2	2	4	0.10809	0.187752
ENSDARG00000104850	0	0	0	0	0	0
ENSDARG00000091062	0	0	0	0	0	0
ENSDARG00000101731	0	0	0	0	0	0
ENSDARG00000101817	0	0	0	0	0	0
ENSDARG00000105161	0	0	0	0	0	0
ENSDARG00000109864	0	0	0	0	0	0
ENSDARG00000096467	0	0	0	0	0	0
ENSDARG00000110787	6	3	1	10	0.419463	0.469379
ENSDARG00000112725	0	0	0	0	0	0
ENSDARG00000091026	0	0	0	0	0	0
ENSDARG00000096497	1	8	3	12	0.392512	0.563255
ENSDARG00000095777	0	0	0	0	0	0
ENSDARG00000096434	0	0	0	0	0	0
ENSDARG00000096493	0	0	0	0	0	0
ENSDARG00000096486	0	0	0	0	0	0
ENSDARG00000096478	7	9	7	23	1.6382	1.07957
ENSDARG00000093846	0	1	0	1	0.0431018	0.0469379
ENSDARG00000098236	0	0	0	0	0	0
ENSDARG00000089831	0	0	0	0	0	0
ENSDARG00000096472	0	0	0	0	0	0
ENSDARG00000076160	0	0	0	0	0	0
ENSDARG00000096435	0	0	0	0	0	0
ENSDARG00000093665	9	9	2	20	0.640353	0.938758
ENSDARG00000098144	1	0	1	2	0.460175	0.0938758
ENSDARG00000098510	3	0	0	3	0.113835	0.140814
ENSDARG00000113523	0	0	0	0	0	0
ENSDARG00000115210	0	0	0	0	0	0
ENSDARG00000111674	0	0	0	0	0	0
ENSDARG00000115261	0	0	0	0	0	0
ENSDARG00000112939	0	0	0	0	0	0
ENSDARG00000116425	0	0	0	0	0	0
ENSDARG00000113996	0	0	0	0	0	0
ENSDARG00000113283	0	0	0	0	0	0
ENSDARG00000112814	0	0	0	0	0	0
ENSDARG00000113435	0	0	0	0	0	0
ENSDARG00000110692	0	0	0	0	0	0
ENSDARG00000114896	0	0	0	0	0	0
ENSDARG00000113861	0	0	0	0	0	0
ENSDARG00000112430	0	0	0	0	0	0
ENSDARG00000112871	0	0	0	0	0	0
ENSDARG00000090116	4	1	2	7	0.192481	0.328565
ENSDARG00000096462	0	0	0	0	0	0
ENSDARG00000096463	0	0	0	0	0	0
ENSDARG00000102062	30	22	34	86	2.54358	4.03666
ENSDARG00000112103	0	0	0	0	0	0
ENSDARG00000095149	0	0	0	0	0	0
ENSDARG00000096491	0	0	0	0	0	0
ENSDARG00000096461	0	1	0	1	0.127203	0.0469379
ENSDARG00000096484	0	0	1	1	0.0578765	0.0469379
ENSDARG00000092583	2	4	11	17	1.0217	0.797944
ENSDARG00000114521	0	1	0	1	0.0498279	0.0469379
ENSDARG00000096481	0	0	0	0	0	0
ENSDARG00000069555	0	0	0	0	0	0
ENSDARG00000080512	0	0	0	0	0	0
ENSDARG00000082646	1	0	0	1	0.284472	0.0469379
ENSDARG00000117166	0	0	0	0	0	0
ENSDARG00000109330	0	0	1	1	0.286207	0.0469379
ENSDARG00000112577	0	0	0	0	0	0
ENSDARG00000080787	0	0	0	0	0	0
ENSDARG00000110271	0	0	0	0	0	0
ENSDARG00000111055	0	0	0	0	0	0
ENSDARG00000084431	0	0	0	0	0	0
ENSDARG00000116546	1	0	0	1	0.0566199	0.0469379
ENSDARG00000099595	0	0	0	0	0	0
ENSDARG00000092596	1	0	1	2	0.133917	0.0938758
ENSDARG00000101960	10	24	23	57	1.78008	2.67546
ENSDARG00000102370	10	13	11	34	0.708339	1.59589
ENSDARG00000117713	0	0	0	0	0	0
ENSDARG00000101916	0	0	0	0	0	0
ENSDARG00000113626	0	0	0	0	0	0
ENSDARG00000099561	10	4	9	23	0.808668	1.07957
ENSDARG00000099475	0	0	0	0	0	0
ENSDARG00000098071	1	0	2	3	0.0645934	0.140814
ENSDARG00000102316	0	1	1	2	0.082131	0.0938758
ENSDARG00000098281	1	2	2	5	0.132294	0.234689
ENSDARG00000102542	0	0	0	0	0	0
ENSDARG00000102357	0	0	0	0	0	0
ENSDARG00000101489	0	0	0	0	0	0
ENSDARG00000109432	0	0	2	2	0.572413	0.0938758
ENSDARG00000115510	0	0	0	0	0	0
ENSDARG00000102098	0	0	0	0	0	0
ENSDARG00000102837	0	0	0	0	0	0
ENSDARG00000104852	0	0	0	0	0	0
ENSDARG00000103346	37	43	65	145	4.71329	6.80599
ENSDARG00000110658	0	0	0	0	0	0
ENSDARG00000103441	0	0	0	0	0	0
ENSDARG00000103675	0	0	0	0	0	0
ENSDARG00000103689	10	6	3	19	0.612513	0.89182
ENSDARG00000105173	0	0	0	0	0	0
ENSDARG00000098390	0	0	0	0	0	0
ENSDARG00000109251	0	2	0	2	0.0878164	0.0938758
ENSDARG00000100112	50	53	44	147	5.33632	6.89987
ENSDARG00000101447	0	0	0	0	0	0
ENSDARG00000099145	0	0	0	0	0	0
ENSDARG00000113510	0	0	0	0	0	0
ENSDARG00000098514	0	0	0	0	0	0
ENSDARG00000098515	0	0	0	0	0	0
ENSDARG00000115391	0	0	0	0	0	0
ENSDARG00000111930	0	0	0	0	0	0
ENSDARG00000115765	0	0	0	0	0	0
ENSDARG00000113981	0	0	0	0	0	0
ENSDARG00000109917	0	0	0	0	0	0
ENSDARG00000099467	0	0	0	0	0	0
ENSDARG00000110188	0	0	0	0	0	0
ENSDARG00000108420	0	0	0	0	0	0
ENSDARG00000114743	0	0	0	0	0	0
ENSDARG00000102220	0	0	0	0	0	0
ENSDARG00000117184	0	0	0	0	0	0
ENSDARG00000098270	7	18	13	38	1.1113	1.78364
ENSDARG00000115426	0	0	0	0	0	0
ENSDARG00000111248	0	0	0	0	0	0
ENSDARG00000116816	0	0	0	0	0	0
ENSDARG00000117022	0	0	0	0	0	0
ENSDARG00000113020	0	0	0	0	0	0
ENSDARG00000114570	0	0	0	0	0	0
ENSDARG00000111695	0	0	0	0	0	0
ENSDARG00000111111	0	0	0	0	0	0
ENSDARG00000115879	0	1	0	1	0.286207	0.0469379
ENSDARG00000117062	0	0	0	0	0	0
ENSDARG00000113335	0	0	0	0	0	0
ENSDARG00000115874	0	0	0	0	0	0
ENSDARG00000111857	0	0	0	0	0	0
ENSDARG00000117206	0	0	0	0	0	0
ENSDARG00000109323	1	0	0	1	0.286207	0.0469379
ENSDARG00000109421	0	0	0	0	0	0
ENSDARG00000115512	0	1	0	1	0.286207	0.0469379
ENSDARG00000105282	0	0	0	0	0	0
ENSDARG00000117802	0	0	0	0	0	0
ENSDARG00000098279	0	0	0	0	0	0
ENSDARG00000096189	0	0	2	2	0.0504166	0.0938758
ENSDARG00000096226	0	0	0	0	0	0
ENSDARG00000094017	0	2	3	5	0.0724797	0.234689
ENSDARG00000082273	0	1	0	1	0.315019	0.0469379
ENSDARG00000109385	0	0	0	0	0	0
ENSDARG00000093165	41	43	64	148	4.86471	6.94681
ENSDARG00000096162	0	0	0	0	0	0
ENSDARG00000088836	0	0	0	0	0	0
ENSDARG00000090947	0	0	0	0	0	0
ENSDARG00000094558	9	7	13	29	0.755382	1.3612
ENSDARG00000096000	3	0	6	9	0.197126	0.422441
ENSDARG00000096091	0	0	0	0	0	0
ENSDARG00000114317	0	0	0	0	0	0
ENSDARG00000096072	0	0	0	0	0	0
ENSDARG00000095993	1	4	2	7	0.218026	0.328565
ENSDARG00000095440	0	2	3	5	0.141806	0.234689
ENSDARG00000096163	0	0	0	0	0	0
ENSDARG00000114935	0	0	0	0	0	0
ENSDARG00000112905	0	0	0	0	0	0
ENSDARG00000068161	0	0	0	0	0	0
ENSDARG00000113192	3	2	8	13	0.481985	0.610192
ENSDARG00000113896	0	0	0	0	0	0
ENSDARG00000089875	2	5	6	13	0.320311	0.610192
ENSDARG00000087714	0	0	0	0	0	0
ENSDARG00000087518	0	0	0	0	0	0
ENSDARG00000094305	0	0	0	0	0	0
ENSDARG00000111465	11	20	16	47	2.01469	2.20608
ENSDARG00000112719	0	0	0	0	0	0
ENSDARG00000091235	0	0	0	0	0	0
ENSDARG00000096064	0	0	0	0	0	0
ENSDARG00000078167	0	0	0	0	0	0
ENSDARG00000096067	0	0	0	0	0	0
ENSDARG00000112106	0	0	0	0	0	0
ENSDARG00000096109	0	0	0	0	0	0
ENSDARG00000092471	16	13	17	46	1.59818	2.15914
ENSDARG00000097091	2	2	5	9	0.419921	0.422441
ENSDARG00000088640	3	5	3	11	0.488936	0.516317
ENSDARG00000117156	0	0	1	1	0.0521532	0.0469379
ENSDARG00000097393	0	0	0	0	0	0
ENSDARG00000090192	0	0	0	0	0	0
ENSDARG00000109466	9	7	7	23	0.871325	1.07957
ENSDARG00000113564	0	1	0	1	0.0377011	0.0469379
ENSDARG00000086296	2	4	1	7	0.149552	0.328565
ENSDARG00000096046	0	0	0	0	0	0
ENSDARG00000116587	15	10	16	41	1.0922	1.92445
ENSDARG00000096208	0	0	0	0	0	0
ENSDARG00000089852	0	0	0	0	0	0
ENSDARG00000095132	0	0	0	0	0	0
ENSDARG00000116763	0	0	0	0	0	0
ENSDARG00000095099	0	0	0	0	0	0
ENSDARG00000096078	0	0	0	0	0	0
ENSDARG00000087597	0	0	0	0	0	0
ENSDARG00000090769	2	4	6	12	0.508352	0.563255
ENSDARG00000116216	0	1	2	3	0.10692	0.140814
ENSDARG00000096074	0	0	0	0	0	0
ENSDARG00000096217	0	0	0	0	0	0
ENSDARG00000096107	4	1	8	13	0.593572	0.610192
ENSDARG00000088861	15	21	26	62	1.85596	2.91015
ENSDARG00000096012	15	5	14	34	0.837297	1.59589
ENSDARG00000111835	0	0	0	0	0	0
ENSDARG00000117096	1	3	2	6	0.199171	0.281627
ENSDARG00000096041	6	5	2	13	0.33787	0.610192
ENSDARG00000100214	0	2	3	5	0.185379	0.234689
ENSDARG00000111716	11	11	21	43	1.41737	2.01833
ENSDARG00000090033	0	0	0	0	0	0
ENSDARG00000087168	0	1	0	1	0.0327778	0.0469379
ENSDARG00000096194	0	0	0	0	0	0
ENSDARG00000109749	0	0	0	0	0	0
ENSDARG00000087699	0	0	0	0	0	0
ENSDARG00000096084	0	0	0	0	0	0
ENSDARG00000093713	3	10	8	21	0.550976	0.985695
ENSDARG00000117248	0	0	0	0	0	0
ENSDARG00000096098	0	0	0	0	0	0
ENSDARG00000111191	0	0	0	0	0	0
ENSDARG00000116359	0	0	0	0	0	0
ENSDARG00000111421	0	0	0	0	0	0
ENSDARG00000117036	0	0	0	0	0	0
ENSDARG00000114584	0	0	0	0	0	0
ENSDARG00000115258	0	0	0	0	0	0
ENSDARG00000110446	0	0	0	0	0	0
ENSDARG00000111663	0	0	0	0	0	0
ENSDARG00000116029	0	0	0	0	0	0
ENSDARG00000115223	0	0	0	0	0	0
ENSDARG00000116559	0	0	0	0	0	0
ENSDARG00000115734	0	0	0	0	0	0
ENSDARG00000116063	0	0	0	0	0	0
ENSDARG00000113958	0	0	0	0	0	0
ENSDARG00000114421	0	0	0	0	0	0
ENSDARG00000114375	0	0	0	0	0	0
ENSDARG00000114545	0	0	0	0	0	0
ENSDARG00000109457	0	0	0	0	0	0
ENSDARG00000111036	0	0	0	0	0	0
ENSDARG00000114893	0	0	0	0	0	0
ENSDARG00000112860	0	0	0	0	0	0
ENSDARG00000114915	0	0	0	0	0	0
ENSDARG00000115366	0	0	0	0	0	0
ENSDARG00000117148	0	0	0	0	0	0
ENSDARG00000114058	0	0	0	0	0	0
ENSDARG00000111679	0	0	0	0	0	0
ENSDARG00000114904	0	0	0	0	0	0
ENSDARG00000114998	0	0	0	0	0	0
ENSDARG00000112696	0	0	0	0	0	0
ENSDARG00000112901	0	0	0	0	0	0
ENSDARG00000112695	0	0	0	0	0	0
ENSDARG00000111026	7	12	8	27	0.798565	1.26732
ENSDARG00000102644	0	0	0	0	0	0
ENSDARG00000110229	2	2	3	7	0.285213	0.328565
ENSDARG00000098878	0	0	0	0	0	0
ENSDARG00000116657	0	0	0	0	0	0
ENSDARG00000101689	0	0	0	0	0	0
ENSDARG00000102848	0	0	0	0	0	0
ENSDARG00000098569	0	0	0	0	0	0
ENSDARG00000101450	0	0	0	0	0	0
ENSDARG00000101695	0	0	0	0	0	0
ENSDARG00000099829	0	0	0	0	0	0
ENSDARG00000101598	0	0	0	0	0	0
ENSDARG00000101312	0	0	0	0	0	0
ENSDARG00000099198	10	18	20	48	2.28269	2.25302
ENSDARG00000114645	2	2	2	6	0.230088	0.281627
ENSDARG00000099926	0	0	0	0	0	0
ENSDARG00000104925	0	0	0	0	0	0
ENSDARG00000111577	0	0	0	0	0	0
ENSDARG00000114223	0	0	0	0	0	0
ENSDARG00000115833	0	0	0	0	0	0
ENSDARG00000110195	0	0	0	0	0	0
ENSDARG00000109515	0	0	0	0	0	0
ENSDARG00000116333	0	0	0	0	0	0
ENSDARG00000113929	0	0	0	0	0	0
ENSDARG00000112740	0	0	0	0	0	0
ENSDARG00000112949	0	0	0	0	0	0
ENSDARG00000110133	0	0	0	0	0	0
ENSDARG00000110956	0	0	0	0	0	0
ENSDARG00000098427	0	0	0	0	0	0
ENSDARG00000105570	0	0	0	0	0	0
ENSDARG00000117402	0	0	0	0	0	0
ENSDARG00000104932	0	0	1	1	0.0466116	0.0469379
ENSDARG00000099444	11	10	13	34	1.0107	1.59589
ENSDARG00000103946	0	0	0	0	0	0
ENSDARG00000114711	10	2	10	22	0.204928	1.03263
ENSDARG00000098986	0	1	3	4	0.0672703	0.187752
ENSDARG00000113660	0	0	0	0	0	0
ENSDARG00000117006	0	0	0	0	0	0
ENSDARG00000100341	0	0	0	0	0	0
ENSDARG00000098928	0	0	0	0	0	0
ENSDARG00000110640	0	0	0	0	0	0
ENSDARG00000115028	0	0	0	0	0	0
ENSDARG00000111578	0	0	0	0	0	0
ENSDARG00000110822	0	0	0	0	0	0
ENSDARG00000101971	0	0	0	0	0	0
ENSDARG00000110813	0	0	0	0	0	0
ENSDARG00000114576	0	0	0	0	0	0
ENSDARG00000112457	0	0	0	0	0	0
ENSDARG00000111220	0	0	0	0	0	0
ENSDARG00000111520	0	0	0	0	0	0
ENSDARG00000114265	0	0	0	0	0	0
ENSDARG00000115134	0	0	0	0	0	0
ENSDARG00000116579	0	0	0	0	0	0
ENSDARG00000116910	0	0	0	0	0	0
ENSDARG00000102390	0	0	0	0	0	0
ENSDARG00000111887	0	0	1	1	0.286207	0.0469379
ENSDARG00000112987	0	0	0	0	0	0
ENSDARG00000113385	0	0	0	0	0	0
ENSDARG00000095106	0	0	0	0	0	0
ENSDARG00000093865	0	0	0	0	0	0
ENSDARG00000114289	34	23	23	80	2.16678	3.75503
ENSDARG00000101245	6	3	7	16	0.307789	0.751006
ENSDARG00000100655	0	0	0	0	0	0
ENSDARG00000086720	6	5	3	14	0.633073	0.65713
ENSDARG00000092000	3	0	5	8	0.153832	0.375503
ENSDARG00000096172	2	3	3	8	0.239785	0.375503
ENSDARG00000087645	2	4	5	11	0.337241	0.516317
ENSDARG00000093041	1	0	7	8	0.270926	0.375503
ENSDARG00000093615	0	0	0	0	0	0
ENSDARG00000114437	0	5	4	9	0.391149	0.422441
ENSDARG00000094443	0	0	2	2	0.0578053	0.0938758
ENSDARG00000096014	0	0	1	1	0.165858	0.0469379
ENSDARG00000115628	0	0	0	0	0	0
ENSDARG00000116117	0	0	1	1	0.0378226	0.0469379
ENSDARG00000096215	0	0	0	0	0	0
ENSDARG00000086130	0	0	0	0	0	0
ENSDARG00000096105	0	0	0	0	0	0
ENSDARG00000087265	0	0	0	0	0	0
ENSDARG00000070299	0	0	0	0	0	0
ENSDARG00000097990	0	0	0	0	0	0
ENSDARG00000116211	9	2	3	14	0.55314	0.65713
ENSDARG00000114577	0	0	0	0	0	0
ENSDARG00000093478	0	0	5	5	0.163092	0.234689
ENSDARG00000097713	0	0	0	0	0	0
ENSDARG00000097059	0	0	0	0	0	0
ENSDARG00000088000	21	22	28	71	1.45148	3.33259
ENSDARG00000114236	15	9	22	46	1.69744	2.15914
ENSDARG00000097604	0	0	0	0	0	0
ENSDARG00000097775	0	0	0	0	0	0
ENSDARG00000097139	0	0	0	0	0	0
ENSDARG00000095200	0	0	0	0	0	0
ENSDARG00000097811	0	0	0	0	0	0
ENSDARG00000090160	3	14	10	27	0.287244	1.26732
ENSDARG00000097971	0	0	0	0	0	0
ENSDARG00000091561	0	0	0	0	0	0
ENSDARG00000113432	0	0	0	0	0	0
ENSDARG00000113683	0	0	0	0	0	0
ENSDARG00000109221	0	0	0	0	0	0
ENSDARG00000112639	0	0	0	0	0	0
ENSDARG00000110080	0	0	0	0	0	0
ENSDARG00000116360	0	0	0	0	0	0
ENSDARG00000111187	0	0	0	0	0	0
ENSDARG00000115434	0	0	0	0	0	0
ENSDARG00000110916	0	0	0	0	0	0
ENSDARG00000113973	0	0	0	0	0	0
ENSDARG00000114264	0	0	0	0	0	0
ENSDARG00000088961	0	0	0	0	0	0
ENSDARG00000107506	0	1	0	1	0.022523	0.0469379
ENSDARG00000088616	13	13	32	58	1.79223	2.7224
ENSDARG00000089179	0	0	0	0	0	0
ENSDARG00000093424	29	19	30	78	2.63203	3.66115
ENSDARG00000091477	0	1	0	1	0.0209919	0.0469379
ENSDARG00000096065	0	0	0	0	0	0
ENSDARG00000087743	0	0	0	0	0	0
ENSDARG00000094888	0	0	0	0	0	0
ENSDARG00000117132	8	5	14	27	0.671607	1.26732
ENSDARG00000117521	0	0	0	0	0	0
ENSDARG00000102791	0	0	3	3	0.141379	0.140814
ENSDARG00000106667	0	0	1	1	0.170683	0.0469379
ENSDARG00000117424	0	0	0	0	0	0
ENSDARG00000110946	1	1	0	2	0.0809274	0.0938758
ENSDARG00000093994	0	1	0	1	0.0299158	0.0469379
ENSDARG00000096222	14	17	23	54	1.46511	2.53465
ENSDARG00000094034	0	0	0	0	0	0
ENSDARG00000094177	2	0	6	8	0.515801	0.375503
ENSDARG00000077220	0	0	0	0	0	0
ENSDARG00000109821	6	7	15	28	1.48169	1.31426
ENSDARG00000115802	0	0	0	0	0	0
ENSDARG00000112048	0	0	0	0	0	0
ENSDARG00000114894	1	2	8	11	0.418748	0.516317
ENSDARG00000110454	3	8	10	21	1.57208	0.985695
ENSDARG00000116625	44	56	69	169	4.20599	7.9325
ENSDARG00000110290	0	0	0	0	0	0
ENSDARG00000111966	0	0	0	0	0	0
ENSDARG00000115441	3	2	4	9	2.57586	0.422441
ENSDARG00000115588	0	0	3	3	0.115896	0.140814
ENSDARG00000112989	0	0	0	0	0	0
ENSDARG00000109894	0	0	0	0	0	0
ENSDARG00000115686	0	0	0	0	0	0
ENSDARG00000098429	0	0	0	0	0	0
ENSDARG00000113665	0	0	0	0	0	0
ENSDARG00000111703	0	0	0	0	0	0
ENSDARG00000116282	0	0	0	0	0	0
ENSDARG00000110472	0	0	0	0	0	0
ENSDARG00000113709	0	0	0	0	0	0
ENSDARG00000114821	0	0	0	0	0	0
ENSDARG00000114028	0	0	0	0	0	0
ENSDARG00000111177	0	0	0	0	0	0
ENSDARG00000113337	0	0	0	0	0	0
ENSDARG00000115011	0	0	0	0	0	0
ENSDARG00000110215	0	0	0	0	0	0
ENSDARG00000117007	0	0	0	0	0	0
ENSDARG00000115828	0	0	0	0	0	0
ENSDARG00000113608	0	0	0	0	0	0
ENSDARG00000113085	0	0	0	0	0	0
ENSDARG00000111145	0	0	0	0	0	0
ENSDARG00000113475	0	0	0	0	0	0
ENSDARG00000116298	0	0	0	0	0	0
ENSDARG00000100311	0	0	0	0	0	0
ENSDARG00000100578	0	0	0	0	0	0
ENSDARG00000100640	0	1	0	1	0.132219	0.0469379
ENSDARG00000114042	0	0	0	0	0	0
ENSDARG00000098519	0	0	0	0	0	0
ENSDARG00000110338	0	0	0	0	0	0
ENSDARG00000099626	0	0	0	0	0	0
ENSDARG00000098406	0	0	0	0	0	0
ENSDARG00000098522	0	0	0	0	0	0
ENSDARG00000105244	0	0	0	0	0	0
ENSDARG00000098985	0	0	0	0	0	0
ENSDARG00000109740	0	0	0	0	0	0
ENSDARG00000101046	0	0	0	0	0	0
ENSDARG00000100995	3	8	7	18	0.629569	0.844882
ENSDARG00000117168	0	0	0	0	0	0
ENSDARG00000102994	0	1	2	3	0.0775833	0.140814
ENSDARG00000101829	0	0	1	1	0.0261492	0.0469379
ENSDARG00000104351	0	0	0	0	0	0
ENSDARG00000102659	0	0	0	0	0	0
ENSDARG00000105137	4	5	2	11	0.316177	0.516317
ENSDARG00000116023	0	0	3	3	0.184795	0.140814
ENSDARG00000104468	0	0	0	0	0	0
ENSDARG00000117334	0	0	0	0	0	0
ENSDARG00000100387	0	0	0	0	0	0
ENSDARG00000100855	0	0	0	0	0	0
ENSDARG00000113194	0	0	0	0	0	0
ENSDARG00000110196	0	0	0	0	0	0
ENSDARG00000103753	0	0	0	0	0	0
ENSDARG00000101006	0	0	0	0	0	0
ENSDARG00000112468	0	0	0	0	0	0
ENSDARG00000113340	0	0	0	0	0	0
ENSDARG00000112757	0	0	0	0	0	0
ENSDARG00000112514	0	0	0	0	0	0
ENSDARG00000115393	0	0	0	0	0	0
ENSDARG00000111032	0	0	0	0	0	0
ENSDARG00000110162	0	0	0	0	0	0
ENSDARG00000115551	0	0	0	0	0	0
ENSDARG00000114371	0	0	0	0	0	0
ENSDARG00000116031	0	0	0	0	0	0
ENSDARG00000116010	0	0	0	0	0	0
ENSDARG00000114772	0	0	0	0	0	0
ENSDARG00000105306	2	2	11	15	0.518842	0.704068
ENSDARG00000102130	0	0	1	1	0.044281	0.0469379
ENSDARG00000099174	0	0	0	0	0	0
ENSDARG00000101647	0	0	0	0	0	0
ENSDARG00000101401	2	0	0	2	0.647419	0.0938758
ENSDARG00000113119	0	0	0	0	0	0
ENSDARG00000092775	0	0	0	0	0	0
ENSDARG00000100931	0	0	0	0	0	0
ENSDARG00000098879	0	0	0	0	0	0
ENSDARG00000098776	0	0	0	0	0	0
ENSDARG00000100049	0	0	0	0	0	0
ENSDARG00000109558	0	0	0	0	0	0
ENSDARG00000101292	0	0	0	0	0	0
ENSDARG00000103538	0	0	0	0	0	0
ENSDARG00000100412	0	0	0	0	0	0
ENSDARG00000100590	0	0	0	0	0	0
ENSDARG00000098610	0	0	0	0	0	0
ENSDARG00000110123	0	0	0	0	0	0
ENSDARG00000103310	0	0	0	0	0	0
ENSDARG00000102635	3	0	0	3	0.0774979	0.140814
ENSDARG00000102595	0	0	0	0	0	0
ENSDARG00000100283	0	0	0	0	0	0
ENSDARG00000099751	0	0	0	0	0	0
ENSDARG00000113052	0	0	0	0	0	0
ENSDARG00000109735	0	0	0	0	0	0
ENSDARG00000117791	0	0	0	0	0	0
ENSDARG00000117505	0	0	0	0	0	0
ENSDARG00000106267	0	0	0	0	0	0
ENSDARG00000109339	0	0	0	0	0	0
ENSDARG00000115278	0	0	0	0	0	0
ENSDARG00000103431	0	0	0	0	0	0
ENSDARG00000102941	0	0	0	0	0	0
ENSDARG00000111824	15	10	25	50	2.01105	2.34689
ENSDARG00000117658	0	0	0	0	0	0
ENSDARG00000112126	0	0	0	0	0	0
ENSDARG00000103105	0	0	0	0	0	0
ENSDARG00000113690	0	0	0	0	0	0
ENSDARG00000099825	0	0	0	0	0	0
ENSDARG00000103265	0	0	0	0	0	0
ENSDARG00000098145	0	0	0	0	0	0
ENSDARG00000111198	0	0	0	0	0	0
ENSDARG00000102215	0	0	0	0	0	0
ENSDARG00000100673	2	0	6	8	0.610574	0.375503
ENSDARG00000115299	0	0	0	0	0	0
ENSDARG00000104968	0	0	0	0	0	0
ENSDARG00000100414	0	0	0	0	0	0
ENSDARG00000105245	0	0	0	0	0	0
ENSDARG00000100537	0	0	0	0	0	0
ENSDARG00000104052	0	0	0	0	0	0
ENSDARG00000102278	0	0	0	0	0	0
ENSDARG00000100987	0	0	0	0	0	0
ENSDARG00000113808	1	1	1	3	0.176458	0.140814
ENSDARG00000103281	0	0	0	0	0	0
ENSDARG00000101469	0	0	0	0	0	0
ENSDARG00000098426	0	0	1	1	0.0562804	0.0469379
ENSDARG00000104270	0	0	0	0	0	0
ENSDARG00000093461	4	5	6	15	0.749009	0.704068
ENSDARG00000103420	39	37	68	144	4.76997	6.75905
ENSDARG00000099932	0	0	0	0	0	0
ENSDARG00000114391	0	0	0	0	0	0
ENSDARG00000104262	0	0	0	0	0	0
ENSDARG00000099255	0	0	0	0	0	0
ENSDARG00000098213	0	0	0	0	0	0
ENSDARG00000099277	18	16	23	57	1.90289	2.67546
ENSDARG00000101997	0	0	0	0	0	0
ENSDARG00000100386	0	0	0	0	0	0
ENSDARG00000103536	2	1	0	3	0.0571252	0.140814
ENSDARG00000101165	0	0	0	0	0	0
ENSDARG00000102256	0	0	0	0	0	0
ENSDARG00000098193	4	0	1	5	0.208613	0.234689
ENSDARG00000101483	0	0	0	0	0	0
ENSDARG00000093254	2	0	4	6	0.209233	0.281627
ENSDARG00000098243	0	0	0	0	0	0
ENSDARG00000105057	0	0	0	0	0	0
ENSDARG00000103031	20	19	17	56	1.93416	2.62852
ENSDARG00000102543	0	0	0	0	0	0
ENSDARG00000098430	1	1	3	5	0.133346	0.234689
ENSDARG00000105304	0	0	0	0	0	0
ENSDARG00000099670	0	0	0	0	0	0
ENSDARG00000101213	0	0	0	0	0	0
ENSDARG00000098155	0	0	0	0	0	0
ENSDARG00000112406	0	0	0	0	0	0
ENSDARG00000116226	0	0	0	0	0	0
ENSDARG00000112295	0	0	0	0	0	0
ENSDARG00000111237	1	1	5	7	0.175235	0.328565
ENSDARG00000115819	0	0	0	0	0	0
ENSDARG00000110315	78	53	45	176	4.4059	8.26107
ENSDARG00000114779	0	0	0	0	0	0
ENSDARG00000099372	0	0	0	0	0	0
ENSDARG00000110135	0	0	0	0	0	0
ENSDARG00000116179	0	0	0	0	0	0
ENSDARG00000111012	0	0	0	0	0	0
ENSDARG00000103411	0	0	0	0	0	0
ENSDARG00000115716	0	0	0	0	0	0
ENSDARG00000114100	0	0	0	0	0	0
ENSDARG00000115021	0	0	0	0	0	0
ENSDARG00000112047	0	0	0	0	0	0
ENSDARG00000109304	0	0	0	0	0	0
ENSDARG00000103201	0	0	0	0	0	0
ENSDARG00000109296	0	0	0	0	0	0
ENSDARG00000112791	0	0	0	0	0	0
ENSDARG00000114429	0	0	0	0	0	0
ENSDARG00000117174	0	0	0	0	0	0
ENSDARG00000114924	0	0	0	0	0	0
ENSDARG00000103635	0	0	0	0	0	0
ENSDARG00000098506	0	0	0	0	0	0
ENSDARG00000101517	0	0	0	0	0	0
ENSDARG00000103719	0	0	0	0	0	0
ENSDARG00000089005	0	0	0	0	0	0
ENSDARG00000117343	0	0	0	0	0	0
ENSDARG00000102455	15	20	16	51	1.10928	2.39383
ENSDARG00000110323	35	22	41	98	2.62552	4.59991
ENSDARG00000101351	0	0	0	0	0	0
ENSDARG00000104893	0	0	0	0	0	0
ENSDARG00000113022	2	4	8	14	0.494083	0.65713
ENSDARG00000111731	0	0	0	0	0	0
ENSDARG00000102342	0	0	0	0	0	0
ENSDARG00000100492	0	0	0	0	0	0
ENSDARG00000099845	19	17	9	45	1.12711	2.1122
ENSDARG00000113974	0	0	0	0	0	0
ENSDARG00000098585	0	0	0	0	0	0
ENSDARG00000104476	0	0	0	0	0	0
ENSDARG00000101912	0	0	0	0	0	0
ENSDARG00000101065	0	0	0	0	0	0
ENSDARG00000117387	0	0	0	0	0	0
ENSDARG00000101968	0	0	0	0	0	0
ENSDARG00000115524	6	5	2	13	0.491298	0.610192
ENSDARG00000099046	0	0	0	0	0	0
ENSDARG00000092938	0	0	0	0	0	0
ENSDARG00000098884	0	0	0	0	0	0
ENSDARG00000103119	0	0	0	0	0	0
ENSDARG00000103417	0	2	0	2	0.072435	0.0938758
ENSDARG00000103103	0	0	0	0	0	0
ENSDARG00000100865	0	0	0	0	0	0
ENSDARG00000101664	0	0	0	0	0	0
ENSDARG00000101137	3	0	6	9	0.145169	0.422441
ENSDARG00000103400	0	0	0	0	0	0
ENSDARG00000100777	0	0	0	0	0	0
ENSDARG00000100229	1	0	1	2	0.0702137	0.0938758
ENSDARG00000112450	0	0	0	0	0	0
ENSDARG00000094500	0	0	0	0	0	0
ENSDARG00000099355	1	0	0	1	0.0424393	0.0469379
ENSDARG00000104804	0	0	0	0	0	0
ENSDARG00000101274	0	0	0	0	0	0
ENSDARG00000110144	0	0	0	0	0	0
ENSDARG00000115894	0	0	0	0	0	0
ENSDARG00000092197	0	0	0	0	0	0
ENSDARG00000100221	0	0	0	0	0	0
ENSDARG00000098727	0	0	0	0	0	0
ENSDARG00000104124	1	5	6	12	0.232366	0.563255
ENSDARG00000103721	2	0	2	4	0.151169	0.187752
ENSDARG00000103597	7	17	10	34	0.990619	1.59589
ENSDARG00000117381	0	0	0	0	0	0
ENSDARG00000087544	12	3	8	23	1.27158	1.07957
ENSDARG00000104884	0	0	0	0	0	0
ENSDARG00000103636	1	8	3	12	0.315019	0.563255
ENSDARG00000101392	0	0	0	0	0	0
ENSDARG00000103208	0	0	0	0	0	0
ENSDARG00000100137	0	0	0	0	0	0
ENSDARG00000117223	0	0	0	0	0	0
ENSDARG00000104053	0	0	0	0	0	0
ENSDARG00000104362	0	0	0	0	0	0
ENSDARG00000116887	0	0	0	0	0	0
ENSDARG00000114009	0	0	0	0	0	0
ENSDARG00000098775	0	0	0	0	0	0
ENSDARG00000113984	0	0	0	0	0	0
ENSDARG00000113412	0	0	0	0	0	0
ENSDARG00000111764	1	0	0	1	0.286207	0.0469379
ENSDARG00000116034	0	0	0	0	0	0
ENSDARG00000115113	0	0	0	0	0	0
ENSDARG00000103968	0	0	0	0	0	0
ENSDARG00000111137	0	0	0	0	0	0
ENSDARG00000116979	0	0	0	0	0	0
ENSDARG00000100257	3	2	4	9	0.241671	0.422441
ENSDARG00000103091	0	0	0	0	0	0
ENSDARG00000111959	0	0	0	0	0	0
ENSDARG00000098244	0	0	0	0	0	0
ENSDARG00000111278	0	0	0	0	0	0
ENSDARG00000116653	0	0	0	0	0	0
ENSDARG00000111330	0	0	0	0	0	0
ENSDARG00000109254	0	0	0	0	0	0
ENSDARG00000117056	0	0	0	0	0	0
ENSDARG00000114101	0	0	0	0	0	0
ENSDARG00000109985	0	0	0	0	0	0
ENSDARG00000100723	0	7	3	10	0.266239	0.469379
ENSDARG00000105058	0	3	2	5	0.243707	0.234689
ENSDARG00000104697	20	21	26	67	1.1144	3.14484
ENSDARG00000117604	0	0	0	0	0	0
ENSDARG00000105266	0	0	0	0	0	0
ENSDARG00000103381	0	0	0	0	0	0
ENSDARG00000102917	0	0	0	0	0	0
ENSDARG00000110637	8	13	14	35	0.878516	1.64283
ENSDARG00000098095	0	0	0	0	0	0
ENSDARG00000102931	0	0	0	0	0	0
ENSDARG00000104335	1	1	2	4	0.14691	0.187752
ENSDARG00000116479	0	0	2	2	1.26859	0.0938758
ENSDARG00000113324	0	0	0	0	0	0
ENSDARG00000104888	1	0	4	5	0.185086	0.234689
ENSDARG00000098536	0	0	0	0	0	0
ENSDARG00000101382	0	0	0	0	0	0
ENSDARG00000109987	0	0	0	0	0	0
ENSDARG00000109781	0	0	0	0	0	0
ENSDARG00000116121	0	0	0	0	0	0
ENSDARG00000116549	0	0	0	0	0	0
ENSDARG00000113358	0	0	0	0	0	0
ENSDARG00000111752	0	0	0	0	0	0
ENSDARG00000113921	0	0	0	0	0	0
ENSDARG00000116964	0	0	0	0	0	0
ENSDARG00000110389	0	0	0	0	0	0
ENSDARG00000110249	0	0	0	0	0	0
ENSDARG00000110122	0	0	0	0	0	0
ENSDARG00000113051	0	0	0	0	0	0
ENSDARG00000116247	0	0	0	0	0	0
ENSDARG00000116336	0	0	0	0	0	0
ENSDARG00000101304	0	0	0	0	0	0
ENSDARG00000103955	0	0	0	0	0	0
ENSDARG00000095992	0	0	0	0	0	0
ENSDARG00000114969	0	0	0	0	0	0
ENSDARG00000089934	0	0	0	0	0	0
ENSDARG00000096127	0	0	0	0	0	0
ENSDARG00000095990	0	0	0	0	0	0
ENSDARG00000095198	0	0	0	0	0	0
ENSDARG00000093220	0	0	0	0	0	0
ENSDARG00000113582	4	8	17	29	0.91111	1.3612
ENSDARG00000105111	0	0	0	0	0	0
ENSDARG00000101842	5	8	3	16	0.365098	0.751006
ENSDARG00000100571	0	0	0	0	0	0
ENSDARG00000077697	0	0	0	0	0	0
ENSDARG00000076255	6	7	24	37	0.802913	1.7367
ENSDARG00000109366	3	2	3	8	0.243992	0.375503
ENSDARG00000096210	0	3	1	4	0.0661097	0.187752
ENSDARG00000088915	5	6	10	21	0.594509	0.985695
ENSDARG00000109840	0	4	1	5	0.283441	0.234689
ENSDARG00000096026	0	3	1	4	0.189457	0.187752
ENSDARG00000094195	0	0	0	0	0	0
ENSDARG00000094653	0	1	5	6	0.181111	0.281627
ENSDARG00000114536	1	1	0	2	0.0772005	0.0938758
ENSDARG00000117302	0	0	0	0	0	0
ENSDARG00000078728	0	2	1	3	0.0672462	0.140814
ENSDARG00000086615	0	0	0	0	0	0
ENSDARG00000095605	0	0	0	0	0	0
ENSDARG00000090734	0	0	0	0	0	0
ENSDARG00000094119	0	0	0	0	0	0
ENSDARG00000092784	0	0	0	0	0	0
ENSDARG00000115017	11	9	3	23	0.884894	1.07957
ENSDARG00000095998	0	0	0	0	0	0
ENSDARG00000096144	0	0	0	0	0	0
ENSDARG00000117801	0	0	0	0	0	0
ENSDARG00000096024	0	0	0	0	0	0
ENSDARG00000114860	0	0	0	0	0	0
ENSDARG00000115069	0	1	0	1	0.308802	0.0469379
ENSDARG00000114557	0	0	0	0	0	0
ENSDARG00000112012	0	0	0	0	0	0
ENSDARG00000113844	0	0	0	0	0	0
ENSDARG00000116616	0	0	0	0	0	0
ENSDARG00000115827	0	0	0	0	0	0
ENSDARG00000114972	0	0	0	0	0	0
ENSDARG00000116911	0	0	0	0	0	0
ENSDARG00000113612	0	0	0	0	0	0
ENSDARG00000111575	0	0	0	0	0	0
ENSDARG00000101524	7	7	10	24	1.29484	1.12651
ENSDARG00000099036	0	0	0	0	0	0
ENSDARG00000103439	7	8	9	24	0.984711	1.12651
ENSDARG00000103343	0	0	0	0	0	0
ENSDARG00000112070	1	2	1	4	0.178302	0.187752
ENSDARG00000104523	0	0	1	1	0.0212389	0.0469379
ENSDARG00000105144	6	15	29	50	1.31479	2.34689
ENSDARG00000104416	0	0	0	0	0	0
ENSDARG00000103003	0	0	0	0	0	0
ENSDARG00000100647	0	0	0	0	0	0
ENSDARG00000099597	0	0	0	0	0	0
ENSDARG00000116007	0	0	0	0	0	0
ENSDARG00000088301	0	0	0	0	0	0
ENSDARG00000110403	0	0	0	0	0	0
ENSDARG00000095418	0	0	0	0	0	0
ENSDARG00000095155	0	0	0	0	0	0
ENSDARG00000092080	1	0	0	1	0.0554821	0.0469379
ENSDARG00000093803	0	0	0	0	0	0
ENSDARG00000094223	0	0	0	0	0	0
ENSDARG00000095126	20	19	34	73	1.97037	3.42646
ENSDARG00000097347	0	0	0	0	0	0
ENSDARG00000094304	0	0	0	0	0	0
ENSDARG00000096100	0	0	0	0	0	0
ENSDARG00000111024	0	0	0	0	0	0
ENSDARG00000115032	0	0	0	0	0	0
ENSDARG00000113038	0	0	0	0	0	0
ENSDARG00000111688	0	0	0	0	0	0
ENSDARG00000112896	0	0	0	0	0	0
ENSDARG00000112599	0	0	0	0	0	0
ENSDARG00000093633	0	0	0	0	0	0
ENSDARG00000117620	0	1	1	2	0.106194	0.0938758
ENSDARG00000092940	0	0	0	0	0	0
ENSDARG00000114228	0	0	0	0	0	0
ENSDARG00000093576	0	0	0	0	0	0
ENSDARG00000094615	0	0	0	0	0	0
ENSDARG00000113652	0	0	0	0	0	0
ENSDARG00000114186	0	0	0	0	0	0
ENSDARG00000109896	0	0	0	0	0	0
ENSDARG00000112345	0	0	0	0	0	0
ENSDARG00000117081	0	0	0	0	0	0
ENSDARG00000112603	0	0	0	0	0	0
ENSDARG00000111851	2	0	0	2	0.630039	0.0938758
ENSDARG00000114646	4	6	14	24	0.927168	1.12651
ENSDARG00000100934	0	0	0	0	0	0
ENSDARG00000109244	0	0	0	0	0	0
ENSDARG00000110684	0	0	0	0	0	0
ENSDARG00000109860	0	0	0	0	0	0
ENSDARG00000116746	0	0	0	0	0	0
ENSDARG00000111592	0	0	0	0	0	0
ENSDARG00000113647	0	0	0	0	0	0
ENSDARG00000116492	0	0	0	0	0	0
ENSDARG00000113873	0	0	0	0	0	0
ENSDARG00000110538	0	0	0	0	0	0
ENSDARG00000116144	0	0	0	0	0	0
ENSDARG00000113682	0	0	0	0	0	0
ENSDARG00000110974	0	0	0	0	0	0
ENSDARG00000113979	0	0	0	0	0	0
ENSDARG00000112166	0	0	0	0	0	0
ENSDARG00000109822	0	0	0	0	0	0
ENSDARG00000110052	1	0	0	1	0.286207	0.0469379
ENSDARG00000109322	0	0	2	2	0.572413	0.0938758
ENSDARG00000112182	0	0	0	0	0	0
ENSDARG00000102673	5	5	7	17	0.427394	0.797944
ENSDARG00000100421	7	5	2	14	0.691716	0.65713
ENSDARG00000100335	0	0	1	1	0.0288848	0.0469379
ENSDARG00000104006	6	7	8	21	0.639647	0.985695
ENSDARG00000111178	0	0	0	0	0	0
ENSDARG00000116114	0	0	0	0	0	0
ENSDARG00000098196	0	1	1	2	0.0517507	0.0938758
ENSDARG00000105038	9	5	6	20	0.862036	0.938758
ENSDARG00000102212	0	0	0	0	0	0
ENSDARG00000098094	4	8	9	21	0.625838	0.985695
ENSDARG00000100329	4	1	11	16	0.665785	0.751006
ENSDARG00000114441	0	0	0	0	0	0
ENSDARG00000103809	0	0	0	0	0	0
ENSDARG00000104004	0	0	0	0	0	0
ENSDARG00000100384	0	0	0	0	0	0
ENSDARG00000101682	5	0	0	5	0.284128	0.234689
ENSDARG00000099963	0	0	0	0	0	0
ENSDARG00000103527	1	4	2	7	0.168668	0.328565
ENSDARG00000104026	0	0	0	0	0	0
ENSDARG00000107425	0	2	2	4	0.114973	0.187752
ENSDARG00000117773	0	0	0	0	0	0
ENSDARG00000099346	0	0	0	0	0	0
ENSDARG00000100911	0	0	0	0	0	0
ENSDARG00000116149	0	0	0	0	0	0
ENSDARG00000116692	0	0	0	0	0	0
ENSDARG00000099544	3	7	2	12	0.380577	0.563255
ENSDARG00000116367	0	0	0	0	0	0
ENSDARG00000110878	0	0	0	0	0	0
ENSDARG00000100110	0	0	0	0	0	0
ENSDARG00000104822	11	17	11	39	1.10743	1.83058
ENSDARG00000098077	0	0	0	0	0	0
ENSDARG00000100509	1	1	1	3	0.0799623	0.140814
ENSDARG00000100460	0	0	0	0	0	0
ENSDARG00000099180	0	0	0	0	0	0
ENSDARG00000099669	0	0	0	0	0	0
ENSDARG00000112928	47	33	42	122	5.48508	5.72642
ENSDARG00000103495	3	1	2	6	0.174382	0.281627
ENSDARG00000112487	0	0	0	0	0	0
ENSDARG00000117644	0	0	0	0	0	0
ENSDARG00000105119	0	0	0	0	0	0
ENSDARG00000110769	2	4	5	11	0.334619	0.516317
ENSDARG00000100090	0	0	0	0	0	0
ENSDARG00000111518	0	0	0	0	0	0
ENSDARG00000091994	0	0	2	2	0.0330548	0.0938758
ENSDARG00000101946	0	0	0	0	0	0
ENSDARG00000098087	1	2	3	6	0.168943	0.281627
ENSDARG00000117495	0	0	0	0	0	0
ENSDARG00000067592	0	0	0	0	0	0
ENSDARG00000117806	0	0	0	0	0	0
ENSDARG00000101424	0	0	0	0	0	0
ENSDARG00000094212	0	0	0	0	0	0
ENSDARG00000112369	0	0	0	0	0	0
ENSDARG00000099055	0	0	0	0	0	0
ENSDARG00000100434	4	2	1	7	0.206385	0.328565
ENSDARG00000117113	1	4	2	7	0.236378	0.328565
ENSDARG00000102262	0	0	0	0	0	0
ENSDARG00000101843	0	0	0	0	0	0
ENSDARG00000113713	4	1	5	10	0.371932	0.469379
ENSDARG00000099590	0	0	0	0	0	0
ENSDARG00000103172	0	0	0	0	0	0
ENSDARG00000088847	0	0	0	0	0	0
ENSDARG00000099414	0	0	0	0	0	0
ENSDARG00000103079	0	0	0	0	0	0
ENSDARG00000102873	0	0	0	0	0	0
ENSDARG00000099347	0	0	0	0	0	0
ENSDARG00000105262	0	0	0	0	0	0
ENSDARG00000101772	0	0	0	0	0	0
ENSDARG00000100652	0	0	0	0	0	0
ENSDARG00000098892	5	6	11	22	1.32389	1.03263
ENSDARG00000100671	0	0	0	0	0	0
ENSDARG00000101230	0	0	0	0	0	0
ENSDARG00000104819	0	0	0	0	0	0
ENSDARG00000104616	0	0	0	0	0	0
ENSDARG00000104887	1	0	9	10	0.287258	0.469379
ENSDARG00000100262	8	29	15	52	1.40033	2.44077
ENSDARG00000104737	0	0	1	1	0.0205778	0.0469379
ENSDARG00000100842	0	0	6	6	0.152726	0.281627
ENSDARG00000111998	4	0	2	6	0.483066	0.281627
ENSDARG00000110917	1	3	0	4	0.150683	0.187752
ENSDARG00000098628	0	0	0	0	0	0
ENSDARG00000100079	0	0	0	0	0	0
ENSDARG00000113622	0	0	0	0	0	0
ENSDARG00000116572	0	0	0	0	0	0
ENSDARG00000110800	0	0	0	0	0	0
ENSDARG00000111777	0	0	0	0	0	0
ENSDARG00000115010	0	0	0	0	0	0
ENSDARG00000117139	0	0	0	0	0	0
ENSDARG00000114506	0	0	0	0	0	0
ENSDARG00000110860	0	0	0	0	0	0
ENSDARG00000099293	0	0	0	0	0	0
ENSDARG00000113010	0	0	0	0	0	0
ENSDARG00000110107	0	0	0	0	0	0
ENSDARG00000115725	0	0	0	0	0	0
ENSDARG00000115917	0	0	0	0	0	0
ENSDARG00000109367	0	0	0	0	0	0
ENSDARG00000114596	0	0	0	0	0	0
ENSDARG00000115107	0	0	0	0	0	0
ENSDARG00000109213	0	0	0	0	0	0
ENSDARG00000113141	0	1	1	2	0.0904391	0.0938758
ENSDARG00000115443	1	0	0	1	0.286207	0.0469379
ENSDARG00000111255	0	0	0	0	0	0
ENSDARG00000112813	0	0	0	0	0	0
ENSDARG00000112158	0	0	0	0	0	0
ENSDARG00000112350	0	0	0	0	0	0
ENSDARG00000113908	0	0	0	0	0	0
ENSDARG00000105219	2	0	0	2	0.0747418	0.0938758
ENSDARG00000109255	4	7	18	29	1.10397	1.3612
ENSDARG00000098199	0	0	0	0	0	0
ENSDARG00000100370	0	0	0	0	0	0
ENSDARG00000112586	0	0	2	2	0.049696	0.0938758
ENSDARG00000100463	0	0	0	0	0	0
ENSDARG00000104088	0	0	0	0	0	0
ENSDARG00000101528	0	0	0	0	0	0
ENSDARG00000103458	0	0	0	0	0	0
ENSDARG00000098604	0	4	4	8	0.267834	0.375503
ENSDARG00000107283	0	0	0	0	0	0
ENSDARG00000098383	0	0	0	0	0	0
ENSDARG00000116620	0	0	0	0	0	0
ENSDARG00000115312	0	0	0	0	0	0
ENSDARG00000114875	0	0	0	0	0	0
ENSDARG00000114713	0	0	0	0	0	0
ENSDARG00000110861	0	0	0	0	0	0
ENSDARG00000104226	0	0	0	0	0	0
ENSDARG00000094175	2	1	2	5	0.130965	0.234689
ENSDARG00000098991	16	4	11	31	0.846465	1.45507
ENSDARG00000103239	0	0	2	2	0.0627931	0.0938758
ENSDARG00000104892	0	0	0	0	0	0
ENSDARG00000100556	0	0	0	0	0	0
ENSDARG00000100761	0	0	0	0	0	0
ENSDARG00000113804	0	0	0	0	0	0
ENSDARG00000100160	0	0	0	0	0	0
ENSDARG00000116574	0	0	0	0	0	0
ENSDARG00000104446	0	0	0	0	0	0
ENSDARG00000098183	0	0	0	0	0	0
ENSDARG00000100864	0	0	0	0	0	0
ENSDARG00000103227	0	0	0	0	0	0
ENSDARG00000109951	0	0	0	0	0	0
ENSDARG00000101174	0	0	0	0	0	0
ENSDARG00000115416	0	1	0	1	0.0149674	0.0469379
ENSDARG00000104266	0	0	0	0	0	0
ENSDARG00000117453	0	0	0	0	0	0
ENSDARG00000098721	0	0	0	0	0	0
ENSDARG00000099048	3	0	3	6	0.116327	0.281627
ENSDARG00000112940	4	3	7	14	0.608454	0.65713
ENSDARG00000112473	18	17	17	52	2.21084	2.44077
ENSDARG00000116873	0	0	0	0	0	0
ENSDARG00000115589	0	0	0	0	0	0
ENSDARG00000103749	0	0	0	0	0	0
ENSDARG00000113887	0	0	0	0	0	0
ENSDARG00000116061	0	0	0	0	0	0
ENSDARG00000116189	0	0	0	0	0	0
ENSDARG00000116342	0	0	0	0	0	0
ENSDARG00000111532	0	0	0	0	0	0
ENSDARG00000117047	0	0	0	0	0	0
ENSDARG00000115808	0	0	0	0	0	0
ENSDARG00000103784	0	0	0	0	0	0
ENSDARG00000111972	0	0	0	0	0	0
ENSDARG00000113519	0	0	0	0	0	0
ENSDARG00000112493	0	3	0	3	0.270276	0.140814
[truncated: 30,060 more rows]

## Sheet: Chimeric level of Homo gene
# Table S6. Expression and chimeric level of genes from human and zebrafish in mixed RNA library
# Chimeric reads counts are merged together for 3 replicates and estimated the chimeric level by CPM with normalization of viral depth
# Chimeric genes are determined by CPM >= 1
GeneID_Homo	GeneName_Homo	GeneType_Homo	Mixture-rep1_ChimericReadsCount_Homo	Mixture-rep2_ChimericReadsCount_Homo	Mixture-rep3_ChimericReadsCount_Homo	SumReadsCounts_Homo	CPM_ChimericLevel_Homo	ChimericGenes_Homo
ENSG00000000003	TSPAN6	protein_coding	1	10	3	14	0.569404	No
ENSG00000000419	DPM1	protein_coding	0	17	8	25	1.01679	Yes
ENSG00000000457	SCYL3	protein_coding	0	2	8	10	0.406717	No
ENSG00000000460	C1orf112	protein_coding	1	8	17	26	1.05746	Yes
ENSG00000000971	CFH	protein_coding	1	5	4	10	0.406717	No
ENSG00000001036	FUCA2	protein_coding	6	13	6	25	1.01679	Yes
ENSG00000001084	GCLC	protein_coding	3	9	5	17	0.691419	No
ENSG00000001167	NFYA	protein_coding	4	18	6	28	1.13881	Yes
ENSG00000001460	STPG1	protein_coding	0	1	1	2	0.0813434	No
ENSG00000001461	NIPAL3	protein_coding	1	3	6	10	0.406717	No
ENSG00000001497	LAS1L	protein_coding	2	4	5	11	0.447389	No
ENSG00000001561	ENPP4	protein_coding	0	0	2	2	0.0813434	No
ENSG00000001617	SEMA3F	protein_coding	0	0	2	2	0.0813434	No
ENSG00000001626	CFTR	protein_coding	0	2	2	4	0.162687	No
ENSG00000001629	ANKIB1	protein_coding	7	32	8	47	1.91157	Yes
ENSG00000001630	CYP51A1	protein_coding	14	36	42	92	3.7418	Yes
ENSG00000001631	KRIT1	protein_coding	6	20	7	33	1.34217	Yes
ENSG00000002016	RAD52	protein_coding	2	3	2	7	0.284702	No
ENSG00000002549	LAP3	protein_coding	2	13	9	24	0.976121	No
ENSG00000002586	CD99	protein_coding	0	9	4	13	0.528732	No
ENSG00000002746	HECW1	protein_coding	1	12	2	15	0.610076	No
ENSG00000002822	MAD1L1	protein_coding	10	19	14	43	1.74888	Yes
ENSG00000002834	LASP1	protein_coding	8	17	10	35	1.42351	Yes
ENSG00000002919	SNX11	protein_coding	1	6	1	8	0.325374	No
ENSG00000003056	M6PR	protein_coding	2	6	12	20	0.813434	No
ENSG00000003096	KLHL13	protein_coding	2	8	3	13	0.528732	No
ENSG00000003137	CYP26B1	protein_coding	2	4	1	7	0.284702	No
ENSG00000003147	ICA1	protein_coding	3	19	14	36	1.46418	Yes
ENSG00000003249	DBNDD1	protein_coding	0	1	0	1	0.0406717	No
ENSG00000003393	ALS2	protein_coding	8	27	16	51	2.07426	Yes
ENSG00000003400	CASP10	protein_coding	1	4	3	8	0.325374	No
ENSG00000003402	CFLAR	protein_coding	1	20	16	37	1.50485	Yes
ENSG00000003436	TFPI	protein_coding	23	57	31	111	4.51456	Yes
ENSG00000003509	NDUFAF7	protein_coding	0	8	2	10	0.406717	No
ENSG00000003756	RBM5	protein_coding	8	33	21	62	2.52165	Yes
ENSG00000003987	MTMR7	protein_coding	0	0	1	1	0.0406717	No
ENSG00000003989	SLC7A2	protein_coding	29	76	78	183	7.44292	Yes
ENSG00000004059	ARF5	protein_coding	1	5	5	11	0.447389	No
ENSG00000004139	SARM1	protein_coding	0	0	1	1	0.0406717	No
ENSG00000004142	POLDIP2	protein_coding	2	9	3	14	0.569404	No
ENSG00000004399	PLXND1	protein_coding	0	2	1	3	0.122015	No
ENSG00000004455	AK2	protein_coding	7	12	6	25	1.01679	Yes
ENSG00000004468	CD38	protein_coding	0	2	0	2	0.0813434	No
ENSG00000004478	FKBP4	protein_coding	3	11	9	23	0.935449	No
ENSG00000004487	KDM1A	protein_coding	5	20	16	41	1.66754	Yes
ENSG00000004534	RBM6	protein_coding	10	27	32	69	2.80635	Yes
ENSG00000004700	RECQL	protein_coding	3	7	7	17	0.691419	No
ENSG00000004766	VPS50	protein_coding	0	7	8	15	0.610076	No
ENSG00000004777	ARHGAP33	protein_coding	0	1	1	2	0.0813434	No
ENSG00000004779	NDUFAB1	protein_coding	0	0	3	3	0.122015	No
ENSG00000004864	SLC25A13	protein_coding	8	33	25	66	2.68433	Yes
ENSG00000004866	ST7	protein_coding	6	23	25	54	2.19627	Yes
ENSG00000004897	CDC27	protein_coding	6	20	15	41	1.66754	Yes
ENSG00000004948	CALCR	protein_coding	0	1	0	1	0.0406717	No
ENSG00000004961	HCCS	protein_coding	2	1	1	4	0.162687	No
ENSG00000004975	DVL2	protein_coding	1	1	1	3	0.122015	No
ENSG00000005007	UPF1	protein_coding	9	32	10	51	2.07426	Yes
ENSG00000005020	SKAP2	protein_coding	1	13	4	18	0.732091	No
ENSG00000005022	SLC25A5	protein_coding	8	15	17	40	1.62687	Yes
ENSG00000005075	POLR2J	protein_coding	0	4	5	9	0.366045	No
ENSG00000005100	DHX33	protein_coding	3	4	1	8	0.325374	No
ENSG00000005108	THSD7A	protein_coding	3	32	15	50	2.03359	Yes
ENSG00000005156	LIG3	protein_coding	4	24	7	35	1.42351	Yes
ENSG00000005175	RPAP3	protein_coding	1	14	7	22	0.894778	No
ENSG00000005187	ACSM3	protein_coding	2	17	10	29	1.17948	Yes
ENSG00000005189	REXO5	protein_coding	0	2	0	2	0.0813434	No
ENSG00000005194	CIAPIN1	protein_coding	2	2	8	12	0.48806	No
ENSG00000005206	SPPL2B	protein_coding	0	2	3	5	0.203359	No
ENSG00000005238	FAM214B	protein_coding	0	1	0	1	0.0406717	No
ENSG00000005249	PRKAR2B	protein_coding	0	3	1	4	0.162687	No
ENSG00000005339	CREBBP	protein_coding	2	26	24	52	2.11493	Yes
ENSG00000005421	PON1	protein_coding	0	2	0	2	0.0813434	No
ENSG00000005436	GCFC2	protein_coding	1	11	9	21	0.854106	No
ENSG00000005469	CROT	protein_coding	2	3	0	5	0.203359	No
ENSG00000005471	ABCB4	protein_coding	2	4	4	10	0.406717	No
ENSG00000005483	KMT2E	protein_coding	6	28	20	54	2.19627	Yes
ENSG00000005486	RHBDD2	protein_coding	3	3	4	10	0.406717	No
ENSG00000005700	IBTK	protein_coding	9	12	22	43	1.74888	Yes
ENSG00000005801	ZNF195	protein_coding	4	12	7	23	0.935449	No
ENSG00000005810	MYCBP2	protein_coding	3	20	15	38	1.54552	Yes
ENSG00000005812	FBXL3	protein_coding	0	6	2	8	0.325374	No
ENSG00000005844	ITGAL	protein_coding	0	1	1	2	0.0813434	No
ENSG00000005889	ZFX	protein_coding	5	11	10	26	1.05746	Yes
ENSG00000005893	LAMP2	protein_coding	6	16	22	44	1.78956	Yes
ENSG00000006007	GDE1	protein_coding	3	1	0	4	0.162687	No
ENSG00000006015	REX1BD	protein_coding	1	0	4	5	0.203359	No
ENSG00000006025	OSBPL7	protein_coding	0	1	0	1	0.0406717	No
ENSG00000006042	TMEM98	protein_coding	1	4	1	6	0.24403	No
ENSG00000006062	MAP3K14	protein_coding	1	3	1	5	0.203359	No
ENSG00000006118	TMEM132A	protein_coding	3	7	3	13	0.528732	No
ENSG00000006125	AP2B1	protein_coding	17	48	34	99	4.0265	Yes
ENSG00000006194	ZNF263	protein_coding	1	1	0	2	0.0813434	No
ENSG00000006210	CX3CL1	protein_coding	1	1	1	3	0.122015	No
ENSG00000006282	SPATA20	protein_coding	1	2	0	3	0.122015	No
ENSG00000006283	CACNA1G	protein_coding	0	0	2	2	0.0813434	No
ENSG00000006377	DLX6	protein_coding	0	2	0	2	0.0813434	No
ENSG00000006432	MAP3K9	protein_coding	2	2	8	12	0.48806	No
ENSG00000006451	RALA	protein_coding	6	23	28	57	2.31829	Yes
ENSG00000006453	BAIAP2L1	protein_coding	13	29	18	60	2.4403	Yes
ENSG00000006459	KDM7A	protein_coding	5	13	9	27	1.09814	Yes
ENSG00000006468	ETV1	protein_coding	3	3	1	7	0.284702	No
ENSG00000006530	AGK	protein_coding	4	16	13	33	1.34217	Yes
ENSG00000006534	ALDH3B1	protein_coding	0	0	7	7	0.284702	No
ENSG00000006576	PHTF2	protein_coding	0	5	4	9	0.366045	No
ENSG00000006607	FARP2	protein_coding	0	9	9	18	0.732091	No
ENSG00000006611	USH1C	protein_coding	6	24	10	40	1.62687	Yes
ENSG00000006625	GGCT	protein_coding	0	2	2	4	0.162687	No
ENSG00000006634	DBF4	protein_coding	0	14	7	21	0.854106	No
ENSG00000006652	IFRD1	protein_coding	4	20	10	34	1.38284	Yes
ENSG00000006695	COX10	protein_coding	2	20	8	30	1.22015	Yes
ENSG00000006704	GTF2IRD1	protein_coding	6	7	11	24	0.976121	No
ENSG00000006712	PAF1	protein_coding	0	2	6	8	0.325374	No
ENSG00000006715	VPS41	protein_coding	5	24	13	42	1.70821	Yes
ENSG00000006740	ARHGAP44	protein_coding	0	0	1	1	0.0406717	No
ENSG00000006744	ELAC2	protein_coding	1	4	10	15	0.610076	No
ENSG00000006747	SCIN	protein_coding	0	0	1	1	0.0406717	No
ENSG00000006757	PNPLA4	protein_coding	0	1	3	4	0.162687	No
ENSG00000006831	ADIPOR2	protein_coding	10	44	20	74	3.00971	Yes
ENSG00000006837	CDKL3	protein_coding	0	3	7	10	0.406717	No
ENSG00000007047	MARK4	protein_coding	2	5	1	8	0.325374	No
ENSG00000007062	PROM1	protein_coding	8	31	12	51	2.07426	Yes
ENSG00000007080	CCDC124	protein_coding	0	6	2	8	0.325374	No
ENSG00000007168	PAFAH1B1	protein_coding	11	29	17	57	2.31829	Yes
ENSG00000007202	KIAA0100	protein_coding	7	31	21	59	2.39963	Yes
ENSG00000007255	TRAPPC6A	protein_coding	0	2	2	4	0.162687	No
ENSG00000007314	SCN4A	protein_coding	1	1	0	2	0.0813434	No
ENSG00000007341	ST7L	protein_coding	4	13	5	22	0.894778	No
ENSG00000007372	PAX6	protein_coding	0	3	0	3	0.122015	No
ENSG00000007384	RHBDF1	protein_coding	0	2	0	2	0.0813434	No
ENSG00000007392	LUC7L	protein_coding	1	6	7	14	0.569404	No
ENSG00000007541	PIGQ	protein_coding	0	0	2	2	0.0813434	No
ENSG00000007545	CRAMP1	protein_coding	2	18	4	24	0.976121	No
ENSG00000007866	TEAD3	protein_coding	1	2	2	5	0.203359	No
ENSG00000007908	SELE	protein_coding	0	1	0	1	0.0406717	No
ENSG00000007923	DNAJC11	protein_coding	2	10	17	29	1.17948	Yes
ENSG00000007944	MYLIP	protein_coding	1	0	2	3	0.122015	No
ENSG00000007952	NOX1	protein_coding	0	2	0	2	0.0813434	No
ENSG00000007968	E2F2	protein_coding	2	1	4	7	0.284702	No
ENSG00000008018	PSMB1	protein_coding	6	21	13	40	1.62687	Yes
ENSG00000008083	JARID2	protein_coding	7	25	12	44	1.78956	Yes
ENSG00000008086	CDKL5	protein_coding	1	8	2	11	0.447389	No
ENSG00000008128	CDK11A	protein_coding	1	11	6	18	0.732091	No
ENSG00000008130	NADK	protein_coding	1	6	5	12	0.48806	No
ENSG00000008256	CYTH3	protein_coding	0	2	0	2	0.0813434	No
ENSG00000008277	ADAM22	protein_coding	3	15	6	24	0.976121	No
ENSG00000008282	SYPL1	protein_coding	6	9	7	22	0.894778	No
ENSG00000008294	SPAG9	protein_coding	10	37	27	74	3.00971	Yes
ENSG00000008300	CELSR3	protein_coding	3	1	0	4	0.162687	No
ENSG00000008311	AASS	protein_coding	4	29	11	44	1.78956	Yes
ENSG00000008323	PLEKHG6	protein_coding	1	1	0	2	0.0813434	No
ENSG00000008324	SS18L2	protein_coding	1	7	3	11	0.447389	No
ENSG00000008382	MPND	protein_coding	0	0	1	1	0.0406717	No
ENSG00000008394	MGST1	protein_coding	28	104	59	191	7.7683	Yes
ENSG00000008405	CRY1	protein_coding	3	11	2	16	0.650747	No
ENSG00000008441	NFIX	protein_coding	2	6	0	8	0.325374	No
ENSG00000008513	ST3GAL1	protein_coding	1	13	3	17	0.691419	No
ENSG00000008517	IL32	protein_coding	1	2	4	7	0.284702	No
ENSG00000008710	PKD1	protein_coding	4	0	1	5	0.203359	No
ENSG00000008838	MED24	protein_coding	4	5	1	10	0.406717	No
ENSG00000008853	RHOBTB2	protein_coding	3	0	0	3	0.122015	No
ENSG00000008869	HEATR5B	protein_coding	2	8	4	14	0.569404	No
ENSG00000008952	SEC62	protein_coding	5	20	21	46	1.8709	Yes
ENSG00000008988	RPS20	protein_coding	11	45	17	73	2.96903	Yes
ENSG00000009307	CSDE1	protein_coding	21	132	105	258	10.4933	Yes
ENSG00000009335	UBE3C	protein_coding	9	35	17	61	2.48097	Yes
ENSG00000009413	REV3L	protein_coding	2	30	33	65	2.64366	Yes
ENSG00000009694	TENM1	protein_coding	1	0	0	1	0.0406717	No
ENSG00000009780	FAM76A	protein_coding	0	6	1	7	0.284702	No
ENSG00000009844	VTA1	protein_coding	4	16	16	36	1.46418	Yes
ENSG00000009950	MLXIPL	protein_coding	1	2	0	3	0.122015	No
ENSG00000009954	BAZ1B	protein_coding	4	33	17	54	2.19627	Yes
ENSG00000010017	RANBP9	protein_coding	2	14	12	28	1.13881	Yes
ENSG00000010072	SPRTN	protein_coding	0	3	4	7	0.284702	No
ENSG00000010165	EEF1AKNMT	protein_coding	1	4	4	9	0.366045	No
ENSG00000010244	ZNF207	protein_coding	6	31	14	51	2.07426	Yes
ENSG00000010256	UQCRC1	protein_coding	10	17	2	29	1.17948	Yes
ENSG00000010270	STARD3NL	protein_coding	4	6	3	13	0.528732	No
ENSG00000010278	CD9	protein_coding	0	2	0	2	0.0813434	No
ENSG00000010292	NCAPD2	protein_coding	3	25	16	44	1.78956	Yes
ENSG00000010295	IFFO1	protein_coding	0	3	1	4	0.162687	No
ENSG00000010322	NISCH	protein_coding	1	2	0	3	0.122015	No
ENSG00000010379	SLC6A13	protein_coding	0	1	1	2	0.0813434	No
ENSG00000010404	IDS	protein_coding	0	4	2	6	0.24403	No
ENSG00000010539	ZNF200	protein_coding	0	2	1	3	0.122015	No
ENSG00000010626	LRRC23	protein_coding	0	4	2	6	0.24403	No
ENSG00000010671	BTK	protein_coding	0	1	0	1	0.0406717	No
ENSG00000010704	HFE	protein_coding	0	1	0	1	0.0406717	No
ENSG00000010803	SCMH1	protein_coding	13	65	40	118	4.79926	Yes
ENSG00000010810	FYN	protein_coding	7	31	26	64	2.60299	Yes
ENSG00000010818	HIVEP2	protein_coding	20	32	27	79	3.21306	Yes
ENSG00000011007	ELOA	protein_coding	2	4	7	13	0.528732	No
ENSG00000011009	LYPLA2	protein_coding	1	3	0	4	0.162687	No
ENSG00000011021	CLCN6	protein_coding	1	5	6	12	0.48806	No
ENSG00000011052	NME1-NME2	protein_coding	13	31	12	56	2.27762	Yes
ENSG00000011105	TSPAN9	protein_coding	4	11	8	23	0.935449	No
ENSG00000011114	BTBD7	protein_coding	1	8	8	17	0.691419	No
ENSG00000011132	APBA3	protein_coding	1	0	1	2	0.0813434	No
ENSG00000011143	MKS1	protein_coding	0	4	0	4	0.162687	No
ENSG00000011198	ABHD5	protein_coding	4	8	6	18	0.732091	No
ENSG00000011243	AKAP8L	protein_coding	4	16	3	23	0.935449	No
ENSG00000011258	MBTD1	protein_coding	9	21	19	49	1.99291	Yes
ENSG00000011260	UTP18	protein_coding	4	12	5	21	0.854106	No
ENSG00000011275	RNF216	protein_coding	7	19	14	40	1.62687	Yes
ENSG00000011295	TTC19	protein_coding	1	8	3	12	0.48806	No
ENSG00000011304	PTBP1	protein_coding	10	41	20	71	2.88769	Yes
ENSG00000011347	SYT7	protein_coding	0	4	3	7	0.284702	No
ENSG00000011376	LARS2	protein_coding	3	23	16	42	1.70821	Yes
ENSG00000011405	PIK3C2A	protein_coding	9	27	19	55	2.23694	Yes
ENSG00000011422	PLAUR	protein_coding	0	1	0	1	0.0406717	No
ENSG00000011426	ANLN	protein_coding	6	26	22	54	2.19627	Yes
ENSG00000011451	WIZ	protein_coding	2	10	4	16	0.650747	No
ENSG00000011454	RABGAP1	protein_coding	14	42	35	91	3.70113	Yes
ENSG00000011478	QPCTL	protein_coding	0	2	0	2	0.0813434	No
ENSG00000011485	PPP5C	protein_coding	7	8	10	25	1.01679	Yes
ENSG00000011523	CEP68	protein_coding	1	6	3	10	0.406717	No
ENSG00000011566	MAP4K3	protein_coding	17	42	23	82	3.33508	Yes
ENSG00000011638	TMEM159	protein_coding	0	2	0	2	0.0813434	No
ENSG00000011677	GABRA3	protein_coding	1	0	0	1	0.0406717	No
ENSG00000012048	BRCA1	protein_coding	3	20	10	33	1.34217	Yes
ENSG00000012061	ERCC1	protein_coding	1	4	0	5	0.203359	No
ENSG00000012171	SEMA3B	protein_coding	0	1	4	5	0.203359	No
ENSG00000012174	MBTPS2	protein_coding	0	10	10	20	0.813434	No
ENSG00000012211	PRICKLE3	protein_coding	2	0	0	2	0.0813434	No
ENSG00000012232	EXTL3	protein_coding	1	4	3	8	0.325374	No
ENSG00000012504	NR1H4	protein_coding	13	69	46	128	5.20598	Yes
ENSG00000012660	ELOVL5	protein_coding	14	40	25	79	3.21306	Yes
ENSG00000012822	CALCOCO1	protein_coding	2	2	3	7	0.284702	No
ENSG00000012963	UBR7	protein_coding	1	4	1	6	0.24403	No
ENSG00000012983	MAP4K5	protein_coding	1	9	5	15	0.610076	No
ENSG00000013275	PSMC4	protein_coding	3	12	1	16	0.650747	No
ENSG00000013288	MAN2B2	protein_coding	4	6	6	16	0.650747	No
ENSG00000013297	CLDN11	protein_coding	0	0	4	4	0.162687	No
ENSG00000013306	SLC25A39	protein_coding	0	1	6	7	0.284702	No
ENSG00000013364	MVP	protein_coding	0	1	0	1	0.0406717	No
ENSG00000013374	NUB1	protein_coding	1	11	1	13	0.528732	No
ENSG00000013375	PGM3	protein_coding	6	12	9	27	1.09814	Yes
ENSG00000013441	CLK1	protein_coding	3	16	3	22	0.894778	No
ENSG00000013503	POLR3B	protein_coding	1	13	13	27	1.09814	Yes
ENSG00000013523	ANGEL1	protein_coding	0	2	1	3	0.122015	No
ENSG00000013561	RNF14	protein_coding	0	0	2	2	0.0813434	No
ENSG00000013563	DNASE1L1	protein_coding	1	2	0	3	0.122015	No
ENSG00000013573	DDX11	protein_coding	2	2	4	8	0.325374	No
ENSG00000013583	HEBP1	protein_coding	0	2	0	2	0.0813434	No
ENSG00000013588	GPRC5A	protein_coding	0	1	0	1	0.0406717	No
ENSG00000013619	MAMLD1	protein_coding	0	4	4	8	0.325374	No
ENSG00000013810	TACC3	protein_coding	6	23	3	32	1.30149	Yes
ENSG00000014123	UFL1	protein_coding	1	5	8	14	0.569404	No
ENSG00000014138	POLA2	protein_coding	5	2	3	10	0.406717	No
ENSG00000014164	ZC3H3	protein_coding	1	3	3	7	0.284702	No
ENSG00000014216	CAPN1	protein_coding	6	4	4	14	0.569404	No
ENSG00000014641	MDH1	protein_coding	5	15	5	25	1.01679	Yes
ENSG00000014824	SLC30A9	protein_coding	5	14	24	43	1.74888	Yes
ENSG00000015133	CCDC88C	protein_coding	2	6	3	11	0.447389	No
ENSG00000015153	YAF2	protein_coding	7	16	13	36	1.46418	Yes
ENSG00000015171	ZMYND11	protein_coding	3	21	14	38	1.54552	Yes
ENSG00000015285	WAS	protein_coding	0	0	1	1	0.0406717	No
ENSG00000015475	BID	protein_coding	0	1	3	4	0.162687	No
ENSG00000015520	NPC1L1	protein_coding	0	1	0	1	0.0406717	No
ENSG00000015532	XYLT2	protein_coding	2	1	4	7	0.284702	No
ENSG00000015568	RGPD5	protein_coding	0	0	1	1	0.0406717	No
ENSG00000015676	NUDCD3	protein_coding	8	20	14	42	1.70821	Yes
ENSG00000016082	ISL1	protein_coding	1	0	0	1	0.0406717	No
ENSG00000016391	CHDH	protein_coding	1	0	4	5	0.203359	No
ENSG00000016864	GLT8D1	protein_coding	1	2	4	7	0.284702	No
ENSG00000017260	ATP2C1	protein_coding	3	26	13	42	1.70821	Yes
ENSG00000017797	RALBP1	protein_coding	5	10	4	19	0.772762	No
ENSG00000018189	RUFY3	protein_coding	2	17	9	28	1.13881	Yes
ENSG00000018408	WWTR1	protein_coding	2	12	9	23	0.935449	No
ENSG00000018510	AGPS	protein_coding	15	92	61	168	6.83285	Yes
ENSG00000018610	CXorf56	protein_coding	0	2	0	2	0.0813434	No
ENSG00000018699	TTC27	protein_coding	2	12	5	19	0.772762	No
ENSG00000018869	ZNF582	protein_coding	3	8	3	14	0.569404	No
ENSG00000019144	PHLDB1	protein_coding	2	0	3	5	0.203359	No
ENSG00000019485	PRDM11	protein_coding	0	3	3	6	0.24403	No
ENSG00000019995	ZRANB1	protein_coding	5	14	12	31	1.26082	Yes
ENSG00000020129	NCDN	protein_coding	1	3	0	4	0.162687	No
ENSG00000020256	ZFP64	protein_coding	0	6	2	8	0.325374	No
ENSG00000020426	MNAT1	protein_coding	9	17	13	39	1.5862	Yes
ENSG00000020577	SAMD4A	protein_coding	19	60	42	121	4.92128	Yes
ENSG00000020922	MRE11	protein_coding	5	12	10	27	1.09814	Yes
ENSG00000021300	PLEKHB1	protein_coding	1	0	0	1	0.0406717	No
ENSG00000021355	SERPINB1	protein_coding	1	7	10	18	0.732091	No
ENSG00000021461	CYP3A43	protein_coding	0	1	0	1	0.0406717	No
ENSG00000021488	SLC7A9	protein_coding	0	1	0	1	0.0406717	No
ENSG00000021574	SPAST	protein_coding	0	2	4	6	0.24403	No
ENSG00000021645	NRXN3	protein_coding	16	29	13	58	2.35896	Yes
ENSG00000021776	AQR	protein_coding	0	13	12	25	1.01679	Yes
ENSG00000021826	CPS1	protein_coding	0	1	0	1	0.0406717	No
ENSG00000021852	C8B	protein_coding	0	3	4	7	0.284702	No
ENSG00000022277	RTF2	protein_coding	0	2	5	7	0.284702	No
ENSG00000022567	SLC45A4	protein_coding	1	9	9	19	0.772762	No
ENSG00000022840	RNF10	protein_coding	7	11	9	27	1.09814	Yes
ENSG00000022976	ZNF839	protein_coding	0	2	3	5	0.203359	No
ENSG00000023041	ZDHHC6	protein_coding	1	10	5	16	0.650747	No
ENSG00000023191	RNH1	protein_coding	0	4	1	5	0.203359	No
ENSG00000023228	NDUFS1	protein_coding	13	31	21	65	2.64366	Yes
ENSG00000023287	RB1CC1	protein_coding	10	10	15	35	1.42351	Yes
ENSG00000023318	ERP44	protein_coding	3	22	4	29	1.17948	Yes
ENSG00000023330	ALAS1	protein_coding	6	5	4	15	0.610076	No
ENSG00000023445	BIRC3	protein_coding	0	4	3	7	0.284702	No
ENSG00000023516	AKAP11	protein_coding	2	9	3	14	0.569404	No
ENSG00000023572	GLRX2	protein_coding	2	4	2	8	0.325374	No
ENSG00000023608	SNAPC1	protein_coding	0	1	0	1	0.0406717	No
ENSG00000023697	DERA	protein_coding	2	25	18	45	1.83023	Yes
ENSG00000023734	STRAP	protein_coding	7	26	21	54	2.19627	Yes
ENSG00000023839	ABCC2	protein_coding	10	23	10	43	1.74888	Yes
ENSG00000023892	DEF6	protein_coding	0	1	0	1	0.0406717	No
ENSG00000023902	PLEKHO1	protein_coding	0	4	1	5	0.203359	No
ENSG00000023909	GCLM	protein_coding	3	11	9	23	0.935449	No
ENSG00000024048	UBR2	protein_coding	2	15	11	28	1.13881	Yes
ENSG00000024526	DEPDC1	protein_coding	3	13	6	22	0.894778	No
ENSG00000024862	CCDC28A	protein_coding	0	0	1	1	0.0406717	No
ENSG00000025039	RRAGD	protein_coding	0	10	4	14	0.569404	No
ENSG00000025156	HSF2	protein_coding	2	10	4	16	0.650747	No
ENSG00000025293	PHF20	protein_coding	7	21	17	45	1.83023	Yes
ENSG00000025770	NCAPH2	protein_coding	8	1	3	12	0.48806	No
ENSG00000025772	TOMM34	protein_coding	0	7	3	10	0.406717	No
ENSG00000025796	SEC63	protein_coding	15	84	39	138	5.6127	Yes
ENSG00000025800	KPNA6	protein_coding	2	1	11	14	0.569404	No
ENSG00000026025	VIM	protein_coding	13	27	31	71	2.88769	Yes
ENSG00000026508	CD44	protein_coding	0	4	2	6	0.24403	No
ENSG00000026950	BTN3A1	protein_coding	0	2	1	3	0.122015	No
ENSG00000027001	MIPEP	protein_coding	2	9	0	11	0.447389	No
ENSG00000027075	PRKCH	protein_coding	0	1	6	7	0.284702	No
ENSG00000027697	IFNGR1	protein_coding	2	8	5	15	0.610076	No
ENSG00000027847	B4GALT7	protein_coding	1	0	0	1	0.0406717	No
ENSG00000028116	VRK2	protein_coding	3	12	14	29	1.17948	Yes
ENSG00000028203	VEZT	protein_coding	4	16	12	32	1.30149	Yes
ENSG00000028310	BRD9	protein_coding	6	9	6	21	0.854106	No
ENSG00000028528	SNX1	protein_coding	1	14	7	22	0.894778	No
ENSG00000028839	TBPL1	protein_coding	0	7	3	10	0.406717	No
ENSG00000029153	ARNTL2	protein_coding	0	12	5	17	0.691419	No
ENSG00000029363	BCLAF1	protein_coding	10	44	24	78	3.17239	Yes
ENSG00000029364	SLC39A9	protein_coding	2	11	16	29	1.17948	Yes
ENSG00000029639	TFB1M	protein_coding	2	25	13	40	1.62687	Yes
ENSG00000029725	RABEP1	protein_coding	3	8	9	20	0.813434	No
ENSG00000029993	HMGB3	protein_coding	3	4	10	17	0.691419	No
ENSG00000030066	NUP160	protein_coding	4	10	10	24	0.976121	No
ENSG00000030110	BAK1	protein_coding	1	1	0	2	0.0813434	No
ENSG00000030419	IKZF2	protein_coding	0	1	0	1	0.0406717	No
ENSG00000030582	GRN	protein_coding	3	8	1	12	0.48806	No
ENSG00000031003	FAM13B	protein_coding	3	14	5	22	0.894778	No
ENSG00000031081	ARHGAP31	protein_coding	1	0	0	1	0.0406717	No
ENSG00000031691	CENPQ	protein_coding	0	2	2	4	0.162687	No
ENSG00000031698	SARS1	protein_coding	8	35	35	78	3.17239	Yes
ENSG00000031823	RANBP3	protein_coding	7	6	4	17	0.691419	No
ENSG00000032219	ARID4A	protein_coding	3	8	4	15	0.610076	No
ENSG00000032389	EIPR1	protein_coding	3	7	4	14	0.569404	No
ENSG00000032444	PNPLA6	protein_coding	1	4	2	7	0.284702	No
ENSG00000032742	IFT88	protein_coding	1	11	3	15	0.610076	No
ENSG00000033011	ALG1	protein_coding	0	2	1	3	0.122015	No
ENSG00000033030	ZCCHC8	protein_coding	2	6	7	15	0.610076	No
ENSG00000033100	CHPF2	protein_coding	0	3	0	3	0.122015	No
ENSG00000033122	LRRC7	protein_coding	0	2	0	2	0.0813434	No
ENSG00000033170	FUT8	protein_coding	0	3	4	7	0.284702	No
ENSG00000033178	UBA6	protein_coding	5	20	31	56	2.27762	Yes
ENSG00000033327	GAB2	protein_coding	6	14	12	32	1.30149	Yes
ENSG00000033627	ATP6V0A1	protein_coding	10	32	14	56	2.27762	Yes
ENSG00000033800	PIAS1	protein_coding	10	46	39	95	3.86381	Yes
ENSG00000033867	SLC4A7	protein_coding	15	62	41	118	4.79926	Yes
ENSG00000034053	APBA2	protein_coding	0	4	1	5	0.203359	No
ENSG00000034152	MAP2K3	protein_coding	1	2	0	3	0.122015	No
ENSG00000034510	TMSB10	protein_coding	4	56	34	94	3.82314	Yes
ENSG00000034533	ASTE1	protein_coding	0	0	3	3	0.122015	No
ENSG00000034677	RNF19A	protein_coding	9	20	19	48	1.95224	Yes
ENSG00000034693	PEX3	protein_coding	0	4	3	7	0.284702	No
ENSG00000034713	GABARAPL2	protein_coding	1	9	1	11	0.447389	No
ENSG00000035115	SH3YL1	protein_coding	0	1	0	1	0.0406717	No
ENSG00000035141	FAM136A	protein_coding	5	18	2	25	1.01679	Yes
ENSG00000035403	VCL	protein_coding	10	13	15	38	1.54552	Yes
ENSG00000035499	DEPDC1B	protein_coding	1	18	10	29	1.17948	Yes
ENSG00000035664	DAPK2	protein_coding	1	0	0	1	0.0406717	No
ENSG00000035681	NSMAF	protein_coding	2	1	0	3	0.122015	No
ENSG00000035687	ADSS2	protein_coding	3	13	9	25	1.01679	Yes
ENSG00000035862	TIMP2	protein_coding	0	3	0	3	0.122015	No
ENSG00000035928	RFC1	protein_coding	4	20	13	37	1.50485	Yes
ENSG00000036054	TBC1D23	protein_coding	2	9	8	19	0.772762	No
ENSG00000036257	CUL3	protein_coding	7	33	25	65	2.64366	Yes
ENSG00000036473	OTC	protein_coding	0	1	0	1	0.0406717	No
ENSG00000036530	CYP46A1	protein_coding	0	1	0	1	0.0406717	No
ENSG00000036549	ZZZ3	protein_coding	9	49	22	80	3.25374	Yes
ENSG00000037042	TUBG2	protein_coding	0	4	1	5	0.203359	No
ENSG00000037241	RPL26L1	protein_coding	1	5	2	8	0.325374	No
ENSG00000037474	NSUN2	protein_coding	2	26	9	37	1.50485	Yes
ENSG00000037637	FBXO42	protein_coding	7	11	4	22	0.894778	No
ENSG00000037749	MFAP3	protein_coding	2	15	9	26	1.05746	Yes
ENSG00000037965	HOXC8	protein_coding	0	3	0	3	0.122015	No
ENSG00000038002	AGA	protein_coding	2	12	1	15	0.610076	No
ENSG00000038210	PI4K2B	protein_coding	4	19	17	40	1.62687	Yes
ENSG00000038219	BOD1L1	protein_coding	6	44	25	75	3.05038	Yes
ENSG00000038274	MAT2B	protein_coding	1	4	1	6	0.24403	No
ENSG00000038358	EDC4	protein_coding	3	5	3	11	0.447389	No
ENSG00000038382	TRIO	protein_coding	17	60	33	110	4.47389	Yes
ENSG00000038427	VCAN	protein_coding	15	64	44	123	5.00262	Yes
ENSG00000038532	CLEC16A	protein_coding	4	11	8	23	0.935449	No
ENSG00000038945	MSR1	protein_coding	1	14	3	18	0.732091	No
ENSG00000039068	CDH1	protein_coding	4	20	15	39	1.5862	Yes
ENSG00000039123	MTREX	protein_coding	5	24	16	45	1.83023	Yes
ENSG00000039139	DNAH5	protein_coding	0	5	2	7	0.284702	No
ENSG00000039319	ZFYVE16	protein_coding	5	17	16	38	1.54552	Yes
ENSG00000039523	RIPOR1	protein_coding	9	7	0	16	0.650747	No
ENSG00000039537	C6	protein_coding	0	1	1	2	0.0813434	No
ENSG00000039560	RAI14	protein_coding	5	46	31	82	3.33508	Yes
ENSG00000039650	PNKP	protein_coding	3	8	5	16	0.650747	No
ENSG00000040199	PHLPP2	protein_coding	5	16	8	29	1.17948	Yes
ENSG00000040275	SPDL1	protein_coding	0	8	8	16	0.650747	No
ENSG00000040341	STAU2	protein_coding	7	35	10	52	2.11493	Yes
ENSG00000040487	SLC66A1	protein_coding	0	0	1	1	0.0406717	No
ENSG00000040531	CTNS	protein_coding	1	0	2	3	0.122015	No
ENSG00000040608	RTN4R	protein_coding	0	1	0	1	0.0406717	No
ENSG00000040633	PHF23	protein_coding	1	2	3	6	0.24403	No
ENSG00000040933	INPP4A	protein_coding	1	11	7	19	0.772762	No
ENSG00000041353	RAB27B	protein_coding	1	1	0	2	0.0813434	No
ENSG00000041357	PSMA4	protein_coding	6	18	16	40	1.62687	Yes
ENSG00000041802	LSG1	protein_coding	0	13	3	16	0.650747	No
ENSG00000041880	PARP3	protein_coding	0	1	0	1	0.0406717	No
ENSG00000041988	THAP3	protein_coding	0	1	0	1	0.0406717	No
ENSG00000042088	TDP1	protein_coding	1	3	3	7	0.284702	No
ENSG00000042286	AIFM2	protein_coding	2	3	1	6	0.24403	No
ENSG00000042317	SPATA7	protein_coding	1	4	1	6	0.24403	No
ENSG00000042429	MED17	protein_coding	0	4	0	4	0.162687	No
ENSG00000042445	RETSAT	protein_coding	2	5	2	9	0.366045	No
ENSG00000042493	CAPG	protein_coding	2	1	0	3	0.122015	No
ENSG00000042753	AP2S1	protein_coding	3	7	1	11	0.447389	No
ENSG00000042781	USH2A	protein_coding	1	3	0	4	0.162687	No
ENSG00000042832	TG	protein_coding	4	1	1	6	0.24403	No
ENSG00000043093	DCUN1D1	protein_coding	1	7	8	16	0.650747	No
ENSG00000043143	JADE2	protein_coding	0	5	4	9	0.366045	No
ENSG00000043355	ZIC2	protein_coding	0	1	1	2	0.0813434	No
ENSG00000043514	TRIT1	protein_coding	1	12	3	16	0.650747	No
ENSG00000044090	CUL7	protein_coding	2	5	1	8	0.325374	No
ENSG00000044115	CTNNA1	protein_coding	11	54	28	93	3.78247	Yes
ENSG00000044446	PHKA2	protein_coding	6	7	1	14	0.569404	No
ENSG00000044459	CNTLN	protein_coding	18	30	14	62	2.52165	Yes
ENSG00000044574	HSPA5	protein_coding	14	48	25	87	3.53844	Yes
ENSG00000046604	DSG2	protein_coding	4	11	7	22	0.894778	No
ENSG00000046647	GEMIN8	protein_coding	0	5	9	14	0.569404	No
ENSG00000046651	OFD1	protein_coding	2	4	1	7	0.284702	No
ENSG00000047056	WDR37	protein_coding	2	7	1	10	0.406717	No
ENSG00000047188	YTHDC2	protein_coding	9	8	14	31	1.26082	Yes
ENSG00000047230	CTPS2	protein_coding	0	6	4	10	0.406717	No
ENSG00000047249	ATP6V1H	protein_coding	2	6	5	13	0.528732	No
ENSG00000047315	POLR2B	protein_coding	2	21	17	40	1.62687	Yes
ENSG00000047346	FAM214A	protein_coding	3	10	4	17	0.691419	No
ENSG00000047410	TPR	protein_coding	13	48	55	116	4.71792	Yes
ENSG00000047457	CP	protein_coding	1	11	5	17	0.691419	No
ENSG00000047578	KATNIP	protein_coding	2	10	4	16	0.650747	No
ENSG00000047579	DTNBP1	protein_coding	1	1	1	3	0.122015	No
ENSG00000047621	C12orf4	protein_coding	0	8	6	14	0.569404	No
ENSG00000047662	FAM184B	protein_coding	0	2	0	2	0.0813434	No
ENSG00000047849	MAP4	protein_coding	26	99	48	173	7.0362	Yes
ENSG00000047932	GOPC	protein_coding	6	13	10	29	1.17948	Yes
ENSG00000047936	ROS1	protein_coding	2	15	15	32	1.30149	Yes
ENSG00000048052	HDAC9	protein_coding	7	44	27	78	3.17239	Yes
ENSG00000048140	TSPAN17	protein_coding	0	1	2	3	0.122015	No
ENSG00000048162	NOP16	protein_coding	0	4	3	7	0.284702	No
ENSG00000048342	CC2D2A	protein_coding	0	9	0	9	0.366045	No
ENSG00000048392	RRM2B	protein_coding	2	2	4	8	0.325374	No
ENSG00000048405	ZNF800	protein_coding	1	13	3	17	0.691419	No
ENSG00000048471	SNX29	protein_coding	5	4	8	17	0.691419	No
ENSG00000048540	LMO3	protein_coding	0	3	1	4	0.162687	No
ENSG00000048544	MRPS10	protein_coding	0	1	2	3	0.122015	No
ENSG00000048649	RSF1	protein_coding	3	28	11	42	1.70821	Yes
ENSG00000048707	VPS13D	protein_coding	2	22	15	39	1.5862	Yes
ENSG00000048828	FAM120A	protein_coding	5	29	18	52	2.11493	Yes
ENSG00000048991	R3HDM1	protein_coding	7	33	19	59	2.39963	Yes
ENSG00000049130	KITLG	protein_coding	1	20	15	36	1.46418	Yes
ENSG00000049167	ERCC8	protein_coding	0	11	8	19	0.772762	No
ENSG00000049192	ADAMTS6	protein_coding	5	6	9	20	0.813434	No
ENSG00000049239	H6PD	protein_coding	5	20	6	31	1.26082	Yes
ENSG00000049245	VAMP3	protein_coding	4	7	6	17	0.691419	No
ENSG00000049247	UTS2	protein_coding	0	0	2	2	0.0813434	No
ENSG00000049249	TNFRSF9	protein_coding	1	0	2	3	0.122015	No
ENSG00000049323	LTBP1	protein_coding	0	14	9	23	0.935449	No
ENSG00000049449	RCN1	protein_coding	0	5	4	9	0.366045	No
ENSG00000049541	RFC2	protein_coding	1	5	4	10	0.406717	No
ENSG00000049618	ARID1B	protein_coding	18	76	65	159	6.4668	Yes
ENSG00000049656	CLPTM1L	protein_coding	2	12	3	17	0.691419	No
ENSG00000049759	NEDD4L	protein_coding	28	49	34	111	4.51456	Yes
ENSG00000049769	PPP1R3F	protein_coding	0	3	1	4	0.162687	No
ENSG00000049860	HEXB	protein_coding	2	12	4	18	0.732091	No
ENSG00000049883	PTCD2	protein_coding	0	6	2	8	0.325374	No
ENSG00000050130	JKAMP	protein_coding	2	5	4	11	0.447389	No
ENSG00000050165	DKK3	protein_coding	0	0	3	3	0.122015	No
ENSG00000050327	ARHGEF5	protein_coding	0	2	1	3	0.122015	No
ENSG00000050344	NFE2L3	protein_coding	0	6	0	6	0.24403	No
ENSG00000050393	MCUR1	protein_coding	4	2	10	16	0.650747	No
ENSG00000050405	LIMA1	protein_coding	1	6	2	9	0.366045	No
ENSG00000050426	LETMD1	protein_coding	2	12	0	14	0.569404	No
ENSG00000050438	SLC4A8	protein_coding	1	1	0	2	0.0813434	No
ENSG00000050628	PTGER3	protein_coding	0	1	1	2	0.0813434	No
ENSG00000050748	MAPK9	protein_coding	3	16	10	29	1.17948	Yes
ENSG00000050820	BCAR1	protein_coding	4	4	3	11	0.447389	No
ENSG00000051009	FAM160A2	protein_coding	0	5	1	6	0.24403	No
ENSG00000051108	HERPUD1	protein_coding	5	14	4	23	0.935449	No
ENSG00000051128	HOMER3	protein_coding	0	0	2	2	0.0813434	No
ENSG00000051180	RAD51	protein_coding	0	1	4	5	0.203359	No
ENSG00000051341	POLQ	protein_coding	0	20	7	27	1.09814	Yes
ENSG00000051382	PIK3CB	protein_coding	16	16	18	50	2.03359	Yes
ENSG00000051523	CYBA	protein_coding	5	8	8	21	0.854106	No
ENSG00000051596	THOC3	protein_coding	0	2	1	3	0.122015	No
ENSG00000051620	HEBP2	protein_coding	1	5	2	8	0.325374	No
ENSG00000051825	MPHOSPH9	protein_coding	0	7	3	10	0.406717	No
ENSG00000052126	PLEKHA5	protein_coding	18	107	54	179	7.28024	Yes
ENSG00000052723	SIKE1	protein_coding	3	11	4	18	0.732091	No
ENSG00000052749	RRP12	protein_coding	1	6	7	14	0.569404	No
ENSG00000052795	FNIP2	protein_coding	3	20	34	57	2.31829	Yes
ENSG00000052802	MSMO1	protein_coding	2	19	19	40	1.62687	Yes
ENSG00000052841	TTC17	protein_coding	4	33	30	67	2.725	Yes
ENSG00000053254	FOXN3	protein_coding	22	32	29	83	3.37575	Yes
ENSG00000053328	METTL24	protein_coding	3	3	0	6	0.24403	No
ENSG00000053371	AKR7A2	protein_coding	0	1	1	2	0.0813434	No
ENSG00000053372	MRTO4	protein_coding	1	9	7	17	0.691419	No
ENSG00000053501	USE1	protein_coding	0	2	1	3	0.122015	No
ENSG00000053747	LAMA3	protein_coding	1	4	1	6	0.24403	No
ENSG00000053770	AP5M1	protein_coding	1	14	8	23	0.935449	No
ENSG00000053900	ANAPC4	protein_coding	4	10	12	26	1.05746	Yes
ENSG00000053918	KCNQ1	protein_coding	0	2	0	2	0.0813434	No
ENSG00000054116	TRAPPC3	protein_coding	5	6	1	12	0.48806	No
ENSG00000054118	THRAP3	protein_coding	16	44	41	101	4.10784	Yes
ENSG00000054148	PHPT1	protein_coding	2	1	2	5	0.203359	No
ENSG00000054219	LY75	protein_coding	2	1	1	4	0.162687	No
ENSG00000054267	ARID4B	protein_coding	8	41	21	70	2.84702	Yes
ENSG00000054277	OPN3	protein_coding	13	29	31	73	2.96903	Yes
ENSG00000054282	SDCCAG8	protein_coding	3	24	10	37	1.50485	Yes
ENSG00000054392	HHAT	protein_coding	0	2	2	4	0.162687	No
ENSG00000054523	KIF1B	protein_coding	10	35	18	63	2.56232	Yes
ENSG00000054611	TBC1D22A	protein_coding	17	37	29	83	3.37575	Yes
ENSG00000054654	SYNE2	protein_coding	2	17	11	30	1.22015	Yes
ENSG00000054690	PLEKHH1	protein_coding	0	1	0	1	0.0406717	No
ENSG00000054793	ATP9A	protein_coding	5	22	20	47	1.91157	Yes
ENSG00000054965	FAM168A	protein_coding	1	21	16	38	1.54552	Yes
ENSG00000054967	RELT	protein_coding	4	2	0	6	0.24403	No
ENSG00000054983	GALC	protein_coding	0	3	4	7	0.284702	No
ENSG00000055044	NOP58	protein_coding	3	28	18	49	1.99291	Yes
ENSG00000055070	SZRD1	protein_coding	3	12	6	21	0.854106	No
ENSG00000055118	KCNH2	protein_coding	1	0	0	1	0.0406717	No
ENSG00000055130	CUL1	protein_coding	5	31	14	50	2.03359	Yes
ENSG00000055147	FAM114A2	protein_coding	2	6	5	13	0.528732	No
ENSG00000055163	CYFIP2	protein_coding	1	4	0	5	0.203359	No
ENSG00000055208	TAB2	protein_coding	5	29	18	52	2.11493	Yes
ENSG00000055211	GINM1	protein_coding	1	6	1	8	0.325374	No
ENSG00000055332	EIF2AK2	protein_coding	2	10	8	20	0.813434	No
ENSG00000055483	USP36	protein_coding	3	12	14	29	1.17948	Yes
ENSG00000055609	KMT2C	protein_coding	17	64	48	129	5.24665	Yes
ENSG00000055732	MCOLN3	protein_coding	0	4	3	7	0.284702	No
ENSG00000055917	PUM2	protein_coding	27	51	27	105	4.27053	Yes
ENSG00000055950	MRPL43	protein_coding	3	7	0	10	0.406717	No
ENSG00000055955	ITIH4	protein_coding	0	1	0	1	0.0406717	No
ENSG00000056050	HPF1	protein_coding	1	4	0	5	0.203359	No
ENSG00000056097	ZFR	protein_coding	10	32	19	61	2.48097	Yes
ENSG00000056277	ZNF280C	protein_coding	0	3	8	11	0.447389	No
ENSG00000056558	TRAF1	protein_coding	0	7	0	7	0.284702	No
ENSG00000056586	RC3H2	protein_coding	4	20	18	42	1.70821	Yes
ENSG00000056736	IL17RB	protein_coding	0	9	0	9	0.366045	No
ENSG00000056972	TRAF3IP2	protein_coding	0	1	1	2	0.0813434	No
ENSG00000056998	GYG2	protein_coding	2	7	5	14	0.569404	No
ENSG00000057019	DCBLD2	protein_coding	3	22	15	40	1.62687	Yes
ENSG00000057252	SOAT1	protein_coding	4	8	3	15	0.610076	No
ENSG00000057294	PKP2	protein_coding	1	13	15	29	1.17948	Yes
ENSG00000057468	MSH4	protein_coding	0	1	3	4	0.162687	No
ENSG00000057593	F7	protein_coding	0	6	3	9	0.366045	No
ENSG00000057608	GDI2	protein_coding	17	44	25	86	3.49777	Yes
ENSG00000057657	PRDM1	protein_coding	2	9	14	25	1.01679	Yes
ENSG00000057663	ATG5	protein_coding	1	25	12	38	1.54552	Yes
ENSG00000057704	TMCC3	protein_coding	1	3	1	5	0.203359	No
ENSG00000057757	PITHD1	protein_coding	0	4	1	5	0.203359	No
ENSG00000057935	MTA3	protein_coding	5	12	18	35	1.42351	Yes
ENSG00000058056	USP13	protein_coding	7	6	8	21	0.854106	No
ENSG00000058063	ATP11B	protein_coding	9	21	21	51	2.07426	Yes
ENSG00000058085	LAMC2	protein_coding	1	0	0	1	0.0406717	No
ENSG00000058091	CDK14	protein_coding	16	59	42	117	4.75859	Yes
ENSG00000058262	SEC61A1	protein_coding	10	26	22	58	2.35896	Yes
ENSG00000058272	PPP1R12A	protein_coding	8	48	26	82	3.33508	Yes
ENSG00000058453	CROCC	protein_coding	0	1	2	3	0.122015	No
ENSG00000058600	POLR3E	protein_coding	2	18	3	23	0.935449	No
ENSG00000058668	ATP2B4	protein_coding	2	6	4	12	0.48806	No
ENSG00000058673	ZC3H11A	protein_coding	15	49	24	88	3.57911	Yes
ENSG00000058729	RIOK2	protein_coding	0	6	1	7	0.284702	No
ENSG00000058799	YIPF1	protein_coding	0	1	2	3	0.122015	No
ENSG00000058804	NDC1	protein_coding	2	17	7	26	1.05746	Yes
ENSG00000059122	FLYWCH1	protein_coding	3	1	0	4	0.162687	No
ENSG00000059145	UNKL	protein_coding	3	0	5	8	0.325374	No
ENSG00000059377	TBXAS1	protein_coding	0	2	0	2	0.0813434	No
ENSG00000059378	PARP12	protein_coding	2	5	7	14	0.569404	No
ENSG00000059573	ALDH18A1	protein_coding	18	41	18	77	3.13172	Yes
ENSG00000059588	TARBP1	protein_coding	1	15	3	19	0.772762	No
ENSG00000059691	GATB	protein_coding	0	2	7	9	0.366045	No
ENSG00000059728	MXD1	protein_coding	5	10	7	22	0.894778	No
ENSG00000059758	CDK17	protein_coding	16	25	22	63	2.56232	Yes
ENSG00000059769	DNAJC25	protein_coding	1	4	6	11	0.447389	No
ENSG00000060069	CTDP1	protein_coding	3	2	3	8	0.325374	No
ENSG00000060138	YBX3	protein_coding	4	12	8	24	0.976121	No
ENSG00000060237	WNK1	protein_coding	32	75	65	172	6.99553	Yes
ENSG00000060339	CCAR1	protein_coding	3	26	14	43	1.74888	Yes
ENSG00000060491	OGFR	protein_coding	5	4	1	10	0.406717	No
ENSG00000060566	CREB3L3	protein_coding	1	7	1	9	0.366045	No
ENSG00000060642	PIGV	protein_coding	1	1	0	2	0.0813434	No
ENSG00000060656	PTPRU	protein_coding	1	1	0	2	0.0813434	No
ENSG00000060688	SNRNP40	protein_coding	4	9	5	18	0.732091	No
ENSG00000060718	COL11A1	protein_coding	0	0	2	2	0.0813434	No
ENSG00000060749	QSER1	protein_coding	6	35	25	66	2.68433	Yes
ENSG00000060762	MPC1	protein_coding	3	15	5	23	0.935449	No
ENSG00000060971	ACAA1	protein_coding	1	10	5	16	0.650747	No
ENSG00000060982	BCAT1	protein_coding	16	134	46	196	7.97165	Yes
ENSG00000061273	HDAC7	protein_coding	0	2	5	7	0.284702	No
ENSG00000061337	LZTS1	protein_coding	0	0	1	1	0.0406717	No
ENSG00000061455	PRDM6	protein_coding	2	3	1	6	0.24403	No
ENSG00000061656	SPAG4	protein_coding	1	0	0	1	0.0406717	No
ENSG00000061676	NCKAP1	protein_coding	15	49	27	91	3.70113	Yes
ENSG00000061794	MRPS35	protein_coding	2	9	17	28	1.13881	Yes
ENSG00000061936	SFSWAP	protein_coding	2	10	5	17	0.691419	No
ENSG00000061938	TNK2	protein_coding	1	2	0	3	0.122015	No
ENSG00000061987	MON2	protein_coding	12	22	14	48	1.95224	Yes
ENSG00000062194	GPBP1	protein_coding	9	22	24	55	2.23694	Yes
ENSG00000062282	DGAT2	protein_coding	2	6	2	10	0.406717	No
ENSG00000062370	ZNF112	protein_coding	1	1	0	2	0.0813434	No
ENSG00000062485	CS	protein_coding	8	15	16	39	1.5862	Yes
ENSG00000062582	MRPS24	protein_coding	2	3	2	7	0.284702	No
ENSG00000062598	ELMO2	protein_coding	2	3	2	7	0.284702	No
ENSG00000062650	WAPL	protein_coding	4	35	17	56	2.27762	Yes
ENSG00000062716	VMP1	protein_coding	7	34	25	66	2.68433	Yes
ENSG00000062725	APPBP2	protein_coding	3	6	24	33	1.34217	Yes
ENSG00000062822	POLD1	protein_coding	5	7	2	14	0.569404	No
ENSG00000063046	EIF4B	protein_coding	15	49	47	111	4.51456	Yes
ENSG00000063127	SLC6A16	protein_coding	0	1	3	4	0.162687	No
ENSG00000063169	BICRA	protein_coding	4	9	5	18	0.732091	No
ENSG00000063176	SPHK2	protein_coding	0	0	1	1	0.0406717	No
ENSG00000063177	RPL18	protein_coding	19	25	21	65	2.64366	Yes
ENSG00000063241	ISOC2	protein_coding	3	3	1	7	0.284702	No
ENSG00000063244	U2AF2	protein_coding	2	13	7	22	0.894778	No
ENSG00000063245	EPN1	protein_coding	8	6	2	16	0.650747	No
ENSG00000063322	MED29	protein_coding	0	3	4	7	0.284702	No
ENSG00000063587	ZNF275	protein_coding	0	0	2	2	0.0813434	No
ENSG00000063601	MTMR1	protein_coding	3	4	2	9	0.366045	No
ENSG00000063761	ADCK1	protein_coding	3	1	2	6	0.24403	No
ENSG00000063854	HAGH	protein_coding	0	3	0	3	0.122015	No
ENSG00000063978	RNF4	protein_coding	7	43	18	68	2.76568	Yes
ENSG00000064012	CASP8	protein_coding	1	7	6	14	0.569404	No
ENSG00000064042	LIMCH1	protein_coding	1	7	6	14	0.569404	No
ENSG00000064102	INTS13	protein_coding	1	9	4	14	0.569404	No
ENSG00000064115	TM7SF3	protein_coding	2	8	2	12	0.48806	No
ENSG00000064199	SPA17	protein_coding	0	1	0	1	0.0406717	No
ENSG00000064225	ST3GAL6	protein_coding	6	16	17	39	1.5862	Yes
ENSG00000064309	CDON	protein_coding	5	4	3	12	0.48806	No
ENSG00000064313	TAF2	protein_coding	3	22	15	40	1.62687	Yes
ENSG00000064393	HIPK2	protein_coding	17	65	24	106	4.3112	Yes
ENSG00000064419	TNPO3	protein_coding	4	26	18	48	1.95224	Yes
ENSG00000064490	RFXANK	protein_coding	1	3	1	5	0.203359	No
ENSG00000064545	TMEM161A	protein_coding	3	4	2	9	0.366045	No
ENSG00000064601	CTSA	protein_coding	3	5	1	9	0.366045	No
ENSG00000064607	SUGP2	protein_coding	10	28	13	51	2.07426	Yes
ENSG00000064651	SLC12A2	protein_coding	5	20	20	45	1.83023	Yes
ENSG00000064652	SNX24	protein_coding	4	17	11	32	1.30149	Yes
ENSG00000064666	CNN2	protein_coding	4	5	5	14	0.569404	No
ENSG00000064687	ABCA7	protein_coding	0	5	0	5	0.203359	No
ENSG00000064692	SNCAIP	protein_coding	16	29	35	80	3.25374	Yes
ENSG00000064703	DDX20	protein_coding	2	2	4	8	0.325374	No
ENSG00000064726	BTBD1	protein_coding	3	17	5	25	1.01679	Yes
ENSG00000064932	SBNO2	protein_coding	2	5	2	9	0.366045	No
ENSG00000064933	PMS1	protein_coding	1	18	18	37	1.50485	Yes
ENSG00000064961	HMG20B	protein_coding	0	3	4	7	0.284702	No
ENSG00000064989	CALCRL	protein_coding	0	1	3	4	0.162687	No
ENSG00000064995	TAF11	protein_coding	0	2	1	3	0.122015	No
ENSG00000064999	ANKS1A	protein_coding	2	12	6	20	0.813434	No
ENSG00000065000	AP3D1	protein_coding	9	17	20	46	1.8709	Yes
ENSG00000065029	ZNF76	protein_coding	0	4	3	7	0.284702	No
ENSG00000065057	NTHL1	protein_coding	1	0	0	1	0.0406717	No
ENSG00000065060	UHRF1BP1	protein_coding	12	24	7	43	1.74888	Yes
ENSG00000065135	GNAI3	protein_coding	2	34	14	50	2.03359	Yes
ENSG00000065150	IPO5	protein_coding	18	58	42	118	4.79926	Yes
ENSG00000065154	OAT	protein_coding	5	17	10	32	1.30149	Yes
ENSG00000065183	WDR3	protein_coding	8	14	5	27	1.09814	Yes
ENSG00000065243	PKN2	protein_coding	6	37	27	70	2.84702	Yes
ENSG00000065268	WDR18	protein_coding	1	1	0	2	0.0813434	No
ENSG00000065308	TRAM2	protein_coding	2	16	10	28	1.13881	Yes
ENSG00000065320	NTN1	protein_coding	2	0	3	5	0.203359	No
ENSG00000065328	MCM10	protein_coding	2	10	10	22	0.894778	No
ENSG00000065357	DGKA	protein_coding	0	0	1	1	0.0406717	No
ENSG00000065361	ERBB3	protein_coding	10	32	28	70	2.84702	Yes
ENSG00000065413	ANKRD44	protein_coding	2	8	3	13	0.528732	No
ENSG00000065427	KARS1	protein_coding	4	11	9	24	0.976121	No
ENSG00000065457	ADAT1	protein_coding	1	1	0	2	0.0813434	No
ENSG00000065485	PDIA5	protein_coding	7	18	11	36	1.46418	Yes
ENSG00000065491	TBC1D22B	protein_coding	3	4	4	11	0.447389	No
ENSG00000065518	NDUFB4	protein_coding	2	6	0	8	0.325374	No
ENSG00000065526	SPEN	protein_coding	12	40	21	73	2.96903	Yes
ENSG00000065534	MYLK	protein_coding	5	19	15	39	1.5862	Yes
ENSG00000065548	ZC3H15	protein_coding	8	29	8	45	1.83023	Yes
ENSG00000065559	MAP2K4	protein_coding	5	15	10	30	1.22015	Yes
ENSG00000065600	PACC1	protein_coding	3	3	3	9	0.366045	No
ENSG00000065613	SLK	protein_coding	9	12	11	32	1.30149	Yes
ENSG00000065615	CYB5R4	protein_coding	1	12	4	17	0.691419	No
ENSG00000065621	GSTO2	protein_coding	1	1	1	3	0.122015	No
ENSG00000065665	SEC61A2	protein_coding	0	1	1	2	0.0813434	No
ENSG00000065717	TLE2	protein_coding	0	3	1	4	0.162687	No
ENSG00000065802	ASB1	protein_coding	6	3	10	19	0.772762	No
ENSG00000065809	FAM107B	protein_coding	9	23	21	53	2.1556	Yes
ENSG00000065833	ME1	protein_coding	7	45	17	69	2.80635	Yes
ENSG00000065882	TBC1D1	protein_coding	11	16	14	41	1.66754	Yes
ENSG00000065883	CDK13	protein_coding	3	34	12	49	1.99291	Yes
ENSG00000065911	MTHFD2	protein_coding	9	29	26	64	2.60299	Yes
ENSG00000065923	SLC9A7	protein_coding	0	5	0	5	0.203359	No
ENSG00000065970	FOXJ2	protein_coding	0	1	1	2	0.0813434	No
ENSG00000065978	YBX1	protein_coding	12	48	34	94	3.82314	Yes
ENSG00000065989	PDE4A	protein_coding	1	1	0	2	0.0813434	No
ENSG00000066027	PPP2R5A	protein_coding	1	8	3	12	0.48806	No
ENSG00000066044	ELAVL1	protein_coding	4	11	12	27	1.09814	Yes
ENSG00000066084	DIP2B	protein_coding	18	69	51	138	5.6127	Yes
ENSG00000066117	SMARCD1	protein_coding	8	10	13	31	1.26082	Yes
ENSG00000066135	KDM4A	protein_coding	4	18	10	32	1.30149	Yes
ENSG00000066136	NFYC	protein_coding	3	20	14	37	1.50485	Yes
ENSG00000066248	NGEF	protein_coding	5	4	7	16	0.650747	No
ENSG00000066279	ASPM	protein_coding	21	48	41	110	4.47389	Yes
ENSG00000066322	ELOVL1	protein_coding	2	6	4	12	0.48806	No
ENSG00000066379	POLR1H	protein_coding	1	0	0	1	0.0406717	No
ENSG00000066382	MPPED2	protein_coding	2	5	8	15	0.610076	No
ENSG00000066422	ZBTB11	protein_coding	2	6	4	12	0.48806	No
ENSG00000066427	ATXN3	protein_coding	1	1	3	5	0.203359	No
ENSG00000066455	GOLGA5	protein_coding	3	4	2	9	0.366045	No
ENSG00000066557	LRRC40	protein_coding	2	16	8	26	1.05746	Yes
ENSG00000066583	ISOC1	protein_coding	6	9	5	20	0.813434	No
ENSG00000066629	EML1	protein_coding	2	4	1	7	0.284702	No
ENSG00000066651	TRMT11	protein_coding	14	84	43	141	5.73471	Yes
ENSG00000066654	THUMPD1	protein_coding	0	4	6	10	0.406717	No
ENSG00000066697	MSANTD3	protein_coding	0	6	2	8	0.325374	No
ENSG00000066739	ATG2B	protein_coding	4	12	6	22	0.894778	No
ENSG00000066777	ARFGEF1	protein_coding	6	30	18	54	2.19627	Yes
ENSG00000066813	ACSM2B	protein_coding	1	0	3	4	0.162687	No
ENSG00000066827	ZFAT	protein_coding	7	13	13	33	1.34217	Yes
ENSG00000066855	MTFR1	protein_coding	0	7	8	15	0.610076	No
ENSG00000066926	FECH	protein_coding	3	5	4	12	0.48806	No
ENSG00000066933	MYO9A	protein_coding	6	34	12	52	2.11493	Yes
ENSG00000067064	IDI1	protein_coding	2	24	16	42	1.70821	Yes
ENSG00000067066	SP100	protein_coding	3	2	0	5	0.203359	No
ENSG00000067082	KLF6	protein_coding	13	15	18	46	1.8709	Yes
ENSG00000067113	PLPP1	protein_coding	5	7	5	17	0.691419	No
ENSG00000067141	NEO1	protein_coding	9	23	19	51	2.07426	Yes
ENSG00000067167	TRAM1	protein_coding	9	33	34	76	3.09105	Yes
ENSG00000067182	TNFRSF1A	protein_coding	2	7	2	11	0.447389	No
ENSG00000067208	EVI5	protein_coding	7	35	28	70	2.84702	Yes
ENSG00000067221	STOML1	protein_coding	3	0	0	3	0.122015	No
ENSG00000067225	PKM	protein_coding	26	44	41	111	4.51456	Yes
ENSG00000067248	DHX29	protein_coding	2	5	3	10	0.406717	No
ENSG00000067334	DNTTIP2	protein_coding	5	13	2	20	0.813434	No
ENSG00000067365	METTL22	protein_coding	2	1	1	4	0.162687	No
ENSG00000067369	TP53BP1	protein_coding	8	10	16	34	1.38284	Yes
ENSG00000067533	RRP15	protein_coding	3	17	11	31	1.26082	Yes
ENSG00000067560	RHOA	protein_coding	6	37	25	68	2.76568	Yes
ENSG00000067596	DHX8	protein_coding	5	13	17	35	1.42351	Yes
ENSG00000067704	IARS2	protein_coding	11	29	14	54	2.19627	Yes
ENSG00000067715	SYT1	protein_coding	8	53	30	91	3.70113	Yes
ENSG00000067798	NAV3	protein_coding	2	9	0	11	0.447389	No
ENSG00000067829	IDH3G	protein_coding	0	0	1	1	0.0406717	No
ENSG00000067900	ROCK1	protein_coding	13	35	31	79	3.21306	Yes
ENSG00000067955	CBFB	protein_coding	4	9	7	20	0.813434	No
ENSG00000067992	PDK3	protein_coding	3	11	1	15	0.610076	No
ENSG00000068001	HYAL2	protein_coding	1	4	0	5	0.203359	No
ENSG00000068024	HDAC4	protein_coding	10	16	14	40	1.62687	Yes
ENSG00000068028	RASSF1	protein_coding	2	1	3	6	0.24403	No
ENSG00000068078	FGFR3	protein_coding	8	9	8	25	1.01679	Yes
ENSG00000068097	HEATR6	protein_coding	0	4	2	6	0.24403	No
ENSG00000068120	COASY	protein_coding	3	9	6	18	0.732091	No
ENSG00000068137	PLEKHH3	protein_coding	2	0	0	2	0.0813434	No
ENSG00000068305	MEF2A	protein_coding	19	69	49	137	5.57202	Yes
ENSG00000068308	OTUD5	protein_coding	1	13	9	23	0.935449	No
ENSG00000068323	TFE3	protein_coding	7	8	3	18	0.732091	No
ENSG00000068354	TBC1D25	protein_coding	0	5	2	7	0.284702	No
ENSG00000068366	ACSL4	protein_coding	14	75	48	137	5.57202	Yes
ENSG00000068383	INPP5A	protein_coding	4	11	7	22	0.894778	No
ENSG00000068394	GPKOW	protein_coding	0	5	7	12	0.48806	No
ENSG00000068400	GRIPAP1	protein_coding	1	27	10	38	1.54552	Yes
ENSG00000068438	FTSJ1	protein_coding	0	7	3	10	0.406717	No
ENSG00000068489	PRR11	protein_coding	2	20	14	36	1.46418	Yes
ENSG00000068615	REEP1	protein_coding	0	2	2	4	0.162687	No
ENSG00000068650	ATP11A	protein_coding	14	43	15	72	2.92836	Yes
ENSG00000068654	POLR1A	protein_coding	5	33	19	57	2.31829	Yes
ENSG00000068697	LAPTM4A	protein_coding	1	8	14	23	0.935449	No
ENSG00000068724	TTC7A	protein_coding	4	15	4	23	0.935449	No
ENSG00000068745	IP6K2	protein_coding	10	21	12	43	1.74888	Yes
ENSG00000068784	SRBD1	protein_coding	8	18	16	42	1.70821	Yes
ENSG00000068796	KIF2A	protein_coding	13	35	23	71	2.88769	Yes
ENSG00000068831	RASGRP2	protein_coding	0	0	1	1	0.0406717	No
ENSG00000068878	PSME4	protein_coding	17	62	38	117	4.75859	Yes
ENSG00000068885	IFT80	protein_coding	1	11	5	17	0.691419	No
ENSG00000068903	SIRT2	protein_coding	0	2	3	5	0.203359	No
ENSG00000068912	ERLEC1	protein_coding	3	13	13	29	1.17948	Yes
ENSG00000068971	PPP2R5B	protein_coding	0	3	0	3	0.122015	No
ENSG00000068976	PYGM	protein_coding	2	0	0	2	0.0813434	No
ENSG00000069020	MAST4	protein_coding	9	20	11	40	1.62687	Yes
ENSG00000069248	NUP133	protein_coding	13	33	22	68	2.76568	Yes
ENSG00000069275	NUCKS1	protein_coding	34	127	79	240	9.76121	Yes
ENSG00000069329	VPS35	protein_coding	8	7	8	23	0.935449	No
ENSG00000069345	DNAJA2	protein_coding	2	8	3	13	0.528732	No
ENSG00000069399	BCL3	protein_coding	0	1	0	1	0.0406717	No
ENSG00000069482	GAL	protein_coding	0	0	1	1	0.0406717	No
ENSG00000069493	CLEC2D	protein_coding	0	10	4	14	0.569404	No
ENSG00000069509	FUNDC1	protein_coding	1	1	0	2	0.0813434	No
ENSG00000069535	MAOB	protein_coding	6	13	7	26	1.05746	Yes
ENSG00000069667	RORA	protein_coding	6	39	20	65	2.64366	Yes
ENSG00000069702	TGFBR3	protein_coding	7	21	6	34	1.38284	Yes
ENSG00000069849	ATP1B3	protein_coding	4	11	8	23	0.935449	No
ENSG00000069869	NEDD4	protein_coding	7	11	10	28	1.13881	Yes
ENSG00000069943	PIGB	protein_coding	2	5	0	7	0.284702	No
ENSG00000069956	MAPK6	protein_coding	4	44	14	62	2.52165	Yes
ENSG00000069966	GNB5	protein_coding	0	2	4	6	0.24403	No
ENSG00000069974	RAB27A	protein_coding	1	9	1	11	0.447389	No
ENSG00000069998	HDHD5	protein_coding	3	6	4	13	0.528732	No
ENSG00000070010	UFD1	protein_coding	7	7	8	22	0.894778	No
ENSG00000070018	LRP6	protein_coding	12	50	50	112	4.55523	Yes
ENSG00000070019	GUCY2C	protein_coding	10	18	14	42	1.70821	Yes
ENSG00000070047	PHRF1	protein_coding	1	3	1	5	0.203359	No
ENSG00000070061	ELP1	protein_coding	5	23	15	43	1.74888	Yes
ENSG00000070081	NUCB2	protein_coding	0	3	2	5	0.203359	No
ENSG00000070087	PFN2	protein_coding	2	6	9	17	0.691419	No
ENSG00000070159	PTPN3	protein_coding	2	22	19	43	1.74888	Yes
ENSG00000070214	SLC44A1	protein_coding	4	28	17	49	1.99291	Yes
ENSG00000070269	TMEM260	protein_coding	0	12	10	22	0.894778	No
ENSG00000070366	SMG6	protein_coding	6	24	7	37	1.50485	Yes
ENSG00000070367	EXOC5	protein_coding	1	12	12	25	1.01679	Yes
ENSG00000070371	CLTCL1	protein_coding	0	3	3	6	0.24403	No
ENSG00000070404	FSTL3	protein_coding	0	0	1	1	0.0406717	No
ENSG00000070413	DGCR2	protein_coding	4	15	6	25	1.01679	Yes
ENSG00000070423	RNF126	protein_coding	2	4	0	6	0.24403	No
ENSG00000070444	MNT	protein_coding	1	2	2	5	0.203359	No
ENSG00000070476	ZXDC	protein_coding	6	21	22	49	1.99291	Yes
ENSG00000070495	JMJD6	protein_coding	0	7	4	11	0.447389	No
ENSG00000070501	POLB	protein_coding	4	2	4	10	0.406717	No
ENSG00000070540	WIPI1	protein_coding	4	5	6	15	0.610076	No
ENSG00000070610	GBA2	protein_coding	1	10	4	15	0.610076	No
ENSG00000070614	NDST1	protein_coding	12	13	11	36	1.46418	Yes
ENSG00000070669	ASNS	protein_coding	29	93	45	167	6.79217	Yes
ENSG00000070718	AP3M2	protein_coding	1	1	1	3	0.122015	No
ENSG00000070756	PABPC1	protein_coding	25	137	98	260	10.5746	Yes
ENSG00000070761	CFAP20	protein_coding	2	4	3	9	0.366045	No
ENSG00000070770	CSNK2A2	protein_coding	5	16	9	30	1.22015	Yes
ENSG00000070778	PTPN21	protein_coding	0	8	2	10	0.406717	No
ENSG00000070785	EIF2B3	protein_coding	0	6	4	10	0.406717	No
ENSG00000070814	TCOF1	protein_coding	1	11	7	19	0.772762	No
ENSG00000070831	CDC42	protein_coding	4	13	16	33	1.34217	Yes
ENSG00000070882	OSBPL3	protein_coding	9	24	16	49	1.99291	Yes
ENSG00000070950	RAD18	protein_coding	16	33	35	84	3.41642	Yes
ENSG00000070961	ATP2B1	protein_coding	28	86	57	171	6.95486	Yes
ENSG00000071051	NCK2	protein_coding	3	13	10	26	1.05746	Yes
ENSG00000071054	MAP4K4	protein_coding	36	106	78	220	8.94778	Yes
ENSG00000071073	MGAT4A	protein_coding	10	57	26	93	3.78247	Yes
ENSG00000071082	RPL31	protein_coding	9	30	20	59	2.39963	Yes
ENSG00000071127	WDR1	protein_coding	12	28	27	67	2.725	Yes
ENSG00000071189	SNX13	protein_coding	13	24	24	61	2.48097	Yes
ENSG00000071242	RPS6KA2	protein_coding	0	3	4	7	0.284702	No
ENSG00000071243	ING3	protein_coding	1	3	3	7	0.284702	No
ENSG00000071282	LMCD1	protein_coding	4	17	7	28	1.13881	Yes
ENSG00000071462	BUD23	protein_coding	0	5	1	6	0.24403	No
ENSG00000071537	SEL1L	protein_coding	5	22	12	39	1.5862	Yes
ENSG00000071539	TRIP13	protein_coding	1	7	1	9	0.366045	No
ENSG00000071553	ATP6AP1	protein_coding	3	1	2	6	0.24403	No
ENSG00000071564	TCF3	protein_coding	6	16	7	29	1.17948	Yes
ENSG00000071626	DAZAP1	protein_coding	7	17	14	38	1.54552	Yes
ENSG00000071655	MBD3	protein_coding	5	3	6	14	0.569404	No
ENSG00000071794	HLTF	protein_coding	5	17	11	33	1.34217	Yes
ENSG00000071889	FAM3A	protein_coding	1	2	0	3	0.122015	No
ENSG00000071894	CPSF1	protein_coding	2	8	5	15	0.610076	No
ENSG00000071909	MYO3B	protein_coding	1	0	0	1	0.0406717	No
ENSG00000071991	CDH19	protein_coding	1	5	0	6	0.24403	No
ENSG00000071994	PDCD2	protein_coding	3	7	6	16	0.650747	No
ENSG00000072042	RDH11	protein_coding	1	5	1	7	0.284702	No
ENSG00000072062	PRKACA	protein_coding	1	1	3	5	0.203359	No
ENSG00000072071	ADGRL1	protein_coding	2	3	0	5	0.203359	No
ENSG00000072110	ACTN1	protein_coding	8	13	13	34	1.38284	Yes
ENSG00000072121	ZFYVE26	protein_coding	4	10	17	31	1.26082	Yes
ENSG00000072134	EPN2	protein_coding	2	7	9	18	0.732091	No
ENSG00000072135	PTPN18	protein_coding	0	7	1	8	0.325374	No
ENSG00000072201	LNX1	protein_coding	2	9	5	16	0.650747	No
ENSG00000072210	ALDH3A2	protein_coding	4	15	4	23	0.935449	No
ENSG00000072274	TFRC	protein_coding	20	68	34	122	4.96195	Yes
ENSG00000072310	SREBF1	protein_coding	3	7	2	12	0.48806	No
ENSG00000072364	AFF4	protein_coding	13	19	19	51	2.07426	Yes
ENSG00000072401	UBE2D1	protein_coding	0	3	5	8	0.325374	No
ENSG00000072415	MPP5	protein_coding	2	19	9	30	1.22015	Yes
ENSG00000072422	RHOBTB1	protein_coding	5	12	4	21	0.854106	No
ENSG00000072501	SMC1A	protein_coding	9	42	32	83	3.37575	Yes
ENSG00000072506	HSD17B10	protein_coding	0	4	7	11	0.447389	No
ENSG00000072518	MARK2	protein_coding	1	14	8	23	0.935449	No
ENSG00000072571	HMMR	protein_coding	3	12	7	22	0.894778	No
ENSG00000072609	CHFR	protein_coding	2	4	2	8	0.325374	No
ENSG00000072657	TRHDE	protein_coding	3	6	8	17	0.691419	No
ENSG00000072682	P4HA2	protein_coding	4	3	1	8	0.325374	No
ENSG00000072736	NFATC3	protein_coding	8	13	18	39	1.5862	Yes
ENSG00000072756	TRNT1	protein_coding	2	6	13	21	0.854106	No
ENSG00000072778	ACADVL	protein_coding	6	9	5	20	0.813434	No
ENSG00000072786	STK10	protein_coding	1	2	5	8	0.325374	No
ENSG00000072803	FBXW11	protein_coding	10	28	13	51	2.07426	Yes
ENSG00000072840	EVC	protein_coding	0	3	3	6	0.24403	No
ENSG00000072849	DERL2	protein_coding	1	5	1	7	0.284702	No
ENSG00000072864	NDE1	protein_coding	2	11	2	15	0.610076	No
ENSG00000072958	AP1M1	protein_coding	4	4	2	10	0.406717	No
ENSG00000073008	PVR	protein_coding	9	12	11	32	1.30149	Yes
ENSG00000073050	XRCC1	protein_coding	0	8	2	10	0.406717	No
ENSG00000073060	SCARB1	protein_coding	11	21	14	46	1.8709	Yes
ENSG00000073111	MCM2	protein_coding	11	13	10	34	1.38284	Yes
ENSG00000073150	PANX2	protein_coding	0	0	2	2	0.0813434	No
ENSG00000073169	SELENOO	protein_coding	1	0	1	2	0.0813434	No
ENSG00000073282	TP63	protein_coding	1	2	0	3	0.122015	No
ENSG00000073331	ALPK1	protein_coding	2	16	16	34	1.38284	Yes
ENSG00000073350	LLGL2	protein_coding	0	8	2	10	0.406717	No
ENSG00000073417	PDE8A	protein_coding	31	105	70	206	8.37837	Yes
ENSG00000073464	CLCN4	protein_coding	1	2	2	5	0.203359	No
ENSG00000073536	NLE1	protein_coding	1	6	4	11	0.447389	No
ENSG00000073578	SDHA	protein_coding	5	4	6	15	0.610076	No
ENSG00000073584	SMARCE1	protein_coding	4	22	12	38	1.54552	Yes
ENSG00000073605	GSDMB	protein_coding	3	0	1	4	0.162687	No
ENSG00000073614	KDM5A	protein_coding	10	29	16	55	2.23694	Yes
ENSG00000073670	ADAM11	protein_coding	1	0	0	1	0.0406717	No
ENSG00000073711	PPP2R3A	protein_coding	1	6	3	10	0.406717	No
ENSG00000073712	FERMT2	protein_coding	4	17	18	39	1.5862	Yes
ENSG00000073734	ABCB11	protein_coding	0	0	1	1	0.0406717	No
ENSG00000073792	IGF2BP2	protein_coding	27	80	43	150	6.10076	Yes
ENSG00000073803	MAP3K13	protein_coding	2	15	9	26	1.05746	Yes
ENSG00000073849	ST6GAL1	protein_coding	9	15	14	38	1.54552	Yes
ENSG00000073910	FRY	protein_coding	7	30	19	56	2.27762	Yes
ENSG00000073921	PICALM	protein_coding	11	38	27	76	3.09105	Yes
ENSG00000073969	NSF	protein_coding	8	26	11	45	1.83023	Yes
ENSG00000074054	CLASP1	protein_coding	14	48	34	96	3.90448	Yes
ENSG00000074071	MRPS34	protein_coding	1	1	2	4	0.162687	No
ENSG00000074181	NOTCH3	protein_coding	0	3	0	3	0.122015	No
ENSG00000074201	CLNS1A	protein_coding	4	8	11	23	0.935449	No
ENSG00000074219	TEAD2	protein_coding	3	2	5	10	0.406717	No
ENSG00000074266	EED	protein_coding	2	4	6	12	0.48806	No
ENSG00000074319	TSG101	protein_coding	1	16	11	28	1.13881	Yes
ENSG00000074356	NCBP3	protein_coding	4	15	4	23	0.935449	No
ENSG00000074410	CA12	protein_coding	0	4	3	7	0.284702	No
ENSG00000074416	MGLL	protein_coding	3	8	8	19	0.772762	No
ENSG00000074527	NTN4	protein_coding	2	4	3	9	0.366045	No
ENSG00000074582	BCS1L	protein_coding	1	6	1	8	0.325374	No
ENSG00000074590	NUAK1	protein_coding	3	12	10	25	1.01679	Yes
ENSG00000074603	DPP8	protein_coding	11	28	12	51	2.07426	Yes
ENSG00000074621	SLC24A1	protein_coding	2	4	0	6	0.24403	No
ENSG00000074657	ZNF532	protein_coding	1	10	1	12	0.48806	No
ENSG00000074695	LMAN1	protein_coding	7	48	27	82	3.33508	Yes
ENSG00000074696	HACD3	protein_coding	7	37	26	70	2.84702	Yes
ENSG00000074706	IPCEF1	protein_coding	3	5	0	8	0.325374	No
ENSG00000074755	ZZEF1	protein_coding	1	6	8	15	0.610076	No
ENSG00000074771	NOX3	protein_coding	0	2	0	2	0.0813434	No
ENSG00000074800	ENO1	protein_coding	33	90	79	202	8.21568	Yes
ENSG00000074842	MYDGF	protein_coding	1	9	4	14	0.569404	No
ENSG00000074935	TUBE1	protein_coding	2	4	6	12	0.48806	No
ENSG00000074964	ARHGEF10L	protein_coding	5	41	12	58	2.35896	Yes
ENSG00000075089	ACTR6	protein_coding	3	7	5	15	0.610076	No
ENSG00000075131	TIPIN	protein_coding	4	9	1	14	0.569404	No
ENSG00000075142	SRI	protein_coding	3	9	1	13	0.528732	No
ENSG00000075151	EIF4G3	protein_coding	22	97	73	192	7.80897	Yes
ENSG00000075188	NUP37	protein_coding	0	5	4	9	0.366045	No
ENSG00000075213	SEMA3A	protein_coding	6	24	16	46	1.8709	Yes
ENSG00000075218	GTSE1	protein_coding	2	5	9	16	0.650747	No
ENSG00000075223	SEMA3C	protein_coding	0	4	1	5	0.203359	No
ENSG00000075234	TTC38	protein_coding	6	18	6	30	1.22015	Yes
ENSG00000075239	ACAT1	protein_coding	1	8	2	11	0.447389	No
ENSG00000075240	GRAMD4	protein_coding	2	5	8	15	0.610076	No
ENSG00000075275	CELSR1	protein_coding	14	32	16	62	2.52165	Yes
ENSG00000075292	ZNF638	protein_coding	14	59	38	111	4.51456	Yes
ENSG00000075303	SLC25A40	protein_coding	4	12	5	21	0.854106	No
ENSG00000075336	TIMM21	protein_coding	1	0	2	3	0.122015	No
ENSG00000075391	RASAL2	protein_coding	13	56	37	106	4.3112	Yes
ENSG00000075399	VPS9D1	protein_coding	2	2	1	5	0.203359	No
ENSG00000075407	ZNF37A	protein_coding	2	10	11	23	0.935449	No
ENSG00000075413	MARK3	protein_coding	10	19	14	43	1.74888	Yes
ENSG00000075415	SLC25A3	protein_coding	16	45	35	96	3.90448	Yes
ENSG00000075420	FNDC3B	protein_coding	44	171	138	353	14.3571	Yes
ENSG00000075426	FOSL2	protein_coding	5	2	3	10	0.406717	No
ENSG00000075461	CACNG4	protein_coding	1	1	0	2	0.0813434	No
ENSG00000075539	FRYL	protein_coding	4	15	11	30	1.22015	Yes
ENSG00000075568	TMEM131	protein_coding	5	30	22	57	2.31829	Yes
ENSG00000075618	FSCN1	protein_coding	1	0	0	1	0.0406717	No
ENSG00000075624	ACTB	protein_coding	47	177	122	346	14.0724	Yes
ENSG00000075643	MOCOS	protein_coding	0	6	1	7	0.284702	No
ENSG00000075651	PLD1	protein_coding	10	52	53	115	4.67725	Yes
ENSG00000075702	WDR62	protein_coding	3	7	2	12	0.48806	No
ENSG00000075711	DLG1	protein_coding	12	44	33	89	3.61978	Yes
ENSG00000075785	RAB7A	protein_coding	14	39	17	70	2.84702	Yes
ENSG00000075826	SEC31B	protein_coding	0	2	0	2	0.0813434	No
ENSG00000075856	SART3	protein_coding	6	26	8	40	1.62687	Yes
ENSG00000075914	EXOSC7	protein_coding	0	8	4	12	0.48806	No
ENSG00000075945	KIFAP3	protein_coding	1	3	4	8	0.325374	No
ENSG00000075975	MKRN2	protein_coding	10	15	14	39	1.5862	Yes
ENSG00000076003	MCM6	protein_coding	4	10	8	22	0.894778	No
ENSG00000076043	REXO2	protein_coding	0	6	4	10	0.406717	No
ENSG00000076053	RBM7	protein_coding	2	4	5	11	0.447389	No
ENSG00000076067	RBMS2	protein_coding	5	14	6	25	1.01679	Yes
ENSG00000076108	BAZ2A	protein_coding	8	19	15	42	1.70821	Yes
ENSG00000076201	PTPN23	protein_coding	6	7	2	15	0.610076	No
ENSG00000076242	MLH1	protein_coding	10	17	12	39	1.5862	Yes
ENSG00000076248	UNG	protein_coding	3	9	6	18	0.732091	No
ENSG00000076258	FMO4	protein_coding	1	0	0	1	0.0406717	No
ENSG00000076321	KLHL20	protein_coding	1	9	5	15	0.610076	No
ENSG00000076351	SLC46A1	protein_coding	3	12	4	19	0.772762	No
ENSG00000076356	PLXNA2	protein_coding	2	12	6	20	0.813434	No
ENSG00000076382	SPAG5	protein_coding	7	21	14	42	1.70821	Yes
ENSG00000076513	ANKRD13A	protein_coding	5	6	2	13	0.528732	No
ENSG00000076554	TPD52	protein_coding	1	11	1	13	0.528732	No
ENSG00000076555	ACACB	protein_coding	0	6	2	8	0.325374	No
ENSG00000076604	TRAF4	protein_coding	6	13	13	32	1.30149	Yes
ENSG00000076641	PAG1	protein_coding	7	17	20	44	1.78956	Yes
ENSG00000076650	GPATCH1	protein_coding	0	2	2	4	0.162687	No
ENSG00000076662	ICAM3	protein_coding	0	3	0	3	0.122015	No
ENSG00000076685	NT5C2	protein_coding	8	38	41	87	3.53844	Yes
ENSG00000076706	MCAM	protein_coding	0	1	0	1	0.0406717	No
ENSG00000076770	MBNL3	protein_coding	13	62	42	117	4.75859	Yes
ENSG00000076826	CAMSAP3	protein_coding	1	2	1	4	0.162687	No
ENSG00000076864	RAP1GAP	protein_coding	0	3	1	4	0.162687	No
ENSG00000076924	XAB2	protein_coding	2	2	2	6	0.24403	No
ENSG00000076928	ARHGEF1	protein_coding	3	0	2	5	0.203359	No
ENSG00000076944	STXBP2	protein_coding	2	4	3	9	0.366045	No
ENSG00000076984	MAP2K7	protein_coding	6	2	3	11	0.447389	No
ENSG00000077044	DGKD	protein_coding	7	7	8	22	0.894778	No
ENSG00000077063	CTTNBP2	protein_coding	1	12	6	19	0.772762	No
ENSG00000077092	RARB	protein_coding	3	1	2	6	0.24403	No
ENSG00000077097	TOP2B	protein_coding	2	65	28	95	3.86381	Yes
ENSG00000077147	TM9SF3	protein_coding	13	71	35	119	4.83993	Yes
ENSG00000077150	NFKB2	protein_coding	1	3	5	9	0.366045	No
ENSG00000077152	UBE2T	protein_coding	2	4	6	12	0.48806	No
ENSG00000077157	PPP1R12B	protein_coding	3	19	3	25	1.01679	Yes
ENSG00000077232	DNAJC10	protein_coding	3	41	21	65	2.64366	Yes
ENSG00000077235	GTF3C1	protein_coding	3	11	9	23	0.935449	No
ENSG00000077238	IL4R	protein_coding	4	13	7	24	0.976121	No
ENSG00000077254	USP33	protein_coding	3	4	12	19	0.772762	No
ENSG00000077312	SNRPA	protein_coding	2	6	3	11	0.447389	No
ENSG00000077327	SPAG6	protein_coding	0	9	1	10	0.406717	No
ENSG00000077348	EXOSC5	protein_coding	2	4	1	7	0.284702	No
ENSG00000077380	DYNC1I2	protein_coding	5	15	14	34	1.38284	Yes
ENSG00000077458	FAM76B	protein_coding	0	5	4	9	0.366045	No
ENSG00000077463	SIRT6	protein_coding	0	2	0	2	0.0813434	No
ENSG00000077514	POLD3	protein_coding	2	12	3	17	0.691419	No
ENSG00000077549	CAPZB	protein_coding	7	33	25	65	2.64366	Yes
ENSG00000077585	GPR137B	protein_coding	1	3	1	5	0.203359	No
ENSG00000077616	NAALAD2	protein_coding	1	8	4	13	0.528732	No
ENSG00000077684	JADE1	protein_coding	0	5	7	12	0.48806	No
ENSG00000077713	SLC25A43	protein_coding	3	3	0	6	0.24403	No
ENSG00000077721	UBE2A	protein_coding	1	6	1	8	0.325374	No
ENSG00000077782	FGFR1	protein_coding	9	8	7	24	0.976121	No
ENSG00000077935	SMC1B	protein_coding	0	1	1	2	0.0813434	No
ENSG00000077942	FBLN1	protein_coding	13	10	15	38	1.54552	Yes
ENSG00000078018	MAP2	protein_coding	0	0	1	1	0.0406717	No
ENSG00000078043	PIAS2	protein_coding	4	21	11	36	1.46418	Yes
ENSG00000078061	ARAF	protein_coding	0	3	3	6	0.24403	No
ENSG00000078070	MCCC1	protein_coding	2	11	8	21	0.854106	No
ENSG00000078081	LAMP3	protein_coding	2	2	0	4	0.162687	No
ENSG00000078124	ACER3	protein_coding	1	9	4	14	0.569404	No
ENSG00000078140	UBE2K	protein_coding	9	21	23	53	2.1556	Yes
ENSG00000078142	PIK3C3	protein_coding	5	5	7	17	0.691419	No
ENSG00000078177	N4BP2	protein_coding	4	22	4	30	1.22015	Yes
ENSG00000078246	TULP3	protein_coding	5	11	2	18	0.732091	No
ENSG00000078269	SYNJ2	protein_coding	4	26	20	50	2.03359	Yes
ENSG00000078304	PPP2R5C	protein_coding	6	18	12	36	1.46418	Yes
ENSG00000078319	PMS2P1	transcribed_unprocessed_pseudogene	2	2	0	4	0.162687	No
ENSG00000078369	GNB1	protein_coding	18	60	35	113	4.5959	Yes
ENSG00000078399	HOXA9	protein_coding	1	1	1	3	0.122015	No
ENSG00000078401	EDN1	protein_coding	0	2	4	6	0.24403	No
ENSG00000078403	MLLT10	protein_coding	9	35	26	70	2.84702	Yes
ENSG00000078618	NRDC	protein_coding	8	45	24	77	3.13172	Yes
ENSG00000078668	VDAC3	protein_coding	2	8	8	18	0.732091	No
ENSG00000078674	PCM1	protein_coding	12	57	40	109	4.43322	Yes
ENSG00000078687	TNRC6C	protein_coding	5	17	11	33	1.34217	Yes
ENSG00000078699	CBFA2T2	protein_coding	4	16	19	39	1.5862	Yes
ENSG00000078747	ITCH	protein_coding	13	40	38	91	3.70113	Yes
ENSG00000078804	TP53INP2	protein_coding	2	5	0	7	0.284702	No
ENSG00000078808	SDF4	protein_coding	4	8	3	15	0.610076	No
ENSG00000078900	TP73	protein_coding	0	2	0	2	0.0813434	No
ENSG00000078902	TOLLIP	protein_coding	3	2	1	6	0.24403	No
ENSG00000078967	UBE2D4	protein_coding	1	5	0	6	0.24403	No
ENSG00000079112	CDH17	protein_coding	5	11	5	21	0.854106	No
ENSG00000079134	THOC1	protein_coding	2	22	13	37	1.50485	Yes
ENSG00000079150	FKBP7	protein_coding	0	3	1	4	0.162687	No
ENSG00000079156	OSBPL6	protein_coding	7	24	16	47	1.91157	Yes
ENSG00000079215	SLC1A3	protein_coding	11	26	20	57	2.31829	Yes
ENSG00000079246	XRCC5	protein_coding	25	115	71	211	8.58173	Yes
ENSG00000079263	SP140	protein_coding	0	0	1	1	0.0406717	No
ENSG00000079277	MKNK1	protein_coding	2	6	5	13	0.528732	No
ENSG00000079308	TNS1	protein_coding	3	4	3	10	0.406717	No
ENSG00000079313	REXO1	protein_coding	4	4	2	10	0.406717	No
ENSG00000079332	SAR1A	protein_coding	7	18	8	33	1.34217	Yes
ENSG00000079335	CDC14A	protein_coding	3	20	11	34	1.38284	Yes
ENSG00000079385	CEACAM1	protein_coding	0	10	3	13	0.528732	No
ENSG00000079387	SENP1	protein_coding	0	4	7	11	0.447389	No
ENSG00000079432	CIC	protein_coding	7	8	4	19	0.772762	No
ENSG00000079459	FDFT1	protein_coding	13	20	9	42	1.70821	Yes
ENSG00000079462	PAFAH1B3	protein_coding	2	1	2	5	0.203359	No
ENSG00000079557	AFM	protein_coding	3	0	0	3	0.122015	No
ENSG00000079616	KIF22	protein_coding	0	12	2	14	0.569404	No
ENSG00000079689	SCGN	protein_coding	4	8	6	18	0.732091	No
ENSG00000079691	CARMIL1	protein_coding	2	13	3	18	0.732091	No
ENSG00000079739	PGM1	protein_coding	3	23	7	33	1.34217	Yes
ENSG00000079785	DDX1	protein_coding	7	18	15	40	1.62687	Yes
ENSG00000079805	DNM2	protein_coding	9	17	11	37	1.50485	Yes
ENSG00000079819	EPB41L2	protein_coding	16	106	66	188	7.64628	Yes
ENSG00000079950	STX7	protein_coding	6	11	10	27	1.09814	Yes
ENSG00000079974	RABL2B	protein_coding	0	1	0	1	0.0406717	No
ENSG00000079999	KEAP1	protein_coding	2	0	3	5	0.203359	No
ENSG00000080007	DDX43	protein_coding	0	1	0	1	0.0406717	No
ENSG00000080031	PTPRH	protein_coding	1	0	0	1	0.0406717	No
ENSG00000080189	SLC35C2	protein_coding	6	10	4	20	0.813434	No
ENSG00000080200	CRYBG3	protein_coding	6	14	16	36	1.46418	Yes
ENSG00000080224	EPHA6	protein_coding	5	27	19	51	2.07426	Yes
ENSG00000080298	RFX3	protein_coding	5	16	19	40	1.62687	Yes
ENSG00000080345	RIF1	protein_coding	8	64	47	119	4.83993	Yes
ENSG00000080371	RAB21	protein_coding	5	18	18	41	1.66754	Yes
ENSG00000080493	SLC4A4	protein_coding	1	15	10	26	1.05746	Yes
ENSG00000080546	SESN1	protein_coding	1	14	6	21	0.854106	No
ENSG00000080561	MID2	protein_coding	0	0	1	1	0.0406717	No
ENSG00000080603	SRCAP	protein_coding	9	20	11	40	1.62687	Yes
ENSG00000080608	PUM3	protein_coding	14	57	37	108	4.39254	Yes
ENSG00000080618	CPB2	protein_coding	1	7	7	15	0.610076	No
ENSG00000080802	CNOT4	protein_coding	8	36	23	67	2.725	Yes
ENSG00000080815	PSEN1	protein_coding	6	14	5	25	1.01679	Yes
ENSG00000080819	CPOX	protein_coding	1	2	0	3	0.122015	No
ENSG00000080822	CLDND1	protein_coding	2	12	5	19	0.772762	No
ENSG00000080823	MOK	protein_coding	0	1	0	1	0.0406717	No
ENSG00000080824	HSP90AA1	protein_coding	15	54	54	123	5.00262	Yes
ENSG00000080839	RBL1	protein_coding	1	14	5	20	0.813434	No
ENSG00000080845	DLGAP4	protein_coding	7	11	4	22	0.894778	No
ENSG00000080947	CROCCP3	transcribed_unprocessed_pseudogene	0	0	2	2	0.0813434	No
ENSG00000080986	NDC80	protein_coding	1	18	8	27	1.09814	Yes
ENSG00000081014	AP4E1	protein_coding	3	6	8	17	0.691419	No
ENSG00000081019	RSBN1	protein_coding	0	28	3	31	1.26082	Yes
ENSG00000081026	MAGI3	protein_coding	9	34	23	66	2.68433	Yes
ENSG00000081041	CXCL2	protein_coding	1	1	1	3	0.122015	No
ENSG00000081051	AFP	protein_coding	687	2904	1815	5406	219.871	Yes
ENSG00000081059	TCF7	protein_coding	1	0	0	1	0.0406717	No
ENSG00000081087	OSTM1	protein_coding	2	5	7	14	0.569404	No
ENSG00000081148	IMPG2	protein_coding	0	0	1	1	0.0406717	No
ENSG00000081154	PCNP	protein_coding	1	21	11	33	1.34217	Yes
ENSG00000081177	EXD2	protein_coding	3	3	0	6	0.24403	No
ENSG00000081181	ARG2	protein_coding	0	4	1	5	0.203359	No
ENSG00000081189	MEF2C	protein_coding	0	10	4	14	0.569404	No
ENSG00000081237	PTPRC	protein_coding	0	2	0	2	0.0813434	No
ENSG00000081307	UBA5	protein_coding	3	19	8	30	1.22015	Yes
ENSG00000081320	STK17B	protein_coding	0	2	4	6	0.24403	No
ENSG00000081377	CDC14B	protein_coding	6	15	12	33	1.34217	Yes
ENSG00000081386	ZNF510	protein_coding	0	2	1	3	0.122015	No
ENSG00000081479	LRP2	protein_coding	4	16	19	39	1.5862	Yes
ENSG00000081692	JMJD4	protein_coding	1	1	3	5	0.203359	No
ENSG00000081721	DUSP12	protein_coding	2	4	1	7	0.284702	No
ENSG00000081760	AACS	protein_coding	1	2	3	6	0.24403	No
ENSG00000081791	DELE1	protein_coding	1	4	2	7	0.284702	No
ENSG00000081803	CADPS2	protein_coding	8	48	41	97	3.94516	Yes
ENSG00000081818	PCDHB4	protein_coding	0	1	0	1	0.0406717	No
ENSG00000081870	HSPB11	protein_coding	0	4	4	8	0.325374	No
ENSG00000081913	PHLPP1	protein_coding	1	19	12	32	1.30149	Yes
ENSG00000081923	ATP8B1	protein_coding	0	8	5	13	0.528732	No
ENSG00000081985	IL12RB2	protein_coding	1	0	0	1	0.0406717	No
ENSG00000082068	WDR70	protein_coding	11	25	20	56	2.27762	Yes
ENSG00000082126	MPP4	protein_coding	0	1	3	4	0.162687	No
ENSG00000082146	STRADB	protein_coding	0	5	2	7	0.284702	No
ENSG00000082153	BZW1	protein_coding	4	30	19	53	2.1556	Yes
ENSG00000082196	C1QTNF3	protein_coding	3	3	4	10	0.406717	No
ENSG00000082212	ME2	protein_coding	4	6	2	12	0.48806	No
ENSG00000082213	C5orf22	protein_coding	1	10	3	14	0.569404	No
ENSG00000082258	CCNT2	protein_coding	1	25	19	45	1.83023	Yes
ENSG00000082269	FAM135A	protein_coding	11	18	7	36	1.46418	Yes
ENSG00000082438	COBLL1	protein_coding	3	50	32	85	3.45709	Yes
ENSG00000082512	TRAF5	protein_coding	0	2	1	3	0.122015	No
ENSG00000082515	MRPL22	protein_coding	0	6	9	15	0.610076	No
ENSG00000082516	GEMIN5	protein_coding	5	7	3	15	0.610076	No
ENSG00000082641	NFE2L1	protein_coding	9	34	18	61	2.48097	Yes
ENSG00000082701	GSK3B	protein_coding	13	64	58	135	5.49068	Yes
ENSG00000082781	ITGB5	protein_coding	4	26	13	43	1.74888	Yes
ENSG00000082805	ERC1	protein_coding	10	41	34	85	3.45709	Yes
ENSG00000082898	XPO1	protein_coding	16	66	52	134	5.45001	Yes
ENSG00000082996	RNF13	protein_coding	1	13	5	19	0.772762	No
ENSG00000083067	TRPM3	protein_coding	1	4	5	10	0.406717	No
ENSG00000083093	PALB2	protein_coding	3	3	1	7	0.284702	No
ENSG00000083097	DOP1A	protein_coding	12	14	6	32	1.30149	Yes
ENSG00000083099	LYRM2	protein_coding	1	9	8	18	0.732091	No
ENSG00000083123	BCKDHB	protein_coding	9	28	15	52	2.11493	Yes
ENSG00000083168	KAT6A	protein_coding	9	30	22	61	2.48097	Yes
ENSG00000083223	TUT7	protein_coding	2	8	6	16	0.650747	No
ENSG00000083307	GRHL2	protein_coding	0	1	0	1	0.0406717	No
ENSG00000083312	TNPO1	protein_coding	2	27	35	64	2.60299	Yes
ENSG00000083444	PLOD1	protein_coding	5	4	10	19	0.772762	No
ENSG00000083457	ITGAE	protein_coding	1	0	0	1	0.0406717	No
ENSG00000083520	DIS3	protein_coding	2	12	7	21	0.854106	No
ENSG00000083535	PIBF1	protein_coding	6	12	12	30	1.22015	Yes
ENSG00000083544	TDRD3	protein_coding	0	3	4	7	0.284702	No
ENSG00000083635	NUFIP1	protein_coding	1	4	2	7	0.284702	No
ENSG00000083642	PDS5B	protein_coding	11	41	24	76	3.09105	Yes
ENSG00000083720	OXCT1	protein_coding	2	10	4	16	0.650747	No
ENSG00000083750	RRAGB	protein_coding	0	0	2	2	0.0813434	No
ENSG00000083799	CYLD	protein_coding	0	7	2	9	0.366045	No
ENSG00000083807	SLC27A5	protein_coding	0	1	0	1	0.0406717	No
ENSG00000083812	ZNF324	protein_coding	0	2	0	2	0.0813434	No
ENSG00000083814	ZNF671	protein_coding	2	2	0	4	0.162687	No
ENSG00000083817	ZNF416	protein_coding	0	1	0	1	0.0406717	No
ENSG00000083828	ZNF586	protein_coding	5	6	9	20	0.813434	No
ENSG00000083844	ZNF264	protein_coding	4	1	3	8	0.325374	No
ENSG00000083845	RPS5	protein_coding	18	35	22	75	3.05038	Yes
ENSG00000083857	FAT1	protein_coding	10	23	14	47	1.91157	Yes
ENSG00000083896	YTHDC1	protein_coding	14	36	28	78	3.17239	Yes
ENSG00000083937	CHMP2B	protein_coding	0	5	7	12	0.48806	No
ENSG00000084070	SMAP2	protein_coding	3	21	12	36	1.46418	Yes
ENSG00000084072	PPIE	protein_coding	3	5	2	10	0.406717	No
ENSG00000084073	ZMPSTE24	protein_coding	5	22	16	43	1.74888	Yes
ENSG00000084090	STARD7	protein_coding	16	27	18	61	2.48097	Yes
ENSG00000084092	NOA1	protein_coding	1	2	1	4	0.162687	No
ENSG00000084093	REST	protein_coding	2	16	17	35	1.42351	Yes
ENSG00000084110	HAL	protein_coding	3	5	0	8	0.325374	No
ENSG00000084112	SSH1	protein_coding	2	6	6	14	0.569404	No
ENSG00000084207	GSTP1	protein_coding	6	47	26	79	3.21306	Yes
ENSG00000084234	APLP2	protein_coding	12	55	39	106	4.3112	Yes
ENSG00000084444	FAM234B	protein_coding	1	0	0	1	0.0406717	No
ENSG00000084453	SLCO1A2	protein_coding	10	23	16	49	1.99291	Yes
ENSG00000084463	WBP11	protein_coding	2	13	5	20	0.813434	No
ENSG00000084623	EIF3I	protein_coding	3	10	5	18	0.732091	No
ENSG00000084628	NKAIN1	protein_coding	2	3	0	5	0.203359	No
ENSG00000084652	TXLNA	protein_coding	9	22	12	43	1.74888	Yes
ENSG00000084674	APOB	protein_coding	396	1233	835	2464	100.215	Yes
ENSG00000084676	NCOA1	protein_coding	5	14	15	34	1.38284	Yes
ENSG00000084693	AGBL5	protein_coding	0	1	1	2	0.0813434	No
ENSG00000084710	EFR3B	protein_coding	0	1	1	2	0.0813434	No
ENSG00000084731	KIF3C	protein_coding	0	4	0	4	0.162687	No
ENSG00000084733	RAB10	protein_coding	3	20	16	39	1.5862	Yes
ENSG00000084754	HADHA	protein_coding	5	17	8	30	1.22015	Yes
ENSG00000084764	MAPRE3	protein_coding	1	0	0	1	0.0406717	No
ENSG00000084774	CAD	protein_coding	4	8	6	18	0.732091	No
ENSG00000085063	CD59	protein_coding	0	1	1	2	0.0813434	No
ENSG00000085185	BCORL1	protein_coding	1	3	5	9	0.366045	No
ENSG00000085224	ATRX	protein_coding	22	43	40	105	4.27053	Yes
ENSG00000085231	AK6	protein_coding	1	11	6	18	0.732091	No
ENSG00000085274	MYNN	protein_coding	1	6	3	10	0.406717	No
ENSG00000085276	MECOM	protein_coding	29	143	94	266	10.8187	Yes
ENSG00000085365	SCAMP1	protein_coding	2	12	3	17	0.691419	No
ENSG00000085377	PREP	protein_coding	8	14	11	33	1.34217	Yes
ENSG00000085382	HACE1	protein_coding	1	7	7	15	0.610076	No
ENSG00000085415	SEH1L	protein_coding	8	16	12	36	1.46418	Yes
ENSG00000085433	WDR47	protein_coding	1	1	0	2	0.0813434	No
ENSG00000085465	OVGP1	protein_coding	3	3	2	8	0.325374	No
ENSG00000085491	SLC25A24	protein_coding	9	14	15	38	1.54552	Yes
ENSG00000085511	MAP3K4	protein_coding	2	17	8	27	1.09814	Yes
ENSG00000085563	ABCB1	protein_coding	7	18	20	45	1.83023	Yes
ENSG00000085644	ZNF213	protein_coding	2	1	0	3	0.122015	No
ENSG00000085719	CPNE3	protein_coding	5	13	8	26	1.05746	Yes
ENSG00000085721	RRN3	protein_coding	2	4	5	11	0.447389	No
ENSG00000085733	CTTN	protein_coding	12	18	11	41	1.66754	Yes
ENSG00000085741	WNT11	protein_coding	0	0	1	1	0.0406717	No
ENSG00000085760	MTIF2	protein_coding	0	13	15	28	1.13881	Yes
ENSG00000085788	DDHD2	protein_coding	2	13	12	27	1.09814	Yes
ENSG00000085831	TTC39A	protein_coding	3	8	1	12	0.48806	No
ENSG00000085832	EPS15	protein_coding	7	37	27	71	2.88769	Yes
ENSG00000085840	ORC1	protein_coding	1	5	4	10	0.406717	No
ENSG00000085871	MGST2	protein_coding	9	13	9	31	1.26082	Yes
ENSG00000085872	CHERP	protein_coding	2	4	7	13	0.528732	No
ENSG00000085978	ATG16L1	protein_coding	0	6	8	14	0.569404	No
ENSG00000085982	USP40	protein_coding	2	11	11	24	0.976121	No
ENSG00000085998	POMGNT1	protein_coding	4	3	0	7	0.284702	No
ENSG00000085999	RAD54L	protein_coding	1	10	2	13	0.528732	No
ENSG00000086015	MAST2	protein_coding	11	18	17	46	1.8709	Yes
ENSG00000086061	DNAJA1	protein_coding	4	12	12	28	1.13881	Yes
ENSG00000086062	B4GALT1	protein_coding	10	25	16	51	2.07426	Yes
ENSG00000086065	CHMP5	protein_coding	1	3	0	4	0.162687	No
ENSG00000086102	NFX1	protein_coding	5	13	6	24	0.976121	No
ENSG00000086189	DIMT1	protein_coding	0	8	0	8	0.325374	No
ENSG00000086200	IPO11	protein_coding	5	9	5	19	0.772762	No
ENSG00000086205	FOLH1	protein_coding	0	1	1	2	0.0813434	No
ENSG00000086232	EIF2AK1	protein_coding	12	34	10	56	2.27762	Yes
ENSG00000086289	EPDR1	protein_coding	0	1	0	1	0.0406717	No
ENSG00000086300	SNX10	protein_coding	1	6	5	12	0.48806	No
ENSG00000086475	SEPHS1	protein_coding	6	20	11	37	1.50485	Yes
ENSG00000086504	MRPL28	protein_coding	0	4	1	5	0.203359	No
ENSG00000086506	HBQ1	protein_coding	0	0	1	1	0.0406717	No
ENSG00000086544	ITPKC	protein_coding	0	3	5	8	0.325374	No
ENSG00000086589	RBM22	protein_coding	3	1	3	7	0.284702	No
ENSG00000086598	TMED2	protein_coding	5	21	11	37	1.50485	Yes
ENSG00000086619	ERO1B	protein_coding	1	0	0	1	0.0406717	No
ENSG00000086666	ZFAND6	protein_coding	4	37	16	57	2.31829	Yes
ENSG00000086696	HSD17B2	protein_coding	4	13	10	27	1.09814	Yes
ENSG00000086712	TXLNG	protein_coding	0	12	3	15	0.610076	No
ENSG00000086758	HUWE1	protein_coding	45	120	83	248	10.0866	Yes
ENSG00000086827	ZW10	protein_coding	2	2	4	8	0.325374	No
ENSG00000086848	ALG9	protein_coding	2	4	2	8	0.325374	No
ENSG00000087008	ACOX3	protein_coding	0	5	2	7	0.284702	No
ENSG00000087053	MTMR2	protein_coding	6	15	3	24	0.976121	No
ENSG00000087074	PPP1R15A	protein_coding	6	15	9	30	1.22015	Yes
ENSG00000087076	HSD17B14	protein_coding	0	2	0	2	0.0813434	No
ENSG00000087077	TRIP6	protein_coding	2	5	0	7	0.284702	No
ENSG00000087086	FTL	protein_coding	27	102	50	179	7.28024	Yes
ENSG00000087087	SRRT	protein_coding	3	10	5	18	0.732091	No
ENSG00000087088	BAX	protein_coding	1	1	0	2	0.0813434	No
ENSG00000087095	NLK	protein_coding	6	39	34	79	3.21306	Yes
ENSG00000087111	PIGS	protein_coding	0	1	5	6	0.24403	No
ENSG00000087152	ATXN7L3	protein_coding	3	8	4	15	0.610076	No
ENSG00000087157	PGS1	protein_coding	4	8	4	16	0.650747	No
ENSG00000087191	PSMC5	protein_coding	5	6	7	18	0.732091	No
ENSG00000087206	UIMC1	protein_coding	6	19	14	39	1.5862	Yes
ENSG00000087237	CETP	protein_coding	0	0	1	1	0.0406717	No
ENSG00000087263	OGFOD1	protein_coding	2	10	15	27	1.09814	Yes
ENSG00000087266	SH3BP2	protein_coding	4	10	7	21	0.854106	No
ENSG00000087269	NOP14	protein_coding	2	23	11	36	1.46418	Yes
ENSG00000087274	ADD1	protein_coding	5	30	15	50	2.03359	Yes
ENSG00000087299	L2HGDH	protein_coding	1	3	2	6	0.24403	No
ENSG00000087301	TXNDC16	protein_coding	0	0	5	5	0.203359	No
ENSG00000087302	RTRAF	protein_coding	3	12	5	20	0.813434	No
ENSG00000087338	GMCL1	protein_coding	0	18	10	28	1.13881	Yes
ENSG00000087365	SF3B2	protein_coding	8	19	13	40	1.62687	Yes
ENSG00000087448	KLHL42	protein_coding	0	4	3	7	0.284702	No
ENSG00000087460	GNAS	protein_coding	21	96	59	176	7.15822	Yes
ENSG00000087470	DNM1L	protein_coding	3	17	6	26	1.05746	Yes
ENSG00000087502	ERGIC2	protein_coding	0	9	12	21	0.854106	No
ENSG00000087586	AURKA	protein_coding	4	7	5	16	0.650747	No
ENSG00000087842	PIR	protein_coding	1	3	2	6	0.24403	No
ENSG00000087884	AAMDC	protein_coding	1	1	0	2	0.0813434	No
ENSG00000087903	RFX2	protein_coding	0	3	4	7	0.284702	No
ENSG00000087995	METTL2A	protein_coding	1	0	1	2	0.0813434	No
ENSG00000088035	ALG6	protein_coding	2	3	4	9	0.366045	No
ENSG00000088038	CNOT3	protein_coding	4	8	1	13	0.528732	No
ENSG00000088179	PTPN4	protein_coding	3	26	18	47	1.91157	Yes
ENSG00000088205	DDX18	protein_coding	2	29	17	48	1.95224	Yes
ENSG00000088247	KHSRP	protein_coding	16	31	12	59	2.39963	Yes
ENSG00000088256	GNA11	protein_coding	5	6	3	14	0.569404	No
ENSG00000088280	ASAP3	protein_coding	4	2	5	11	0.447389	No
ENSG00000088298	EDEM2	protein_coding	0	2	6	8	0.325374	No
ENSG00000088305	DNMT3B	protein_coding	3	2	3	8	0.325374	No
ENSG00000088325	TPX2	protein_coding	16	36	26	78	3.17239	Yes
ENSG00000088340	FER1L4	transcribed_unitary_pseudogene	1	0	1	2	0.0813434	No
ENSG00000088356	PDRG1	protein_coding	0	3	0	3	0.122015	No
ENSG00000088367	EPB41L1	protein_coding	0	1	2	3	0.122015	No
ENSG00000088386	SLC15A1	protein_coding	1	1	3	5	0.203359	No
ENSG00000088387	DOCK9	protein_coding	2	2	5	9	0.366045	No
ENSG00000088448	ANKRD10	protein_coding	3	14	12	29	1.17948	Yes
ENSG00000088451	TGDS	protein_coding	0	1	1	2	0.0813434	No
ENSG00000088682	COQ9	protein_coding	1	0	1	2	0.0813434	No
ENSG00000088808	PPP1R13B	protein_coding	2	4	2	8	0.325374	No
ENSG00000088812	ATRN	protein_coding	12	28	26	66	2.68433	Yes
ENSG00000088826	SMOX	protein_coding	1	4	3	8	0.325374	No
ENSG00000088833	NSFL1C	protein_coding	0	8	7	15	0.610076	No
ENSG00000088836	SLC4A11	protein_coding	1	2	0	3	0.122015	No
ENSG00000088854	C20orf194	protein_coding	5	17	9	31	1.26082	Yes
ENSG00000088881	EBF4	protein_coding	1	5	2	8	0.325374	No
ENSG00000088888	MAVS	protein_coding	12	15	7	34	1.38284	Yes
ENSG00000088899	LZTS3	protein_coding	5	2	4	11	0.447389	No
ENSG00000088926	F11	protein_coding	0	2	1	3	0.122015	No
ENSG00000088930	XRN2	protein_coding	14	67	27	108	4.39254	Yes
ENSG00000088970	KIZ	protein_coding	4	4	5	13	0.528732	No
ENSG00000088986	DYNLL1	protein_coding	0	8	5	13	0.528732	No
ENSG00000088992	TESC	protein_coding	0	5	0	5	0.203359	No
ENSG00000089006	SNX5	protein_coding	11	45	25	81	3.29441	Yes
ENSG00000089009	RPL6	protein_coding	27	68	60	155	6.30411	Yes
ENSG00000089022	MAPKAPK5	protein_coding	0	11	9	20	0.813434	No
ENSG00000089048	ESF1	protein_coding	3	22	19	44	1.78956	Yes
ENSG00000089050	RBBP9	protein_coding	1	2	8	11	0.447389	No
ENSG00000089053	ANAPC5	protein_coding	3	8	3	14	0.569404	No
ENSG00000089057	SLC23A2	protein_coding	5	20	20	45	1.83023	Yes
ENSG00000089060	SLC8B1	protein_coding	0	2	0	2	0.0813434	No
ENSG00000089063	TMEM230	protein_coding	2	16	3	21	0.854106	No
ENSG00000089094	KDM2B	protein_coding	1	3	0	4	0.162687	No
ENSG00000089123	TASP1	protein_coding	4	30	22	56	2.27762	Yes
ENSG00000089154	GCN1	protein_coding	11	24	13	48	1.95224	Yes
ENSG00000089157	RPLP0	protein_coding	39	77	71	187	7.60561	Yes
ENSG00000089159	PXN	protein_coding	2	3	2	7	0.284702	No
ENSG00000089177	KIF16B	protein_coding	6	18	14	38	1.54552	Yes
ENSG00000089195	TRMT6	protein_coding	3	6	7	16	0.650747	No
ENSG00000089220	PEBP1	protein_coding	4	16	6	26	1.05746	Yes
ENSG00000089234	BRAP	protein_coding	1	10	7	18	0.732091	No
ENSG00000089248	ERP29	protein_coding	6	19	10	35	1.42351	Yes
ENSG00000089250	NOS1	protein_coding	0	1	0	1	0.0406717	No
ENSG00000089280	FUS	protein_coding	17	27	21	65	2.64366	Yes
ENSG00000089289	IGBP1	protein_coding	1	10	5	16	0.650747	No
ENSG00000089335	ZNF302	protein_coding	0	2	5	7	0.284702	No
ENSG00000089351	GRAMD1A	protein_coding	3	10	5	18	0.732091	No
ENSG00000089356	FXYD3	protein_coding	1	0	0	1	0.0406717	No
ENSG00000089486	CDIP1	protein_coding	1	0	4	5	0.203359	No
ENSG00000089597	GANAB	protein_coding	22	56	33	111	4.51456	Yes
ENSG00000089682	RBM41	protein_coding	0	6	7	13	0.528732	No
ENSG00000089685	BIRC5	protein_coding	1	3	3	7	0.284702	No
ENSG00000089693	MLF2	protein_coding	4	12	1	17	0.691419	No
ENSG00000089737	DDX24	protein_coding	1	14	3	18	0.732091	No
ENSG00000089775	ZBTB25	protein_coding	1	1	0	2	0.0813434	No
ENSG00000089818	NECAP1	protein_coding	2	5	2	9	0.366045	No
ENSG00000089847	ANKRD24	protein_coding	0	0	1	1	0.0406717	No
ENSG00000089876	DHX32	protein_coding	1	13	9	23	0.935449	No
ENSG00000089902	RCOR1	protein_coding	3	15	10	28	1.13881	Yes
ENSG00000089916	GPATCH2L	protein_coding	10	13	7	30	1.22015	Yes
ENSG00000090013	BLVRB	protein_coding	3	1	2	6	0.24403	No
ENSG00000090020	SLC9A1	protein_coding	3	2	7	12	0.48806	No
ENSG00000090054	SPTLC1	protein_coding	10	25	8	43	1.74888	Yes
ENSG00000090060	PAPOLA	protein_coding	12	49	34	95	3.86381	Yes
ENSG00000090061	CCNK	protein_coding	4	4	11	19	0.772762	No
ENSG00000090097	PCBP4	protein_coding	4	6	1	11	0.447389	No
ENSG00000090238	YPEL3	protein_coding	1	0	0	1	0.0406717	No
ENSG00000090263	MRPS33	protein_coding	1	12	1	14	0.569404	No
ENSG00000090266	NDUFB2	protein_coding	0	2	0	2	0.0813434	No
ENSG00000090273	NUDC	protein_coding	2	19	9	30	1.22015	Yes
ENSG00000090316	MAEA	protein_coding	3	11	2	16	0.650747	No
ENSG00000090339	ICAM1	protein_coding	12	18	14	44	1.78956	Yes
ENSG00000090372	STRN4	protein_coding	4	6	3	13	0.528732	No
ENSG00000090376	IRAK3	protein_coding	1	1	1	3	0.122015	No
ENSG00000090382	LYZ	protein_coding	1	17	11	29	1.17948	Yes
ENSG00000090402	SI	protein_coding	0	3	4	7	0.284702	No
ENSG00000090432	MUL1	protein_coding	1	3	2	6	0.24403	No
ENSG00000090447	TFAP4	protein_coding	0	1	2	3	0.122015	No
ENSG00000090470	PDCD7	protein_coding	0	0	5	5	0.203359	No
ENSG00000090487	SPG21	protein_coding	1	6	6	13	0.528732	No
ENSG00000090520	DNAJB11	protein_coding	2	6	2	10	0.406717	No
ENSG00000090530	P3H2	protein_coding	1	3	1	5	0.203359	No
ENSG00000090534	THPO	protein_coding	0	3	5	8	0.325374	No
ENSG00000090539	CHRD	protein_coding	0	1	0	1	0.0406717	No
ENSG00000090565	RAB11FIP3	protein_coding	5	9	4	18	0.732091	No
ENSG00000090612	ZNF268	protein_coding	3	6	1	10	0.406717	No
ENSG00000090615	GOLGA3	protein_coding	3	6	5	14	0.569404	No
ENSG00000090621	PABPC4	protein_coding	11	26	16	53	2.1556	Yes
ENSG00000090661	CERS4	protein_coding	4	2	1	7	0.284702	No
ENSG00000090674	MCOLN1	protein_coding	0	0	1	1	0.0406717	No
ENSG00000090686	USP48	protein_coding	7	17	8	32	1.30149	Yes
ENSG00000090857	PDPR	protein_coding	5	11	6	22	0.894778	No
ENSG00000090861	AARS1	protein_coding	23	79	45	147	5.97874	Yes
ENSG00000090863	GLG1	protein_coding	23	25	44	92	3.7418	Yes
ENSG00000090889	KIF4A	protein_coding	4	11	3	18	0.732091	No
ENSG00000090905	TNRC6A	protein_coding	6	30	20	56	2.27762	Yes
ENSG00000090924	PLEKHG2	protein_coding	3	5	9	17	0.691419	No
ENSG00000090975	PITPNM2	protein_coding	0	7	0	7	0.284702	No
ENSG00000090989	EXOC1	protein_coding	1	14	6	21	0.854106	No
ENSG00000091039	OSBPL8	protein_coding	14	39	27	80	3.25374	Yes
ENSG00000091073	DTX2	protein_coding	0	3	2	5	0.203359	No
ENSG00000091127	PUS7	protein_coding	4	15	5	24	0.976121	No
ENSG00000091129	NRCAM	protein_coding	8	46	33	87	3.53844	Yes
ENSG00000091136	LAMB1	protein_coding	29	136	59	224	9.11046	Yes
ENSG00000091140	DLD	protein_coding	4	13	16	33	1.34217	Yes
ENSG00000091157	WDR7	protein_coding	3	14	6	23	0.935449	No
ENSG00000091164	TXNL1	protein_coding	6	11	7	24	0.976121	No
ENSG00000091181	IL5RA	protein_coding	0	1	0	1	0.0406717	No
ENSG00000091262	ABCC6	protein_coding	3	15	2	20	0.813434	No
ENSG00000091317	CMTM6	protein_coding	6	24	14	44	1.78956	Yes
ENSG00000091409	ITGA6	protein_coding	26	66	60	152	6.1821	Yes
ENSG00000091428	RAPGEF4	protein_coding	0	0	3	3	0.122015	No
ENSG00000091436	MAP3K20	protein_coding	7	38	36	81	3.29441	Yes
ENSG00000091483	FH	protein_coding	0	6	7	13	0.528732	No
ENSG00000091490	SEL1L3	protein_coding	8	34	16	58	2.35896	Yes
ENSG00000091513	TF	protein_coding	71	272	189	532	21.6373	Yes
ENSG00000091527	CDV3	protein_coding	12	34	34	80	3.25374	Yes
ENSG00000091542	ALKBH5	protein_coding	3	11	3	17	0.691419	No
ENSG00000091583	APOH	protein_coding	4	7	7	18	0.732091	No
ENSG00000091592	NLRP1	protein_coding	4	12	13	29	1.17948	Yes
ENSG00000091622	PITPNM3	protein_coding	2	1	0	3	0.122015	No
ENSG00000091640	SPAG7	protein_coding	2	3	1	6	0.24403	No
ENSG00000091651	ORC6	protein_coding	1	5	3	9	0.366045	No
ENSG00000091656	ZFHX4	protein_coding	1	15	6	22	0.894778	No
ENSG00000091732	ZC3HC1	protein_coding	1	4	7	12	0.48806	No
ENSG00000091947	TMEM101	protein_coding	0	5	0	5	0.203359	No
ENSG00000091986	CCDC80	protein_coding	0	0	1	1	0.0406717	No
ENSG00000092010	PSME1	protein_coding	0	1	8	9	0.366045	No
ENSG00000092020	PPP2R3C	protein_coding	0	2	4	6	0.24403	No
ENSG00000092036	HAUS4	protein_coding	4	2	0	6	0.24403	No
ENSG00000092094	OSGEP	protein_coding	0	6	6	12	0.48806	No
ENSG00000092098	RNF31	protein_coding	3	0	2	5	0.203359	No
ENSG00000092108	SCFD1	protein_coding	26	124	89	239	9.72054	Yes
ENSG00000092140	G2E3	protein_coding	19	55	35	109	4.43322	Yes
ENSG00000092148	HECTD1	protein_coding	41	134	112	287	11.6728	Yes
ENSG00000092199	HNRNPC	protein_coding	23	89	68	180	7.32091	Yes
ENSG00000092200	RPGRIP1	protein_coding	0	1	0	1	0.0406717	No
ENSG00000092201	SUPT16H	protein_coding	2	31	11	44	1.78956	Yes
ENSG00000092203	TOX4	protein_coding	5	4	4	13	0.528732	No
ENSG00000092330	TINF2	protein_coding	0	0	1	1	0.0406717	No
ENSG00000092421	SEMA6A	protein_coding	17	43	18	78	3.17239	Yes
ENSG00000092439	TRPM7	protein_coding	3	17	18	38	1.54552	Yes
ENSG00000092445	TYRO3	protein_coding	2	11	7	20	0.813434	No
ENSG00000092470	WDR76	protein_coding	3	0	1	4	0.162687	No
ENSG00000092531	SNAP23	protein_coding	2	4	4	10	0.406717	No
ENSG00000092607	TBX15	protein_coding	1	2	2	5	0.203359	No
ENSG00000092621	PHGDH	protein_coding	16	59	42	117	4.75859	Yes
ENSG00000092758	COL9A3	protein_coding	0	2	0	2	0.0813434	No
ENSG00000092820	EZR	protein_coding	10	49	24	83	3.37575	Yes
ENSG00000092841	MYL6	protein_coding	4	28	17	49	1.99291	Yes
ENSG00000092847	AGO1	protein_coding	13	31	23	67	2.725	Yes
ENSG00000092853	CLSPN	protein_coding	5	12	11	28	1.13881	Yes
ENSG00000092871	RFFL	protein_coding	11	38	27	76	3.09105	Yes
ENSG00000092931	MFSD11	protein_coding	2	2	5	9	0.366045	No
ENSG00000092964	DPYSL2	protein_coding	6	7	5	18	0.732091	No
ENSG00000092969	TGFB2	protein_coding	3	11	7	21	0.854106	No
ENSG00000092978	GPATCH2	protein_coding	9	26	19	54	2.19627	Yes
ENSG00000093000	NUP50	protein_coding	3	19	20	42	1.70821	Yes
ENSG00000093009	CDC45	protein_coding	1	9	6	16	0.650747	No
ENSG00000093010	COMT	protein_coding	0	3	1	4	0.162687	No
ENSG00000093072	ADA2	protein_coding	0	1	0	1	0.0406717	No
ENSG00000093100	AC016026.1	lncRNA	3	3	1	7	0.284702	No
ENSG00000093134	VNN3	protein_coding	2	7	3	12	0.48806	No
ENSG00000093144	ECHDC1	protein_coding	4	24	14	42	1.70821	Yes
ENSG00000093167	LRRFIP2	protein_coding	6	27	14	47	1.91157	Yes
ENSG00000093183	SEC22C	protein_coding	1	7	5	13	0.528732	No
ENSG00000093217	XYLB	protein_coding	7	32	30	69	2.80635	Yes
ENSG00000094631	HDAC6	protein_coding	6	4	9	19	0.772762	No
ENSG00000094804	CDC6	protein_coding	3	16	9	28	1.13881	Yes
ENSG00000094880	CDC23	protein_coding	3	7	4	14	0.569404	No
ENSG00000094914	AAAS	protein_coding	3	4	0	7	0.284702	No
ENSG00000094916	CBX5	protein_coding	30	98	75	203	8.25636	Yes
ENSG00000094975	SUCO	protein_coding	4	27	18	49	1.99291	Yes
ENSG00000095002	MSH2	protein_coding	3	17	15	35	1.42351	Yes
ENSG00000095015	MAP3K1	protein_coding	1	11	2	14	0.569404	No
ENSG00000095066	HOOK2	protein_coding	1	1	4	6	0.24403	No
ENSG00000095139	ARCN1	protein_coding	4	15	10	29	1.17948	Yes
ENSG00000095203	EPB41L4B	protein_coding	5	8	6	19	0.772762	No
ENSG00000095209	TMEM38B	protein_coding	1	3	6	10	0.406717	No
ENSG00000095261	PSMD5	protein_coding	2	9	11	22	0.894778	No
ENSG00000095319	NUP188	protein_coding	9	12	12	33	1.34217	Yes
ENSG00000095321	CRAT	protein_coding	5	3	3	11	0.447389	No
ENSG00000095380	NANS	protein_coding	2	7	9	18	0.732091	No
ENSG00000095383	TBC1D2	protein_coding	0	0	1	1	0.0406717	No
ENSG00000095397	WHRN	protein_coding	4	0	0	4	0.162687	No
ENSG00000095485	CWF19L1	protein_coding	2	5	6	13	0.528732	No
ENSG00000095539	SEMA4G	protein_coding	1	8	6	15	0.610076	No
ENSG00000095564	BTAF1	protein_coding	9	44	21	74	3.00971	Yes
ENSG00000095574	IKZF5	protein_coding	3	2	4	9	0.366045	No
ENSG00000095587	TLL2	protein_coding	0	1	0	1	0.0406717	No
ENSG00000095637	SORBS1	protein_coding	17	42	35	94	3.82314	Yes
ENSG00000095739	BAMBI	protein_coding	2	6	11	19	0.772762	No
ENSG00000095787	WAC	protein_coding	8	62	68	138	5.6127	Yes
ENSG00000095794	CREM	protein_coding	1	3	4	8	0.325374	No
ENSG00000095906	NUBP2	protein_coding	0	1	0	1	0.0406717	No
ENSG00000095951	HIVEP1	protein_coding	3	20	11	34	1.38284	Yes
ENSG00000096060	FKBP5	protein_coding	2	15	6	23	0.935449	No
ENSG00000096063	SRPK1	protein_coding	9	30	26	65	2.64366	Yes
ENSG00000096070	BRPF3	protein_coding	8	13	4	25	1.01679	Yes
ENSG00000096080	MRPS18A	protein_coding	2	1	6	9	0.366045	No
ENSG00000096092	TMEM14A	protein_coding	1	4	0	5	0.203359	No
ENSG00000096093	EFHC1	protein_coding	2	3	3	8	0.325374	No
ENSG00000096384	HSP90AB1	protein_coding	32	78	56	166	6.7515	Yes
ENSG00000096401	CDC5L	protein_coding	2	14	7	23	0.935449	No
ENSG00000096433	ITPR3	protein_coding	6	12	4	22	0.894778	No
ENSG00000096654	ZNF184	protein_coding	1	1	0	2	0.0813434	No
ENSG00000096696	DSP	protein_coding	12	62	35	109	4.43322	Yes
ENSG00000096717	SIRT1	protein_coding	0	6	2	8	0.325374	No
ENSG00000096746	HNRNPH3	protein_coding	3	23	13	39	1.5862	Yes
ENSG00000096872	IFT74	protein_coding	0	3	6	9	0.366045	No
ENSG00000096968	JAK2	protein_coding	1	2	1	4	0.162687	No
ENSG00000097007	ABL1	protein_coding	16	25	28	69	2.80635	Yes
ENSG00000097021	ACOT7	protein_coding	1	1	3	5	0.203359	No
ENSG00000097033	SH3GLB1	protein_coding	2	27	7	36	1.46418	Yes
ENSG00000097046	CDC7	protein_coding	3	7	12	22	0.894778	No
ENSG00000097096	SYDE2	protein_coding	1	6	4	11	0.447389	No
ENSG00000099139	PCSK5	protein_coding	3	21	9	33	1.34217	Yes
ENSG00000099194	SCD	protein_coding	74	151	100	325	13.2183	Yes
ENSG00000099203	TMED1	protein_coding	0	1	0	1	0.0406717	No
ENSG00000099204	ABLIM1	protein_coding	11	46	43	100	4.06717	Yes
ENSG00000099219	ERMP1	protein_coding	2	6	7	15	0.610076	No
ENSG00000099246	RAB18	protein_coding	0	5	10	15	0.610076	No
ENSG00000099250	NRP1	protein_coding	7	49	25	81	3.29441	Yes
ENSG00000099251	HSD17B7P2	transcribed_unprocessed_pseudogene	0	2	0	2	0.0813434	No
ENSG00000099256	PRTFDC1	protein_coding	1	15	6	22	0.894778	No
ENSG00000099260	PALMD	protein_coding	1	0	0	1	0.0406717	No
ENSG00000099284	MACROH2A2	protein_coding	2	17	5	24	0.976121	No
ENSG00000099290	WASHC2A	protein_coding	1	7	3	11	0.447389	No
ENSG00000099308	MAST3	protein_coding	0	3	0	3	0.122015	No
ENSG00000099326	MZF1	protein_coding	1	1	2	4	0.162687	No
ENSG00000099331	MYO9B	protein_coding	1	4	5	10	0.406717	No
ENSG00000099341	PSMD8	protein_coding	3	13	9	25	1.01679	Yes
ENSG00000099364	FBXL19	protein_coding	0	1	0	1	0.0406717	No
ENSG00000099365	STX1B	protein_coding	1	0	0	1	0.0406717	No
ENSG00000099381	SETD1A	protein_coding	6	2	0	8	0.325374	No
ENSG00000099399	MAGEB2	protein_coding	0	1	0	1	0.0406717	No
ENSG00000099617	EFNA2	protein_coding	0	2	0	2	0.0813434	No
ENSG00000099622	CIRBP	protein_coding	2	14	6	22	0.894778	No
ENSG00000099624	ATP5F1D	protein_coding	2	1	0	3	0.122015	No
ENSG00000099625	CBARP	protein_coding	0	2	0	2	0.0813434	No
ENSG00000099783	HNRNPM	protein_coding	8	47	26	81	3.29441	Yes
ENSG00000099795	NDUFB7	protein_coding	2	0	3	5	0.203359	No
ENSG00000099797	TECR	protein_coding	0	7	4	11	0.447389	No
ENSG00000099800	TIMM13	protein_coding	1	4	2	7	0.284702	No
ENSG00000099804	CDC34	protein_coding	4	6	6	16	0.650747	No
ENSG00000099810	MTAP	protein_coding	9	28	15	52	2.11493	Yes
ENSG00000099814	CEP170B	protein_coding	0	3	4	7	0.284702	No
ENSG00000099817	POLR2E	protein_coding	3	12	2	17	0.691419	No
ENSG00000099821	POLRMT	protein_coding	3	4	0	7	0.284702	No
ENSG00000099849	RASSF7	protein_coding	0	1	0	1	0.0406717	No
ENSG00000099860	GADD45B	protein_coding	2	3	0	5	0.203359	No
ENSG00000099864	PALM	protein_coding	4	3	3	10	0.406717	No
ENSG00000099875	MKNK2	protein_coding	6	11	2	19	0.772762	No
ENSG00000099889	ARVCF	protein_coding	2	1	1	4	0.162687	No
ENSG00000099899	TRMT2A	protein_coding	2	0	2	4	0.162687	No
ENSG00000099901	RANBP1	protein_coding	8	15	9	32	1.30149	Yes
ENSG00000099904	ZDHHC8	protein_coding	2	0	0	2	0.0813434	No
ENSG00000099910	KLHL22	protein_coding	2	3	2	7	0.284702	No
ENSG00000099917	MED15	protein_coding	4	3	2	9	0.366045	No
ENSG00000099937	SERPIND1	protein_coding	1	14	14	29	1.17948	Yes
ENSG00000099940	SNAP29	protein_coding	1	4	4	9	0.366045	No
ENSG00000099942	CRKL	protein_coding	6	26	19	51	2.07426	Yes
ENSG00000099949	LZTR1	protein_coding	0	0	3	3	0.122015	No
ENSG00000099953	MMP11	protein_coding	0	1	0	1	0.0406717	No
ENSG00000099954	CECR2	protein_coding	10	39	21	70	2.84702	Yes
ENSG00000099956	SMARCB1	protein_coding	7	16	7	30	1.22015	Yes
ENSG00000099957	P2RX6	protein_coding	1	0	0	1	0.0406717	No
ENSG00000099968	BCL2L13	protein_coding	15	37	12	64	2.60299	Yes
ENSG00000099977	DDT	protein_coding	1	0	4	5	0.203359	No
ENSG00000099991	CABIN1	protein_coding	2	12	8	22	0.894778	No
ENSG00000099992	TBC1D10A	protein_coding	0	2	1	3	0.122015	No
ENSG00000099994	SUSD2	protein_coding	0	2	1	3	0.122015	No
ENSG00000099995	SF3A1	protein_coding	5	14	16	35	1.42351	Yes
ENSG00000099999	RNF215	protein_coding	2	4	0	6	0.24403	No
ENSG00000100014	SPECC1L	protein_coding	18	40	36	94	3.82314	Yes
ENSG00000100023	PPIL2	protein_coding	2	11	1	14	0.569404	No
ENSG00000100024	UPB1	protein_coding	1	13	2	16	0.650747	No
ENSG00000100027	YPEL1	protein_coding	1	2	2	5	0.203359	No
ENSG00000100028	SNRPD3	protein_coding	12	18	19	49	1.99291	Yes
ENSG00000100029	PES1	protein_coding	1	8	5	14	0.569404	No
ENSG00000100030	MAPK1	protein_coding	16	32	13	61	2.48097	Yes
ENSG00000100034	PPM1F	protein_coding	0	7	1	8	0.325374	No
ENSG00000100038	TOP3B	protein_coding	1	2	1	4	0.162687	No
ENSG00000100056	ESS2	protein_coding	4	0	1	5	0.203359	No
ENSG00000100058	CRYBB2P1	transcribed_unprocessed_pseudogene	3	13	9	25	1.01679	Yes
ENSG00000100060	MFNG	protein_coding	0	2	0	2	0.0813434	No
ENSG00000100065	CARD10	protein_coding	1	8	4	13	0.528732	No
ENSG00000100068	LRP5L	protein_coding	2	1	3	6	0.24403	No
ENSG00000100075	SLC25A1	protein_coding	0	5	6	11	0.447389	No
ENSG00000100077	GRK3	protein_coding	4	27	24	55	2.23694	Yes
ENSG00000100079	LGALS2	protein_coding	0	0	1	1	0.0406717	No
ENSG00000100083	GGA1	protein_coding	2	11	5	18	0.732091	No
ENSG00000100084	HIRA	protein_coding	4	33	12	49	1.99291	Yes
ENSG00000100092	SH3BP1	protein_coding	0	3	0	3	0.122015	No
ENSG00000100099	HPS4	protein_coding	2	6	6	14	0.569404	No
ENSG00000100101	Z83844.1	protein_coding	0	1	0	1	0.0406717	No
ENSG00000100104	SRRD	protein_coding	3	11	5	19	0.772762	No
ENSG00000100105	PATZ1	protein_coding	1	5	3	9	0.366045	No
ENSG00000100106	TRIOBP	protein_coding	5	8	1	14	0.569404	No
ENSG00000100109	TFIP11	protein_coding	0	2	2	4	0.162687	No
ENSG00000100116	GCAT	protein_coding	1	0	1	2	0.0813434	No
ENSG00000100124	ANKRD54	protein_coding	3	4	0	7	0.284702	No
ENSG00000100129	EIF3L	protein_coding	13	21	30	64	2.60299	Yes
ENSG00000100138	SNU13	protein_coding	5	17	0	22	0.894778	No
ENSG00000100139	MICALL1	protein_coding	1	2	1	4	0.162687	No
ENSG00000100142	POLR2F	protein_coding	0	5	2	7	0.284702	No
ENSG00000100147	CCDC134	protein_coding	2	4	2	8	0.325374	No
ENSG00000100150	DEPDC5	protein_coding	3	4	5	12	0.48806	No
ENSG00000100151	PICK1	protein_coding	0	7	1	8	0.325374	No
ENSG00000100154	TTC28	protein_coding	32	106	70	208	8.45971	Yes
ENSG00000100162	CENPM	protein_coding	0	2	2	4	0.162687	No
ENSG00000100196	KDELR3	protein_coding	0	2	4	6	0.24403	No
ENSG00000100201	DDX17	protein_coding	31	63	52	146	5.93807	Yes
ENSG00000100207	TCF20	protein_coding	8	37	23	68	2.76568	Yes
ENSG00000100209	HSCB	protein_coding	0	1	0	1	0.0406717	No
ENSG00000100211	CBY1	protein_coding	4	1	0	5	0.203359	No
ENSG00000100216	TOMM22	protein_coding	5	5	6	16	0.650747	No
ENSG00000100218	RSPH14	protein_coding	0	0	1	1	0.0406717	No
ENSG00000100219	XBP1	protein_coding	13	76	44	133	5.40934	Yes
ENSG00000100220	RTCB	protein_coding	1	6	6	13	0.528732	No
ENSG00000100221	JOSD1	protein_coding	3	14	8	25	1.01679	Yes
ENSG00000100225	FBXO7	protein_coding	5	13	5	23	0.935449	No
ENSG00000100226	GTPBP1	protein_coding	4	6	5	15	0.610076	No
ENSG00000100227	POLDIP3	protein_coding	2	19	15	36	1.46418	Yes
ENSG00000100234	TIMP3	protein_coding	1	10	3	14	0.569404	No
ENSG00000100239	PPP6R2	protein_coding	18	52	19	89	3.61978	Yes
ENSG00000100241	SBF1	protein_coding	14	13	11	38	1.54552	Yes
ENSG00000100242	SUN2	protein_coding	5	3	3	11	0.447389	No
ENSG00000100243	CYB5R3	protein_coding	10	16	4	30	1.22015	Yes
ENSG00000100258	LMF2	protein_coding	4	2	7	13	0.528732	No
ENSG00000100263	RHBDD3	protein_coding	2	4	4	10	0.406717	No
ENSG00000100266	PACSIN2	protein_coding	14	34	28	76	3.09105	Yes
ENSG00000100280	AP1B1	protein_coding	10	15	13	38	1.54552	Yes
ENSG00000100281	HMGXB4	protein_coding	1	9	9	19	0.772762	No
ENSG00000100284	TOM1	protein_coding	1	3	5	9	0.366045	No
ENSG00000100292	HMOX1	protein_coding	2	3	1	6	0.24403	No
ENSG00000100294	MCAT	protein_coding	0	1	0	1	0.0406717	No
ENSG00000100296	THOC5	protein_coding	10	28	25	63	2.56232	Yes
ENSG00000100297	MCM5	protein_coding	11	15	15	41	1.66754	Yes
ENSG00000100304	TTLL12	protein_coding	4	6	5	15	0.610076	No
ENSG00000100311	PDGFB	protein_coding	0	1	0	1	0.0406717	No
ENSG00000100316	RPL3	protein_coding	32	85	71	188	7.64628	Yes
ENSG00000100319	ZMAT5	protein_coding	0	1	1	2	0.0813434	No
ENSG00000100320	RBFOX2	protein_coding	15	61	53	129	5.24665	Yes
ENSG00000100324	TAB1	protein_coding	4	2	4	10	0.406717	No
ENSG00000100325	ASCC2	protein_coding	2	7	4	13	0.528732	No
ENSG00000100330	MTMR3	protein_coding	7	19	11	37	1.50485	Yes
ENSG00000100335	MIEF1	protein_coding	3	7	3	13	0.528732	No
ENSG00000100344	PNPLA3	protein_coding	5	10	8	23	0.935449	No
ENSG00000100345	MYH9	protein_coding	27	61	40	128	5.20598	Yes
ENSG00000100347	SAMM50	protein_coding	0	3	5	8	0.325374	No
ENSG00000100348	TXN2	protein_coding	3	5	3	11	0.447389	No
ENSG00000100350	FOXRED2	protein_coding	0	2	2	4	0.162687	No
ENSG00000100353	EIF3D	protein_coding	3	25	12	40	1.62687	Yes
ENSG00000100354	TNRC6B	protein_coding	12	49	26	87	3.53844	Yes
ENSG00000100359	SGSM3	protein_coding	0	4	3	7	0.284702	No
ENSG00000100360	IFT27	protein_coding	0	1	0	1	0.0406717	No
ENSG00000100364	KIAA0930	protein_coding	4	8	4	16	0.650747	No
ENSG00000100372	SLC25A17	protein_coding	1	2	3	6	0.24403	No
ENSG00000100376	FAM118A	protein_coding	2	8	7	17	0.691419	No
ENSG00000100379	KCTD17	protein_coding	1	0	0	1	0.0406717	No
ENSG00000100380	ST13	protein_coding	7	29	23	59	2.39963	Yes
ENSG00000100387	RBX1	protein_coding	5	6	3	14	0.569404	No
ENSG00000100393	EP300	protein_coding	14	41	27	82	3.33508	Yes
ENSG00000100395	L3MBTL2	protein_coding	0	2	2	4	0.162687	No
ENSG00000100401	RANGAP1	protein_coding	4	14	7	25	1.01679	Yes
ENSG00000100403	ZC3H7B	protein_coding	10	8	8	26	1.05746	Yes
ENSG00000100410	PHF5A	protein_coding	4	2	2	8	0.325374	No
ENSG00000100412	ACO2	protein_coding	6	17	18	41	1.66754	Yes
ENSG00000100413	POLR3H	protein_coding	3	3	0	6	0.24403	No
ENSG00000100416	TRMU	protein_coding	2	3	3	8	0.325374	No
ENSG00000100417	PMM1	protein_coding	0	1	0	1	0.0406717	No
ENSG00000100418	DESI1	protein_coding	2	26	6	34	1.38284	Yes
ENSG00000100422	CERK	protein_coding	2	6	8	16	0.650747	No
ENSG00000100425	BRD1	protein_coding	6	31	22	59	2.39963	Yes
ENSG00000100426	ZBED4	protein_coding	4	16	16	36	1.46418	Yes
ENSG00000100429	HDAC10	protein_coding	2	0	0	2	0.0813434	No
ENSG00000100439	ABHD4	protein_coding	0	1	0	1	0.0406717	No
ENSG00000100441	KHNYN	protein_coding	0	5	1	6	0.24403	No
ENSG00000100442	FKBP3	protein_coding	1	4	7	12	0.48806	No
ENSG00000100445	SDR39U1	protein_coding	1	0	1	2	0.0813434	No
ENSG00000100461	RBM23	protein_coding	0	0	1	1	0.0406717	No
ENSG00000100462	PRMT5	protein_coding	1	4	3	8	0.325374	No
ENSG00000100473	COCH	protein_coding	7	15	13	35	1.42351	Yes
ENSG00000100478	AP4S1	protein_coding	6	15	12	33	1.34217	Yes
ENSG00000100479	POLE2	protein_coding	2	2	0	4	0.162687	No
ENSG00000100483	VCPKMT	protein_coding	0	2	2	4	0.162687	No
ENSG00000100485	SOS2	protein_coding	4	13	3	20	0.813434	No
ENSG00000100503	NIN	protein_coding	1	12	7	20	0.813434	No
ENSG00000100504	PYGL	protein_coding	11	26	23	60	2.4403	Yes
ENSG00000100505	TRIM9	protein_coding	0	1	0	1	0.0406717	No
ENSG00000100519	PSMC6	protein_coding	1	7	4	12	0.48806	No
ENSG00000100522	GNPNAT1	protein_coding	1	12	11	24	0.976121	No
ENSG00000100523	DDHD1	protein_coding	2	11	1	14	0.569404	No
ENSG00000100526	CDKN3	protein_coding	0	5	4	9	0.366045	No
ENSG00000100528	CNIH1	protein_coding	3	16	10	29	1.17948	Yes
ENSG00000100532	CGRRF1	protein_coding	0	1	2	3	0.122015	No
ENSG00000100554	ATP6V1D	protein_coding	1	7	5	13	0.528732	No
ENSG00000100557	CCDC198	protein_coding	3	6	5	14	0.569404	No
ENSG00000100558	PLEK2	protein_coding	0	1	0	1	0.0406717	No
ENSG00000100564	PIGH	protein_coding	0	1	1	2	0.0813434	No
ENSG00000100567	PSMA3	protein_coding	8	15	6	29	1.17948	Yes
ENSG00000100568	VTI1B	protein_coding	4	1	7	12	0.48806	No
ENSG00000100575	TIMM9	protein_coding	2	10	3	15	0.610076	No
ENSG00000100577	GSTZ1	protein_coding	0	2	0	2	0.0813434	No
ENSG00000100578	KIAA0586	protein_coding	3	15	13	31	1.26082	Yes
ENSG00000100580	TMED8	protein_coding	1	3	5	9	0.366045	No
ENSG00000100591	AHSA1	protein_coding	1	4	4	9	0.366045	No
ENSG00000100592	DAAM1	protein_coding	8	26	17	51	2.07426	Yes
ENSG00000100596	SPTLC2	protein_coding	0	9	2	11	0.447389	No
ENSG00000100599	RIN3	protein_coding	0	0	1	1	0.0406717	No
ENSG00000100600	LGMN	protein_coding	0	1	1	2	0.0813434	No
ENSG00000100601	ALKBH1	protein_coding	1	6	3	10	0.406717	No
ENSG00000100603	SNW1	protein_coding	1	9	10	20	0.813434	No
ENSG00000100605	ITPK1	protein_coding	1	2	9	12	0.48806	No
ENSG00000100612	DHRS7	protein_coding	2	18	6	26	1.05746	Yes
ENSG00000100614	PPM1A	protein_coding	4	24	16	44	1.78956	Yes
ENSG00000100625	SIX4	protein_coding	1	3	0	4	0.162687	No
ENSG00000100626	GALNT16	protein_coding	0	0	1	1	0.0406717	No
ENSG00000100629	CEP128	protein_coding	4	10	11	25	1.01679	Yes
ENSG00000100632	ERH	protein_coding	2	12	4	18	0.732091	No
ENSG00000100644	HIF1A	protein_coding	15	53	32	100	4.06717	Yes
ENSG00000100647	SUSD6	protein_coding	1	1	2	4	0.162687	No
ENSG00000100650	SRSF5	protein_coding	0	20	12	32	1.30149	Yes
ENSG00000100664	EIF5	protein_coding	11	49	21	81	3.29441	Yes
ENSG00000100665	SERPINA4	protein_coding	0	3	0	3	0.122015	No
ENSG00000100697	DICER1	protein_coding	0	11	1	12	0.48806	No
ENSG00000100711	ZFYVE21	protein_coding	1	1	0	2	0.0813434	No
ENSG00000100714	MTHFD1	protein_coding	3	11	2	16	0.650747	No
ENSG00000100722	ZC3H14	protein_coding	4	15	10	29	1.17948	Yes
ENSG00000100726	TELO2	protein_coding	2	1	1	4	0.162687	No
ENSG00000100731	PCNX1	protein_coding	10	21	18	49	1.99291	Yes
ENSG00000100744	GSKIP	protein_coding	0	1	0	1	0.0406717	No
ENSG00000100749	VRK1	protein_coding	2	6	11	19	0.772762	No
ENSG00000100764	PSMC1	protein_coding	4	6	8	18	0.732091	No
ENSG00000100796	PPP4R3A	protein_coding	7	24	10	41	1.66754	Yes
ENSG00000100802	C14orf93	protein_coding	0	2	0	2	0.0813434	No
ENSG00000100804	PSMB5	protein_coding	0	3	4	7	0.284702	No
ENSG00000100811	YY1	protein_coding	2	14	10	26	1.05746	Yes
ENSG00000100813	ACIN1	protein_coding	6	33	11	50	2.03359	Yes
ENSG00000100814	CCNB1IP1	protein_coding	1	11	11	23	0.935449	No
ENSG00000100815	TRIP11	protein_coding	2	21	12	35	1.42351	Yes
ENSG00000100823	APEX1	protein_coding	2	10	17	29	1.17948	Yes
ENSG00000100836	PABPN1	protein_coding	4	9	6	19	0.772762	No
ENSG00000100852	ARHGAP5	protein_coding	135	586	447	1168	47.5046	Yes
ENSG00000100865	CINP	protein_coding	0	2	1	3	0.122015	No
ENSG00000100883	SRP54	protein_coding	2	12	4	18	0.732091	No
ENSG00000100888	CHD8	protein_coding	6	13	14	33	1.34217	Yes
ENSG00000100889	PCK2	protein_coding	9	13	5	27	1.09814	Yes
ENSG00000100890	PRORP	protein_coding	4	2	7	13	0.528732	No
ENSG00000100897	DCAF11	protein_coding	1	2	2	5	0.203359	No
ENSG00000100902	PSMA6	protein_coding	2	10	4	16	0.650747	No
ENSG00000100906	NFKBIA	protein_coding	1	10	3	14	0.569404	No
ENSG00000100908	EMC9	protein_coding	1	0	0	1	0.0406717	No
ENSG00000100911	PSME2	protein_coding	0	0	4	4	0.162687	No
ENSG00000100916	BRMS1L	protein_coding	1	2	2	5	0.203359	No
ENSG00000100926	TM9SF1	protein_coding	0	4	2	6	0.24403	No
ENSG00000100934	SEC23A	protein_coding	12	31	23	66	2.68433	Yes
ENSG00000100938	GMPR2	protein_coding	1	6	5	12	0.48806	No
ENSG00000100941	PNN	protein_coding	5	20	10	35	1.42351	Yes
ENSG00000100949	RABGGTA	protein_coding	0	2	0	2	0.0813434	No
ENSG00000100979	PLTP	protein_coding	1	3	2	6	0.24403	No
ENSG00000100982	PCIF1	protein_coding	4	7	2	13	0.528732	No
ENSG00000100983	GSS	protein_coding	1	9	3	13	0.528732	No
ENSG00000100991	TRPC4AP	protein_coding	6	19	17	42	1.70821	Yes
ENSG00000100994	PYGB	protein_coding	3	15	9	27	1.09814	Yes
ENSG00000100997	ABHD12	protein_coding	7	21	5	33	1.34217	Yes
ENSG00000101003	GINS1	protein_coding	3	9	4	16	0.650747	No
ENSG00000101004	NINL	protein_coding	12	38	27	77	3.13172	Yes
ENSG00000101019	UQCC1	protein_coding	6	12	10	28	1.13881	Yes
ENSG00000101040	ZMYND8	protein_coding	14	43	20	77	3.13172	Yes
ENSG00000101052	IFT52	protein_coding	0	3	1	4	0.162687	No
ENSG00000101057	MYBL2	protein_coding	5	12	11	28	1.13881	Yes
ENSG00000101076	HNF4A	protein_coding	15	32	23	70	2.84702	Yes
ENSG00000101079	NDRG3	protein_coding	1	2	6	9	0.366045	No
ENSG00000101084	RAB5IF	protein_coding	0	2	3	5	0.203359	No
ENSG00000101096	NFATC2	protein_coding	6	17	10	33	1.34217	Yes
ENSG00000101104	PABPC1L	protein_coding	5	11	3	19	0.772762	No
ENSG00000101109	STK4	protein_coding	8	16	14	38	1.54552	Yes
ENSG00000101115	SALL4	protein_coding	5	2	4	11	0.447389	No
ENSG00000101126	ADNP	protein_coding	6	33	15	54	2.19627	Yes
ENSG00000101132	PFDN4	protein_coding	0	1	4	5	0.203359	No
ENSG00000101138	CSTF1	protein_coding	2	6	8	16	0.650747	No
ENSG00000101146	RAE1	protein_coding	2	12	2	16	0.650747	No
ENSG00000101150	TPD52L2	protein_coding	7	11	3	21	0.854106	No
ENSG00000101152	DNAJC5	protein_coding	1	12	6	19	0.772762	No
ENSG00000101158	NELFCD	protein_coding	3	11	10	24	0.976121	No
ENSG00000101160	CTSZ	protein_coding	2	10	5	17	0.691419	No
ENSG00000101161	PRPF6	protein_coding	3	17	4	24	0.976121	No
ENSG00000101166	PRELID3B	protein_coding	2	5	8	15	0.610076	No
ENSG00000101181	MTG2	protein_coding	0	5	3	8	0.325374	No
ENSG00000101182	PSMA7	protein_coding	6	19	7	32	1.30149	Yes
ENSG00000101189	MRGBP	protein_coding	0	2	3	5	0.203359	No
ENSG00000101190	TCFL5	protein_coding	1	1	1	3	0.122015	No
ENSG00000101191	DIDO1	protein_coding	7	17	13	37	1.50485	Yes
ENSG00000101193	GID8	protein_coding	1	8	5	14	0.569404	No
ENSG00000101194	SLC17A9	protein_coding	2	2	0	4	0.162687	No
ENSG00000101199	ARFGAP1	protein_coding	2	6	2	10	0.406717	No
ENSG00000101216	GMEB2	protein_coding	1	4	3	8	0.325374	No
ENSG00000101220	C20orf27	protein_coding	0	1	2	3	0.122015	No
ENSG00000101224	CDC25B	protein_coding	3	1	6	10	0.406717	No
ENSG00000101230	ISM1	protein_coding	0	0	4	4	0.162687	No
ENSG00000101236	RNF24	protein_coding	3	7	8	18	0.732091	No
ENSG00000101246	ARFRP1	protein_coding	1	2	0	3	0.122015	No
ENSG00000101247	NDUFAF5	protein_coding	1	10	5	16	0.650747	No
ENSG00000101255	TRIB3	protein_coding	7	16	13	36	1.46418	Yes
ENSG00000101266	CSNK2A1	protein_coding	11	41	19	71	2.88769	Yes
ENSG00000101290	CDS2	protein_coding	4	19	6	29	1.17948	Yes
ENSG00000101294	HM13	protein_coding	8	17	20	45	1.83023	Yes
ENSG00000101310	SEC23B	protein_coding	5	18	14	37	1.50485	Yes
ENSG00000101311	FERMT1	protein_coding	2	1	4	7	0.284702	No
ENSG00000101333	PLCB4	protein_coding	1	0	0	1	0.0406717	No
ENSG00000101337	TM9SF4	protein_coding	9	22	15	46	1.8709	Yes
ENSG00000101343	CRNKL1	protein_coding	4	9	4	17	0.691419	No
ENSG00000101346	POFUT1	protein_coding	4	22	6	32	1.30149	Yes
ENSG00000101347	SAMHD1	protein_coding	0	1	4	5	0.203359	No
ENSG00000101349	PAK5	protein_coding	3	7	6	16	0.650747	No
ENSG00000101350	KIF3B	protein_coding	3	20	13	36	1.46418	Yes
ENSG00000101353	MROH8	protein_coding	2	0	1	3	0.122015	No
ENSG00000101361	NOP56	protein_coding	5	24	20	49	1.99291	Yes
ENSG00000101363	MANBAL	protein_coding	3	5	4	12	0.48806	No
ENSG00000101365	IDH3B	protein_coding	5	6	1	12	0.48806	No
ENSG00000101367	MAPRE1	protein_coding	5	35	26	66	2.68433	Yes
ENSG00000101384	JAG1	protein_coding	18	55	46	119	4.83993	Yes
ENSG00000101391	CDK5RAP1	protein_coding	7	9	6	22	0.894778	No
ENSG00000101400	SNTA1	protein_coding	0	1	0	1	0.0406717	No
ENSG00000101407	TTI1	protein_coding	3	16	10	29	1.17948	Yes
ENSG00000101412	E2F1	protein_coding	4	8	4	16	0.650747	No
ENSG00000101413	RPRD1B	protein_coding	3	16	9	28	1.13881	Yes
ENSG00000101417	PXMP4	protein_coding	1	5	3	9	0.366045	No
ENSG00000101421	CHMP4B	protein_coding	4	8	10	22	0.894778	No
ENSG00000101439	CST3	protein_coding	3	3	9	15	0.610076	No
ENSG00000101442	ACTR5	protein_coding	0	3	0	3	0.122015	No
ENSG00000101444	AHCY	protein_coding	9	13	15	37	1.50485	Yes
ENSG00000101447	FAM83D	protein_coding	3	6	2	11	0.447389	No
ENSG00000101452	DHX35	protein_coding	3	4	9	16	0.650747	No
ENSG00000101457	DNTTIP1	protein_coding	0	1	2	3	0.122015	No
ENSG00000101464	PIGU	protein_coding	4	13	7	24	0.976121	No
ENSG00000101473	ACOT8	protein_coding	0	4	0	4	0.162687	No
ENSG00000101474	APMAP	protein_coding	3	0	5	8	0.325374	No
ENSG00000101493	ZNF516	protein_coding	9	37	20	66	2.68433	Yes
ENSG00000101544	ADNP2	protein_coding	3	13	11	27	1.09814	Yes
ENSG00000101546	RBFA	protein_coding	3	4	4	11	0.447389	No
ENSG00000101557	USP14	protein_coding	7	23	29	59	2.39963	Yes
ENSG00000101558	VAPA	protein_coding	9	50	24	83	3.37575	Yes
ENSG00000101574	METTL4	protein_coding	0	6	5	11	0.447389	No
ENSG00000101577	LPIN2	protein_coding	12	24	14	50	2.03359	Yes
ENSG00000101596	SMCHD1	protein_coding	8	64	43	115	4.67725	Yes
ENSG00000101605	MYOM1	protein_coding	0	6	1	7	0.284702	No
ENSG00000101608	MYL12A	protein_coding	16	18	18	52	2.11493	Yes
ENSG00000101624	CEP76	protein_coding	2	8	9	19	0.772762	No
ENSG00000101638	ST8SIA5	protein_coding	0	1	1	2	0.0813434	No
ENSG00000101639	CEP192	protein_coding	26	50	23	99	4.0265	Yes
ENSG00000101654	RNMT	protein_coding	6	23	17	46	1.8709	Yes
ENSG00000101665	SMAD7	protein_coding	7	9	6	22	0.894778	No
ENSG00000101670	LIPG	protein_coding	3	3	2	8	0.325374	No
ENSG00000101695	RNF125	protein_coding	0	1	0	1	0.0406717	No
ENSG00000101745	ANKRD12	protein_coding	4	18	9	31	1.26082	Yes
ENSG00000101746	NOL4	protein_coding	1	0	0	1	0.0406717	No
ENSG00000101751	POLI	protein_coding	2	1	2	5	0.203359	No
ENSG00000101752	MIB1	protein_coding	8	42	20	70	2.84702	Yes
ENSG00000101773	RBBP8	protein_coding	3	20	11	34	1.38284	Yes
ENSG00000101782	RIOK3	protein_coding	2	11	11	24	0.976121	No
ENSG00000101811	CSTF2	protein_coding	0	2	3	5	0.203359	No
ENSG00000101843	PSMD10	protein_coding	0	0	1	1	0.0406717	No
ENSG00000101844	ATG4A	protein_coding	4	2	0	6	0.24403	No
ENSG00000101846	STS	protein_coding	4	29	9	42	1.70821	Yes
ENSG00000101849	TBL1X	protein_coding	13	54	26	93	3.78247	Yes
ENSG00000101850	GPR143	protein_coding	0	1	1	2	0.0813434	No
ENSG00000101856	PGRMC1	protein_coding	4	12	8	24	0.976121	No
ENSG00000101868	POLA1	protein_coding	0	23	22	45	1.83023	Yes
ENSG00000101871	MID1	protein_coding	1	12	11	24	0.976121	No
ENSG00000101882	NKAP	protein_coding	0	1	0	1	0.0406717	No
ENSG00000101888	NXT2	protein_coding	1	2	1	4	0.162687	No
ENSG00000101898	MCTS2P	protein_coding	1	1	1	3	0.122015	No
ENSG00000101901	ALG13	protein_coding	3	10	4	17	0.691419	No
ENSG00000101928	MOSPD1	protein_coding	2	4	8	14	0.569404	No
ENSG00000101935	AMMECR1	protein_coding	1	9	9	19	0.772762	No
ENSG00000101940	WDR13	protein_coding	0	4	3	7	0.284702	No
ENSG00000101945	SUV39H1	protein_coding	0	6	3	9	0.366045	No
ENSG00000101966	XIAP	protein_coding	2	7	5	14	0.569404	No
ENSG00000101972	STAG2	protein_coding	10	27	14	51	2.07426	Yes
ENSG00000101997	CCDC22	protein_coding	0	0	2	2	0.0813434	No
ENSG00000102003	SYP	protein_coding	0	2	0	2	0.0813434	No
ENSG00000102024	PLS3	protein_coding	4	24	13	41	1.66754	Yes
ENSG00000102030	NAA10	protein_coding	1	1	1	3	0.122015	No
ENSG00000102034	ELF4	protein_coding	1	6	1	8	0.325374	No
ENSG00000102038	SMARCA1	protein_coding	11	49	43	103	4.18919	Yes
ENSG00000102048	ASB9	protein_coding	1	0	0	1	0.0406717	No
ENSG00000102054	RBBP7	protein_coding	8	12	6	26	1.05746	Yes
ENSG00000102078	SLC25A14	protein_coding	1	0	3	4	0.162687	No
ENSG00000102081	FMR1	protein_coding	3	11	7	21	0.854106	No
ENSG00000102096	PIM2	protein_coding	2	0	2	4	0.162687	No
ENSG00000102098	SCML2	protein_coding	3	9	3	15	0.610076	No
ENSG00000102100	SLC35A2	protein_coding	2	0	6	8	0.325374	No
ENSG00000102103	PQBP1	protein_coding	1	7	10	18	0.732091	No
ENSG00000102119	EMD	protein_coding	0	2	0	2	0.0813434	No
ENSG00000102128	RAB40AL	protein_coding	1	0	0	1	0.0406717	No
ENSG00000102144	PGK1	protein_coding	2	22	3	27	1.09814	Yes
ENSG00000102158	MAGT1	protein_coding	2	6	5	13	0.528732	No
ENSG00000102172	SMS	protein_coding	2	3	4	9	0.366045	No
ENSG00000102174	PHEX	protein_coding	0	2	1	3	0.122015	No
ENSG00000102178	UBL4A	protein_coding	1	0	0	1	0.0406717	No
ENSG00000102181	CD99L2	protein_coding	3	4	0	7	0.284702	No
ENSG00000102189	EEA1	protein_coding	6	34	29	69	2.80635	Yes
ENSG00000102218	RP2	protein_coding	0	3	3	6	0.24403	No
ENSG00000102221	JADE3	protein_coding	7	9	3	19	0.772762	No
ENSG00000102225	CDK16	protein_coding	1	5	5	11	0.447389	No
ENSG00000102226	USP11	protein_coding	4	4	5	13	0.528732	No
ENSG00000102241	HTATSF1	protein_coding	1	1	3	5	0.203359	No
ENSG00000102302	FGD1	protein_coding	0	1	0	1	0.0406717	No
ENSG00000102309	PIN4	protein_coding	3	7	13	23	0.935449	No
ENSG00000102312	PORCN	protein_coding	0	0	1	1	0.0406717	No
ENSG00000102316	MAGED2	protein_coding	2	2	4	8	0.325374	No
ENSG00000102317	RBM3	protein_coding	13	31	28	72	2.92836	Yes
ENSG00000102362	SYTL4	protein_coding	0	0	1	1	0.0406717	No
ENSG00000102384	CENPI	protein_coding	4	6	5	15	0.610076	No
ENSG00000102387	TAF7L	protein_coding	1	0	0	1	0.0406717	No
ENSG00000102393	GLA	protein_coding	0	3	2	5	0.203359	No
ENSG00000102401	ARMCX3	protein_coding	2	3	2	7	0.284702	No
ENSG00000102445	RUBCNL	protein_coding	1	7	2	10	0.406717	No
ENSG00000102471	NDFIP2	protein_coding	2	8	18	28	1.13881	Yes
ENSG00000102524	TNFSF13B	protein_coding	0	0	2	2	0.0813434	No
ENSG00000102531	FNDC3A	protein_coding	13	42	39	94	3.82314	Yes
ENSG00000102543	CDADC1	protein_coding	0	5	0	5	0.203359	No
ENSG00000102547	CAB39L	protein_coding	0	2	1	3	0.122015	No
ENSG00000102554	KLF5	protein_coding	0	15	4	19	0.772762	No
ENSG00000102572	STK24	protein_coding	13	25	21	59	2.39963	Yes
ENSG00000102580	DNAJC3	protein_coding	0	9	11	20	0.813434	No
ENSG00000102595	UGGT2	protein_coding	7	26	13	46	1.8709	Yes
ENSG00000102606	ARHGEF7	protein_coding	3	8	11	22	0.894778	No
ENSG00000102699	PARP4	protein_coding	5	13	9	27	1.09814	Yes
ENSG00000102710	SUPT20H	protein_coding	5	18	14	37	1.50485	Yes
ENSG00000102738	MRPS31	protein_coding	0	3	0	3	0.122015	No
ENSG00000102743	SLC25A15	protein_coding	0	5	1	6	0.24403	No
ENSG00000102753	KPNA3	protein_coding	7	19	15	41	1.66754	Yes
ENSG00000102763	VWA8	protein_coding	8	42	14	64	2.60299	Yes
ENSG00000102780	DGKH	protein_coding	3	16	11	30	1.22015	Yes
ENSG00000102781	KATNAL1	protein_coding	1	8	7	16	0.650747	No
ENSG00000102786	INTS6	protein_coding	9	21	17	47	1.91157	Yes
ENSG00000102804	TSC22D1	protein_coding	11	20	24	55	2.23694	Yes
ENSG00000102805	CLN5	protein_coding	0	2	2	4	0.162687	No
ENSG00000102858	MGRN1	protein_coding	5	3	2	10	0.406717	No
ENSG00000102870	ZNF629	protein_coding	1	4	4	9	0.366045	No
ENSG00000102871	TRADD	protein_coding	0	2	0	2	0.0813434	No
ENSG00000102882	MAPK3	protein_coding	0	3	0	3	0.122015	No
ENSG00000102893	PHKB	protein_coding	6	22	10	38	1.54552	Yes
ENSG00000102897	LYRM1	protein_coding	3	4	5	12	0.48806	No
ENSG00000102898	NUTF2	protein_coding	4	11	2	17	0.691419	No
ENSG00000102900	NUP93	protein_coding	4	15	7	26	1.05746	Yes
ENSG00000102901	CENPT	protein_coding	1	2	1	4	0.162687	No
ENSG00000102908	NFAT5	protein_coding	15	39	29	83	3.37575	Yes
ENSG00000102910	LONP2	protein_coding	5	12	4	21	0.854106	No
ENSG00000102921	N4BP1	protein_coding	4	11	5	20	0.813434	No
ENSG00000102931	ARL2BP	protein_coding	1	2	1	4	0.162687	No
ENSG00000102967	DHODH	protein_coding	0	2	1	3	0.122015	No
ENSG00000102974	CTCF	protein_coding	3	15	14	32	1.30149	Yes
ENSG00000102977	ACD	protein_coding	0	0	1	1	0.0406717	No
ENSG00000102978	POLR2C	protein_coding	0	5	7	12	0.48806	No
ENSG00000102984	ZNF821	protein_coding	0	0	1	1	0.0406717	No
ENSG00000102996	MMP15	protein_coding	1	1	3	5	0.203359	No
ENSG00000103005	USB1	protein_coding	0	3	0	3	0.122015	No
ENSG00000103018	CYB5B	protein_coding	7	20	14	41	1.66754	Yes
ENSG00000103034	NDRG4	protein_coding	3	1	1	5	0.203359	No
ENSG00000103035	PSMD7	protein_coding	4	22	16	42	1.70821	Yes
ENSG00000103037	SETD6	protein_coding	1	2	1	4	0.162687	No
ENSG00000103042	SLC38A7	protein_coding	2	1	4	7	0.284702	No
ENSG00000103043	VAC14	protein_coding	4	6	12	22	0.894778	No
ENSG00000103047	TANGO6	protein_coding	1	8	2	11	0.447389	No
ENSG00000103051	COG4	protein_coding	4	9	1	14	0.569404	No
ENSG00000103061	SLC7A6OS	protein_coding	1	2	3	6	0.24403	No
ENSG00000103064	SLC7A6	protein_coding	4	12	5	21	0.854106	No
ENSG00000103066	PLA2G15	protein_coding	0	0	1	1	0.0406717	No
ENSG00000103067	ESRP2	protein_coding	0	4	2	6	0.24403	No
ENSG00000103091	WDR59	protein_coding	6	16	12	34	1.38284	Yes
ENSG00000103111	MON1B	protein_coding	4	0	0	4	0.162687	No
ENSG00000103126	AXIN1	protein_coding	0	1	5	6	0.24403	No
[truncated: 13,166 more rows]

## Sheet: Chimeric level of Danio gene
# Table S6. Expression and chimeric level of genes from human and zebrafish in mixed RNA library
# Chimeric reads counts are merged together for 3 replicates and estimated the chimeric level by CPM with normalization of viral depth
# Chimeric genes are determined by CPM >= 1
GeneID_Danio	GeneName_Danio	GeneType_Danio	Mixture-rep1_ChimericReadsCount_Danio	Mixture-rep2_ChimericReadsCount_Danio	Mixture-rep3_ChimericReadsCount_Danio	SumReadsCounts_Danio	CPM_ChimericLevel_Danio	ChimericGenes_Danio
ENSDARG00000000001	slc35a5	protein_coding	0	0	1	1	0.0406717	No
ENSDARG00000000018	nrf1	protein_coding	3	6	1	10	0.406717	No
ENSDARG00000000019	ube2h	protein_coding	2	2	3	7	0.284702	No
ENSDARG00000000068	slc9a3r1a	protein_coding	0	2	3	5	0.203359	No
ENSDARG00000000069	dap	protein_coding	0	0	2	2	0.0813434	No
ENSDARG00000000086	itsn1	protein_coding	0	4	7	11	0.447389	No
ENSDARG00000000103	myh10	protein_coding	2	7	5	14	0.569404	No
ENSDARG00000000142	tmem267	protein_coding	1	1	0	2	0.0813434	No
ENSDARG00000000151	thraa	protein_coding	0	5	1	6	0.24403	No
ENSDARG00000000183	ptpn4b	protein_coding	5	7	1	13	0.528732	No
ENSDARG00000000189	sema6e	protein_coding	0	2	3	5	0.203359	No
ENSDARG00000000229	usp49	protein_coding	0	1	1	2	0.0813434	No
ENSDARG00000000324	dcaf8	protein_coding	0	1	0	1	0.0406717	No
ENSDARG00000000394	matr3l1.1	protein_coding	0	11	3	14	0.569404	No
ENSDARG00000000423	si:ch73-314g15.3	protein_coding	0	1	2	3	0.122015	No
ENSDARG00000000442	slc39a13	protein_coding	1	11	6	18	0.732091	No
ENSDARG00000000476	pms1	protein_coding	0	2	0	2	0.0813434	No
ENSDARG00000000489	upf3b	protein_coding	0	1	0	1	0.0406717	No
ENSDARG00000000529	ofd1	protein_coding	1	3	1	5	0.203359	No
ENSDARG00000000540	asdurf	protein_coding	0	0	4	4	0.162687	No
ENSDARG00000000542	gtf2e1	protein_coding	1	1	4	6	0.24403	No
ENSDARG00000000551	slc1a4	protein_coding	0	0	1	1	0.0406717	No
ENSDARG00000000568	ell	protein_coding	1	2	4	7	0.284702	No
ENSDARG00000000588	grasp	protein_coding	1	3	3	7	0.284702	No
ENSDARG00000000631	ptpn4a	protein_coding	4	6	4	14	0.569404	No
ENSDARG00000000729	daxx	protein_coding	5	8	4	17	0.691419	No
ENSDARG00000000730	slc6a22.1	protein_coding	1	2	1	4	0.162687	No
ENSDARG00000000747	lcmt2	protein_coding	0	3	0	3	0.122015	No
ENSDARG00000000760	znf511	protein_coding	0	1	0	1	0.0406717	No
ENSDARG00000000779	scfd1	protein_coding	0	3	1	4	0.162687	No
ENSDARG00000000796	nr4a1	protein_coding	0	1	0	1	0.0406717	No
ENSDARG00000000830	telo2	protein_coding	0	3	0	3	0.122015	No
ENSDARG00000000837	snx9a	protein_coding	2	4	4	10	0.406717	No
ENSDARG00000000853	dstyk	protein_coding	3	3	3	9	0.366045	No
ENSDARG00000000857	mapk14a	protein_coding	4	2	4	10	0.406717	No
ENSDARG00000000861	scrib	protein_coding	0	4	8	12	0.48806	No
ENSDARG00000000887	zgc:56699	protein_coding	10	15	12	37	1.50485	Yes
ENSDARG00000000906	skap2	protein_coding	1	3	0	4	0.162687	No
ENSDARG00000000966	ncor2	protein_coding	1	3	16	20	0.813434	No
ENSDARG00000001014	myh9b	protein_coding	1	7	7	15	0.610076	No
ENSDARG00000001015	znf384l	protein_coding	0	0	1	1	0.0406717	No
ENSDARG00000001057	bysl	protein_coding	0	3	1	4	0.162687	No
ENSDARG00000001127	slc17a6a	protein_coding	0	0	2	2	0.0813434	No
ENSDARG00000001129	dicer1	protein_coding	1	7	8	16	0.650747	No
ENSDARG00000001162	matr3l1.1	protein_coding	2	7	4	13	0.528732	No
ENSDARG00000001210	arl14ep	protein_coding	1	0	1	2	0.0813434	No
ENSDARG00000001220	mycbp2	protein_coding	4	8	1	13	0.528732	No
ENSDARG00000001241	puf60b	protein_coding	1	5	8	14	0.569404	No
ENSDARG00000001244	srrm1	protein_coding	4	11	8	23	0.935449	No
ENSDARG00000001249	pcgf1	protein_coding	0	1	2	3	0.122015	No
ENSDARG00000001313	g2e3	protein_coding	2	10	3	15	0.610076	No
ENSDARG00000001442	inppl1b	protein_coding	0	1	0	1	0.0406717	No
ENSDARG00000001447	mier1b	protein_coding	1	3	0	4	0.162687	No
ENSDARG00000001452	adam8a	protein_coding	2	2	1	5	0.203359	No
ENSDARG00000001470	mhc1zea	protein_coding	0	0	2	2	0.0813434	No
ENSDARG00000001557	tomm34	protein_coding	2	2	1	5	0.203359	No
ENSDARG00000001558	kifc1	protein_coding	3	7	6	16	0.650747	No
ENSDARG00000001578	echs1	protein_coding	1	0	3	4	0.162687	No
ENSDARG00000001621	nfyal	protein_coding	0	2	4	6	0.24403	No
ENSDARG00000001676	gpm6bb	protein_coding	1	1	0	2	0.0813434	No
ENSDARG00000001729	strn3	protein_coding	4	7	2	13	0.528732	No
ENSDARG00000001734	fkbp8	protein_coding	0	0	1	1	0.0406717	No
ENSDARG00000001754	noc2l	protein_coding	1	3	0	4	0.162687	No
ENSDARG00000001767	slc29a2	protein_coding	0	4	4	8	0.325374	No
ENSDARG00000001769	ptpra	protein_coding	2	10	2	14	0.569404	No
ENSDARG00000001776	stim2b	protein_coding	0	0	1	1	0.0406717	No
ENSDARG00000001777	nup155	protein_coding	2	4	2	8	0.325374	No
ENSDARG00000001788	atp5po	protein_coding	0	2	0	2	0.0813434	No
ENSDARG00000001804	zgc:112148	protein_coding	0	1	0	1	0.0406717	No
ENSDARG00000001829	zgc:112982	protein_coding	0	2	2	4	0.162687	No
ENSDARG00000001857	aff4	protein_coding	0	10	10	20	0.813434	No
ENSDARG00000001873	phgdh	protein_coding	0	0	2	2	0.0813434	No
ENSDARG00000001879	nav2b	protein_coding	0	2	0	2	0.0813434	No
ENSDARG00000001880	stx3a	protein_coding	2	0	4	6	0.24403	No
ENSDARG00000001888	ppm1ba	protein_coding	2	1	0	3	0.122015	No
ENSDARG00000001890	stt3b	protein_coding	1	10	5	16	0.650747	No
ENSDARG00000001897	man2b1	protein_coding	3	3	2	8	0.325374	No
ENSDARG00000001929	pink1	protein_coding	0	2	0	2	0.0813434	No
ENSDARG00000001930	klhl15	protein_coding	0	1	1	2	0.0813434	No
ENSDARG00000001939	b3gat3	protein_coding	1	1	5	7	0.284702	No
ENSDARG00000001940	dnajc1	protein_coding	0	11	7	18	0.732091	No
ENSDARG00000001968	dock5	protein_coding	0	2	3	5	0.203359	No
ENSDARG00000001969	txlng	protein_coding	2	5	5	12	0.48806	No
ENSDARG00000001976	fkbp16	protein_coding	0	0	1	1	0.0406717	No
ENSDARG00000002002	lmcd1	protein_coding	0	0	1	1	0.0406717	No
ENSDARG00000002006	rxrbb	protein_coding	0	1	1	2	0.0813434	No
ENSDARG00000002013	grb10a	protein_coding	0	1	2	3	0.122015	No
ENSDARG00000002016	ppil2	protein_coding	0	6	8	14	0.569404	No
ENSDARG00000002020	rictorb	protein_coding	0	2	1	3	0.122015	No
ENSDARG00000002021	pygb	protein_coding	0	5	1	6	0.24403	No
ENSDARG00000002031	tox4a	protein_coding	0	0	4	4	0.162687	No
ENSDARG00000002077	mnat1	protein_coding	1	3	1	5	0.203359	No
ENSDARG00000002082	csnk2a1	protein_coding	2	7	9	18	0.732091	No
ENSDARG00000002127	stam	protein_coding	0	5	12	17	0.691419	No
ENSDARG00000002128	cwf19l1	protein_coding	1	0	4	5	0.203359	No
ENSDARG00000002167	cacnb1	protein_coding	0	0	1	1	0.0406717	No
ENSDARG00000002168	tra2b	protein_coding	0	2	1	3	0.122015	No
ENSDARG00000002184	igbp1	protein_coding	4	4	7	15	0.610076	No
ENSDARG00000002190	chmp2bb	protein_coding	0	5	3	8	0.325374	No
ENSDARG00000002197	pygl	protein_coding	1	11	4	16	0.650747	No
ENSDARG00000002210	stk25a	protein_coding	0	1	0	1	0.0406717	No
ENSDARG00000002213	invs	protein_coding	0	0	1	1	0.0406717	No
ENSDARG00000002215	rtca	protein_coding	0	3	1	4	0.162687	No
ENSDARG00000002220	C5H9orf78	protein_coding	0	2	2	4	0.162687	No
ENSDARG00000002264	mrpl41	protein_coding	0	2	0	2	0.0813434	No
ENSDARG00000002267	dcaf13	protein_coding	2	2	2	6	0.24403	No
ENSDARG00000002271	zfand5b	protein_coding	7	26	11	44	1.78956	Yes
ENSDARG00000002285	mcoln1a	protein_coding	0	5	4	9	0.366045	No
ENSDARG00000002298	ankrd22	protein_coding	0	0	1	1	0.0406717	No
ENSDARG00000002304	gins2	protein_coding	0	2	3	5	0.203359	No
ENSDARG00000002305	me3	protein_coding	1	11	3	15	0.610076	No
ENSDARG00000002330	lhx8a	protein_coding	3	1	1	5	0.203359	No
ENSDARG00000002332	frmd6	protein_coding	1	5	1	7	0.284702	No
ENSDARG00000002333	fam102bb	protein_coding	0	1	1	2	0.0813434	No
ENSDARG00000002339	sgf29	protein_coding	3	3	2	8	0.325374	No
ENSDARG00000002344	tubb4b	protein_coding	4	19	18	41	1.66754	Yes
ENSDARG00000002347	cyp11a1	protein_coding	0	6	9	15	0.610076	No
ENSDARG00000002355	shpk	protein_coding	0	1	0	1	0.0406717	No
ENSDARG00000002362	ubald1a	protein_coding	0	1	1	2	0.0813434	No
ENSDARG00000002365	cers5	protein_coding	1	1	4	6	0.24403	No
ENSDARG00000002369	UBB	protein_coding	7	8	15	30	1.22015	Yes
ENSDARG00000002377	mief2	protein_coding	0	5	4	9	0.366045	No
ENSDARG00000002385	atm	protein_coding	1	6	1	8	0.325374	No
ENSDARG00000002396	cry-dash	protein_coding	1	4	2	7	0.284702	No
ENSDARG00000002401	gale	protein_coding	0	2	3	5	0.203359	No
ENSDARG00000002402	ercc3	protein_coding	0	1	0	1	0.0406717	No
ENSDARG00000002403	nusap1	protein_coding	4	6	7	17	0.691419	No
ENSDARG00000002463	arhgef37	protein_coding	0	4	1	5	0.203359	No
ENSDARG00000002467	rdh14b	protein_coding	0	2	0	2	0.0813434	No
ENSDARG00000002479	ercc6l	protein_coding	0	16	5	21	0.854106	No
ENSDARG00000002487	noc3l	protein_coding	1	2	0	3	0.122015	No
ENSDARG00000002494	itgb6	protein_coding	1	5	4	10	0.406717	No
ENSDARG00000002506	C7H16orf87	protein_coding	0	2	4	6	0.24403	No
ENSDARG00000002523	hsdl2	protein_coding	0	3	1	4	0.162687	No
ENSDARG00000002536	tm9sf4	protein_coding	0	2	7	9	0.366045	No
ENSDARG00000002538	smu1a	protein_coding	1	7	3	11	0.447389	No
ENSDARG00000002546	rundc3ab	protein_coding	0	2	1	3	0.122015	No
ENSDARG00000002549	eif3eb	protein_coding	0	0	1	1	0.0406717	No
ENSDARG00000002552	mapkapk2a	protein_coding	3	13	4	20	0.813434	No
ENSDARG00000002571	tmod2	protein_coding	1	5	0	6	0.24403	No
ENSDARG00000002591	ruvbl1	protein_coding	1	7	5	13	0.528732	No
ENSDARG00000002597	pabpc1l	protein_coding	3	14	5	22	0.894778	No
ENSDARG00000002613	rpa3	protein_coding	1	0	0	1	0.0406717	No
ENSDARG00000002632	anxa11b	protein_coding	0	1	0	1	0.0406717	No
ENSDARG00000002642	sh3gl1b	protein_coding	0	1	1	2	0.0813434	No
ENSDARG00000002656	stxbp5a	protein_coding	0	2	2	4	0.162687	No
ENSDARG00000002659	mapre1b	protein_coding	5	13	9	27	1.09814	Yes
ENSDARG00000002663	optn	protein_coding	0	0	4	4	0.162687	No
ENSDARG00000002670	ATG14	protein_coding	0	5	0	5	0.203359	No
ENSDARG00000002682	tbcela	protein_coding	0	1	0	1	0.0406717	No
ENSDARG00000002685	fam113	protein_coding	2	0	0	2	0.0813434	No
ENSDARG00000002710	ncl	protein_coding	13	30	25	68	2.76568	Yes
ENSDARG00000002720	utp15	protein_coding	0	3	1	4	0.162687	No
ENSDARG00000002731	sdc2	protein_coding	0	1	3	4	0.162687	No
ENSDARG00000002745	tdh	protein_coding	1	4	2	7	0.284702	No
ENSDARG00000002748	sema6d	protein_coding	1	4	0	5	0.203359	No
ENSDARG00000002750	phf20a	protein_coding	0	3	2	5	0.203359	No
ENSDARG00000002758	dedd1	protein_coding	2	0	1	3	0.122015	No
ENSDARG00000002787	tle3a	protein_coding	0	4	3	7	0.284702	No
ENSDARG00000002790	ap2m1a	protein_coding	0	0	2	2	0.0813434	No
ENSDARG00000002791	atp1a1a.1	protein_coding	1	6	9	16	0.650747	No
ENSDARG00000002792	arcn1a	protein_coding	0	6	3	9	0.366045	No
ENSDARG00000002826	cep57l1	protein_coding	0	8	2	10	0.406717	No
ENSDARG00000002830	trmt2a	protein_coding	0	2	1	3	0.122015	No
ENSDARG00000002872	zgc:113210	protein_coding	1	4	0	5	0.203359	No
ENSDARG00000002877	reps1	protein_coding	3	8	3	14	0.569404	No
ENSDARG00000002880	vps50	protein_coding	0	2	0	2	0.0813434	No
ENSDARG00000002894	aven	protein_coding	0	0	1	1	0.0406717	No
ENSDARG00000002909	tjp3	protein_coding	1	17	5	23	0.935449	No
ENSDARG00000002912	adipor1a	protein_coding	0	11	3	14	0.569404	No
ENSDARG00000002916	sec31b	protein_coding	2	3	2	7	0.284702	No
ENSDARG00000002947	abcd3b	protein_coding	0	1	0	1	0.0406717	No
ENSDARG00000002949	ppp6c	protein_coding	0	3	5	8	0.325374	No
ENSDARG00000002967	pdap1b	protein_coding	0	5	1	6	0.24403	No
ENSDARG00000002970	ss18	protein_coding	1	9	1	11	0.447389	No
ENSDARG00000002971	phc1	protein_coding	1	1	0	2	0.0813434	No
ENSDARG00000002991	cep135	protein_coding	0	4	1	5	0.203359	No
ENSDARG00000002994	itpkca	protein_coding	2	2	7	11	0.447389	No
ENSDARG00000003008	prkcea	protein_coding	0	1	0	1	0.0406717	No
ENSDARG00000003017	ube2al	protein_coding	2	4	6	12	0.48806	No
ENSDARG00000003027	scnm1	protein_coding	0	5	0	5	0.203359	No
ENSDARG00000003032	eif4a1b	protein_coding	0	1	2	3	0.122015	No
ENSDARG00000003035	hspa9	protein_coding	10	17	14	41	1.66754	Yes
ENSDARG00000003041	CABZ01111496.1	protein_coding	0	1	0	1	0.0406717	No
ENSDARG00000003058	fgfr1op	protein_coding	0	1	0	1	0.0406717	No
ENSDARG00000003061	cd276	protein_coding	0	1	1	2	0.0813434	No
ENSDARG00000003068	gorasp1a	protein_coding	1	2	0	3	0.122015	No
ENSDARG00000003069	btbd7	protein_coding	1	3	5	9	0.366045	No
ENSDARG00000003084	spire2	protein_coding	0	0	1	1	0.0406717	No
ENSDARG00000003087	ubxn6	protein_coding	1	0	1	2	0.0813434	No
ENSDARG00000003091	oclnb	protein_coding	3	1	4	8	0.325374	No
ENSDARG00000003098	kdm5bb	protein_coding	1	2	4	7	0.284702	No
ENSDARG00000003109	rcan1a	protein_coding	0	3	1	4	0.162687	No
ENSDARG00000003127	zgc:123105	protein_coding	0	2	2	4	0.162687	No
ENSDARG00000003151	skp1	protein_coding	0	5	2	7	0.284702	No
ENSDARG00000003153	nudt21	protein_coding	0	5	2	7	0.284702	No
ENSDARG00000003157	nfkbil1	protein_coding	0	0	1	1	0.0406717	No
ENSDARG00000003167	mlst8	protein_coding	0	0	1	1	0.0406717	No
ENSDARG00000003169	magi1b	protein_coding	2	7	1	10	0.406717	No
ENSDARG00000003175	stx5al	protein_coding	0	1	1	2	0.0813434	No
ENSDARG00000003189	psmd1	protein_coding	1	5	4	10	0.406717	No
ENSDARG00000003193	rassf7b	protein_coding	0	2	0	2	0.0813434	No
ENSDARG00000003197	wdr21	protein_coding	0	4	0	4	0.162687	No
ENSDARG00000003200	foxm1	protein_coding	0	8	7	15	0.610076	No
ENSDARG00000003205	ngly1	protein_coding	0	4	2	6	0.24403	No
ENSDARG00000003213	naa15a	protein_coding	5	12	7	24	0.976121	No
ENSDARG00000003217	urb2	protein_coding	0	7	5	12	0.48806	No
ENSDARG00000003229	gdf9	protein_coding	0	1	2	3	0.122015	No
ENSDARG00000003235	nup88	protein_coding	2	3	1	6	0.24403	No
ENSDARG00000003244	gbp3	protein_coding	0	1	0	1	0.0406717	No
ENSDARG00000003250	pik3cd	protein_coding	1	5	1	7	0.284702	No
ENSDARG00000003251	zbtb22b	protein_coding	0	4	0	4	0.162687	No
ENSDARG00000003269	clcn3	protein_coding	0	1	3	4	0.162687	No
ENSDARG00000003270	dhps	protein_coding	2	2	2	6	0.24403	No
ENSDARG00000003287	wdr12	protein_coding	0	3	2	5	0.203359	No
ENSDARG00000003307	stx16	protein_coding	0	1	3	4	0.162687	No
ENSDARG00000003308	emc2	protein_coding	0	0	2	2	0.0813434	No
ENSDARG00000003311	pank2	protein_coding	0	0	1	1	0.0406717	No
ENSDARG00000003320	fam91a1	protein_coding	1	1	4	6	0.24403	No
ENSDARG00000003328	slf2	protein_coding	0	1	0	1	0.0406717	No
ENSDARG00000003382	cwc25	protein_coding	0	6	0	6	0.24403	No
ENSDARG00000003383	asb8	protein_coding	0	5	3	8	0.325374	No
ENSDARG00000003398	rbpja	protein_coding	1	1	6	8	0.325374	No
ENSDARG00000003421	igf2bp2a	protein_coding	0	2	0	2	0.0813434	No
ENSDARG00000003429	hnrnpdl	protein_coding	0	6	1	7	0.284702	No
ENSDARG00000003446	ippk	protein_coding	1	7	10	18	0.732091	No
ENSDARG00000003449	pde10a	protein_coding	0	1	0	1	0.0406717	No
ENSDARG00000003462	fech	protein_coding	0	3	0	3	0.122015	No
ENSDARG00000003486	ppp1caa	protein_coding	3	5	3	11	0.447389	No
ENSDARG00000003487	nup93	protein_coding	0	2	0	2	0.0813434	No
ENSDARG00000003495	madd	protein_coding	1	0	3	4	0.162687	No
ENSDARG00000003512	anks1b	protein_coding	1	0	0	1	0.0406717	No
ENSDARG00000003519	aprt	protein_coding	0	1	0	1	0.0406717	No
ENSDARG00000003520	tbc1d14	protein_coding	2	3	7	12	0.48806	No
ENSDARG00000003526	psma5	protein_coding	0	3	2	5	0.203359	No
ENSDARG00000003527	mak16	protein_coding	0	1	2	3	0.122015	No
ENSDARG00000003531	tcea1	protein_coding	3	8	3	14	0.569404	No
ENSDARG00000003544	adarb1b	protein_coding	0	0	1	1	0.0406717	No
ENSDARG00000003553	gnrhr2	protein_coding	1	0	0	1	0.0406717	No
ENSDARG00000003564	dohh	protein_coding	0	0	2	2	0.0813434	No
ENSDARG00000003570	hsp90b1	protein_coding	2	43	29	74	3.00971	Yes
ENSDARG00000003573	dctn5	protein_coding	0	0	1	1	0.0406717	No
ENSDARG00000003592	surf1	protein_coding	0	2	0	2	0.0813434	No
ENSDARG00000003599	rpl3	protein_coding	2	8	7	17	0.691419	No
ENSDARG00000003616	arih1	protein_coding	0	10	4	14	0.569404	No
ENSDARG00000003631	clockb	protein_coding	1	3	3	7	0.284702	No
ENSDARG00000003641	tfg	protein_coding	0	0	2	2	0.0813434	No
ENSDARG00000003655	tmem59l	protein_coding	0	0	1	1	0.0406717	No
ENSDARG00000003681	eif5	protein_coding	0	4	0	4	0.162687	No
ENSDARG00000003693	hars	protein_coding	0	4	2	6	0.24403	No
ENSDARG00000003695	vdac3	protein_coding	0	0	3	3	0.122015	No
ENSDARG00000003699	atp7a	protein_coding	3	2	0	5	0.203359	No
ENSDARG00000003701	cldng	protein_coding	9	15	12	36	1.46418	Yes
ENSDARG00000003705	prnprs3	protein_coding	0	0	1	1	0.0406717	No
ENSDARG00000003749	polb	protein_coding	5	3	2	10	0.406717	No
ENSDARG00000003750	pfas	protein_coding	0	6	2	8	0.325374	No
ENSDARG00000003751	lats1	protein_coding	0	7	6	13	0.528732	No
ENSDARG00000003757	cnpy1	protein_coding	0	1	0	1	0.0406717	No
ENSDARG00000003769	tada2b	protein_coding	1	3	1	5	0.203359	No
ENSDARG00000003776	pip4k2aa	protein_coding	2	4	4	10	0.406717	No
ENSDARG00000003789	dennd5b	protein_coding	0	4	2	6	0.24403	No
ENSDARG00000003795	idh2	protein_coding	1	2	2	5	0.203359	No
ENSDARG00000003811	plxnb2a	protein_coding	3	8	9	20	0.813434	No
ENSDARG00000003827	snapc1b	protein_coding	0	2	0	2	0.0813434	No
ENSDARG00000003829	galnt2	protein_coding	1	1	1	3	0.122015	No
ENSDARG00000003835	stom	protein_coding	0	0	2	2	0.0813434	No
ENSDARG00000003845	chm	protein_coding	5	2	1	8	0.325374	No
ENSDARG00000003846	mrpl21	protein_coding	0	0	1	1	0.0406717	No
ENSDARG00000003854	acsl1b	protein_coding	0	7	2	9	0.366045	No
ENSDARG00000003860	cbx3a	protein_coding	4	13	4	21	0.854106	No
ENSDARG00000003866	tm9sf2	protein_coding	0	2	0	2	0.0813434	No
ENSDARG00000003867	cdk20	protein_coding	0	0	2	2	0.0813434	No
ENSDARG00000003869	decr1	protein_coding	0	1	2	3	0.122015	No
ENSDARG00000003872	ccdc102a	protein_coding	2	5	7	14	0.569404	No
ENSDARG00000003899	zdhhc23b	protein_coding	0	1	0	1	0.0406717	No
ENSDARG00000003904	sycp1	protein_coding	0	2	1	3	0.122015	No
ENSDARG00000003910	med13b	protein_coding	0	13	4	17	0.691419	No
ENSDARG00000003920	setb	protein_coding	3	13	9	25	1.01679	Yes
ENSDARG00000003927	cldn12	protein_coding	0	11	3	14	0.569404	No
ENSDARG00000003931	cndp2	protein_coding	2	2	0	4	0.162687	No
ENSDARG00000003938	rpa1	protein_coding	2	4	3	9	0.366045	No
ENSDARG00000003940	mtfr1l	protein_coding	1	1	1	3	0.122015	No
ENSDARG00000003941	rrs1	protein_coding	0	0	4	4	0.162687	No
ENSDARG00000003952	pfn2	protein_coding	14	51	31	96	3.90448	Yes
ENSDARG00000003961	parp3	protein_coding	0	1	0	1	0.0406717	No
ENSDARG00000003968	larp6b	protein_coding	2	10	1	13	0.528732	No
ENSDARG00000003973	chordc1a	protein_coding	0	0	1	1	0.0406717	No
ENSDARG00000003974	spoplb	protein_coding	0	3	2	5	0.203359	No
ENSDARG00000003977	zgc:153896	protein_coding	0	1	0	1	0.0406717	No
ENSDARG00000003984	LTN1	protein_coding	1	9	2	12	0.48806	No
ENSDARG00000004034	arhgdig	protein_coding	0	5	0	5	0.203359	No
ENSDARG00000004037	cog2	protein_coding	1	3	0	4	0.162687	No
ENSDARG00000004046	phf6	protein_coding	0	5	4	9	0.366045	No
ENSDARG00000004055	uhrf1bp1l	protein_coding	0	0	2	2	0.0813434	No
ENSDARG00000004059	galk2	protein_coding	0	1	1	2	0.0813434	No
ENSDARG00000004078	acsl4a	protein_coding	0	2	1	3	0.122015	No
ENSDARG00000004094	acsbg2	protein_coding	0	5	2	7	0.284702	No
ENSDARG00000004114	tti1	protein_coding	0	0	2	2	0.0813434	No
ENSDARG00000004115	mgat4b	protein_coding	1	1	4	6	0.24403	No
ENSDARG00000004131	rttn	protein_coding	0	1	1	2	0.0813434	No
ENSDARG00000004132	usp19	protein_coding	3	6	8	17	0.691419	No
ENSDARG00000004151	rab23	protein_coding	0	1	3	4	0.162687	No
ENSDARG00000004154	orai1b	protein_coding	0	1	0	1	0.0406717	No
ENSDARG00000004160	reep3b	protein_coding	1	1	4	6	0.24403	No
ENSDARG00000004169	stmn1a	protein_coding	1	5	5	11	0.447389	No
ENSDARG00000004171	rabac1	protein_coding	1	0	1	2	0.0813434	No
ENSDARG00000004173	copa	protein_coding	1	12	3	16	0.650747	No
ENSDARG00000004174	cnot1	protein_coding	5	4	12	21	0.854106	No
ENSDARG00000004176	ulk4	protein_coding	0	0	1	1	0.0406717	No
ENSDARG00000004177	fam169ab	protein_coding	0	0	1	1	0.0406717	No
ENSDARG00000004184	nf1b	protein_coding	1	3	0	4	0.162687	No
ENSDARG00000004189	cbx1a	protein_coding	4	12	3	19	0.772762	No
ENSDARG00000004211	ccdc106a	protein_coding	0	2	2	4	0.162687	No
ENSDARG00000004251	dhfr	protein_coding	1	0	0	1	0.0406717	No
ENSDARG00000004261	tmed9	protein_coding	3	4	4	11	0.447389	No
ENSDARG00000004270	atl3	protein_coding	0	4	3	7	0.284702	No
ENSDARG00000004274	zgc:112496	protein_coding	0	2	0	2	0.0813434	No
ENSDARG00000004280	seh1l	protein_coding	0	1	0	1	0.0406717	No
ENSDARG00000004297	irf2bpl	protein_coding	0	4	0	4	0.162687	No
ENSDARG00000004305	vangl1	protein_coding	0	2	0	2	0.0813434	No
ENSDARG00000004306	klhl18	protein_coding	1	5	7	13	0.528732	No
ENSDARG00000004308	fam8a1b	protein_coding	0	2	0	2	0.0813434	No
ENSDARG00000004311	ldlrap1a	protein_coding	0	1	0	1	0.0406717	No
ENSDARG00000004336	exoc4	protein_coding	0	0	1	1	0.0406717	No
ENSDARG00000004343	nelfe	protein_coding	0	1	2	3	0.122015	No
ENSDARG00000004392	hdr	protein_coding	0	2	2	4	0.162687	No
ENSDARG00000004396	b3gnt5b	protein_coding	1	2	0	3	0.122015	No
ENSDARG00000004405	snx10a	protein_coding	5	13	4	22	0.894778	No
ENSDARG00000004427	dpy30	protein_coding	2	0	0	2	0.0813434	No
ENSDARG00000004436	fam92a1	protein_coding	1	0	2	3	0.122015	No
ENSDARG00000004447	aplnr2	protein_coding	0	1	0	1	0.0406717	No
ENSDARG00000004452	tardbpl	protein_coding	2	1	0	3	0.122015	No
ENSDARG00000004460	desi2	protein_coding	0	10	5	15	0.610076	No
ENSDARG00000004470	prkcsh	protein_coding	0	5	2	7	0.284702	No
ENSDARG00000004472	atat1	protein_coding	0	4	0	4	0.162687	No
ENSDARG00000004492	pcyt1ab	protein_coding	0	3	3	6	0.24403	No
ENSDARG00000004502	rcor3	protein_coding	0	2	0	2	0.0813434	No
ENSDARG00000004517	ppat	protein_coding	3	2	4	9	0.366045	No
ENSDARG00000004525	C2H1orf35	protein_coding	0	2	4	6	0.24403	No
ENSDARG00000004527	pin4	protein_coding	0	2	0	2	0.0813434	No
ENSDARG00000004529	zgc:173742	protein_coding	3	11	9	23	0.935449	No
ENSDARG00000004537	kmt2a	protein_coding	9	32	22	63	2.56232	Yes
ENSDARG00000004574	gtf3c2	protein_coding	1	10	1	12	0.48806	No
ENSDARG00000004576	plk4	protein_coding	0	4	0	4	0.162687	No
ENSDARG00000004581	sel1l	protein_coding	0	7	1	8	0.325374	No
ENSDARG00000004594	znf800a	protein_coding	1	5	4	10	0.406717	No
ENSDARG00000004632	egln1b	protein_coding	0	0	1	1	0.0406717	No
ENSDARG00000004634	osbp	protein_coding	0	2	0	2	0.0813434	No
ENSDARG00000004636	ccdc9	protein_coding	5	9	4	18	0.732091	No
ENSDARG00000004643	cdhr1a	protein_coding	0	1	0	1	0.0406717	No
ENSDARG00000004647	spice1	protein_coding	2	4	4	10	0.406717	No
ENSDARG00000004672	ptk2ab	protein_coding	0	1	2	3	0.122015	No
ENSDARG00000004680	dnajb6a	protein_coding	0	1	3	4	0.162687	No
ENSDARG00000004692	nabp1a	protein_coding	1	3	0	4	0.162687	No
ENSDARG00000004696	eefsec	protein_coding	0	1	1	2	0.0813434	No
ENSDARG00000004702	irf2bp2a	protein_coding	0	1	0	1	0.0406717	No
ENSDARG00000004706	syf2	protein_coding	0	4	0	4	0.162687	No
ENSDARG00000004713	mad2l1	protein_coding	2	2	2	6	0.24403	No
ENSDARG00000004714	tcf12	protein_coding	0	0	1	1	0.0406717	No
ENSDARG00000004721	mpp5b	protein_coding	1	7	4	12	0.48806	No
ENSDARG00000004724	tcea3	protein_coding	0	1	0	1	0.0406717	No
ENSDARG00000004726	trappc11	protein_coding	1	4	4	9	0.366045	No
ENSDARG00000004735	hnrnpub	protein_coding	9	34	10	53	2.1556	Yes
ENSDARG00000004745	lmbr1l	protein_coding	1	3	2	6	0.24403	No
ENSDARG00000004754	hspa4a	protein_coding	1	7	5	13	0.528732	No
ENSDARG00000004757	ybx1	protein_coding	2	11	8	21	0.854106	No
ENSDARG00000004774	wdr36	protein_coding	2	7	0	9	0.366045	No
ENSDARG00000004785	cops2	protein_coding	2	15	2	19	0.772762	No
ENSDARG00000004789	lrp1ba	protein_coding	0	1	0	1	0.0406717	No
ENSDARG00000004796	mgrn1b	protein_coding	1	5	0	6	0.24403	No
ENSDARG00000004806	grwd1	protein_coding	0	8	2	10	0.406717	No
ENSDARG00000004823	asz1	protein_coding	5	2	3	10	0.406717	No
ENSDARG00000004836	dnajc5ab	protein_coding	0	4	4	8	0.325374	No
ENSDARG00000004843	foxp1a	protein_coding	2	3	4	9	0.366045	No
ENSDARG00000004851	hinfp	protein_coding	3	5	4	12	0.48806	No
ENSDARG00000004866	mindy1	protein_coding	0	4	0	4	0.162687	No
ENSDARG00000004870	psen1	protein_coding	0	3	1	4	0.162687	No
ENSDARG00000004874	spata6l	protein_coding	0	1	0	1	0.0406717	No
ENSDARG00000004875	tmc6b	protein_coding	0	0	2	2	0.0813434	No
ENSDARG00000004877	rock2b	protein_coding	0	2	1	3	0.122015	No
ENSDARG00000004889	aga	protein_coding	1	3	0	4	0.162687	No
ENSDARG00000004891	pex19	protein_coding	0	2	3	5	0.203359	No
ENSDARG00000004904	gys2	protein_coding	0	1	0	1	0.0406717	No
ENSDARG00000004906	stip1	protein_coding	3	7	11	21	0.854106	No
ENSDARG00000004925	immp2l	protein_coding	0	0	1	1	0.0406717	No
ENSDARG00000004937	skp2	protein_coding	0	2	4	6	0.24403	No
ENSDARG00000004939	mtdhb	protein_coding	0	1	0	1	0.0406717	No
ENSDARG00000004956	zmat2	protein_coding	0	2	4	6	0.24403	No
ENSDARG00000005015	tspy	protein_coding	3	3	6	12	0.48806	No
ENSDARG00000005026	tshz1	protein_coding	0	5	5	10	0.406717	No
ENSDARG00000005034	crppa	protein_coding	0	1	0	1	0.0406717	No
ENSDARG00000005057	dimt1l	protein_coding	0	1	0	1	0.0406717	No
ENSDARG00000005058	ncapd2	protein_coding	8	35	12	55	2.23694	Yes
ENSDARG00000005078	eif4e3	protein_coding	2	0	1	3	0.122015	No
ENSDARG00000005098	zgc:86764	protein_coding	2	6	7	15	0.610076	No
ENSDARG00000005104	limk2	protein_coding	0	2	0	2	0.0813434	No
ENSDARG00000005108	oclna	protein_coding	0	2	7	9	0.366045	No
ENSDARG00000005115	calub	protein_coding	3	7	4	14	0.569404	No
ENSDARG00000005122	atp2a2b	protein_coding	6	13	13	32	1.30149	Yes
ENSDARG00000005150	tbx20	protein_coding	0	0	1	1	0.0406717	No
ENSDARG00000005162	tpm3	protein_coding	1	11	5	17	0.691419	No
ENSDARG00000005163	efr3a	protein_coding	0	1	1	2	0.0813434	No
ENSDARG00000005172	dynll2b	protein_coding	2	0	1	3	0.122015	No
ENSDARG00000005191	ahcy	protein_coding	1	5	2	8	0.325374	No
ENSDARG00000005210	coro2a	protein_coding	0	0	2	2	0.0813434	No
ENSDARG00000005218	wrnip1	protein_coding	0	2	0	2	0.0813434	No
ENSDARG00000005220	pdcd6	protein_coding	0	2	0	2	0.0813434	No
ENSDARG00000005230	ssr2	protein_coding	7	8	1	16	0.650747	No
ENSDARG00000005236	srcap	protein_coding	3	9	5	17	0.691419	No
ENSDARG00000005246	asb3	protein_coding	1	3	0	4	0.162687	No
ENSDARG00000005251	rpe	protein_coding	2	1	0	3	0.122015	No
ENSDARG00000005254	kdelr2a	protein_coding	3	6	2	11	0.447389	No
ENSDARG00000005274	rad52	protein_coding	0	5	1	6	0.24403	No
ENSDARG00000005315	celf1	protein_coding	6	16	3	25	1.01679	Yes
ENSDARG00000005318	stam2	protein_coding	0	2	1	3	0.122015	No
ENSDARG00000005320	nipsnap1	protein_coding	0	0	1	1	0.0406717	No
ENSDARG00000005350	dip2ba	protein_coding	7	6	6	19	0.772762	No
ENSDARG00000005355	larp6a	protein_coding	5	3	2	10	0.406717	No
ENSDARG00000005359	sucla2	protein_coding	0	2	2	4	0.162687	No
ENSDARG00000005364	grin3ba	protein_coding	0	1	3	4	0.162687	No
ENSDARG00000005372	camk4	protein_coding	0	0	1	1	0.0406717	No
ENSDARG00000005374	tubgcp4	protein_coding	0	1	0	1	0.0406717	No
ENSDARG00000005382	prdm9	protein_coding	2	5	3	10	0.406717	No
ENSDARG00000005394	dnmt3aa	protein_coding	0	1	0	1	0.0406717	No
ENSDARG00000005397	trim3b	protein_coding	0	3	0	3	0.122015	No
ENSDARG00000005416	map3k5	protein_coding	1	0	0	1	0.0406717	No
ENSDARG00000005423	pgam1a	protein_coding	1	0	7	8	0.325374	No
ENSDARG00000005425	wdfy1	protein_coding	2	0	0	2	0.0813434	No
ENSDARG00000005448	mtfmt	protein_coding	0	2	0	2	0.0813434	No
ENSDARG00000005451	gdi2	protein_coding	1	5	2	8	0.325374	No
ENSDARG00000005454	tacc3	protein_coding	4	19	13	36	1.46418	Yes
ENSDARG00000005456	katnb1	protein_coding	0	5	0	5	0.203359	No
ENSDARG00000005458	csnk1g2a	protein_coding	4	7	3	14	0.569404	No
ENSDARG00000005462	kif4	protein_coding	5	16	17	38	1.54552	Yes
ENSDARG00000005468	irf2bp1	protein_coding	2	4	0	6	0.24403	No
ENSDARG00000005476	nav3	protein_coding	1	3	0	4	0.162687	No
ENSDARG00000005479	tenm3	protein_coding	0	1	1	2	0.0813434	No
ENSDARG00000005482	rapgef2	protein_coding	0	4	6	10	0.406717	No
ENSDARG00000005500	dgcr6	protein_coding	0	1	0	1	0.0406717	No
ENSDARG00000005513	naca	protein_coding	0	6	4	10	0.406717	No
ENSDARG00000005536	ubr7	protein_coding	0	0	2	2	0.0813434	No
ENSDARG00000005540	xpo7	protein_coding	0	5	6	11	0.447389	No
ENSDARG00000005544	btbd3a	protein_coding	0	2	0	2	0.0813434	No
ENSDARG00000005547	rint1	protein_coding	0	1	0	1	0.0406717	No
ENSDARG00000005549	znf710b	protein_coding	0	3	1	4	0.162687	No
ENSDARG00000005551	hnrnph1l	protein_coding	0	3	5	8	0.325374	No
ENSDARG00000005560	ywhah	protein_coding	2	0	1	3	0.122015	No
ENSDARG00000005561	gfm2	protein_coding	1	0	1	2	0.0813434	No
ENSDARG00000005576	mphosph8	protein_coding	2	11	3	16	0.650747	No
ENSDARG00000005590	mtf2	protein_coding	0	6	1	7	0.284702	No
ENSDARG00000005606	paxip1	protein_coding	7	4	7	18	0.732091	No
ENSDARG00000005612	aph1b	protein_coding	0	1	0	1	0.0406717	No
ENSDARG00000005619	nek2	protein_coding	1	11	8	20	0.813434	No
ENSDARG00000005625	maco1a	protein_coding	4	1	2	7	0.284702	No
ENSDARG00000005626	RHOU	protein_coding	0	1	0	1	0.0406717	No
ENSDARG00000005643	gcat	protein_coding	0	3	1	4	0.162687	No
ENSDARG00000005645	robo3	protein_coding	0	1	0	1	0.0406717	No
ENSDARG00000005651	hrasb	protein_coding	0	2	0	2	0.0813434	No
ENSDARG00000005673	f3b	protein_coding	0	4	0	4	0.162687	No
ENSDARG00000005675	sec61a1l	protein_coding	2	1	12	15	0.610076	No
ENSDARG00000005679	trip10a	protein_coding	1	2	0	3	0.122015	No
ENSDARG00000005690	slc25a23a	protein_coding	0	1	0	1	0.0406717	No
ENSDARG00000005699	ddx19	protein_coding	3	20	9	32	1.30149	Yes
ENSDARG00000005738	rpf1	protein_coding	0	1	1	2	0.0813434	No
ENSDARG00000005772	tsr2	protein_coding	1	1	0	2	0.0813434	No
ENSDARG00000005774	ddx3xb	protein_coding	9	28	24	61	2.48097	Yes
ENSDARG00000005775	scn8aa	protein_coding	0	0	1	1	0.0406717	No
ENSDARG00000005786	ppm1f	protein_coding	0	1	0	1	0.0406717	No
ENSDARG00000005791	rpl28	protein_coding	0	0	5	5	0.203359	No
ENSDARG00000005799	smim14	protein_coding	0	6	0	6	0.24403	No
ENSDARG00000005823	slc39a10	protein_coding	2	1	1	4	0.162687	No
ENSDARG00000005827	eif2s1a	protein_coding	4	9	7	20	0.813434	No
ENSDARG00000005828	faima	protein_coding	0	1	0	1	0.0406717	No
ENSDARG00000005834	gatad2b	protein_coding	0	1	0	1	0.0406717	No
ENSDARG00000005840	got2b	protein_coding	3	6	3	12	0.48806	No
ENSDARG00000005861	ralgapa2	protein_coding	2	5	2	9	0.366045	No
ENSDARG00000005867	gon4l	protein_coding	2	6	5	13	0.528732	No
ENSDARG00000005870	mmadhc	protein_coding	1	1	2	4	0.162687	No
ENSDARG00000005891	cyb5r3	protein_coding	0	1	0	1	0.0406717	No
ENSDARG00000005897	dera	protein_coding	0	0	1	1	0.0406717	No
ENSDARG00000005908	clk4b	protein_coding	1	4	0	5	0.203359	No
ENSDARG00000005915	tcf3a	protein_coding	0	3	1	4	0.162687	No
ENSDARG00000005924	serpina10a	protein_coding	0	1	0	1	0.0406717	No
ENSDARG00000005926	ak2	protein_coding	5	0	2	7	0.284702	No
ENSDARG00000005927	tbc1d17	protein_coding	0	3	0	3	0.122015	No
ENSDARG00000005941	clul1	protein_coding	3	5	3	11	0.447389	No
ENSDARG00000005943	htra4	protein_coding	0	3	0	3	0.122015	No
ENSDARG00000005945	sart1	protein_coding	0	5	8	13	0.528732	No
ENSDARG00000005948	ankmy2a	protein_coding	4	0	1	5	0.203359	No
ENSDARG00000005980	sfswap	protein_coding	1	1	0	2	0.0813434	No
ENSDARG00000005989	rgl1	protein_coding	1	3	2	6	0.24403	No
ENSDARG00000005993	prc1b	protein_coding	0	3	0	3	0.122015	No
ENSDARG00000006003	mycla	protein_coding	4	12	13	29	1.17948	Yes
ENSDARG00000006010	bmi1a	protein_coding	2	3	8	13	0.528732	No
ENSDARG00000006011	klhl42	protein_coding	0	0	1	1	0.0406717	No
ENSDARG00000006019	tktb	protein_coding	9	7	13	29	1.17948	Yes
ENSDARG00000006025	tp53i11b	protein_coding	0	2	8	10	0.406717	No
ENSDARG00000006029	lta4h	protein_coding	1	6	2	9	0.366045	No
ENSDARG00000006031	abat	protein_coding	0	1	2	3	0.122015	No
ENSDARG00000006038	aebp2	protein_coding	0	1	6	7	0.284702	No
ENSDARG00000006040	cyp20a1	protein_coding	0	2	0	2	0.0813434	No
ENSDARG00000006044	usta	protein_coding	0	1	3	4	0.162687	No
ENSDARG00000006062	akap1b	protein_coding	4	7	3	14	0.569404	No
ENSDARG00000006074	uck2a	protein_coding	0	6	4	10	0.406717	No
ENSDARG00000006092	rad21a	protein_coding	6	4	11	21	0.854106	No
ENSDARG00000006094	igf2r	protein_coding	2	8	2	12	0.48806	No
ENSDARG00000006112	myof	protein_coding	4	12	3	19	0.772762	No
ENSDARG00000006124	kdm5c	protein_coding	3	11	8	22	0.894778	No
ENSDARG00000006125	csnk1db	protein_coding	3	13	9	25	1.01679	Yes
ENSDARG00000006128	cep170aa	protein_coding	1	0	0	1	0.0406717	No
ENSDARG00000006192	gatad2ab	protein_coding	0	4	2	6	0.24403	No
ENSDARG00000006196	sav1	protein_coding	0	3	0	3	0.122015	No
ENSDARG00000006200	eif4g1a	protein_coding	4	11	8	23	0.935449	No
ENSDARG00000006225	ddx39aa	protein_coding	2	8	7	17	0.691419	No
ENSDARG00000006235	brms1la	protein_coding	0	2	1	3	0.122015	No
ENSDARG00000006240	slc27a1a	protein_coding	2	8	6	16	0.650747	No
ENSDARG00000006242	ptp4a1	protein_coding	0	6	1	7	0.284702	No
ENSDARG00000006251	ell2	protein_coding	0	10	4	14	0.569404	No
ENSDARG00000006253	mier3a	protein_coding	0	4	0	4	0.162687	No
ENSDARG00000006257	vldlr	protein_coding	7	15	7	29	1.17948	Yes
ENSDARG00000006260	tuba8l4	protein_coding	1	7	6	14	0.569404	No
ENSDARG00000006272	mpp5a	protein_coding	3	4	1	8	0.325374	No
ENSDARG00000006283	waslb	protein_coding	1	11	5	17	0.691419	No
ENSDARG00000006290	ndufs5	protein_coding	0	1	0	1	0.0406717	No
ENSDARG00000006299	arhgef7a	protein_coding	1	5	2	8	0.325374	No
ENSDARG00000006301	RAPH1	protein_coding	1	3	3	7	0.284702	No
ENSDARG00000006307	shisa4	protein_coding	0	1	0	1	0.0406717	No
ENSDARG00000006308	ptpn18	protein_coding	0	0	1	1	0.0406717	No
ENSDARG00000006314	itgav	protein_coding	1	1	6	8	0.325374	No
ENSDARG00000006316	rpl23a	protein_coding	0	1	1	2	0.0813434	No
ENSDARG00000006332	snx14	protein_coding	1	1	0	2	0.0813434	No
ENSDARG00000006353	itga5	protein_coding	1	7	8	16	0.650747	No
ENSDARG00000006368	crlf1b	protein_coding	1	0	1	2	0.0813434	No
ENSDARG00000006370	atp6v1h	protein_coding	0	0	2	2	0.0813434	No
ENSDARG00000006385	triobpb	protein_coding	0	3	2	5	0.203359	No
ENSDARG00000006389	smad2	protein_coding	2	9	7	18	0.732091	No
ENSDARG00000006392	exosc9	protein_coding	0	4	5	9	0.366045	No
ENSDARG00000006395	rbm25b	protein_coding	3	5	0	8	0.325374	No
ENSDARG00000006396	nrcama	protein_coding	1	3	0	4	0.162687	No
ENSDARG00000006397	laptm4a	protein_coding	0	2	1	3	0.122015	No
ENSDARG00000006399	ywhae1	protein_coding	0	3	8	11	0.447389	No
ENSDARG00000006408	hmgb3b	protein_coding	1	6	5	12	0.48806	No
ENSDARG00000006413	rpl38	protein_coding	0	0	1	1	0.0406717	No
ENSDARG00000006420	atrnl1b	protein_coding	4	0	1	5	0.203359	No
ENSDARG00000006422	esyt3	protein_coding	0	2	1	3	0.122015	No
ENSDARG00000006434	polr1e	protein_coding	0	3	2	5	0.203359	No
ENSDARG00000006477	ddi2	protein_coding	1	10	10	21	0.854106	No
ENSDARG00000006487	anp32a	protein_coding	3	3	9	15	0.610076	No
ENSDARG00000006494	asb7	protein_coding	0	7	1	8	0.325374	No
ENSDARG00000006508	pip5k1bb	protein_coding	1	0	2	3	0.122015	No
ENSDARG00000006524	supt6h	protein_coding	3	14	8	25	1.01679	Yes
ENSDARG00000006527	brd3a	protein_coding	0	7	4	11	0.447389	No
ENSDARG00000006545	rgp1	protein_coding	0	0	2	2	0.0813434	No
ENSDARG00000006546	ak4	protein_coding	0	2	0	2	0.0813434	No
ENSDARG00000006553	rras	protein_coding	0	12	7	19	0.772762	No
ENSDARG00000006566	nlk1	protein_coding	0	1	0	1	0.0406717	No
ENSDARG00000006580	cldnd	protein_coding	6	16	9	31	1.26082	Yes
ENSDARG00000006584	phf8	protein_coding	0	2	1	3	0.122015	No
ENSDARG00000006600	lsm14aa	protein_coding	6	11	6	23	0.935449	No
ENSDARG00000006603	csrp1a	protein_coding	0	1	0	1	0.0406717	No
ENSDARG00000006604	nectin3b	protein_coding	8	4	4	16	0.650747	No
ENSDARG00000006609	map2k2a	protein_coding	2	4	1	7	0.284702	No
ENSDARG00000006624	ppp2r2ab	protein_coding	1	2	4	7	0.284702	No
ENSDARG00000006639	lnpk	protein_coding	0	0	1	1	0.0406717	No
ENSDARG00000006640	eomesa	protein_coding	3	10	3	16	0.650747	No
ENSDARG00000006642	drg2	protein_coding	0	1	0	1	0.0406717	No
ENSDARG00000006666	bud13	protein_coding	0	1	3	4	0.162687	No
ENSDARG00000006672	fam49a	protein_coding	0	1	4	5	0.203359	No
ENSDARG00000006678	pth2ra	protein_coding	0	1	0	1	0.0406717	No
ENSDARG00000006683	arhgef6	protein_coding	0	1	0	1	0.0406717	No
ENSDARG00000006691	rpl12	protein_coding	0	6	4	10	0.406717	No
ENSDARG00000006712	wipf2b	protein_coding	1	0	2	3	0.122015	No
ENSDARG00000006719	specc1la	protein_coding	1	0	0	1	0.0406717	No
ENSDARG00000006754	mllt3	protein_coding	2	1	1	4	0.162687	No
ENSDARG00000006766	snd1	protein_coding	0	11	1	12	0.48806	No
ENSDARG00000006782	rb1	protein_coding	1	4	0	5	0.203359	No
ENSDARG00000006786	copz2	protein_coding	0	0	3	3	0.122015	No
ENSDARG00000006791	arntl1a	protein_coding	0	1	6	7	0.284702	No
ENSDARG00000006797	nt5dc1	protein_coding	1	0	1	2	0.0813434	No
ENSDARG00000006812	wdr26b	protein_coding	1	15	6	22	0.894778	No
ENSDARG00000006840	gnmt	protein_coding	0	1	0	1	0.0406717	No
ENSDARG00000006859	nkain1	protein_coding	0	1	2	3	0.122015	No
ENSDARG00000006862	kifap3b	protein_coding	0	0	4	4	0.162687	No
ENSDARG00000006863	si:ch1073-349o24.2	protein_coding	0	0	2	2	0.0813434	No
ENSDARG00000006869	stx17	protein_coding	0	1	0	1	0.0406717	No
ENSDARG00000006877	enpp4	protein_coding	0	4	2	6	0.24403	No
ENSDARG00000006889	mpped2a	protein_coding	3	2	1	6	0.24403	No
ENSDARG00000006899	far1	protein_coding	0	1	1	2	0.0813434	No
ENSDARG00000006900	impdh2	protein_coding	1	10	2	13	0.528732	No
ENSDARG00000006915	arl8ba	protein_coding	1	0	0	1	0.0406717	No
ENSDARG00000006921	lrp5	protein_coding	1	2	2	5	0.203359	No
ENSDARG00000006924	fbxo38	protein_coding	1	4	1	6	0.24403	No
ENSDARG00000006963	cse1l	protein_coding	1	10	5	16	0.650747	No
ENSDARG00000006978	zak	protein_coding	0	1	0	1	0.0406717	No
ENSDARG00000006990	creld1b	protein_coding	0	3	0	3	0.122015	No
ENSDARG00000007025	ttc9c	protein_coding	0	2	2	4	0.162687	No
ENSDARG00000007045	cnot4a	protein_coding	0	4	2	6	0.24403	No
ENSDARG00000007065	mrps18b	protein_coding	0	2	0	2	0.0813434	No
ENSDARG00000007077	ankrd50l	protein_coding	0	1	1	2	0.0813434	No
ENSDARG00000007080	rhcgl1	protein_coding	0	0	1	1	0.0406717	No
ENSDARG00000007081	pias4a	protein_coding	3	5	5	13	0.528732	No
ENSDARG00000007092	xab2	protein_coding	0	2	2	4	0.162687	No
ENSDARG00000007098	itm2ba	protein_coding	0	2	1	3	0.122015	No
ENSDARG00000007099	cx43.4	protein_coding	6	15	5	26	1.05746	Yes
ENSDARG00000007108	lipia	protein_coding	3	0	0	3	0.122015	No
ENSDARG00000007127	acat2	protein_coding	0	3	0	3	0.122015	No
ENSDARG00000007135	cnot3a	protein_coding	0	7	0	7	0.284702	No
ENSDARG00000007136	gtf2h4	protein_coding	1	1	0	2	0.0813434	No
ENSDARG00000007141	psmc3	protein_coding	0	4	0	4	0.162687	No
ENSDARG00000007172	plxna3	protein_coding	1	5	3	9	0.366045	No
ENSDARG00000007179	sash1a	protein_coding	6	3	7	16	0.650747	No
ENSDARG00000007180	slc30a4	protein_coding	0	2	1	3	0.122015	No
ENSDARG00000007181	nadk2	protein_coding	0	3	0	3	0.122015	No
ENSDARG00000007196	rae1	protein_coding	0	5	2	7	0.284702	No
ENSDARG00000007198	mta1	protein_coding	0	1	4	5	0.203359	No
ENSDARG00000007207	cnpy2	protein_coding	0	1	0	1	0.0406717	No
ENSDARG00000007216	abce1	protein_coding	3	2	2	7	0.284702	No
ENSDARG00000007217	wdr55	protein_coding	2	0	1	3	0.122015	No
ENSDARG00000007221	pbk	protein_coding	0	2	1	3	0.122015	No
ENSDARG00000007231	ryk	protein_coding	0	3	2	5	0.203359	No
ENSDARG00000007241	mycb	protein_coding	1	0	0	1	0.0406717	No
ENSDARG00000007244	acp2	protein_coding	0	0	3	3	0.122015	No
ENSDARG00000007250	use1	protein_coding	0	1	2	3	0.122015	No
ENSDARG00000007257	rab5ab	protein_coding	0	0	4	4	0.162687	No
ENSDARG00000007264	nipsnap2	protein_coding	2	0	0	2	0.0813434	No
ENSDARG00000007271	mynn	protein_coding	2	8	4	14	0.569404	No
ENSDARG00000007278	ect2	protein_coding	4	15	7	26	1.05746	Yes
ENSDARG00000007279	yipf5	protein_coding	0	0	4	4	0.162687	No
ENSDARG00000007294	aco2	protein_coding	4	7	5	16	0.650747	No
ENSDARG00000007302	sh3gl3b	protein_coding	1	2	1	4	0.162687	No
ENSDARG00000007315	tmpoa	protein_coding	2	2	6	10	0.406717	No
ENSDARG00000007320	rpl7	protein_coding	0	2	1	3	0.122015	No
ENSDARG00000007323	chmp4bb	protein_coding	0	2	2	4	0.162687	No
ENSDARG00000007359	ensembl_havana	+	1	2	0	3	0.122015	No
ENSDARG00000007369	tcf7l1b	protein_coding	1	4	2	7	0.284702	No
ENSDARG00000007377	odc1	protein_coding	2	3	0	5	0.203359	No
ENSDARG00000007383	kcnk6	protein_coding	2	4	1	7	0.284702	No
ENSDARG00000007385	cct7	protein_coding	1	12	1	14	0.569404	No
ENSDARG00000007387	irf2a	protein_coding	0	3	3	6	0.24403	No
ENSDARG00000007398	lrrk1	protein_coding	0	1	0	1	0.0406717	No
ENSDARG00000007405	strap	protein_coding	2	2	5	9	0.366045	No
ENSDARG00000007409	ppifa	protein_coding	1	0	2	3	0.122015	No
ENSDARG00000007413	arid2	protein_coding	0	11	13	24	0.976121	No
ENSDARG00000007418	chmp4c	protein_coding	3	1	4	8	0.325374	No
ENSDARG00000007429	ndor1	protein_coding	0	2	0	2	0.0813434	No
ENSDARG00000007438	ube2ib	protein_coding	0	7	1	8	0.325374	No
ENSDARG00000007443	fbxl18	protein_coding	0	0	3	3	0.122015	No
ENSDARG00000007449	slc25a39	protein_coding	3	7	2	12	0.48806	No
ENSDARG00000007461	srgap1a	protein_coding	0	1	1	2	0.0813434	No
ENSDARG00000007465	tdrd1	protein_coding	1	8	3	12	0.48806	No
ENSDARG00000007477	fbxo8	protein_coding	0	0	1	1	0.0406717	No
ENSDARG00000007485	epc2	protein_coding	0	14	5	19	0.772762	No
ENSDARG00000007494	st3gal8	protein_coding	1	1	2	4	0.162687	No
ENSDARG00000007496	ufl1	protein_coding	0	0	1	1	0.0406717	No
ENSDARG00000007523	kmt2e	protein_coding	0	0	1	1	0.0406717	No
ENSDARG00000007526	ndufs2	protein_coding	2	3	1	6	0.24403	No
ENSDARG00000007531	zcchc9	protein_coding	0	1	0	1	0.0406717	No
ENSDARG00000007566	appbp2	protein_coding	0	2	5	7	0.284702	No
ENSDARG00000007597	bloc1s4	protein_coding	0	0	1	1	0.0406717	No
ENSDARG00000007601	zmynd8	protein_coding	1	0	3	4	0.162687	No
ENSDARG00000007603	stxbp2	protein_coding	0	1	2	3	0.122015	No
ENSDARG00000007624	gins1	protein_coding	2	2	0	4	0.162687	No
ENSDARG00000007639	cnot4b	protein_coding	4	6	2	12	0.48806	No
ENSDARG00000007657	ccnh	protein_coding	0	1	0	1	0.0406717	No
ENSDARG00000007691	cul1b	protein_coding	1	8	3	12	0.48806	No
ENSDARG00000007693	nfkbiab	protein_coding	2	9	2	13	0.528732	No
ENSDARG00000007708	nsa2	protein_coding	0	1	0	1	0.0406717	No
ENSDARG00000007711	rab3il1	protein_coding	0	0	1	1	0.0406717	No
ENSDARG00000007720	sub1b	protein_coding	1	1	1	3	0.122015	No
ENSDARG00000007734	stn1	protein_coding	0	1	1	2	0.0813434	No
ENSDARG00000007737	zyg11	protein_coding	0	1	1	2	0.0813434	No
ENSDARG00000007744	tsr1	protein_coding	0	2	0	2	0.0813434	No
ENSDARG00000007745	uqcrfs1	protein_coding	1	4	6	11	0.447389	No
ENSDARG00000007751	lmnl3	protein_coding	1	7	3	11	0.447389	No
ENSDARG00000007755	wdr61	protein_coding	0	3	0	3	0.122015	No
ENSDARG00000007760	spg21	protein_coding	0	2	1	3	0.122015	No
ENSDARG00000007764	klhdc10	protein_coding	5	1	9	15	0.610076	No
ENSDARG00000007774	vash2	protein_coding	0	3	0	3	0.122015	No
ENSDARG00000007786	tmx2b	protein_coding	2	3	0	5	0.203359	No
ENSDARG00000007791	ppp2r1ba	protein_coding	3	8	2	13	0.528732	No
ENSDARG00000007804	gas6	protein_coding	0	0	2	2	0.0813434	No
ENSDARG00000007812	sp3b	protein_coding	0	3	1	4	0.162687	No
ENSDARG00000007813	rnpepl1	protein_coding	1	10	11	22	0.894778	No
ENSDARG00000007818	palm1b	protein_coding	0	2	2	4	0.162687	No
ENSDARG00000007823	atf3	protein_coding	0	0	1	1	0.0406717	No
ENSDARG00000007825	map2k1	protein_coding	0	0	2	2	0.0813434	No
ENSDARG00000007836	ctsla	protein_coding	6	20	19	45	1.83023	Yes
ENSDARG00000007863	tra2a	protein_coding	0	3	2	5	0.203359	No
ENSDARG00000007867	dazap2	protein_coding	1	3	3	7	0.284702	No
ENSDARG00000007869	ehd3	protein_coding	0	0	1	1	0.0406717	No
ENSDARG00000007885	fancl	protein_coding	0	1	0	1	0.0406717	No
ENSDARG00000007886	slc35b2	protein_coding	1	2	2	5	0.203359	No
ENSDARG00000007901	crnkl1	protein_coding	0	1	0	1	0.0406717	No
ENSDARG00000007916	xpnpep3	protein_coding	1	1	0	2	0.0813434	No
ENSDARG00000007918	ttc27	protein_coding	0	6	0	6	0.24403	No
ENSDARG00000007923	ptpn1	protein_coding	0	9	5	14	0.569404	No
ENSDARG00000007943	gabpb2a	protein_coding	1	2	1	4	0.162687	No
ENSDARG00000007960	hnrnpaba	protein_coding	2	6	10	18	0.732091	No
ENSDARG00000007971	cks1b	protein_coding	0	1	1	2	0.0813434	No
ENSDARG00000007975	fth1b	protein_coding	1	0	0	1	0.0406717	No
ENSDARG00000007976	si:ch211-220f16.2	protein_coding	0	9	6	15	0.610076	No
ENSDARG00000007989	nedd8	protein_coding	0	5	1	6	0.24403	No
ENSDARG00000007996	pou2f1b	protein_coding	0	1	0	1	0.0406717	No
ENSDARG00000008014	nudt17	protein_coding	0	5	1	6	0.24403	No
ENSDARG00000008020	med31	protein_coding	0	0	1	1	0.0406717	No
ENSDARG00000008022	kif18a	protein_coding	3	7	7	17	0.691419	No
ENSDARG00000008026	niban2b	protein_coding	0	1	3	4	0.162687	No
ENSDARG00000008030	myl9b	protein_coding	0	1	0	1	0.0406717	No
ENSDARG00000008032	sart3	protein_coding	6	6	6	18	0.732091	No
ENSDARG00000008049	si:dkey-42i9.4	protein_coding	2	1	2	5	0.203359	No
ENSDARG00000008068	tma16	protein_coding	1	0	4	5	0.203359	No
ENSDARG00000008097	srsf9	protein_coding	0	4	2	6	0.24403	No
ENSDARG00000008105	mettl2a	protein_coding	0	3	3	6	0.24403	No
ENSDARG00000008107	src	protein_coding	0	0	2	2	0.0813434	No
ENSDARG00000008119	si:ch211-195d17.2	protein_coding	1	1	1	3	0.122015	No
ENSDARG00000008127	pcdh15b	protein_coding	0	1	0	1	0.0406717	No
ENSDARG00000008142	stxbp3	protein_coding	1	1	3	5	0.203359	No
ENSDARG00000008153	serinc5	protein_coding	1	1	2	4	0.162687	No
ENSDARG00000008155	sms	protein_coding	0	0	2	2	0.0813434	No
ENSDARG00000008165	caspa	protein_coding	0	0	1	1	0.0406717	No
ENSDARG00000008184	mia3	protein_coding	5	20	12	37	1.50485	Yes
ENSDARG00000008188	sf1	protein_coding	0	18	3	21	0.854106	No
ENSDARG00000008192	pank1a	protein_coding	1	1	4	6	0.24403	No
ENSDARG00000008200	ugp2b	protein_coding	2	1	0	3	0.122015	No
ENSDARG00000008218	znf410	protein_coding	2	0	0	2	0.0813434	No
ENSDARG00000008224	vps35	protein_coding	2	4	3	9	0.366045	No
ENSDARG00000008235	cog5	protein_coding	0	0	1	1	0.0406717	No
ENSDARG00000008237	sars1	protein_coding	0	2	1	3	0.122015	No
ENSDARG00000008238	manba	protein_coding	0	1	0	1	0.0406717	No
ENSDARG00000008243	cct8	protein_coding	4	1	2	7	0.284702	No
ENSDARG00000008255	cnot6a	protein_coding	3	25	18	46	1.8709	Yes
ENSDARG00000008275	klhl24b	protein_coding	0	1	0	1	0.0406717	No
ENSDARG00000008278	rcor2	protein_coding	0	3	6	9	0.366045	No
ENSDARG00000008287	fam114a1	protein_coding	3	0	2	5	0.203359	No
ENSDARG00000008292	eif2s3	protein_coding	2	7	0	9	0.366045	No
ENSDARG00000008310	ip6k2a	protein_coding	0	5	0	5	0.203359	No
ENSDARG00000008322	ambra1a	protein_coding	1	4	5	10	0.406717	No
ENSDARG00000008363	mcl1b	protein_coding	1	6	0	7	0.284702	No
ENSDARG00000008370	csnk1da	protein_coding	2	5	9	16	0.650747	No
ENSDARG00000008380	brd7	protein_coding	1	8	1	10	0.406717	No
ENSDARG00000008383	arpc1a	protein_coding	4	1	4	9	0.366045	No
ENSDARG00000008388	mmp14b	protein_coding	0	0	1	1	0.0406717	No
ENSDARG00000008395	snupn	protein_coding	0	1	6	7	0.284702	No
ENSDARG00000008396	ftr24	protein_coding	0	2	1	3	0.122015	No
ENSDARG00000008407	tspan7b	protein_coding	0	1	0	1	0.0406717	No
ENSDARG00000008447	fkbp4	protein_coding	1	3	7	11	0.447389	No
ENSDARG00000008454	cpeb1b	protein_coding	1	2	3	6	0.24403	No
ENSDARG00000008461	anapc5	protein_coding	1	2	0	3	0.122015	No
ENSDARG00000008472	apex2	protein_coding	1	1	2	4	0.162687	No
ENSDARG00000008480	trmt61a	protein_coding	0	5	1	6	0.24403	No
ENSDARG00000008485	lrp3	protein_coding	0	1	1	2	0.0813434	No
ENSDARG00000008487	dmd	protein_coding	2	1	0	3	0.122015	No
ENSDARG00000008490	ltv1	protein_coding	1	1	0	2	0.0813434	No
ENSDARG00000008494	myl6	protein_coding	1	3	0	4	0.162687	No
ENSDARG00000008503	glcci1a	protein_coding	2	1	0	3	0.122015	No
ENSDARG00000008541	chia.4	protein_coding	0	14	5	19	0.772762	No
ENSDARG00000008548	arhgap12a	protein_coding	1	2	0	3	0.122015	No
ENSDARG00000008551	pole3	protein_coding	0	2	1	3	0.122015	No
ENSDARG00000008560	brap	protein_coding	0	4	0	4	0.162687	No
ENSDARG00000008568	slc25a24	protein_coding	0	2	0	2	0.0813434	No
ENSDARG00000008573	fam20b	protein_coding	0	6	1	7	0.284702	No
ENSDARG00000008575	lyst	protein_coding	2	1	0	3	0.122015	No
ENSDARG00000008592	mtmr8	protein_coding	3	4	8	15	0.610076	No
ENSDARG00000008593	nbas	protein_coding	0	0	2	2	0.0813434	No
ENSDARG00000008623	cops3	protein_coding	0	0	2	2	0.0813434	No
ENSDARG00000008660	coro1b	protein_coding	0	2	0	2	0.0813434	No
ENSDARG00000008678	snx3	protein_coding	1	0	0	1	0.0406717	No
ENSDARG00000008703	apeh	protein_coding	0	2	0	2	0.0813434	No
ENSDARG00000008706	paip2b	protein_coding	1	6	2	9	0.366045	No
ENSDARG00000008727	ranbp3a	protein_coding	0	0	1	1	0.0406717	No
ENSDARG00000008732	zgc:66479	protein_coding	3	4	2	9	0.366045	No
ENSDARG00000008735	atp6ap2	protein_coding	1	0	1	2	0.0813434	No
ENSDARG00000008740	esf1	protein_coding	0	3	0	3	0.122015	No
ENSDARG00000008748	ube2na	protein_coding	2	2	5	9	0.366045	No
ENSDARG00000008757	entpd6	protein_coding	0	3	2	5	0.203359	No
ENSDARG00000008765	tmed5	protein_coding	0	3	5	8	0.325374	No
ENSDARG00000008784	prpf4ba	protein_coding	0	7	4	11	0.447389	No
ENSDARG00000008785	dldh	protein_coding	1	0	1	2	0.0813434	No
ENSDARG00000008803	marcksb	protein_coding	3	12	12	27	1.09814	Yes
ENSDARG00000008805	orc3	protein_coding	0	1	0	1	0.0406717	No
ENSDARG00000008807	bokb	protein_coding	0	3	3	6	0.24403	No
ENSDARG00000008808	eml2	protein_coding	1	2	3	6	0.24403	No
ENSDARG00000008816	glud1a	protein_coding	1	0	0	1	0.0406717	No
ENSDARG00000008818	hsf1	protein_coding	0	0	3	3	0.122015	No
ENSDARG00000008835	si:dkey-46g23.5	protein_coding	1	0	0	1	0.0406717	No
ENSDARG00000008840	hmbsa	protein_coding	1	2	0	3	0.122015	No
ENSDARG00000008852	elp4	protein_coding	0	3	0	3	0.122015	No
ENSDARG00000008859	mylipa	protein_coding	12	31	24	67	2.725	Yes
ENSDARG00000008867	rap1b	protein_coding	1	3	0	4	0.162687	No
ENSDARG00000008884	hprt1	protein_coding	1	5	5	11	0.447389	No
ENSDARG00000008886	msx1b	protein_coding	3	2	0	5	0.203359	No
ENSDARG00000008904	smarca2	protein_coding	1	2	1	4	0.162687	No
ENSDARG00000008906	si:ch211-241e1.5	protein_coding	1	2	5	8	0.325374	No
ENSDARG00000008936	sec11a	protein_coding	5	1	1	7	0.284702	No
ENSDARG00000008947	rtf1	protein_coding	3	10	6	19	0.772762	No
ENSDARG00000008953	pofut1	protein_coding	0	1	0	1	0.0406717	No
ENSDARG00000008966	tbl1xr1b	protein_coding	4	8	7	19	0.772762	No
ENSDARG00000008976	mdn1	protein_coding	1	7	4	12	0.48806	No
ENSDARG00000008979	golga1	protein_coding	4	7	10	21	0.854106	No
ENSDARG00000009001	pdia6	protein_coding	4	7	6	17	0.691419	No
ENSDARG00000009023	ankrd28b	protein_coding	2	10	12	24	0.976121	No
ENSDARG00000009026	ank2a	protein_coding	0	1	0	1	0.0406717	No
ENSDARG00000009031	tnikb	protein_coding	0	17	10	27	1.09814	Yes
ENSDARG00000009046	nphp1	protein_coding	0	2	1	3	0.122015	No
ENSDARG00000009106	serinc1	protein_coding	0	2	3	5	0.203359	No
ENSDARG00000009133	myo1eb	protein_coding	1	4	0	5	0.203359	No
ENSDARG00000009136	tp53bp2a	protein_coding	3	8	7	18	0.732091	No
ENSDARG00000009142	ppp1r13bb	protein_coding	2	11	3	16	0.650747	No
ENSDARG00000009169	mob1ba	protein_coding	0	0	1	1	0.0406717	No
ENSDARG00000009170	ctr9	protein_coding	1	1	0	2	0.0813434	No
ENSDARG00000009178	zfand1	protein_coding	0	1	0	1	0.0406717	No
ENSDARG00000009194	col16a1	protein_coding	0	1	0	1	0.0406717	No
ENSDARG00000009208	prkcda	protein_coding	4	13	4	21	0.854106	No
ENSDARG00000009209	slc9a6a	protein_coding	1	4	0	5	0.203359	No
ENSDARG00000009212	ppiaa	protein_coding	4	7	13	24	0.976121	No
ENSDARG00000009214	mfsd13a	protein_coding	0	1	0	1	0.0406717	No
ENSDARG00000009217	tom1l2	protein_coding	0	2	0	2	0.0813434	No
ENSDARG00000009218	mars2	protein_coding	0	0	1	1	0.0406717	No
ENSDARG00000009250	etfb	protein_coding	1	0	0	1	0.0406717	No
ENSDARG00000009253	rtraf	protein_coding	0	1	0	1	0.0406717	No
ENSDARG00000009266	uevld	protein_coding	1	0	0	1	0.0406717	No
ENSDARG00000009273	ppm1da	protein_coding	0	3	1	4	0.162687	No
ENSDARG00000009285	rpl15	protein_coding	1	1	3	5	0.203359	No
ENSDARG00000009299	dusp8a	protein_coding	0	0	1	1	0.0406717	No
ENSDARG00000009315	clgn	protein_coding	0	2	0	2	0.0813434	No
ENSDARG00000009336	aif1l	protein_coding	6	5	7	18	0.732091	No
ENSDARG00000009342	txndc5	protein_coding	3	6	3	12	0.48806	No
ENSDARG00000009346	caprin1a	protein_coding	0	1	2	3	0.122015	No
ENSDARG00000009350	atg3	protein_coding	1	6	0	7	0.284702	No
ENSDARG00000009401	vcanb	protein_coding	0	0	1	1	0.0406717	No
ENSDARG00000009436	ubxn7	protein_coding	0	6	4	10	0.406717	No
ENSDARG00000009447	atp5mc3b	protein_coding	5	7	0	12	0.48806	No
ENSDARG00000009473	ppardb	protein_coding	0	0	1	1	0.0406717	No
ENSDARG00000009480	pdcl	protein_coding	0	1	2	3	0.122015	No
ENSDARG00000009484	arf1	protein_coding	3	15	9	27	1.09814	Yes
ENSDARG00000009488	gipc2	protein_coding	0	3	1	4	0.162687	No
ENSDARG00000009493	MAP3K13	protein_coding	1	0	0	1	0.0406717	No
ENSDARG00000009494	xrcc1	protein_coding	6	10	3	19	0.772762	No
ENSDARG00000009499	syne1a	protein_coding	0	1	0	1	0.0406717	No
ENSDARG00000009505	prelid3b	protein_coding	4	5	2	11	0.447389	No
ENSDARG00000009524	rnf150b	protein_coding	0	2	0	2	0.0813434	No
ENSDARG00000009525	tial1	protein_coding	0	2	3	5	0.203359	No
ENSDARG00000009534	wls	protein_coding	1	0	2	3	0.122015	No
ENSDARG00000009549	ubr4	protein_coding	3	19	3	25	1.01679	Yes
ENSDARG00000009557	wrap73	protein_coding	0	0	1	1	0.0406717	No
ENSDARG00000009585	papola	protein_coding	0	1	0	1	0.0406717	No
ENSDARG00000009607	ccnc	protein_coding	0	1	1	2	0.0813434	No
ENSDARG00000009610	rgs12a	protein_coding	0	0	4	4	0.162687	No
ENSDARG00000009629	unc119.1	protein_coding	4	7	7	18	0.732091	No
ENSDARG00000009653	lhfpl2a	protein_coding	1	0	0	1	0.0406717	No
ENSDARG00000009657	fgfr1op2	protein_coding	0	2	0	2	0.0813434	No
ENSDARG00000009677	dlg1	protein_coding	0	8	0	8	0.325374	No
ENSDARG00000009681	med27	protein_coding	0	0	5	5	0.203359	No
ENSDARG00000009689	daam1b	protein_coding	0	1	2	3	0.122015	No
ENSDARG00000009693	llgl1	protein_coding	6	5	1	12	0.48806	No
ENSDARG00000009724	rpn2	protein_coding	1	0	0	1	0.0406717	No
ENSDARG00000009733	kif21b	protein_coding	0	3	0	3	0.122015	No
ENSDARG00000009735	gigyf2	protein_coding	2	6	10	18	0.732091	No
ENSDARG00000009740	ppp1r7	protein_coding	1	11	2	14	0.569404	No
ENSDARG00000009745	fbxw2	protein_coding	2	8	4	14	0.569404	No
ENSDARG00000009748	dffb	protein_coding	0	1	0	1	0.0406717	No
ENSDARG00000009753	sf3b6	protein_coding	0	0	4	4	0.162687	No
ENSDARG00000009754	zc3h11a	protein_coding	1	13	9	23	0.935449	No
ENSDARG00000009764	srek1	protein_coding	1	0	0	1	0.0406717	No
ENSDARG00000009771	ppme1	protein_coding	0	1	1	2	0.0813434	No
ENSDARG00000009779	mcl1a	protein_coding	1	2	1	4	0.162687	No
ENSDARG00000009783	slc49a4	protein_coding	0	3	3	6	0.24403	No
ENSDARG00000009796	klc1a	protein_coding	0	6	1	7	0.284702	No
ENSDARG00000009806	smfn	protein_coding	0	1	1	2	0.0813434	No
ENSDARG00000009830	hdlbpa	protein_coding	3	31	23	57	2.31829	Yes
ENSDARG00000009837	agk	protein_coding	1	1	0	2	0.0813434	No
ENSDARG00000009851	wdr41	protein_coding	0	0	1	1	0.0406717	No
ENSDARG00000009862	dcps	protein_coding	0	1	2	3	0.122015	No
ENSDARG00000009864	ddx55	protein_coding	0	2	0	2	0.0813434	No
ENSDARG00000009868	dcaf11	protein_coding	2	2	0	4	0.162687	No
ENSDARG00000009871	snrpc	protein_coding	1	4	2	7	0.284702	No
ENSDARG00000009886	rnf114	protein_coding	0	0	2	2	0.0813434	No
ENSDARG00000009942	cdc6	protein_coding	9	11	6	26	1.05746	Yes
ENSDARG00000009950	edf1	protein_coding	0	1	0	1	0.0406717	No
ENSDARG00000009953	med14	protein_coding	5	8	7	20	0.813434	No
ENSDARG00000009958	cbl	protein_coding	3	5	10	18	0.732091	No
ENSDARG00000009961	rundc3b	protein_coding	1	0	0	1	0.0406717	No
ENSDARG00000010002	gna11a	protein_coding	0	0	2	2	0.0813434	No
ENSDARG00000010010	trim13	protein_coding	0	2	1	3	0.122015	No
ENSDARG00000010021	grpel1	protein_coding	0	2	0	2	0.0813434	No
ENSDARG00000010031	ssh1b	protein_coding	0	3	1	4	0.162687	No
ENSDARG00000010047	neu3.2	protein_coding	0	2	0	2	0.0813434	No
ENSDARG00000010051	ufd1l	protein_coding	0	2	0	2	0.0813434	No
ENSDARG00000010052	ndrg3b	protein_coding	0	2	0	2	0.0813434	No
ENSDARG00000010070	adam9	protein_coding	0	2	2	4	0.162687	No
ENSDARG00000010078	nup133	protein_coding	1	1	0	2	0.0813434	No
ENSDARG00000010098	pank1b	protein_coding	1	3	2	6	0.24403	No
ENSDARG00000010145	tor4aa	protein_coding	0	2	0	2	0.0813434	No
ENSDARG00000010149	atp5fa1	protein_coding	11	15	11	37	1.50485	Yes
ENSDARG00000010160	rps15a	protein_coding	0	0	2	2	0.0813434	No
ENSDARG00000010169	myd88	protein_coding	0	2	0	2	0.0813434	No
ENSDARG00000010181	asap2a	protein_coding	2	10	2	14	0.569404	No
ENSDARG00000010194	eif4bb	protein_coding	2	7	5	14	0.569404	No
ENSDARG00000010238	rbm22	protein_coding	0	5	1	6	0.24403	No
ENSDARG00000010244	rpl22l1	protein_coding	0	1	1	2	0.0813434	No
ENSDARG00000010246	prmt1	protein_coding	3	10	17	30	1.22015	Yes
ENSDARG00000010255	bin2b	protein_coding	1	2	1	4	0.162687	No
ENSDARG00000010266	igf2bp3	protein_coding	4	22	25	51	2.07426	Yes
ENSDARG00000010267	dpydb	protein_coding	1	3	0	4	0.162687	No
ENSDARG00000010276	ptgs2b	protein_coding	1	1	0	2	0.0813434	No
ENSDARG00000010280	clasp1a	protein_coding	1	9	8	18	0.732091	No
ENSDARG00000010281	xpo4	protein_coding	1	5	8	14	0.569404	No
ENSDARG00000010301	b4galt6	protein_coding	2	9	5	16	0.650747	No
ENSDARG00000010331	radx	protein_coding	0	2	1	3	0.122015	No
ENSDARG00000010332	zgc:56231	protein_coding	5	23	19	47	1.91157	Yes
ENSDARG00000010347	acer1	protein_coding	0	1	1	2	0.0813434	No
ENSDARG00000010381	rnf2	protein_coding	5	6	5	16	0.650747	No
ENSDARG00000010400	lrrfip2	protein_coding	0	1	0	1	0.0406717	No
ENSDARG00000010407	ppp4r4	protein_coding	0	2	0	2	0.0813434	No
ENSDARG00000010411	epn1	protein_coding	0	1	1	2	0.0813434	No
ENSDARG00000010420	ndrg1b	protein_coding	0	1	4	5	0.203359	No
ENSDARG00000010425	scara5	protein_coding	0	1	0	1	0.0406717	No
ENSDARG00000010432	eaf2	protein_coding	0	2	0	2	0.0813434	No
ENSDARG00000010437	tent5c	protein_coding	2	13	12	27	1.09814	Yes
ENSDARG00000010442	rnf11a	protein_coding	0	1	0	1	0.0406717	No
ENSDARG00000010445	trabd	protein_coding	0	2	1	3	0.122015	No
ENSDARG00000010481	bzw1a	protein_coding	6	23	7	36	1.46418	Yes
ENSDARG00000010487	sae1	protein_coding	0	3	2	5	0.203359	No
ENSDARG00000010516	rpl21	protein_coding	0	1	3	4	0.162687	No
ENSDARG00000010519	per3	protein_coding	0	1	0	1	0.0406717	No
ENSDARG00000010524	si:ch211-282j22.3	protein_coding	5	2	4	11	0.447389	No
ENSDARG00000010531	scamp4	protein_coding	0	1	0	1	0.0406717	No
ENSDARG00000010553	mmgt1	protein_coding	2	4	2	8	0.325374	No
ENSDARG00000010563	spopla	protein_coding	1	2	3	6	0.24403	No
ENSDARG00000010571	ezh2	protein_coding	4	3	1	8	0.325374	No
ENSDARG00000010572	slc25a25a	protein_coding	7	9	26	42	1.70821	Yes
ENSDARG00000010583	pard3ab	protein_coding	0	3	3	6	0.24403	No
ENSDARG00000010596	slc7a6os	protein_coding	0	8	6	14	0.569404	No
ENSDARG00000010601	mtmr10	protein_coding	0	6	0	6	0.24403	No
ENSDARG00000010641	slc20a1b	protein_coding	6	1	0	7	0.284702	No
ENSDARG00000010654	arhgap42b	protein_coding	0	2	0	2	0.0813434	No
ENSDARG00000010655	ppm1k	protein_coding	0	2	0	2	0.0813434	No
ENSDARG00000010658	insig1	protein_coding	0	1	0	1	0.0406717	No
ENSDARG00000010673	trim16	protein_coding	0	7	1	8	0.325374	No
ENSDARG00000010681	tjap1	protein_coding	0	2	2	4	0.162687	No
ENSDARG00000010721	2021-09-06	protein_coding	2	11	4	17	0.691419	No
ENSDARG00000010727	ttyh2l	protein_coding	1	1	1	3	0.122015	No
ENSDARG00000010745	dnaja2b	protein_coding	0	3	3	6	0.24403	No
ENSDARG00000010752	acsl4b	protein_coding	0	8	5	13	0.528732	No
ENSDARG00000010773	pnpla6	protein_coding	1	2	1	4	0.162687	No
ENSDARG00000010779	tlk2	protein_coding	3	7	9	19	0.772762	No
ENSDARG00000010784	ppp1r12a	protein_coding	2	20	13	35	1.42351	Yes
ENSDARG00000010789	homer3b	protein_coding	1	4	0	5	0.203359	No
ENSDARG00000010792	cdc25b	protein_coding	7	22	13	42	1.70821	Yes
ENSDARG00000010816	slc7a14a	protein_coding	0	4	0	4	0.162687	No
ENSDARG00000010823	memo1	protein_coding	1	1	2	4	0.162687	No
ENSDARG00000010831	churc1	protein_coding	0	1	0	1	0.0406717	No
ENSDARG00000010862	amt	protein_coding	2	1	0	3	0.122015	No
ENSDARG00000010873	DDX17	protein_coding	0	1	0	1	0.0406717	No
ENSDARG00000010905	mettl13	protein_coding	1	0	0	1	0.0406717	No
ENSDARG00000010918	nprl3	protein_coding	0	2	1	3	0.122015	No
ENSDARG00000010941	pomgnt2	protein_coding	0	1	3	4	0.162687	No
ENSDARG00000010946	cbsb	protein_coding	1	0	1	2	0.0813434	No
ENSDARG00000010948	kif11	protein_coding	6	25	11	42	1.70821	Yes
ENSDARG00000010956	sh3glb1b	protein_coding	1	0	0	1	0.0406717	No
ENSDARG00000010965	psma8	protein_coding	0	2	1	3	0.122015	No
ENSDARG00000010978	trmt1	protein_coding	1	0	1	2	0.0813434	No
ENSDARG00000011000	gtf2a1	protein_coding	5	12	7	24	0.976121	No
ENSDARG00000011020	hnrnpa1a	protein_coding	2	9	4	15	0.610076	No
ENSDARG00000011027	fgfr1a	protein_coding	0	5	9	14	0.569404	No
ENSDARG00000011049	slc17a9b	protein_coding	1	3	0	4	0.162687	No
ENSDARG00000011055	fbxo9	protein_coding	1	6	0	7	0.284702	No
ENSDARG00000011079	wdr3	protein_coding	0	1	1	2	0.0813434	No
ENSDARG00000011094	ccna2	protein_coding	4	32	11	47	1.91157	Yes
ENSDARG00000011125	snrpb	protein_coding	4	3	2	9	0.366045	No
ENSDARG00000011141	dpysl5a	protein_coding	0	1	0	1	0.0406717	No
ENSDARG00000011157	arhgef18a	protein_coding	1	11	0	12	0.48806	No
ENSDARG00000011188	acvr2aa	protein_coding	0	7	4	11	0.447389	No
ENSDARG00000011196	dnajc11a	protein_coding	0	2	3	5	0.203359	No
ENSDARG00000011201	rplp2l	protein_coding	0	2	0	2	0.0813434	No
ENSDARG00000011219	akt2	protein_coding	4	5	4	13	0.528732	No
ENSDARG00000011233	pcyt1aa	protein_coding	1	2	0	3	0.122015	No
ENSDARG00000011239	ppp1r14aa	protein_coding	1	4	2	7	0.284702	No
ENSDARG00000011246	krr1	protein_coding	0	1	3	4	0.162687	No
ENSDARG00000011262	traip	protein_coding	1	5	1	7	0.284702	No
ENSDARG00000011272	uqcc2	protein_coding	0	0	1	1	0.0406717	No
ENSDARG00000011299	blzf1	protein_coding	2	6	1	9	0.366045	No
ENSDARG00000011301	nae1	protein_coding	1	3	0	4	0.162687	No
ENSDARG00000011312	stk3	protein_coding	2	9	4	15	0.610076	No
ENSDARG00000011326	ankrd45	protein_coding	1	0	0	1	0.0406717	No
ENSDARG00000011333	arhgap33	protein_coding	4	2	3	9	0.366045	No
ENSDARG00000011360	nfatc2ip	protein_coding	1	2	3	6	0.24403	No
ENSDARG00000011370	fyna	protein_coding	3	3	0	6	0.24403	No
ENSDARG00000011373	mknk2a	protein_coding	5	14	20	39	1.5862	Yes
ENSDARG00000011404	fen1	protein_coding	0	1	7	8	0.325374	No
ENSDARG00000011405	rps9	protein_coding	2	7	2	11	0.447389	No
ENSDARG00000011410	aadat	protein_coding	0	1	0	1	0.0406717	No
ENSDARG00000011418	sigmar1	protein_coding	0	4	5	9	0.366045	No
ENSDARG00000011422	ryr1a	protein_coding	0	0	1	1	0.0406717	No
ENSDARG00000011445	elmsan1a	protein_coding	0	0	2	2	0.0813434	No
ENSDARG00000011466	afg1la	protein_coding	2	4	3	9	0.366045	No
ENSDARG00000011488	sirt2	protein_coding	1	0	0	1	0.0406717	No
ENSDARG00000011493	dcun1d3	protein_coding	1	2	4	7	0.284702	No
ENSDARG00000011496	ppm1bb	protein_coding	2	7	6	15	0.610076	No
ENSDARG00000011498	si:ch211-212o1.2	protein_coding	0	1	4	5	0.203359	No
ENSDARG00000011506	lpcat1	protein_coding	4	4	3	11	0.447389	No
ENSDARG00000011510	rcc2	protein_coding	2	14	9	25	1.01679	Yes
ENSDARG00000011515	orai1a	protein_coding	0	1	2	3	0.122015	No
ENSDARG00000011553	atp5pb	protein_coding	1	2	1	4	0.162687	No
ENSDARG00000011555	spag7	protein_coding	0	6	3	9	0.366045	No
ENSDARG00000011564	sfpq	protein_coding	0	7	2	9	0.366045	No
ENSDARG00000011573	abcb11a	protein_coding	2	2	1	5	0.203359	No
ENSDARG00000011583	cry1b	protein_coding	0	4	5	9	0.366045	No
ENSDARG00000011594	smarcb1b	protein_coding	1	1	2	4	0.162687	No
ENSDARG00000011597	atxn2l	protein_coding	0	18	6	24	0.976121	No
ENSDARG00000011600	epha4b	protein_coding	1	0	0	1	0.0406717	No
ENSDARG00000011605	dennd6b	protein_coding	1	6	2	9	0.366045	No
ENSDARG00000011609	FOXK2	protein_coding	4	11	9	24	0.976121	No
ENSDARG00000011611	actr1	protein_coding	0	2	1	3	0.122015	No
ENSDARG00000011613	rbm39a	protein_coding	0	5	3	8	0.325374	No
ENSDARG00000011648	snrpd1	protein_coding	0	1	0	1	0.0406717	No
ENSDARG00000011662	chuk	protein_coding	5	8	6	19	0.772762	No
ENSDARG00000011665	aldoaa	protein_coding	3	2	5	10	0.406717	No
ENSDARG00000011683	prtfdc1	protein_coding	0	3	1	4	0.162687	No
ENSDARG00000011727	b9d1	protein_coding	1	0	0	1	0.0406717	No
ENSDARG00000011740	u2af2b	protein_coding	1	4	2	7	0.284702	No
ENSDARG00000011743	pigo	protein_coding	6	4	2	12	0.48806	No
ENSDARG00000011764	ints13	protein_coding	1	3	5	9	0.366045	No
ENSDARG00000011769	cpm	protein_coding	0	4	1	5	0.203359	No
ENSDARG00000011770	dhrs12	protein_coding	0	4	0	4	0.162687	No
ENSDARG00000011777	cttn	protein_coding	2	3	0	5	0.203359	No
ENSDARG00000011783	stag2a	protein_coding	1	9	4	14	0.569404	No
ENSDARG00000011801	wars2	protein_coding	0	0	1	1	0.0406717	No
ENSDARG00000011809	mical1	protein_coding	0	1	3	4	0.162687	No
ENSDARG00000011819	pcnx1	protein_coding	1	6	1	8	0.325374	No
ENSDARG00000011824	pbxip1b	protein_coding	0	0	1	1	0.0406717	No
ENSDARG00000011841	atp5l	protein_coding	0	1	1	2	0.0813434	No
ENSDARG00000011855	aak1a	protein_coding	0	2	1	3	0.122015	No
ENSDARG00000011863	ptk7a	protein_coding	3	8	10	21	0.854106	No
ENSDARG00000011885	mrpl19	protein_coding	0	1	1	2	0.0813434	No
ENSDARG00000011897	tsg101b	protein_coding	0	3	2	5	0.203359	No
ENSDARG00000011909	itpr2	protein_coding	1	6	8	15	0.610076	No
ENSDARG00000011921	txnl1	protein_coding	0	1	1	2	0.0813434	No
ENSDARG00000011925	spns1	protein_coding	0	5	1	6	0.24403	No
ENSDARG00000011932	prkcbp1l	protein_coding	1	2	1	4	0.162687	No
ENSDARG00000011934	gyg1a	protein_coding	6	12	6	24	0.976121	No
ENSDARG00000011945	slc35e1	protein_coding	0	5	4	9	0.366045	No
ENSDARG00000011948	insra	protein_coding	2	7	3	12	0.48806	No
ENSDARG00000011958	ctnnbl1	protein_coding	2	4	0	6	0.24403	No
ENSDARG00000012002	slc38a7	protein_coding	1	11	4	16	0.650747	No
ENSDARG00000012005	mob2b	protein_coding	0	1	2	3	0.122015	No
ENSDARG00000012021	kdsr	protein_coding	0	1	6	7	0.284702	No
ENSDARG00000012025	hs6st2	protein_coding	0	1	0	1	0.0406717	No
ENSDARG00000012039	ttc26	protein_coding	1	2	0	3	0.122015	No
ENSDARG00000012040	rnf19a	protein_coding	1	4	9	14	0.569404	No
ENSDARG00000012051	mettl21a	protein_coding	0	2	2	4	0.162687	No
ENSDARG00000012057	mtnr1al	protein_coding	0	1	0	1	0.0406717	No
ENSDARG00000012072	dmac2l	protein_coding	1	0	0	1	0.0406717	No
ENSDARG00000012073	kif15	protein_coding	1	4	3	8	0.325374	No
ENSDARG00000012135	fbxl2	protein_coding	0	4	1	5	0.203359	No
ENSDARG00000012140	ccnl1b	protein_coding	3	8	4	15	0.610076	No
ENSDARG00000012141	papolg	protein_coding	8	14	16	38	1.54552	Yes
ENSDARG00000012144	emc7	protein_coding	1	1	1	3	0.122015	No
ENSDARG00000012184	zgc:162872	protein_coding	1	1	0	2	0.0813434	No
ENSDARG00000012194	scp2a	protein_coding	0	0	1	1	0.0406717	No
ENSDARG00000012196	fer	protein_coding	2	3	0	5	0.203359	No
ENSDARG00000012199	gpt2	protein_coding	1	14	6	21	0.854106	No
ENSDARG00000012215	umps	protein_coding	5	7	4	16	0.650747	No
ENSDARG00000012219	dpf2	protein_coding	1	1	0	2	0.0813434	No
ENSDARG00000012222	nup35	protein_coding	1	2	1	4	0.162687	No
ENSDARG00000012234	psme3	protein_coding	1	14	9	24	0.976121	No
ENSDARG00000012261	eftud2	protein_coding	4	10	3	17	0.691419	No
ENSDARG00000012274	eif4e1c	protein_coding	0	5	4	9	0.366045	No
ENSDARG00000012306	syt13	protein_coding	0	3	1	4	0.162687	No
ENSDARG00000012314	usp25	protein_coding	0	2	5	7	0.284702	No
ENSDARG00000012368	ttc21b	protein_coding	1	1	0	2	0.0813434	No
ENSDARG00000012369	rdh10b	protein_coding	1	16	12	29	1.17948	Yes
ENSDARG00000012378	naa35	protein_coding	0	2	0	2	0.0813434	No
ENSDARG00000012387	pdha1a	protein_coding	0	3	0	3	0.122015	No
ENSDARG00000012389	adar	protein_coding	1	7	3	11	0.447389	No
ENSDARG00000012390	kcnk5b	protein_coding	3	1	0	4	0.162687	No
ENSDARG00000012399	adssl	protein_coding	0	17	4	21	0.854106	No
ENSDARG00000012403	ercc6l2	protein_coding	0	0	1	1	0.0406717	No
ENSDARG00000012407	mgat1a	protein_coding	0	6	2	8	0.325374	No
ENSDARG00000012432	fam76b	protein_coding	0	4	8	12	0.48806	No
ENSDARG00000012449	si:ch211-169p10.1	protein_coding	0	0	1	1	0.0406717	No
ENSDARG00000012450	vmp1	protein_coding	0	1	2	3	0.122015	No
ENSDARG00000012467	spint1b	protein_coding	0	3	2	5	0.203359	No
ENSDARG00000012468	aacs	protein_coding	1	6	0	7	0.284702	No
ENSDARG00000012485	aurka	protein_coding	2	6	7	15	0.610076	No
ENSDARG00000012495	mphosph10	protein_coding	0	4	6	10	0.406717	No
ENSDARG00000012499	per1b	protein_coding	0	1	1	2	0.0813434	No
ENSDARG00000012505	u2af2a	protein_coding	2	4	5	11	0.447389	No
ENSDARG00000012506	rnpep	protein_coding	2	0	0	2	0.0813434	No
ENSDARG00000012513	sdcbp2	protein_coding	5	2	1	8	0.325374	No
ENSDARG00000012519	hcfc1b	protein_coding	2	15	16	33	1.34217	Yes
ENSDARG00000012553	rap1aa	protein_coding	2	4	2	8	0.325374	No
ENSDARG00000012572	polr3f	protein_coding	0	2	2	4	0.162687	No
ENSDARG00000012577	waca	protein_coding	3	10	13	26	1.05746	Yes
ENSDARG00000012588	ptdss1a	protein_coding	0	2	1	3	0.122015	No
ENSDARG00000012591	pdcd10b	protein_coding	0	0	1	1	0.0406717	No
ENSDARG00000012603	eif3ja	protein_coding	1	3	6	10	0.406717	No
ENSDARG00000012625	prkag2a	protein_coding	0	1	1	2	0.0813434	No
ENSDARG00000012627	cdc34b	protein_coding	0	4	4	8	0.325374	No
ENSDARG00000012642	si:ch211-266d19.4	protein_coding	0	1	0	1	0.0406717	No
ENSDARG00000012649	smad4b	protein_coding	0	2	0	2	0.0813434	No
ENSDARG00000012656	atf6	protein_coding	0	3	2	5	0.203359	No
ENSDARG00000012674	rpusd4	protein_coding	0	0	1	1	0.0406717	No
ENSDARG00000012682	pfn2l	protein_coding	2	7	6	15	0.610076	No
ENSDARG00000012684	atp2b1a	protein_coding	7	16	9	32	1.30149	Yes
ENSDARG00000012688	eif1	protein_coding	0	5	0	5	0.203359	No
ENSDARG00000012699	bbx	protein_coding	0	2	0	2	0.0813434	No
ENSDARG00000012718	wee2	protein_coding	0	6	11	17	0.691419	No
ENSDARG00000012723	rbm14a	protein_coding	0	6	3	9	0.366045	No
ENSDARG00000012726	calhm5.2	protein_coding	0	0	3	3	0.122015	No
ENSDARG00000012729	hcls1	protein_coding	0	1	0	1	0.0406717	No
ENSDARG00000012741	maco1b	protein_coding	2	5	8	15	0.610076	No
ENSDARG00000012745	poc1bl	protein_coding	0	1	0	1	0.0406717	No
ENSDARG00000012747	rer1	protein_coding	1	5	3	9	0.366045	No
ENSDARG00000012776	smarca1	protein_coding	0	0	3	3	0.122015	No
ENSDARG00000012777	nucks1b	protein_coding	0	1	0	1	0.0406717	No
ENSDARG00000012790	tmem161a	protein_coding	1	6	4	11	0.447389	No
ENSDARG00000012816	dipk2aa	protein_coding	1	2	2	5	0.203359	No
ENSDARG00000012818	csnk2a2a	protein_coding	1	4	5	10	0.406717	No
ENSDARG00000012820	nop56	protein_coding	0	2	4	6	0.24403	No
ENSDARG00000012827	mettl3	protein_coding	0	1	1	2	0.0813434	No
ENSDARG00000012848	arih2	protein_coding	2	0	2	4	0.162687	No
ENSDARG00000012860	tmprss4b	protein_coding	0	12	5	17	0.691419	No
ENSDARG00000012866	picalma	protein_coding	2	6	3	11	0.447389	No
ENSDARG00000012871	npepl1	protein_coding	2	4	4	10	0.406717	No
ENSDARG00000012874	snap23.1	protein_coding	0	2	2	4	0.162687	No
ENSDARG00000012887	znf143a	protein_coding	1	3	0	4	0.162687	No
ENSDARG00000012892	ammecr1	protein_coding	0	1	1	2	0.0813434	No
ENSDARG00000012899	ddx49	protein_coding	0	0	2	2	0.0813434	No
ENSDARG00000012914	arhgef4	protein_coding	2	5	0	7	0.284702	No
ENSDARG00000012915	ech1	protein_coding	0	1	0	1	0.0406717	No
ENSDARG00000012927	tcea2	protein_coding	0	0	1	1	0.0406717	No
ENSDARG00000012929	eif2d	protein_coding	1	0	0	1	0.0406717	No
ENSDARG00000012932	mat2b	protein_coding	0	0	1	1	0.0406717	No
ENSDARG00000012942	itgb5	protein_coding	3	8	2	13	0.528732	No
ENSDARG00000012946	syap1	protein_coding	0	3	0	3	0.122015	No
ENSDARG00000012953	mob1bb	protein_coding	0	6	1	7	0.284702	No
ENSDARG00000012972	cfl1l	protein_coding	2	2	3	7	0.284702	No
ENSDARG00000012981	osbpl7	protein_coding	6	7	7	20	0.813434	No
ENSDARG00000012982	nf1a	protein_coding	8	14	3	25	1.01679	Yes
ENSDARG00000012987	gpia	protein_coding	1	4	6	11	0.447389	No
ENSDARG00000013006	pibf1	protein_coding	1	6	7	14	0.569404	No
ENSDARG00000013009	ubiad1	protein_coding	1	1	1	3	0.122015	No
ENSDARG00000013025	ints6	protein_coding	7	4	7	18	0.732091	No
ENSDARG00000013031	mta2	protein_coding	2	4	5	11	0.447389	No
ENSDARG00000013044	ndufv2	protein_coding	0	0	3	3	0.122015	No
ENSDARG00000013056	itpk1a	protein_coding	0	1	0	1	0.0406717	No
ENSDARG00000013058	ascc2	protein_coding	0	5	2	7	0.284702	No
ENSDARG00000013063	oxct1a	protein_coding	1	2	1	4	0.162687	No
ENSDARG00000013076	bmi1b	protein_coding	1	0	8	9	0.366045	No
ENSDARG00000013078	ywhaba	protein_coding	1	6	5	12	0.48806	No
ENSDARG00000013079	tubgcp2	protein_coding	0	1	3	4	0.162687	No
ENSDARG00000013087	ndrg3a	protein_coding	1	0	3	4	0.162687	No
ENSDARG00000013095	gclc	protein_coding	2	12	4	18	0.732091	No
ENSDARG00000013117	hiat1a	protein_coding	1	1	1	3	0.122015	No
ENSDARG00000013122	maf1	protein_coding	2	4	4	10	0.406717	No
ENSDARG00000013128	pdk1	protein_coding	0	0	1	1	0.0406717	No
ENSDARG00000013150	dhx16	protein_coding	0	1	0	1	0.0406717	No
ENSDARG00000013161	zgc:55558	protein_coding	4	4	5	13	0.528732	No
ENSDARG00000013222	slc35a3a	protein_coding	0	0	2	2	0.0813434	No
ENSDARG00000013224	phc2b	protein_coding	1	1	2	4	0.162687	No
ENSDARG00000013236	dhcr24	protein_coding	2	0	0	2	0.0813434	No
ENSDARG00000013240	zgc:172271	protein_coding	2	0	0	2	0.0813434	No
ENSDARG00000013250	tars1	protein_coding	2	3	0	5	0.203359	No
ENSDARG00000013274	eif4eb	protein_coding	2	0	0	2	0.0813434	No
ENSDARG00000013292	tmem179aa	protein_coding	1	0	0	1	0.0406717	No
ENSDARG00000013302	gpx8	protein_coding	0	5	0	5	0.203359	No
ENSDARG00000013307	rpl19	protein_coding	4	2	1	7	0.284702	No
ENSDARG00000013312	cadps2	protein_coding	1	0	2	3	0.122015	No
ENSDARG00000013333	ndufa10	protein_coding	1	2	0	3	0.122015	No
ENSDARG00000013346	tasorb	protein_coding	2	6	12	20	0.813434	No
ENSDARG00000013351	cirbpb	protein_coding	2	9	11	22	0.894778	No
ENSDARG00000013360	sh3gl3a	protein_coding	0	1	0	1	0.0406717	No
ENSDARG00000013379	ppp6r3	protein_coding	5	9	3	17	0.691419	No
ENSDARG00000013397	bnip2	protein_coding	1	2	0	3	0.122015	No
ENSDARG00000013415	lmna	protein_coding	0	0	2	2	0.0813434	No
ENSDARG00000013434	hira	protein_coding	7	5	7	19	0.772762	No
ENSDARG00000013443	atp6v1ba	protein_coding	0	1	2	3	0.122015	No
ENSDARG00000013453	tdrd9	protein_coding	1	5	5	11	0.447389	No
ENSDARG00000013457	mtrex	protein_coding	8	13	5	26	1.05746	Yes
ENSDARG00000013461	supt7l	protein_coding	2	1	0	3	0.122015	No
ENSDARG00000013472	nedd1	protein_coding	1	5	0	6	0.24403	No
ENSDARG00000013475	cct4	protein_coding	0	1	4	5	0.203359	No
ENSDARG00000013476	arhgef39	protein_coding	1	4	0	5	0.203359	No
ENSDARG00000013492	zbtb34	protein_coding	0	2	1	3	0.122015	No
ENSDARG00000013500	abca2	protein_coding	1	0	0	1	0.0406717	No
ENSDARG00000013505	ube2kb	protein_coding	0	2	4	6	0.24403	No
ENSDARG00000013526	svep1	protein_coding	0	3	0	3	0.122015	No
ENSDARG00000013528	mcm9	protein_coding	1	2	0	3	0.122015	No
ENSDARG00000013542	lpgat1	protein_coding	1	3	0	4	0.162687	No
ENSDARG00000013561	pgm1	protein_coding	1	7	3	11	0.447389	No
ENSDARG00000013575	rfx2	protein_coding	0	0	1	1	0.0406717	No
ENSDARG00000013582	csnk2a2b	protein_coding	0	4	2	6	0.24403	No
ENSDARG00000013596	brd1a	protein_coding	0	0	1	1	0.0406717	No
ENSDARG00000013613	anxa13l	protein_coding	0	0	1	1	0.0406717	No
ENSDARG00000013623	vdac2	protein_coding	3	6	3	12	0.48806	No
ENSDARG00000013628	cd164	protein_coding	1	0	2	3	0.122015	No
ENSDARG00000013653	adgrl4	protein_coding	2	0	1	3	0.122015	No
ENSDARG00000013655	tpd52l2b	protein_coding	0	5	0	5	0.203359	No
ENSDARG00000013659	brox	protein_coding	0	0	1	1	0.0406717	No
ENSDARG00000013667	tbck	protein_coding	0	1	0	1	0.0406717	No
ENSDARG00000013670	hyou1	protein_coding	5	23	10	38	1.54552	Yes
ENSDARG00000013681	si:dkey-42i9.6	protein_coding	0	1	0	1	0.0406717	No
ENSDARG00000013694	stimate	protein_coding	0	1	2	3	0.122015	No
ENSDARG00000013704	cers2a	protein_coding	4	16	8	28	1.13881	Yes
ENSDARG00000013705	ccm2	protein_coding	1	2	5	8	0.325374	No
ENSDARG00000013708	usp9	protein_coding	0	8	13	21	0.854106	No
ENSDARG00000013719	gtse1	protein_coding	3	5	11	19	0.772762	No
ENSDARG00000013729	srsf6a	protein_coding	1	15	5	21	0.854106	No
ENSDARG00000013732	vta1	protein_coding	1	2	2	5	0.203359	No
ENSDARG00000013763	rrbp1a	protein_coding	3	8	13	24	0.976121	No
ENSDARG00000013776	thop1	protein_coding	4	12	5	21	0.854106	No
ENSDARG00000013777	ppp1r13l	protein_coding	0	4	3	7	0.284702	No
ENSDARG00000013794	klf11b	protein_coding	0	1	2	3	0.122015	No
ENSDARG00000013795	hps4	protein_coding	1	2	0	3	0.122015	No
ENSDARG00000013800	snrpd3	protein_coding	1	10	2	13	0.528732	No
ENSDARG00000013802	pcid2	protein_coding	0	1	0	1	0.0406717	No
ENSDARG00000013804	capns1b	protein_coding	3	2	6	11	0.447389	No
ENSDARG00000013822	anapc16	protein_coding	1	0	0	1	0.0406717	No
ENSDARG00000013828	snx13	protein_coding	0	3	2	5	0.203359	No
ENSDARG00000013830	osbpl2b	protein_coding	3	5	3	11	0.447389	No
ENSDARG00000013837	spo11	protein_coding	0	1	0	1	0.0406717	No
ENSDARG00000013838	sulf2b	protein_coding	0	0	1	1	0.0406717	No
ENSDARG00000013839	aldh3b1	protein_coding	0	4	2	6	0.24403	No
ENSDARG00000013841	abl2	protein_coding	6	4	6	16	0.650747	No
ENSDARG00000013842	tbc1d19	protein_coding	0	1	0	1	0.0406717	No
ENSDARG00000013845	ttc14	protein_coding	2	1	0	3	0.122015	No
ENSDARG00000013861	armc1	protein_coding	5	4	1	10	0.406717	No
ENSDARG00000013863	fam133b	protein_coding	0	3	3	6	0.24403	No
ENSDARG00000013881	pi4k2b	protein_coding	1	9	2	12	0.48806	No
ENSDARG00000013892	sorl1	protein_coding	0	8	4	12	0.48806	No
ENSDARG00000013921	frya	protein_coding	0	1	1	2	0.0813434	No
ENSDARG00000013928	plekhb2	protein_coding	0	1	1	2	0.0813434	No
ENSDARG00000013931	eif3m	protein_coding	0	2	1	3	0.122015	No
ENSDARG00000013938	psmb3	protein_coding	0	2	1	3	0.122015	No
ENSDARG00000013946	ivns1abpb	protein_coding	4	13	16	33	1.34217	Yes
ENSDARG00000013961	slc31a1	protein_coding	0	0	2	2	0.0813434	No
ENSDARG00000013965	cul2	protein_coding	2	0	2	4	0.162687	No
ENSDARG00000013966	psma6b	protein_coding	1	0	0	1	0.0406717	No
ENSDARG00000013968	psap	protein_coding	2	31	16	49	1.99291	Yes
ENSDARG00000013973	pex3	protein_coding	0	0	1	1	0.0406717	No
ENSDARG00000013976	anxa13	protein_coding	3	0	0	3	0.122015	No
ENSDARG00000013979	ndfip1	protein_coding	3	1	3	7	0.284702	No
ENSDARG00000013990	ube2q2	protein_coding	3	11	2	16	0.650747	No
ENSDARG00000013997	ern1	protein_coding	0	2	0	2	0.0813434	No
ENSDARG00000014003	stard8	protein_coding	3	11	8	22	0.894778	No
ENSDARG00000014008	cwc22	protein_coding	1	10	2	13	0.528732	No
ENSDARG00000014013	lbr	protein_coding	1	4	7	12	0.48806	No
ENSDARG00000014015	pdia7	protein_coding	1	6	3	10	0.406717	No
ENSDARG00000014017	rrm1	protein_coding	5	12	6	23	0.935449	No
ENSDARG00000014031	abcc2	protein_coding	2	0	0	2	0.0813434	No
ENSDARG00000014039	si:dkeyp-93d12.1	protein_coding	1	10	5	16	0.650747	No
ENSDARG00000014041	smarcad1a	protein_coding	7	11	7	25	1.01679	Yes
ENSDARG00000014047	cldn7b	protein_coding	2	10	2	14	0.569404	No
ENSDARG00000014068	pgam1b	protein_coding	2	4	0	6	0.24403	No
ENSDARG00000014083	wdr82	protein_coding	3	8	3	14	0.569404	No
ENSDARG00000014113	wasla	protein_coding	4	9	3	16	0.650747	No
ENSDARG00000014139	srp72	protein_coding	2	2	2	6	0.24403	No
ENSDARG00000014148	med22	protein_coding	1	0	0	1	0.0406717	No
ENSDARG00000014159	mtdha	protein_coding	3	9	9	21	0.854106	No
ENSDARG00000014161	ercc4	protein_coding	2	4	6	12	0.48806	No
ENSDARG00000014165	ssr3	protein_coding	1	0	1	2	0.0813434	No
ENSDARG00000014179	pfkma	protein_coding	0	0	1	1	0.0406717	No
ENSDARG00000014180	ildr2	protein_coding	0	0	3	3	0.122015	No
ENSDARG00000014208	zgc:55413	protein_coding	7	10	11	28	1.13881	Yes
ENSDARG00000014209	odf3l2a	protein_coding	0	3	0	3	0.122015	No
ENSDARG00000014218	mecp2	protein_coding	0	0	1	1	0.0406717	No
ENSDARG00000014222	zgc:86598	protein_coding	2	1	1	4	0.162687	No
ENSDARG00000014230	dlst	protein_coding	0	2	0	2	0.0813434	No
ENSDARG00000014244	rbmx	protein_coding	2	5	0	7	0.284702	No
ENSDARG00000014274	rfc2	protein_coding	1	2	1	4	0.162687	No
ENSDARG00000014303	vac14	protein_coding	1	1	2	4	0.162687	No
ENSDARG00000014311	pgghg	protein_coding	1	0	0	1	0.0406717	No
ENSDARG00000014324	sh2d5	protein_coding	0	9	5	14	0.569404	No
ENSDARG00000014329	npm1a	protein_coding	3	15	9	27	1.09814	Yes
ENSDARG00000014333	ormdl1	protein_coding	0	1	0	1	0.0406717	No
ENSDARG00000014340	rab11al	protein_coding	0	2	4	6	0.24403	No
ENSDARG00000014348	stk17b	protein_coding	1	4	4	9	0.366045	No
ENSDARG00000014361	tmbim4	protein_coding	0	1	0	1	0.0406717	No
ENSDARG00000014366	luc7l3	protein_coding	0	1	1	2	0.0813434	No
ENSDARG00000014373	ddx4	protein_coding	0	7	11	18	0.732091	No
ENSDARG00000014386	galnt6	protein_coding	0	5	5	10	0.406717	No
ENSDARG00000014428	ppp2r5d	protein_coding	1	5	3	9	0.366045	No
ENSDARG00000014430	rabgef1	protein_coding	1	4	4	9	0.366045	No
ENSDARG00000014439	dgkza	protein_coding	1	3	3	7	0.284702	No
ENSDARG00000014463	usf1l	protein_coding	0	2	0	2	0.0813434	No
ENSDARG00000014474	yipf1	protein_coding	3	4	0	7	0.284702	No
ENSDARG00000014498	ythdf2	protein_coding	6	5	3	14	0.569404	No
ENSDARG00000014499	nutf2l	protein_coding	0	4	11	15	0.610076	No
ENSDARG00000014517	usp5	protein_coding	3	2	0	5	0.203359	No
ENSDARG00000014531	atg4a	protein_coding	0	0	2	2	0.0813434	No
ENSDARG00000014532	aida	protein_coding	0	1	2	3	0.122015	No
ENSDARG00000014536	pfdn1	protein_coding	0	3	0	3	0.122015	No
ENSDARG00000014550	rfx3	protein_coding	0	1	3	4	0.162687	No
ENSDARG00000014556	serpinb1l3	protein_coding	0	1	0	1	0.0406717	No
ENSDARG00000014565	eif4e1b	protein_coding	0	2	1	3	0.122015	No
ENSDARG00000014569	hnrnpr	protein_coding	0	5	2	7	0.284702	No
ENSDARG00000014571	ctnnb1	protein_coding	6	14	2	22	0.894778	No
ENSDARG00000014577	rhpn2	protein_coding	3	5	6	14	0.569404	No
ENSDARG00000014582	exoc3	protein_coding	3	2	1	6	0.24403	No
ENSDARG00000014587	slc38a5b	protein_coding	2	0	0	2	0.0813434	No
ENSDARG00000014588	adcy2b	protein_coding	0	1	0	1	0.0406717	No
ENSDARG00000014591	ilf2	protein_coding	3	9	5	17	0.691419	No
ENSDARG00000014592	dennd1a	protein_coding	0	1	3	4	0.162687	No
ENSDARG00000014599	slc5a6b	protein_coding	0	1	0	1	0.0406717	No
ENSDARG00000014634	mbtps1	protein_coding	1	7	3	11	0.447389	No
ENSDARG00000014655	itpr1a	protein_coding	0	1	0	1	0.0406717	No
ENSDARG00000014657	casp23	protein_coding	1	0	0	1	0.0406717	No
ENSDARG00000014674	acsl3b	protein_coding	1	5	5	11	0.447389	No
ENSDARG00000014676	bckdhb	protein_coding	0	1	0	1	0.0406717	No
ENSDARG00000014680	znf710a	protein_coding	0	8	5	13	0.528732	No
ENSDARG00000014685	esco2	protein_coding	0	4	1	5	0.203359	No
ENSDARG00000014690	rps4x	protein_coding	0	4	2	6	0.24403	No
ENSDARG00000014692	znf622	protein_coding	0	3	3	6	0.24403	No
ENSDARG00000014704	pgm2l1	protein_coding	2	1	0	3	0.122015	No
ENSDARG00000014727	acox1	protein_coding	0	2	0	2	0.0813434	No
ENSDARG00000014731	cacybp	protein_coding	0	1	3	4	0.162687	No
ENSDARG00000014761	mfsd6l	protein_coding	0	2	0	2	0.0813434	No
ENSDARG00000014763	arf2a	protein_coding	0	6	3	9	0.366045	No
ENSDARG00000014770	usp4	protein_coding	0	7	8	15	0.610076	No
ENSDARG00000014775	zgc:113220	protein_coding	0	0	1	1	0.0406717	No
ENSDARG00000014790	g3bp2	protein_coding	0	2	3	5	0.203359	No
ENSDARG00000014793	ehd1b	protein_coding	0	3	6	9	0.366045	No
ENSDARG00000014817	ranbp1	protein_coding	3	8	7	18	0.732091	No
ENSDARG00000014825	si:dkeyp-69b9.6	protein_coding	0	0	2	2	0.0813434	No
ENSDARG00000014866	hprt1l	protein_coding	0	1	4	5	0.203359	No
ENSDARG00000014867	rpl8	protein_coding	2	3	1	6	0.24403	No
ENSDARG00000014875	abi2b	protein_coding	0	4	2	6	0.24403	No
ENSDARG00000014898	ncbp2	protein_coding	0	1	0	1	0.0406717	No
ENSDARG00000014914	lamp2	protein_coding	4	38	20	62	2.52165	Yes
ENSDARG00000014915	ndufab1b	protein_coding	0	0	1	1	0.0406717	No
ENSDARG00000014943	kif23	protein_coding	1	27	20	48	1.95224	Yes
ENSDARG00000014945	znf598	protein_coding	1	8	7	16	0.650747	No
ENSDARG00000014956	diablob	protein_coding	1	1	0	2	0.0813434	No
ENSDARG00000014962	ppp3cca	protein_coding	0	2	2	4	0.162687	No
ENSDARG00000014966	ccdc82	protein_coding	0	5	2	7	0.284702	No
ENSDARG00000014969	ankhb	protein_coding	0	1	0	1	0.0406717	No
ENSDARG00000014986	acvr1l	protein_coding	2	5	4	11	0.447389	No
ENSDARG00000014994	tbp	protein_coding	2	12	5	19	0.772762	No
ENSDARG00000014995	jagn1b	protein_coding	5	1	0	6	0.24403	No
ENSDARG00000015006	dnm1l	protein_coding	0	2	5	7	0.284702	No
ENSDARG00000015015	tspan18b	protein_coding	0	1	0	1	0.0406717	No
ENSDARG00000015050	calm3a	protein_coding	1	4	2	7	0.284702	No
ENSDARG00000015057	ube2d4	protein_coding	1	2	1	4	0.162687	No
ENSDARG00000015059	daam1a	protein_coding	1	0	2	3	0.122015	No
ENSDARG00000015070	pola2	protein_coding	0	4	1	5	0.203359	No
ENSDARG00000015088	dnajb11	protein_coding	0	6	4	10	0.406717	No
ENSDARG00000015110	slc18a2	protein_coding	0	0	1	1	0.0406717	No
ENSDARG00000015111	ddx39ab	protein_coding	5	18	14	37	1.50485	Yes
ENSDARG00000015126	gorasp2	protein_coding	0	3	0	3	0.122015	No
ENSDARG00000015128	rpl27	protein_coding	0	3	0	3	0.122015	No
ENSDARG00000015153	wdr91	protein_coding	0	0	1	1	0.0406717	No
ENSDARG00000015156	fbln2	protein_coding	0	0	1	1	0.0406717	No
ENSDARG00000015161	zgc:92664	protein_coding	0	1	0	1	0.0406717	No
ENSDARG00000015164	mknk2b	protein_coding	1	4	2	7	0.284702	No
ENSDARG00000015176	ror1	protein_coding	0	4	1	5	0.203359	No
ENSDARG00000015206	hnrnpua	protein_coding	8	11	11	30	1.22015	Yes
ENSDARG00000015208	rbb4l	protein_coding	0	1	3	4	0.162687	No
ENSDARG00000015222	cbll1	protein_coding	0	2	0	2	0.0813434	No
ENSDARG00000015224	cd2ap	protein_coding	0	6	0	6	0.24403	No
ENSDARG00000015239	prpf19	protein_coding	1	12	6	19	0.772762	No
ENSDARG00000015252	st3gal3b	protein_coding	1	3	0	4	0.162687	No
ENSDARG00000015254	fzr1a	protein_coding	1	0	1	2	0.0813434	No
ENSDARG00000015292	ube2g1a	protein_coding	2	4	4	10	0.406717	No
ENSDARG00000015293	fam110a	protein_coding	0	4	0	4	0.162687	No
ENSDARG00000015310	pitpnbl	protein_coding	0	3	1	4	0.162687	No
ENSDARG00000015314	zc4h2	protein_coding	2	3	0	5	0.203359	No
ENSDARG00000015315	psmc5	protein_coding	0	2	1	3	0.122015	No
ENSDARG00000015325	u2af1	protein_coding	1	6	0	7	0.284702	No
ENSDARG00000015343	pgd	protein_coding	3	0	0	3	0.122015	No
ENSDARG00000015349	mfge8a	protein_coding	0	0	3	3	0.122015	No
ENSDARG00000015352	lsg1	protein_coding	1	5	3	9	0.366045	No
ENSDARG00000015356	fcho1	protein_coding	0	3	0	3	0.122015	No
ENSDARG00000015374	st3gal3a	protein_coding	4	1	1	6	0.24403	No
ENSDARG00000015385	ndufs3	protein_coding	0	2	0	2	0.0813434	No
ENSDARG00000015392	dhx15	protein_coding	0	4	1	5	0.203359	No
ENSDARG00000015394	thoc7	protein_coding	0	7	0	7	0.284702	No
ENSDARG00000015425	slc24a4a	protein_coding	1	0	0	1	0.0406717	No
ENSDARG00000015427	hdac1	protein_coding	1	12	2	15	0.610076	No
ENSDARG00000015449	fut8a	protein_coding	0	0	2	2	0.0813434	No
ENSDARG00000015460	racgap1	protein_coding	4	4	2	10	0.406717	No
ENSDARG00000015471	chd1l	protein_coding	0	3	1	4	0.162687	No
ENSDARG00000015472	gpc4	protein_coding	3	1	0	4	0.162687	No
ENSDARG00000015474	ppp2r5ea	protein_coding	2	5	6	13	0.528732	No
ENSDARG00000015482	zgc:113518	protein_coding	0	0	1	1	0.0406717	No
ENSDARG00000015495	klf3	protein_coding	0	1	0	1	0.0406717	No
ENSDARG00000015524	prps1a	protein_coding	0	2	1	3	0.122015	No
ENSDARG00000015536	sox6	protein_coding	0	3	0	3	0.122015	No
ENSDARG00000015538	znf207a	protein_coding	0	5	5	10	0.406717	No
ENSDARG00000015540	psen2	protein_coding	2	0	0	2	0.0813434	No
ENSDARG00000015543	s100a1	protein_coding	0	4	5	9	0.366045	No
ENSDARG00000015551	fth1a	protein_coding	7	23	20	50	2.03359	Yes
ENSDARG00000015552	phactr4a	protein_coding	1	2	2	5	0.203359	No
ENSDARG00000015563	zgc:123305	protein_coding	0	1	0	1	0.0406717	No
ENSDARG00000015576	itprip	protein_coding	0	5	2	7	0.284702	No
ENSDARG00000015610	tubg1	protein_coding	2	1	0	3	0.122015	No
ENSDARG00000015638	gemin2	protein_coding	0	0	1	1	0.0406717	No
ENSDARG00000015649	rap2c	protein_coding	0	3	0	3	0.122015	No
ENSDARG00000015653	tnip1	protein_coding	0	5	2	7	0.284702	No
ENSDARG00000015657	zgc:77112	protein_coding	2	18	14	34	1.38284	Yes
ENSDARG00000015676	nmd3	protein_coding	2	0	0	2	0.0813434	No
ENSDARG00000015681	gsk3ab	protein_coding	5	12	7	24	0.976121	No
ENSDARG00000015707	dvl3a	protein_coding	2	8	3	13	0.528732	No
ENSDARG00000015709	hsd17b12a	protein_coding	6	6	4	16	0.650747	No
ENSDARG00000015749	hps3	protein_coding	0	0	1	1	0.0406717	No
ENSDARG00000015757	tmem50a	protein_coding	4	4	1	9	0.366045	No
ENSDARG00000015759	tspan7	protein_coding	4	5	2	11	0.447389	No
ENSDARG00000015765	iah1	protein_coding	0	1	0	1	0.0406717	No
ENSDARG00000015805	cgnl1	protein_coding	0	10	3	13	0.528732	No
ENSDARG00000015807	rab22a	protein_coding	0	3	1	4	0.162687	No
ENSDARG00000015823	vps26b	protein_coding	0	2	1	3	0.122015	No
ENSDARG00000015824	lemd3	protein_coding	1	9	4	14	0.569404	No
ENSDARG00000015829	mov10a	protein_coding	1	1	1	3	0.122015	No
ENSDARG00000015835	eif4e2rs1	protein_coding	0	5	0	5	0.203359	No
ENSDARG00000015851	pnn	protein_coding	1	13	3	17	0.691419	No
ENSDARG00000015860	mtmr9	protein_coding	0	0	1	1	0.0406717	No
ENSDARG00000015862	rpl5b	protein_coding	2	7	2	11	0.447389	No
ENSDARG00000015863	socs6b	protein_coding	0	1	0	1	0.0406717	No
ENSDARG00000015889	zc3h15	protein_coding	2	10	10	22	0.894778	No
ENSDARG00000015905	lztr1	protein_coding	1	8	2	11	0.447389	No
ENSDARG00000015907	dcbld1	protein_coding	4	8	11	23	0.935449	No
ENSDARG00000015915	slc25a36b	protein_coding	1	6	1	8	0.325374	No
ENSDARG00000015917	rnft1	protein_coding	1	1	0	2	0.0813434	No
ENSDARG00000015918	dlat	protein_coding	0	3	2	5	0.203359	No
ENSDARG00000015921	pwp1	protein_coding	1	3	2	6	0.24403	No
ENSDARG00000015922	stk17al	protein_coding	5	13	12	30	1.22015	Yes
ENSDARG00000015930	rwdd1	protein_coding	0	4	0	4	0.162687	No
ENSDARG00000015937	kptn	protein_coding	0	0	1	1	0.0406717	No
ENSDARG00000015946	slc44a1a	protein_coding	0	1	1	2	0.0813434	No
ENSDARG00000015966	yaf2	protein_coding	0	0	1	1	0.0406717	No
ENSDARG00000015968	rabgef1l	protein_coding	0	0	1	1	0.0406717	No
ENSDARG00000015971	rapgef1b	protein_coding	2	2	6	10	0.406717	No
ENSDARG00000015978	COX5B	protein_coding	0	6	2	8	0.325374	No
ENSDARG00000015990	hcfc1a	protein_coding	3	13	18	34	1.38284	Yes
ENSDARG00000015997	mfsd5	protein_coding	0	0	1	1	0.0406717	No
ENSDARG00000015998	wdhd1	protein_coding	3	5	5	13	0.528732	No
ENSDARG00000016010	nup107	protein_coding	0	2	5	7	0.284702	No
ENSDARG00000016016	dbnlb	protein_coding	1	8	4	13	0.528732	No
ENSDARG00000016044	gins4	protein_coding	0	1	0	1	0.0406717	No
ENSDARG00000016056	mhc1laa	protein_coding	0	0	1	1	0.0406717	No
ENSDARG00000016074	cryz	protein_coding	0	1	2	3	0.122015	No
ENSDARG00000016084	spsb4a	protein_coding	3	3	0	6	0.24403	No
ENSDARG00000016085	mbnl3	protein_coding	0	2	0	2	0.0813434	No
ENSDARG00000016086	smurf1	protein_coding	3	9	7	19	0.772762	No
ENSDARG00000016093	qtrt2	protein_coding	0	1	1	2	0.0813434	No
ENSDARG00000016117	exd2	protein_coding	1	3	4	8	0.325374	No
ENSDARG00000016143	xiap	protein_coding	1	3	1	5	0.203359	No
ENSDARG00000016153	dag1	protein_coding	0	9	8	17	0.691419	No
ENSDARG00000016154	zfp36l1a	protein_coding	2	7	6	15	0.610076	No
ENSDARG00000016156	fam53b	protein_coding	0	0	1	1	0.0406717	No
ENSDARG00000016163	usp33	protein_coding	2	12	1	15	0.610076	No
ENSDARG00000016173	cct3	protein_coding	4	5	2	11	0.447389	No
ENSDARG00000016177	eif4enif1	protein_coding	0	10	14	24	0.976121	No
ENSDARG00000016181	trim33	protein_coding	4	10	6	20	0.813434	No
ENSDARG00000016188	SBNO2	protein_coding	0	2	1	3	0.122015	No
ENSDARG00000016200	trib3	protein_coding	0	0	1	1	0.0406717	No
ENSDARG00000016212	nup214	protein_coding	3	2	1	6	0.24403	No
ENSDARG00000016239	psmd13	protein_coding	1	1	3	5	0.203359	No
ENSDARG00000016253	ralab	protein_coding	1	0	0	1	0.0406717	No
ENSDARG00000016255	chmp4ba	protein_coding	2	3	2	7	0.284702	No
ENSDARG00000016256	nudt3a	protein_coding	2	6	0	8	0.325374	No
ENSDARG00000016260	fxr2	protein_coding	8	11	1	20	0.813434	No
ENSDARG00000016263	zdhhc5a	protein_coding	1	6	6	13	0.528732	No
ENSDARG00000016280	eif1ad	protein_coding	0	0	1	1	0.0406717	No
ENSDARG00000016302	upf1	protein_coding	1	4	0	5	0.203359	No
ENSDARG00000016304	tfdp1b	protein_coding	1	3	3	7	0.284702	No
ENSDARG00000016307	mrpl46	protein_coding	0	2	0	2	0.0813434	No
ENSDARG00000016311	dock9b	protein_coding	0	3	0	3	0.122015	No
ENSDARG00000016318	med7	protein_coding	0	0	1	1	0.0406717	No
ENSDARG00000016336	tmco6	protein_coding	0	0	2	2	0.0813434	No
ENSDARG00000016348	dip2bb	protein_coding	0	1	0	1	0.0406717	No
ENSDARG00000016350	cap1	protein_coding	0	6	3	9	0.366045	No
ENSDARG00000016357	fmo5	protein_coding	0	2	2	4	0.162687	No
ENSDARG00000016375	asns	protein_coding	0	0	1	1	0.0406717	No
ENSDARG00000016393	arf2b	protein_coding	2	5	4	11	0.447389	No
ENSDARG00000016396	fam219aa	protein_coding	0	1	4	5	0.203359	No
ENSDARG00000016399	riok1	protein_coding	0	3	1	4	0.162687	No
ENSDARG00000016427	fignl1	protein_coding	2	8	0	10	0.406717	No
ENSDARG00000016429	farp2	protein_coding	0	18	2	20	0.813434	No
ENSDARG00000016443	eif3c	protein_coding	0	6	6	12	0.48806	No
ENSDARG00000016447	ythdf1	protein_coding	0	8	2	10	0.406717	No
ENSDARG00000016463	trappc6b	protein_coding	0	0	2	2	0.0813434	No
ENSDARG00000016464	cdc42bpab	protein_coding	3	13	3	19	0.772762	No
ENSDARG00000016470	anxa5b	protein_coding	0	2	2	4	0.162687	No
ENSDARG00000016474	galcb	protein_coding	1	3	4	8	0.325374	No
ENSDARG00000016477	eif4a2	protein_coding	0	1	0	1	0.0406717	No
ENSDARG00000016481	ptpn2a	protein_coding	0	1	0	1	0.0406717	No
ENSDARG00000016484	dkc1	protein_coding	7	9	4	20	0.813434	No
ENSDARG00000016496	cdk8	protein_coding	3	7	2	12	0.48806	No
ENSDARG00000016514	gtf2h2	protein_coding	1	0	1	2	0.0813434	No
ENSDARG00000016516	rbm8a	protein_coding	1	2	1	4	0.162687	No
ENSDARG00000016519	ctdnep1a	protein_coding	0	1	1	2	0.0813434	No
ENSDARG00000016528	wdcp	protein_coding	6	2	0	8	0.325374	No
ENSDARG00000016532	suco	protein_coding	8	6	9	23	0.935449	No
ENSDARG00000016541	sash3	protein_coding	0	2	0	2	0.0813434	No
ENSDARG00000016548	eif5b	protein_coding	1	13	9	23	0.935449	No
ENSDARG00000016551	iqsec1b	protein_coding	0	2	3	5	0.203359	No
ENSDARG00000016573	mroh1	protein_coding	0	1	3	4	0.162687	No
ENSDARG00000016584	rgs7a	protein_coding	0	1	2	3	0.122015	No
ENSDARG00000016594	haus4	protein_coding	0	4	3	7	0.284702	No
ENSDARG00000016623	si:ch211-195b13.1	protein_coding	0	1	0	1	0.0406717	No
ENSDARG00000016630	tprb	protein_coding	5	21	13	39	1.5862	Yes
ENSDARG00000016649	akr7a3	protein_coding	0	0	2	2	0.0813434	No
ENSDARG00000016651	znf106a	protein_coding	4	15	3	22	0.894778	No
ENSDARG00000016656	mgme1	protein_coding	0	1	0	1	0.0406717	No
ENSDARG00000016664	rnf20	protein_coding	0	5	0	5	0.203359	No
ENSDARG00000016676	gnao1a	protein_coding	0	2	0	2	0.0813434	No
ENSDARG00000016687	acadvl	protein_coding	1	5	0	6	0.24403	No
ENSDARG00000016691	cd9b	protein_coding	0	6	2	8	0.325374	No
ENSDARG00000016706	atic	protein_coding	2	5	3	10	0.406717	No
ENSDARG00000016721	sdha	protein_coding	0	3	4	7	0.284702	No
ENSDARG00000016724	zgc:162339	protein_coding	0	0	3	3	0.122015	No
ENSDARG00000016733	psat1	protein_coding	0	2	4	6	0.24403	No
ENSDARG00000016739	lrrc4cb	protein_coding	0	0	1	1	0.0406717	No
ENSDARG00000016743	angel2	protein_coding	0	1	0	1	0.0406717	No
ENSDARG00000016745	slc35f6	protein_coding	4	0	1	5	0.203359	No
ENSDARG00000016753	ipo9	protein_coding	1	6	1	8	0.325374	No
ENSDARG00000016754	tbca	protein_coding	0	2	1	3	0.122015	No
ENSDARG00000016763	znf292a	protein_coding	5	5	5	15	0.610076	No
ENSDARG00000016765	scamp3	protein_coding	0	3	1	4	0.162687	No
ENSDARG00000016769	sgtb	protein_coding	0	1	1	2	0.0813434	No
ENSDARG00000016774	plekho2	protein_coding	0	0	1	1	0.0406717	No
ENSDARG00000016775	aqr	protein_coding	0	1	3	4	0.162687	No
ENSDARG00000016782	huwe1	protein_coding	8	16	21	45	1.83023	Yes
ENSDARG00000016783	srsf6b	protein_coding	1	3	0	4	0.162687	No
ENSDARG00000016788	zeb1a	protein_coding	0	5	2	7	0.284702	No
ENSDARG00000016794	mtmr6	protein_coding	1	0	3	4	0.162687	No
ENSDARG00000016809	prkacab	protein_coding	0	1	1	2	0.0813434	No
ENSDARG00000016811	ints3	protein_coding	3	6	3	12	0.48806	No
ENSDARG00000016830	rimkla	protein_coding	2	9	2	13	0.528732	No
ENSDARG00000016837	glipr2l	protein_coding	3	2	2	7	0.284702	No
ENSDARG00000016855	sf3b5	protein_coding	1	0	0	1	0.0406717	No
ENSDARG00000016864	farsb	protein_coding	0	0	1	1	0.0406717	No
ENSDARG00000016866	fam102ab	protein_coding	2	5	2	9	0.366045	No
ENSDARG00000016867	rnf128a	protein_coding	0	2	1	3	0.122015	No
ENSDARG00000016868	rhobtb4	protein_coding	2	2	0	4	0.162687	No
ENSDARG00000016871	smarce1	protein_coding	2	7	8	17	0.691419	No
ENSDARG00000016875	gys1	protein_coding	0	2	7	9	0.366045	No
ENSDARG00000016886	dnajb9b	protein_coding	0	1	1	2	0.0813434	No
ENSDARG00000016889	eif3g	protein_coding	2	2	0	4	0.162687	No
ENSDARG00000016903	wdr5	protein_coding	4	8	10	22	0.894778	No
ENSDARG00000016904	bckdk	protein_coding	1	7	9	17	0.691419	No
ENSDARG00000016908	zp3e	protein_coding	1	2	0	3	0.122015	No
ENSDARG00000016934	ttyh2	protein_coding	0	2	0	2	0.0813434	No
ENSDARG00000016963	slc16a1a	protein_coding	0	3	3	6	0.24403	No
ENSDARG00000016964	MCUR1	protein_coding	0	1	0	1	0.0406717	No
ENSDARG00000016968	tmem214	protein_coding	0	8	4	12	0.48806	No
ENSDARG00000016977	snx27b	protein_coding	0	2	2	4	0.162687	No
ENSDARG00000016979	pmpcb	protein_coding	0	0	2	2	0.0813434	No
ENSDARG00000016999	lin28a	protein_coding	2	7	4	13	0.528732	No
ENSDARG00000017004	myo10	protein_coding	3	3	5	11	0.447389	No
ENSDARG00000017010	scamp2l	protein_coding	2	3	5	10	0.406717	No
ENSDARG00000017034	sqor	protein_coding	1	0	0	1	0.0406717	No
ENSDARG00000017037	ikbkg	protein_coding	1	13	2	16	0.650747	No
ENSDARG00000017047	slc27a4	protein_coding	0	1	0	1	0.0406717	No
ENSDARG00000017049	adsl	protein_coding	3	2	1	6	0.24403	No
ENSDARG00000017067	chordc1b	protein_coding	0	1	0	1	0.0406717	No
ENSDARG00000017084	bud31	protein_coding	0	3	2	5	0.203359	No
ENSDARG00000017086	asb12a	protein_coding	0	1	0	1	0.0406717	No
ENSDARG00000017093	emc8	protein_coding	0	3	1	4	0.162687	No
ENSDARG00000017105	vaspb	protein_coding	1	1	1	3	0.122015	No
ENSDARG00000017115	kctd10	protein_coding	1	5	4	10	0.406717	No
ENSDARG00000017119	vps37a	protein_coding	2	0	4	6	0.24403	No
ENSDARG00000017126	ilvbl	protein_coding	2	2	3	7	0.284702	No
ENSDARG00000017143	brd9	protein_coding	0	3	1	4	0.162687	No
ENSDARG00000017163	sinup	protein_coding	1	1	1	3	0.122015	No
ENSDARG00000017168	nr2f1b	protein_coding	0	2	0	2	0.0813434	No
ENSDARG00000017173	si:dkey-29p10.4	protein_coding	0	0	1	1	0.0406717	No
ENSDARG00000017180	npc1	protein_coding	4	10	9	23	0.935449	No
ENSDARG00000017188	zpax2	protein_coding	3	8	7	18	0.732091	No
ENSDARG00000017199	elp2	protein_coding	1	3	2	6	0.24403	No
ENSDARG00000017211	plxnb1b	protein_coding	0	4	0	4	0.162687	No
ENSDARG00000017219	pabpc1a	protein_coding	3	15	15	33	1.34217	Yes
ENSDARG00000017220	otud7b	protein_coding	0	2	3	5	0.203359	No
ENSDARG00000017230	fbxw11b	protein_coding	3	15	10	28	1.13881	Yes
ENSDARG00000017235	eif5a	protein_coding	2	8	7	17	0.691419	No
ENSDARG00000017242	garem	protein_coding	1	1	1	3	0.122015	No
ENSDARG00000017244	chd6	protein_coding	2	10	8	20	0.813434	No
ENSDARG00000017255	tmed1b	protein_coding	2	0	0	2	0.0813434	No
ENSDARG00000017261	gdpd1	protein_coding	0	2	1	3	0.122015	No
ENSDARG00000017272	eapp	protein_coding	0	5	0	5	0.203359	No
ENSDARG00000017294	gnai2b	protein_coding	1	2	2	5	0.203359	No
ENSDARG00000017311	gpsm2	protein_coding	0	6	8	14	0.569404	No
ENSDARG00000017312	lmbrd2b	protein_coding	2	3	1	6	0.24403	No
ENSDARG00000017315	larp7	protein_coding	1	6	0	7	0.284702	No
ENSDARG00000017316	bag5	protein_coding	2	5	2	9	0.366045	No
ENSDARG00000017320	f11r.1	protein_coding	2	4	3	9	0.366045	No
ENSDARG00000017337	C11H6orf120	protein_coding	0	3	0	3	0.122015	No
ENSDARG00000017359	mettl8	protein_coding	0	0	1	1	0.0406717	No
ENSDARG00000017365	slc23a2	protein_coding	2	9	4	15	0.610076	No
ENSDARG00000017386	sobpb	protein_coding	1	2	3	6	0.24403	No
ENSDARG00000017388	gstt1b	protein_coding	0	0	1	1	0.0406717	No
ENSDARG00000017397	smarcc1a	protein_coding	4	0	9	13	0.528732	No
ENSDARG00000017423	patl1	protein_coding	0	3	4	7	0.284702	No
ENSDARG00000017427	phf20l1	protein_coding	0	2	2	4	0.162687	No
ENSDARG00000017431	mindy2	protein_coding	0	1	0	1	0.0406717	No
ENSDARG00000017439	eif4ba	protein_coding	0	0	3	3	0.122015	No
ENSDARG00000017445	eif3i	protein_coding	0	1	4	5	0.203359	No
ENSDARG00000017454	nup50	protein_coding	2	4	3	9	0.366045	No
ENSDARG00000017500	rock2a	protein_coding	0	6	5	11	0.447389	No
ENSDARG00000017522	ctdp1	protein_coding	2	5	4	11	0.447389	No
ENSDARG00000017525	ccnt1	protein_coding	0	1	5	6	0.24403	No
ENSDARG00000017562	banp	protein_coding	0	0	1	1	0.0406717	No
ENSDARG00000017571	mccc2	protein_coding	2	5	1	8	0.325374	No
ENSDARG00000017590	nit2	protein_coding	0	1	0	1	0.0406717	No
ENSDARG00000017595	ccdc6b	protein_coding	0	4	0	4	0.162687	No
ENSDARG00000017605	rpp40	protein_coding	0	4	0	4	0.162687	No
ENSDARG00000017606	sys1	protein_coding	0	3	0	3	0.122015	No
ENSDARG00000017612	pnpo	protein_coding	0	0	2	2	0.0813434	No
ENSDARG00000017617	alg6	protein_coding	0	2	1	3	0.122015	No
ENSDARG00000017636	rnf167	protein_coding	1	0	0	1	0.0406717	No
ENSDARG00000017658	gmppb	protein_coding	0	2	2	4	0.162687	No
ENSDARG00000017659	sephs2	protein_coding	0	3	4	7	0.284702	No
ENSDARG00000017661	braf	protein_coding	0	2	1	3	0.122015	No
ENSDARG00000017665	snrkb	protein_coding	0	1	0	1	0.0406717	No
ENSDARG00000017675	utp4	protein_coding	3	15	6	24	0.976121	No
ENSDARG00000017687	dnajc5gb	protein_coding	0	1	1	2	0.0813434	No
ENSDARG00000017696	utp25	protein_coding	2	5	4	11	0.447389	No
ENSDARG00000017703	paqr3a	protein_coding	0	9	4	13	0.528732	No
ENSDARG00000017708	lrrc40	protein_coding	1	10	5	16	0.650747	No
ENSDARG00000017740	sec63	protein_coding	1	4	1	6	0.24403	No
ENSDARG00000017741	g3bp1	protein_coding	11	24	9	44	1.78956	Yes
ENSDARG00000017744	smc2	protein_coding	4	21	6	31	1.26082	Yes
ENSDARG00000017757	pik3cg	protein_coding	0	1	3	4	0.162687	No
ENSDARG00000017762	srrt	protein_coding	1	7	7	15	0.610076	No
ENSDARG00000017772	mdh1aa	protein_coding	0	3	1	4	0.162687	No
ENSDARG00000017775	atp5mc3a	protein_coding	0	1	0	1	0.0406717	No
ENSDARG00000017781	hsd17b10	protein_coding	2	4	0	6	0.24403	No
ENSDARG00000017798	bcor	protein_coding	2	10	11	23	0.935449	No
ENSDARG00000017809	stard3	protein_coding	1	6	6	13	0.528732	No
ENSDARG00000017811	si:ch211-210c8.6	protein_coding	0	1	0	1	0.0406717	No
ENSDARG00000017813	pigs	protein_coding	1	0	0	1	0.0406717	No
ENSDARG00000017834	micall2b	protein_coding	2	5	11	18	0.732091	No
ENSDARG00000017835	brf1a	protein_coding	1	7	2	10	0.406717	No
ENSDARG00000017841	cand1	protein_coding	4	4	2	10	0.406717	No
ENSDARG00000017842	syvn1	protein_coding	3	7	2	12	0.48806	No
ENSDARG00000017843	srsf1b	protein_coding	1	0	2	3	0.122015	No
ENSDARG00000017844	copz1	protein_coding	1	1	0	2	0.0813434	No
ENSDARG00000017874	dnajc3b	protein_coding	3	0	1	4	0.162687	No
ENSDARG00000017886	zbtb11	protein_coding	0	5	0	5	0.203359	No
ENSDARG00000017891	tcp1	protein_coding	0	2	2	4	0.162687	No
ENSDARG00000017901	tln2a	protein_coding	1	4	8	13	0.528732	No
ENSDARG00000017905	casp3a	protein_coding	4	1	8	13	0.528732	No
ENSDARG00000017928	xrcc3	protein_coding	0	2	0	2	0.0813434	No
ENSDARG00000017929	ncoa2	protein_coding	1	3	0	4	0.162687	No
ENSDARG00000017931	ints6l	protein_coding	0	1	0	1	0.0406717	No
ENSDARG00000017960	sfxn2	protein_coding	0	1	1	2	0.0813434	No
ENSDARG00000017985	C1H4orf33	protein_coding	0	0	1	1	0.0406717	No
ENSDARG00000017986	vps13d	protein_coding	0	4	7	11	0.447389	No
ENSDARG00000018000	ubp1	protein_coding	0	1	0	1	0.0406717	No
ENSDARG00000018022	msh2	protein_coding	2	1	5	8	0.325374	No
ENSDARG00000018040	msantd4	protein_coding	0	1	0	1	0.0406717	No
ENSDARG00000018047	brms1lb	protein_coding	1	1	2	4	0.162687	No
ENSDARG00000018049	sf3b2	protein_coding	1	13	2	16	0.650747	No
ENSDARG00000018060	pik3r2	protein_coding	1	1	1	3	0.122015	No
ENSDARG00000018061	neil1	protein_coding	0	3	1	4	0.162687	No
ENSDARG00000018096	scap	protein_coding	2	3	0	5	0.203359	No
ENSDARG00000018107	rab3da	protein_coding	0	2	0	2	0.0813434	No
ENSDARG00000018110	pak4	protein_coding	4	12	9	25	1.01679	Yes
ENSDARG00000018111	kdm7aa	protein_coding	1	0	0	1	0.0406717	No
ENSDARG00000018121	cenpj	protein_coding	0	2	3	5	0.203359	No
ENSDARG00000018124	psmd3	protein_coding	0	2	0	2	0.0813434	No
ENSDARG00000018145	mid1ip1l	protein_coding	5	34	17	56	2.27762	Yes
ENSDARG00000018159	ano10b	protein_coding	1	2	0	3	0.122015	No
ENSDARG00000018162	ctnnal1	protein_coding	0	5	0	5	0.203359	No
ENSDARG00000018165	depdc1a	protein_coding	3	12	11	26	1.05746	Yes
ENSDARG00000018174	gnai2a	protein_coding	0	3	1	4	0.162687	No
ENSDARG00000018181	dnajc28	protein_coding	0	0	1	1	0.0406717	No
ENSDARG00000018190	get3	protein_coding	1	6	4	11	0.447389	No
ENSDARG00000018192	ubr5	protein_coding	2	20	9	31	1.26082	Yes
ENSDARG00000018206	nck2a	protein_coding	0	3	0	3	0.122015	No
ENSDARG00000018241	mfap1	protein_coding	0	4	3	7	0.284702	No
ENSDARG00000018257	ncoa1	protein_coding	1	0	1	2	0.0813434	No
ENSDARG00000018260	bmp7a	protein_coding	1	0	0	1	0.0406717	No
ENSDARG00000018272	wdr33	protein_coding	0	7	1	8	0.325374	No
ENSDARG00000018281	cfap161	protein_coding	0	0	1	1	0.0406717	No
ENSDARG00000018285	pdpk1b	protein_coding	3	9	6	18	0.732091	No
ENSDARG00000018296	rev1	protein_coding	0	6	2	8	0.325374	No
ENSDARG00000018312	rell1	protein_coding	0	3	4	7	0.284702	No
ENSDARG00000018319	arglu1b	protein_coding	2	0	4	6	0.24403	No
ENSDARG00000018325	taf5	protein_coding	0	4	1	5	0.203359	No
ENSDARG00000018328	rhocb	protein_coding	0	2	1	3	0.122015	No
ENSDARG00000018334	rpl35	protein_coding	0	3	2	5	0.203359	No
ENSDARG00000018382	prkcha	protein_coding	0	1	1	2	0.0813434	No
ENSDARG00000018399	rps6kb1a	protein_coding	0	1	1	2	0.0813434	No
ENSDARG00000018411	mknk1	protein_coding	2	5	2	9	0.366045	No
ENSDARG00000018423	sulf2a	protein_coding	0	1	5	6	0.24403	No
ENSDARG00000018425	ddx61	protein_coding	3	4	0	7	0.284702	No
ENSDARG00000018426	aldh7a1	protein_coding	0	1	0	1	0.0406717	No
ENSDARG00000018432	m6pr	protein_coding	0	2	2	4	0.162687	No
ENSDARG00000018461	zgc:56095	protein_coding	1	14	8	23	0.935449	No
ENSDARG00000018476	pak2b	protein_coding	2	4	1	7	0.284702	No
ENSDARG00000018491	pdia4	protein_coding	5	8	6	19	0.772762	No
ENSDARG00000018492	znf503	protein_coding	2	1	0	3	0.122015	No
ENSDARG00000018494	smn1	protein_coding	1	1	1	3	0.122015	No
ENSDARG00000018508	zdhhc8b	protein_coding	1	1	0	2	0.0813434	No
ENSDARG00000018524	midn	protein_coding	0	8	0	8	0.325374	No
ENSDARG00000018529	lipf	protein_coding	0	1	1	2	0.0813434	No
ENSDARG00000018542	hapln4	protein_coding	1	2	0	3	0.122015	No
ENSDARG00000018559	kdm7ab	protein_coding	0	1	1	2	0.0813434	No
ENSDARG00000018562	cope	protein_coding	0	2	3	5	0.203359	No
ENSDARG00000018574	sf3b4	protein_coding	0	2	1	3	0.122015	No
ENSDARG00000018600	retsat	protein_coding	0	1	1	2	0.0813434	No
ENSDARG00000018602	rab5aa	protein_coding	2	5	3	10	0.406717	No
ENSDARG00000018618	cpsf6	protein_coding	1	4	2	7	0.284702	No
ENSDARG00000018637	sec61g	protein_coding	0	3	1	4	0.162687	No
ENSDARG00000018681	saal1	protein_coding	0	2	2	4	0.162687	No
ENSDARG00000018691	phf2	protein_coding	0	3	0	3	0.122015	No
ENSDARG00000018693	cdh2	protein_coding	1	0	0	1	0.0406717	No
ENSDARG00000018698	carm1	protein_coding	0	4	1	5	0.203359	No
ENSDARG00000018738	zw10	protein_coding	1	1	3	5	0.203359	No
ENSDARG00000018742	psme4b	protein_coding	3	3	9	15	0.610076	No
ENSDARG00000018765	pknox1.1	protein_coding	1	3	3	7	0.284702	No
ENSDARG00000018782	kdm4aa	protein_coding	0	6	0	6	0.24403	No
ENSDARG00000018788	st8sia2	protein_coding	0	3	0	3	0.122015	No
ENSDARG00000018814	esrp2	protein_coding	1	5	2	8	0.325374	No
ENSDARG00000018840	trpc4apa	protein_coding	4	5	3	12	0.48806	No
ENSDARG00000018853	si:dkey-199f5.8	protein_coding	5	5	1	11	0.447389	No
ENSDARG00000018854	scaf4b	protein_coding	1	8	2	11	0.447389	No
ENSDARG00000018856	dclk1a	protein_coding	0	0	1	1	0.0406717	No
ENSDARG00000018882	jak2b	protein_coding	2	4	3	9	0.366045	No
ENSDARG00000018890	snrpa	protein_coding	3	1	4	8	0.325374	No
ENSDARG00000018891	rnaseh2a	protein_coding	0	0	1	1	0.0406717	No
ENSDARG00000018898	zfand5a	protein_coding	2	10	5	17	0.691419	No
ENSDARG00000018902	pes	protein_coding	4	2	0	6	0.24403	No
ENSDARG00000018903	aimp2	protein_coding	0	9	2	11	0.447389	No
ENSDARG00000018904	cstf3	protein_coding	3	8	8	19	0.772762	No
ENSDARG00000018907	kat6a	protein_coding	3	14	9	26	1.05746	Yes
ENSDARG00000018914	hnrnpk	protein_coding	1	2	1	4	0.162687	No
ENSDARG00000018918	rad17	protein_coding	1	5	5	11	0.447389	No
ENSDARG00000018936	zcchc17	protein_coding	0	1	1	2	0.0813434	No
ENSDARG00000018953	gclm	protein_coding	2	1	0	3	0.122015	No
ENSDARG00000018956	tmem39b	protein_coding	0	1	0	1	0.0406717	No
ENSDARG00000018961	gtpbp4	protein_coding	0	5	3	8	0.325374	No
ENSDARG00000018966	cyb5r1	protein_coding	2	1	0	3	0.122015	No
ENSDARG00000018968	acvr1ba	protein_coding	0	6	6	12	0.48806	No
ENSDARG00000018973	clptm1	protein_coding	0	0	2	2	0.0813434	No
ENSDARG00000018976	sptlc2a	protein_coding	0	4	3	7	0.284702	No
ENSDARG00000018985	castor2	protein_coding	0	5	3	8	0.325374	No
ENSDARG00000018989	hspa4b	protein_coding	0	5	5	10	0.406717	No
ENSDARG00000019000	smc3	protein_coding	2	10	10	22	0.894778	No
ENSDARG00000019004	smarcd1	protein_coding	0	7	5	12	0.48806	No
ENSDARG00000019008	erp44	protein_coding	0	1	0	1	0.0406717	No
ENSDARG00000019033	tmem59	protein_coding	0	1	3	4	0.162687	No
ENSDARG00000019038	sgsm3	protein_coding	1	5	0	6	0.24403	No
ENSDARG00000019060	snx12	protein_coding	0	2	1	3	0.122015	No
ENSDARG00000019062	arpc5b	protein_coding	0	2	0	2	0.0813434	No
ENSDARG00000019081	DHDH	protein_coding	0	1	0	1	0.0406717	No
ENSDARG00000019103	kdm4ab	protein_coding	2	18	9	29	1.17948	Yes
ENSDARG00000019113	mob3a	protein_coding	3	2	4	9	0.366045	No
ENSDARG00000019137	tram1	protein_coding	0	10	2	12	0.48806	No
ENSDARG00000019142	fam185a	protein_coding	0	1	0	1	0.0406717	No
ENSDARG00000019156	haus5	protein_coding	1	0	4	5	0.203359	No
ENSDARG00000019160	sh3bp5la	protein_coding	1	2	0	3	0.122015	No
ENSDARG00000019181	rpsa	protein_coding	6	5	4	15	0.610076	No
ENSDARG00000019191	2021-09-12	protein_coding	0	2	0	2	0.0813434	No
ENSDARG00000019195	vps9d1	protein_coding	3	7	6	16	0.650747	No
ENSDARG00000019205	fam120c	protein_coding	2	12	4	18	0.732091	No
ENSDARG00000019208	camsap1a	protein_coding	2	2	1	5	0.203359	No
ENSDARG00000019213	CTBP1	protein_coding	1	0	0	1	0.0406717	No
ENSDARG00000019222	mrpl24	protein_coding	0	0	1	1	0.0406717	No
ENSDARG00000019223	arglu1a	protein_coding	2	4	3	9	0.366045	No
ENSDARG00000019230	rpl7a	protein_coding	0	6	3	9	0.366045	No
ENSDARG00000019231	sptan1	protein_coding	2	14	14	30	1.22015	Yes
ENSDARG00000019233	nln	protein_coding	1	2	0	3	0.122015	No
ENSDARG00000019235	sema3aa	protein_coding	2	1	0	3	0.122015	No
ENSDARG00000019236	gsr	protein_coding	0	1	0	1	0.0406717	No
ENSDARG00000019239	cul1a	protein_coding	3	4	3	10	0.406717	No
ENSDARG00000019250	fancf	protein_coding	0	2	0	2	0.0813434	No
ENSDARG00000019265	zbtb39	protein_coding	3	3	1	7	0.284702	No
ENSDARG00000019278	GNB4	protein_coding	0	0	2	2	0.0813434	No
ENSDARG00000019280	lars1b	protein_coding	1	3	1	5	0.203359	No
ENSDARG00000019293	tfdp1a	protein_coding	2	4	3	9	0.366045	No
ENSDARG00000019299	znf687b	protein_coding	0	11	3	14	0.569404	No
ENSDARG00000019300	ints7	protein_coding	0	1	2	3	0.122015	No
ENSDARG00000019311	fbxo30b	protein_coding	1	6	2	9	0.366045	No
ENSDARG00000019326	prpsap2	protein_coding	1	9	5	15	0.610076	No
ENSDARG00000019332	ndufb4	protein_coding	0	0	3	3	0.122015	No
ENSDARG00000019338	adprhl2	protein_coding	0	0	1	1	0.0406717	No
ENSDARG00000019345	mark3a	protein_coding	3	5	2	10	0.406717	No
ENSDARG00000019360	sec23b	protein_coding	5	6	5	16	0.650747	No
ENSDARG00000019364	mbip	protein_coding	2	5	0	7	0.284702	No
ENSDARG00000019367	tgfb3	protein_coding	0	0	2	2	0.0813434	No
ENSDARG00000019383	cdc42bpb	protein_coding	5	11	4	20	0.813434	No
ENSDARG00000019398	psma6a	protein_coding	0	0	1	1	0.0406717	No
ENSDARG00000019404	atp5f1d	protein_coding	0	1	0	1	0.0406717	No
ENSDARG00000019406	C7H11orf68	protein_coding	0	1	0	1	0.0406717	No
ENSDARG00000019426	trioa	protein_coding	7	20	6	33	1.34217	Yes
ENSDARG00000019442	CABZ01086041.1	protein_coding	2	1	0	3	0.122015	No
ENSDARG00000019457	tfe3b	protein_coding	0	2	0	2	0.0813434	No
ENSDARG00000019484	zdhhc7	protein_coding	0	1	1	2	0.0813434	No
ENSDARG00000019487	tmx1	protein_coding	0	3	0	3	0.122015	No
ENSDARG00000019496	esd	protein_coding	0	3	0	3	0.122015	No
ENSDARG00000019498	cry5	protein_coding	0	0	2	2	0.0813434	No
ENSDARG00000019501	pcnx3	protein_coding	0	7	1	8	0.325374	No
ENSDARG00000019503	zgc:103759	protein_coding	0	1	2	3	0.122015	No
ENSDARG00000019507	mcm5	protein_coding	1	2	5	8	0.325374	No
ENSDARG00000019529	parp1	protein_coding	0	1	1	2	0.0813434	No
ENSDARG00000019530	hdgfl2	protein_coding	1	6	6	13	0.528732	No
ENSDARG00000019556	clcn7	protein_coding	3	1	1	5	0.203359	No
ENSDARG00000019572	taf7	protein_coding	0	1	1	2	0.0813434	No
ENSDARG00000019581	uso1	protein_coding	1	4	8	13	0.528732	No
ENSDARG00000019588	chico	protein_coding	0	1	0	1	0.0406717	No
ENSDARG00000019596	nrd1a	protein_coding	0	5	4	9	0.366045	No
ENSDARG00000019614	jade3	protein_coding	4	8	9	21	0.854106	No
ENSDARG00000019636	yif1a	protein_coding	1	5	2	8	0.325374	No
ENSDARG00000019644	ldhba	protein_coding	6	7	12	25	1.01679	Yes
ENSDARG00000019693	clcn5a	protein_coding	0	0	1	1	0.0406717	No
ENSDARG00000019702	aldocb	protein_coding	2	0	0	2	0.0813434	No
ENSDARG00000019706	zar1	protein_coding	0	3	0	3	0.122015	No
ENSDARG00000019707	spout1	protein_coding	0	1	0	1	0.0406717	No
ENSDARG00000019715	metap1d	protein_coding	0	1	0	1	0.0406717	No
ENSDARG00000019717	pbx2	protein_coding	0	0	4	4	0.162687	No
ENSDARG00000019728	bmpr1aa	protein_coding	1	4	4	9	0.366045	No
ENSDARG00000019732	mtch2	protein_coding	0	2	1	3	0.122015	No
ENSDARG00000019743	dctn1a	protein_coding	2	2	2	6	0.24403	No
ENSDARG00000019746	rfng	protein_coding	2	6	2	10	0.406717	No
ENSDARG00000019763	acp5a	protein_coding	8	20	20	48	1.95224	Yes
ENSDARG00000019765	zgc:158803	protein_coding	0	6	3	9	0.366045	No
ENSDARG00000019774	zhx3	protein_coding	2	1	4	7	0.284702	No
ENSDARG00000019778	rps6	protein_coding	2	4	1	7	0.284702	No
ENSDARG00000019791	prmt3	protein_coding	0	1	0	1	0.0406717	No
ENSDARG00000019797	qrich1	protein_coding	0	2	7	9	0.366045	No
ENSDARG00000019810	nfe2l3	protein_coding	1	2	2	5	0.203359	No
ENSDARG00000019815	fn1a	protein_coding	0	6	4	10	0.406717	No
ENSDARG00000019834	edrf1	protein_coding	2	3	2	7	0.284702	No
ENSDARG00000019838	ugdh	protein_coding	0	3	2	5	0.203359	No
ENSDARG00000019842	cnot3b	protein_coding	0	8	0	8	0.325374	No
ENSDARG00000019845	pdlim1	protein_coding	1	6	0	7	0.284702	No
ENSDARG00000019874	hsph1	protein_coding	0	0	1	1	0.0406717	No
ENSDARG00000019881	bsg	protein_coding	0	12	10	22	0.894778	No
ENSDARG00000019897	gpat4	protein_coding	0	3	3	6	0.24403	No
ENSDARG00000019907	dscc1	protein_coding	1	1	0	2	0.0813434	No
ENSDARG00000019924	cmpk	protein_coding	0	0	3	3	0.122015	No
ENSDARG00000019941	sgta	protein_coding	1	0	1	2	0.0813434	No
ENSDARG00000019951	sec62	protein_coding	4	10	3	17	0.691419	No
ENSDARG00000019961	znf513a	protein_coding	0	1	0	1	0.0406717	No
ENSDARG00000019962	dop1a	protein_coding	0	4	4	8	0.325374	No
ENSDARG00000019973	stk38a	protein_coding	2	1	2	5	0.203359	No
ENSDARG00000019976	idi1	protein_coding	0	6	0	6	0.24403	No
ENSDARG00000019998	slc30a7	protein_coding	3	2	0	5	0.203359	No
ENSDARG00000020001	rad23aa	protein_coding	0	1	0	1	0.0406717	No
ENSDARG00000020008	vcp	protein_coding	2	14	8	24	0.976121	No
ENSDARG00000020009	bmp2k	protein_coding	0	5	1	6	0.24403	No
ENSDARG00000020041	vps35l	protein_coding	0	2	2	4	0.162687	No
ENSDARG00000020043	cnot8	protein_coding	4	9	11	24	0.976121	No
ENSDARG00000020077	nol10	protein_coding	4	5	4	13	0.528732	No
ENSDARG00000020079	neil3	protein_coding	2	2	0	4	0.162687	No
ENSDARG00000020080	ek1	protein_coding	0	2	0	2	0.0813434	No
ENSDARG00000020084	tg	protein_coding	0	1	0	1	0.0406717	No
ENSDARG00000020085	slc33a1	protein_coding	0	3	0	3	0.122015	No
ENSDARG00000020123	coq8aa	protein_coding	2	4	6	12	0.48806	No
ENSDARG00000020131	fnbp1l	protein_coding	1	8	1	10	0.406717	No
ENSDARG00000020134	sipa1l1	protein_coding	2	9	6	17	0.691419	No
ENSDARG00000020178	nova1	protein_coding	0	4	0	4	0.162687	No
ENSDARG00000020201	cdc73	protein_coding	2	7	0	9	0.366045	No
ENSDARG00000020204	nf2a	protein_coding	2	3	1	6	0.24403	No
ENSDARG00000020217	cpsf4	protein_coding	0	4	3	7	0.284702	No
ENSDARG00000020218	amfra	protein_coding	0	7	4	11	0.447389	No
ENSDARG00000020228	usf2	protein_coding	0	0	2	2	0.0813434	No
ENSDARG00000020232	eif6	protein_coding	0	3	3	6	0.24403	No
ENSDARG00000020235	sept9a	protein_coding	1	11	0	12	0.48806	No
ENSDARG00000020239	lpin1	protein_coding	0	0	1	1	0.0406717	No
ENSDARG00000020241	icmt	protein_coding	0	1	0	1	0.0406717	No
ENSDARG00000020242	fermt2	protein_coding	0	1	3	4	0.162687	No
ENSDARG00000020252	btbd10b	protein_coding	0	5	2	7	0.284702	No
ENSDARG00000020261	rab2a	protein_coding	4	2	5	11	0.447389	No
ENSDARG00000020278	si:dkeyp-120h9.1	protein_coding	0	3	0	3	0.122015	No
ENSDARG00000020279	efcab7	protein_coding	0	2	1	3	0.122015	No
ENSDARG00000020289	pif1	protein_coding	1	8	5	14	0.569404	No
ENSDARG00000020292	si:ch211-254n4.3	protein_coding	0	2	0	2	0.0813434	No
ENSDARG00000020298	btg2	protein_coding	7	21	6	34	1.38284	Yes
ENSDARG00000020301	os9	protein_coding	0	3	3	6	0.24403	No
ENSDARG00000020311	cnih1	protein_coding	0	6	4	10	0.406717	No
ENSDARG00000020326	tyk2	protein_coding	0	2	0	2	0.0813434	No
ENSDARG00000020328	plekha6	protein_coding	0	1	0	1	0.0406717	No
ENSDARG00000020334	ptpn11a	protein_coding	1	8	1	10	0.406717	No
ENSDARG00000020345	clasp2	protein_coding	7	6	3	16	0.650747	No
ENSDARG00000020363	snrnp25	protein_coding	0	0	1	1	0.0406717	No
ENSDARG00000020377	eif4g2a	protein_coding	4	17	14	35	1.42351	Yes
ENSDARG00000020395	mical2b	protein_coding	2	6	3	11	0.447389	No
ENSDARG00000020397	snx15	protein_coding	1	3	1	5	0.203359	No
ENSDARG00000020405	napab	protein_coding	0	1	1	2	0.0813434	No
ENSDARG00000020417	emx3	protein_coding	0	1	0	1	0.0406717	No
ENSDARG00000020442	snx5	protein_coding	1	3	1	5	0.203359	No
ENSDARG00000020447	tmtc4	protein_coding	0	0	2	2	0.0813434	No
ENSDARG00000020448	adi1	protein_coding	0	2	0	2	0.0813434	No
ENSDARG00000020449	yipf3	protein_coding	0	1	1	2	0.0813434	No
ENSDARG00000020454	psmd8	protein_coding	3	4	0	7	0.284702	No
ENSDARG00000020465	ewsr1b	protein_coding	4	6	2	12	0.48806	No
ENSDARG00000020467	safb	protein_coding	2	3	9	14	0.569404	No
ENSDARG00000020469	map3k7	protein_coding	5	4	6	15	0.610076	No
ENSDARG00000020473	hddc3	protein_coding	0	1	0	1	0.0406717	No
ENSDARG00000020475	znrf1	protein_coding	0	0	1	1	0.0406717	No
ENSDARG00000020482	nono	protein_coding	5	9	10	24	0.976121	No
ENSDARG00000020488	arhgap17a	protein_coding	2	2	0	4	0.162687	No
ENSDARG00000020493	lgi1a	protein_coding	3	2	3	8	0.325374	No
ENSDARG00000020494	znf330	protein_coding	0	4	1	5	0.203359	No
ENSDARG00000020504	h3f3b.1	protein_coding	1	9	10	20	0.813434	No
ENSDARG00000020521	exoc6	protein_coding	0	0	2	2	0.0813434	No
ENSDARG00000020527	nup62l	protein_coding	0	5	0	5	0.203359	No
ENSDARG00000020529	hacl1	protein_coding	0	1	0	1	0.0406717	No
ENSDARG00000020544	rem1	protein_coding	1	0	0	1	0.0406717	No
ENSDARG00000020573	ddx3xa	protein_coding	3	12	8	23	0.935449	No
ENSDARG00000020574	atp2a1	protein_coding	0	1	0	1	0.0406717	No
[truncated: 7,355 more rows]
